# Supplementary material for: MKL1/2 and ELK4 co-regulate distinct serum response factor (SRF) transcription programs in macrophages
Source: BMC Genomics. 2014 Apr 23;15:301. doi: 10.1186/1471-2164-15-301 (PMC4023608; doi:10.1186/1471-2164-15-301)
Supplement: Additional file 2: Table S1 — Genes that are downregulated (Part I) or upregulated (Part II) more than 1.5 fold in SRF knockdown primary macrophages after zymosan treatment for 1 h. [file 1471-2164-15-301-S2.xlsx]

## Sheet: SRF target genes
Supplemental Table 1: genes that are down or up-regulated more than 1.5 fold in SRF knockdown primary macrophages after zymosan treatment for 1 h
Part I: Downregualted genes
ProbeName	SystematicName	Description	SRF NS Zym 1h	SRF siRNA Zym 1h	Fold change
A_52_P360440	AK086107	15 days embryo head cDNA, RIKEN full-length enriched library, clone:D930006D18 product:hypothetical C2 domain/C2-domain profile containing protein, full insert sequence. [AK086107]	1761.9	562.2	0.319087
A_52_P499499	NM_029021	RIKEN cDNA 4833422F24 gene (4833422F24Rik) [NM_029021]	385.6	135.2	0.350622
A_52_P320032	NM_139149	fusion, derived from t(12;16) malignant liposarcoma (human) (Fus) [NM_139149]	1606.6	584.2	0.363625
A_52_P517447	AK144717	lung RCB-0558 LLC cDNA, RIKEN full-length enriched library, clone:G730026I11 product:unclassifiable, full insert sequence [AK144717]	1532.8	570.8	0.37239
A_52_P363951	NM_011580	thrombospondin 1 (Thbs1) [NM_011580]	7174.7	2700.2	0.37635
A_51_P324690	NM_053109	C-type lectin domain family 2, member d (Clec2d) [NM_053109]	2169.4	833	0.383977
A_51_P205209	NM_018729	CD244 natural killer cell receptor 2B4 (Cd244) [NM_018729]	406.3	156.1	0.384199
A_51_P300281	NM_009898	coronin, actin binding protein 1A (Coro1a) [NM_009898]	5239.2	2023.9	0.386299
A_51_P339540	NM_009876	cyclin-dependent kinase inhibitor 1C (P57) (Cdkn1c) [NM_009876]	142409	55376.6	0.388857
A_51_P127456	BC070402	cDNA sequence BC024868 (cDNA clone MGC:99442 IMAGE:5696223), complete cds. [BC070402]	1816.9	715.6	0.393858
A_51_P358683	NM_183031	Epstein-Barr virus induced gene 2 (Ebi2) [NM_183031]	1071.2	427.2	0.398805
A_51_P398723	NM_010228	FMS-like tyrosine kinase 1 (Flt1) [NM_010228]	730.2	291.7	0.39948
A_51_P467751	NM_029884	DNA segment, Chr 8, ERATO Doi 354, expressed (D8Ertd354e) [NM_029884]	10970.8	4419.2	0.402815
A_51_P123625	AK152177	bone marrow macrophage cDNA, RIKEN full-length enriched library, clone:I830053P18 product:immunoresponsive gene 1, full insert sequence. [AK152177]	33083.2	13769.7	0.416214
A_52_P503334	NM_153592	SPFH domain family, member 2 (Spfh2) [NM_153592]	2588.8	1093.6	0.422435
A_51_P507801	NM_028784	coagulation factor XIII, A1 subunit (F13a1) [NM_028784]	446	192.1	0.430717
A_52_P320156	AK088706	2 days neonate thymus thymic cells cDNA, RIKEN full-length enriched library, clone:E430024C06 product:unclassifiable, full insert sequence [AK088706]	1750	755	0.431429
A_52_P63044	NM_019391	lymphocyte specific 1 (Lsp1) [NM_019391]	3589.7	1560.6	0.434744
A_51_P153265	NM_013463	galactosidase, alpha (Gla) [NM_013463]	705.1	308.9	0.438094
A_51_P123630	L38281	immune-responsive gene 1 (Irg1) mRNA, 3 end of cds. [L38281]	30915.5	13613.4	0.440342
A_52_P420504	NM_007392	actin, alpha 2, smooth muscle, aorta (Acta2) [NM_007392]	6141.6	2776.7	0.452113
A_51_P303160	NM_007482	arginase 1, liver (Arg1) [NM_007482]	512.2	231.7	0.452362
A_51_P389531	NM_019830	protein arginine N-methyltransferase 1 (Prmt1) [NM_019830]	2742	1251.5	0.456419
A_51_P127464	NM_199149	cDNA sequence BC024868 (BC024868) [NM_199149]	1091.3	502.1	0.460093
A_52_P591740	CX563319	UI-M-IB0-cud-c-16-0-UI.r1 NIH_BMAP_IB0 cDNA clone IMAGE:30941055 5 sequence [CX563319]	250.4	115.6	0.461661
A_51_P196687	NM_008338	interferon gamma receptor 2 (Ifngr2) [NM_008338]	4158.3	1932.2	0.464661
A_52_P452494	NM_148924	zinc finger protein 263 (Zfp263) [NM_148924]	589.9	275	0.466181
A_51_P110576	NM_011175	legumain (Lgmn) [NM_011175]	103294	48735.7	0.471817
A_51_P169696	NM_176912	G protein-coupled receptor 77 (Gpr77) [NM_176912]	1198.2	565.5	0.471958
A_51_P100289	NM_020493	serum response factor (Srf) [NM_020493]	3357.1	1591.4	0.47404
A_51_P291033	BC057625	zinc finger, UBR1 type 1 (cDNA clone IMAGE:6405542), partial cds [BC057625]	323.9	155.5	0.480086
A_52_P181733	NM_153560	RIKEN cDNA C230093N12 gene (C230093N12Rik) [NM_153560]	1726.1	829.5	0.480563
A_51_P150120	NM_174995	microsomal glutathione S-transferase 2 (Mgst2) [NM_174995]	572.4	279.5	0.488295
A_51_P208603	NM_010050	deiodinase, iodothyronine, type II (Dio2) [NM_010050]	57561.4	28158.5	0.489191
A_51_P208769	NM_133719	meteorin, glial cell differentiation regulator (Metrn) [NM_133719]	298.1	147.2	0.493794
A_51_P408363	NM_008823	complement factor properdin (Cfp) [NM_008823]	8376.3	4151.8	0.49566
A_51_P233928	NM_008080	beta-1,4-N-acetyl-galactosaminyl transferase 1 (B4galnt1) [NM_008080]	4663.8	2316.3	0.496655
A_51_P262401	BC024571	integrin alpha 6 (cDNA clone IMAGE:5036677). [BC024571]	2011.3	1003	0.498682
A_51_P195066	NM_013658	sema domain, immunoglobulin domain (Ig), transmembrane domain (TM) and short cytoplasmic domain, (semaphorin) 4A (Sema4a) [NM_013658]	1386.4	701.7	0.506131
A_51_P109369	NM_026346	F-box protein 32 (Fbxo32) [NM_026346]	24166.4	12266.3	0.507577
A_51_P205779	NM_009690	CD5 antigen-like (Cd5l) [NM_009690]	955	485.3	0.508168
A_52_P230947	NM_024187	U2 small nuclear ribonucleoprotein auxiliary factor (U2AF) 1 (U2af1) [NM_024187]	3470.9	1769	0.509666
A_52_P422494	NM_145634	CD300 antigen like family member F (Cd300lf) [NM_145634]	22093.3	11301.2	0.511522
A_51_P389988	NM_016917	solute carrier family 40 (iron-regulated transporter), member 1 (Slc40a1) [NM_016917]	606.4	311.3	0.513358
A_52_P304128	NM_008608	matrix metallopeptidase 14 (membrane-inserted) (Mmp14) [NM_008608]	640.9	330.6	0.515837
A_52_P517683	NM_011526	transgelin (Tagln) [NM_011526]	899.4	466.9	0.519124
A_52_P553890	AK135584	11 days embryo gonad cDNA, RIKEN full-length enriched library, clone:7030418D15 product:unclassifiable, full insert sequence [AK135584]	16491.9	8625.9	0.523039
A_51_P350817	NM_009922	calponin 1 (Cnn1) [NM_009922]	305.6	161.1	0.52716
A_52_P594756	NM_023048	ankyrin repeat and SOCS box-containing protein 4 (Asb4) [NM_023048]	287.5	152	0.528696
A_51_P421780	XM_990203	PREDICTED: myosin XVIIIb (Myo18b) [XM_990203]	942.8	499.6	0.529911
A_51_P124535	NM_008590	mesoderm specific transcript (Mest) [NM_008590]	276.4	146.7	0.530753
A_52_P290799	NM_022320	G protein-coupled receptor 35 (Gpr35) [NM_022320]	230.7	122.5	0.530993
A_52_P572197	NM_145962	pantothenate kinase 3 (Pank3) [NM_145962]	388.4	206.8	0.532441
A_52_P496566	NM_001039959	AHNAK nucleoprotein (desmoyokin) (Ahnak), transcript variant 3 [NM_001039959]	5827.8	3107.2	0.533169
A_51_P173760	NM_007393	actin, beta, cytoplasmic (Actb) [NM_007393]	1285.8	687	0.534298
A_51_P312166	NM_019663	protein inhibitor of activated STAT 1 (Pias1) [NM_019663]	430.2	230.4	0.535565
A_51_P440657	NM_019837	nudix (nucleotide diphosphate linked moiety X)-type motif 3 (Nudt3) [NM_019837]	1367.5	733	0.536015
A_52_P236883	AK139376	10 days neonate cortex cDNA, RIKEN full-length enriched library, clone:A830035C11 product:purine rich element binding protein B, full insert sequence [AK139376]	1315.2	706.1	0.536877
A_51_P442091	AK122352	mKIAA0713 protein [AK122352]	494.4	266.3	0.538633
A_51_P184484	NM_008607	matrix metallopeptidase 13 (Mmp13) [NM_008607]	1530.7	834.7	0.545306
A_52_P344116	NM_028774	ring finger protein (C3H2C3 type) 6 (Rnf6) [NM_028774]	934.7	511.5	0.547234
A_52_P488640	NM_023063	LIM domain and actin binding 1 (Lima1) [NM_023063]	4720.1	2596.5	0.550094
A_52_P50063	NM_175677	RIKEN cDNA 9230105E10 gene (9230105E10Rik) [NM_175677]	306.9	169.2	0.55132
A_52_P336142	NM_011920	ATP-binding cassette, sub-family G (WHITE), member 2 (Abcg2) [NM_011920]	613.4	339.3	0.553146
A_51_P185332	AK147270	cDNA, RIKEN full-length enriched library, clone:M5C1004K09 product:RIKEN cDNA 1700020I14 gene, full insert sequence [AK147270]	4478.3	2478.2	0.55338
A_52_P531651	NM_022321	parvin, gamma (Parvg) [NM_022321]	738.5	409.3	0.554232
A_51_P323450	NM_020006	CDC42 effector protein (Rho GTPase binding) 4 (Cdc42ep4) [NM_020006]	2119.1	1176.4	0.555141
A_52_P66371	NM_178420	cDNA sequence BC034204 (BC034204) [NM_178420]	491.1	272.9	0.555691
A_52_P566316	AK160272	adult male pituitary gland cDNA, RIKEN full-length enriched library, clone:5330419I17 product:unclassifiable, full insert sequence [AK160272]	257.4	144.2	0.560218
A_52_P71496	NM_025816	Tax1 (human T-cell leukemia virus type I) binding protein 1 (Tax1bp1) [NM_025816]	9852.2	5532.9	0.56159
A_52_P335218	XM_885734	PREDICTED: similar to Signal transducer CD24 precursor (M1/69-J11D heat stable antigen) (HSA) (Nectadrin) (Lymphocyte antigen Ly-52) (X62 heat stable antigen) (R13-Ag) (LOC621324) [XM_885734]	1528.7	861.4	0.563485
A_51_P105986	NM_009304	synaptogyrin 2 (Syngr2) [NM_009304]	2451	1386.2	0.565565
A_52_P599578	NM_145575	caldesmon 1 (Cald1) [NM_145575]	502.8	284.5	0.565831
A_51_P428013	AK005562	adult female placenta cDNA, RIKEN full-length enriched library, clone:1600029N02 product:MICROTUBULE-ASSOCIATED PROTEIN EMAP homolog [Rattus norvegicus], full insert sequence. [AK005562]	3337.2	1888.4	0.565864
A_51_P258179	NM_016895	adenylate kinase 2 (Ak2), transcript variant 2 [NM_016895]	3281.2	1857.4	0.566073
A_51_P478555	NM_010828	Cbp/p300-interacting transactivator, with Glu/Asp-rich carboxy-terminal domain, 2 (Cited2) [NM_010828]	1005.1	569.5	0.56661
A_51_P361678	NM_026599	cingulin-like 1 (Cgnl1) [NM_026599]	5913.7	3355.9	0.567479
A_51_P274173	Z19521	Ldlr mRNA encoding low density lipoprotein receptor. [Z19521]	296.3	168.3	0.568005
A_51_P337089	AK013116	10, 11 days embryo whole body cDNA, RIKEN full-length enriched library, clone:2810418N01 product:HYPOTHETICAL PROTEIN KIAA0186 homolog [Homo sapiens], full insert sequence. [AK013116]	525.6	299.3	0.569444
A_51_P364632	NM_011893	SH3-domain binding protein 2 (Sh3bp2) [NM_011893]	2055.9	1173.4	0.570748
A_51_P285844	NM_011680	upstream transcription factor 2 (Usf2) [NM_011680]	1655.2	947.7	0.572559
A_51_P377667	XM_887283	PREDICTED: mitogen activated protein kinase kinase kinase 10, transcript variant 2 (Map3k10) [XM_887283]	971.5	556.4	0.572723
A_51_P464918	NM_019453	Mediterranean fever (Mefv) [NM_019453]	1652.4	947.7	0.573529
A_51_P162176	NM_013718	trafficking protein particle complex 3 (Trappc3) [NM_013718]	3965.4	2276.8	0.574167
A_51_P386899	NM_145447	cDNA sequence BC011209 (BC011209) [NM_145447]	287.5	165.1	0.574261
A_51_P308298	BC055439	myosin, light polypeptide 9, regulatory (cDNA clone MGC:65314 IMAGE:2644903), complete cds. [BC055439]	1611	925.2	0.574302
A_52_P384069	NM_001042672	preimplantation protein 4 (Prei4), transcript variant 4 [NM_001042672]	843.8	484.7	0.574425
A_51_P416419	NM_007591	calreticulin (Calr) [NM_007591]	13834.4	7947	0.574438
A_52_P244193	NM_009846	CD24a antigen (Cd24a) [NM_009846]	8041.8	4636.8	0.576587
A_52_P48155	NM_181582	eukaryotic translation initiation factor 5A (Eif5a) [NM_181582]	2224.1	1282.4	0.576593
A_51_P344008	NM_020520	solute carrier family 25 (mitochondrial carnitine/acylcarnitine translocase), member 20 (Slc25a20) [NM_020520]	656	380.6	0.580183
A_52_P563655	NM_175090	solute carrier family 31, member 1 (Slc31a1) [NM_175090]	9270.5	5379.1	0.580238
A_51_P235984	NM_008348	interleukin 10 receptor, alpha (Il10ra) [NM_008348]	5058	2939.5	0.581159
A_51_P179131	AK157021	activated spleen cDNA, RIKEN full-length enriched library, clone:F830112O05 product:vasodilator-stimulated phosphoprotein, full insert sequence. [AK157021]	1940	1129.8	0.582371
A_51_P224593	NM_026823	ADP-ribosylation factor-like 8A (Arl8a) [NM_026823]	29725.8	17313.2	0.58243
A_51_P371993	NM_026775	transmembrane emp24-like trafficking protein 10 (yeast) (Tmed10) [NM_026775]	47321.4	27579.6	0.582815
A_51_P145480	D78174	cerebellum Zic4 protein, complete cds. [D78174]	844.8	493.4	0.584044
A_51_P443322	NM_146200	eukaryotic translation initiation factor 3, subunit 8 (Eif3s8) [NM_146200]	5194.1	3036.6	0.584625
A_51_P510891	NM_007423	alpha fetoprotein (Afp) [NM_007423]	655	383.2	0.585038
A_52_P177599	AK031040	adult male thymus cDNA, RIKEN full-length enriched library, clone:5832424I11 product:weakly similar to ZFP71P homolog [Mus musculus], full insert sequence. [AK031040]	1293	756.5	0.585073
A_51_P275496	BC029971	cDNA clone IMAGE:5065404 [BC029971]	581.6	340.5	0.585454
A_51_P284466	NM_023910	TSC22 domain family 4 (Tsc22d4) [NM_023910]	1352.4	792.1	0.585699
A_52_P105249	NM_027797	transmembrane protein 80 (Tmem80) [NM_027797]	567.9	333.6	0.587427
A_52_P6092	NM_207269	RIKEN cDNA D330050I23 gene (D330050I23Rik) [NM_207269]	1306.4	768.5	0.588258
A_51_P384193	NM_145941	eukaryotic translation initiation factor 4, gamma 1 (Eif4g1), transcript variant 1 [NM_145941]	3946.5	2321.6	0.588268
A_51_P222386	NM_134023	TBC1 domain family, member 10a (Tbc1d10a) [NM_134023]	3361.1	1977.4	0.588319
A_52_P365466	NM_177568	phospholipase C, beta 2 (Plcb2) [NM_177568]	720.1	423.7	0.588391
A_52_P161806	NM_027136	candidate tumor suppressor OVCA2 (Ovca2) [NM_027136]	438.8	258.3	0.588651
A_52_P13703	NM_027457	RIKEN cDNA 5730437N04 gene (5730437N04Rik) [NM_027457]	363.8	214.5	0.58961
A_51_P182796	NM_009373	transglutaminase 2, C polypeptide (Tgm2) [NM_009373]	1375.4	811.9	0.590301
A_51_P165882	NM_001042760	solute carrier family 22 (organic cation transporter), member 18 (Slc22a18), transcript variant 2 [NM_001042760]	705.4	416.9	0.591012
A_52_P516091	NM_133792	lysophospholipase 3 (Lypla3) [NM_133792]	8143.4	4819.2	0.591792
A_52_P405090	BC066818	polymerase (RNA) III (DNA directed) polypeptide G (cDNA clone MGC:76564 IMAGE:30464021), complete cds. [BC066818]	414.7	245.6	0.592235
A_52_P219314	NM_009499	vasodilator-stimulated phosphoprotein (Vasp) [NM_009499]	920.7	546	0.593027
A_51_P176156	NM_178792	signal-regulatory protein beta 1 (Sirpb1), transcript variant 1 [NM_178792]	592.7	351.5	0.593049
A_52_P506344	NM_024256	beta-1,3-glucuronyltransferase 3 (glucuronosyltransferase I) (B3gat3) [NM_024256]	1235.5	733.9	0.594011
A_52_P152428	NM_009071	Rho-associated coiled-coil containing protein kinase 1 (Rock1) [NM_009071]	2394.8	1423.3	0.594329
A_52_P354682	NM_029001	ELOVL family member 7, elongation of long chain fatty acids (yeast) (Elovl7) [NM_029001]	229.5	136.4	0.594336
A_51_P497171	NM_008534	lymphocyte antigen 9 (Ly9) [NM_008534]	2291.6	1362.6	0.594606
A_51_P112734	NM_016972	solute carrier family 7 (cationic amino acid transporter, y+ system), member 8 (Slc7a8) [NM_016972]	6049.7	3601.2	0.595269
A_51_P378960	NM_026054	RIKEN cDNA 2810474O19 gene (2810474O19Rik) [NM_026054]	4860.4	2902.2	0.597111
A_51_P520879	D89677	SH3d19 SH3 domain protein D19, complete cds. [D89677]	231.4	138.3	0.597666
A_51_P371882	NM_133744	coiled-coil domain containing 71 (Ccdc71) [NM_133744]	4866	2908.5	0.597719
A_52_P544539	AK156652	activated spleen cDNA, RIKEN full-length enriched library, clone:F830035B11 product:hypothetical Pleckstrin-like/PH domain profile/Pleckstrin-homology-related/Aldehyde dehydrogenase containing protein, full insert sequence. [AK156652]	1705.2	1020.3	0.598346
A_51_P344376	NM_013533	G protein-coupled receptor 162 (Gpr162) [NM_013533]	1009.6	605.2	0.599445
A_52_P235108	NM_022997	vacuolar protein sorting 35 (Vps35) [NM_022997]	465.7	279.3	0.599742
A_51_P214859	NM_133915	paxillin (Pxn), transcript variant beta [NM_133915]	2760.2	1659.1	0.60108
A_51_P199475	NM_145581	sialic acid binding Ig-like lectin F (Siglecf) [NM_145581]	2533.1	1523.6	0.601476
A_51_P446469	NM_010071	docking protein 2 (Dok2) [NM_010071]	10050.6	6054.6	0.602412
A_51_P387764	X70100	mal1 keratinocyte lipid-binding protein. [X70100]	2862.2	1726.1	0.603068
A_52_P605319	NM_199148	cDNA sequence BC051665 (BC051665) [NM_199148]	13858.7	8359.7	0.60321
A_51_P393934	NM_007656	CD82 antigen (Cd82) [NM_007656]	11800.4	7118.8	0.603268
A_52_P432170	AK021294	13 days embryo stomach cDNA, RIKEN full-length enriched library, clone:D530019O13 product:hypothetical protein, full insert sequence. [AK021294]	471.5	284.5	0.603393
A_51_P265571	NM_009627	adrenomedullin (Adm) [NM_009627]	766.9	463.9	0.604903
A_51_P251154	BC016624	cDNA clone IMAGE:4501052 [BC016624]	28599.2	17304.5	0.605069
A_52_P49042	NM_001033258	DNA segment, Chr 10, Brigham & Womens Genetics 1379 expressed (D10Bwg1379e) [NM_001033258]	500	303.2	0.6064
A_51_P474169	NM_144883	RIKEN cDNA 5430407P10 gene (5430407P10Rik) [NM_144883]	298.1	181.1	0.607514
A_52_P165497	NM_011385	Sloan-Kettering viral oncogene homolog (Ski) [NM_011385]	278.6	169.4	0.60804
A_52_P682450	NM_016766	microspherule protein 1 (Mcrs1) [NM_016766]	681.6	415.6	0.609742
A_52_P462652	NM_026849	RIKEN cDNA 1110061O04 gene (1110061O04Rik) [NM_026849]	294.9	180	0.610376
A_51_P436839	NM_017405	lipolysis stimulated lipoprotein receptor (Lsr) [NM_017405]	7557.9	4614.1	0.6105
A_51_P351860	NM_009777	complement component 1, q subcomponent, beta polypeptide (C1qb) [NM_009777]	3028.5	1850.8	0.611128
A_52_P262250	NM_007682	centromere protein B (Cenpb) [NM_007682]	1828.5	1117.5	0.611157
A_51_P485828	NM_007880	AT rich interactive domain 3A (Bright like) (Arid3a) [NM_007880]	7619.6	4659	0.611449
A_51_P132625	NM_053262	hydroxysteroid (17-beta) dehydrogenase 11 (Hsd17b11) [NM_053262]	1003.3	614.9	0.612878
A_51_P338040	NM_146168	expressed sequence AW146242 (AW146242) [NM_146168]	11853.5	7269.1	0.613245
A_51_P396273	NM_010937	neuroblastoma ras oncogene (Nras) [NM_010937]	937.3	575.4	0.613891
A_52_P203691	NM_207231	ADP-ribosylation factor-like 5C (Arl5c) [NM_207231]	1632.6	1004.9	0.615521
A_51_P231308	NM_008595	manic fringe homolog (Drosophila) (Mfng) [NM_008595]	267.4	164.6	0.615557
A_52_P240706	NM_001039185	CEA-related cell adhesion molecule 1 (Ceacam1), transcript variant 1 [NM_001039185]	4397.4	2707.2	0.615637
A_52_P495869	NM_010658	v-maf musculoaponeurotic fibrosarcoma oncogene family, protein B (avian) (Mafb) [NM_010658]	21022	12952.9	0.616159
A_51_P195044	NM_139218	developmental pluripotency-associated 3 (Dppa3) [NM_139218]	262.2	161.6	0.616323
A_51_P354461	AK172999	mKIAA0676 protein. [AK172999]	1225.4	755.7	0.616697
A_52_P317040	NM_145537	ER degradation enhancer, mannosidase alpha-like 2 (Edem2) [NM_145537]	2313	1428.5	0.617596
A_51_P181341	NM_054095	EF hand calcium binding protein 2 (Efcbp2) [NM_054095]	231.3	142.9	0.617812
A_51_P195506	NM_007778	colony stimulating factor 1 (macrophage) (Csf1) [NM_007778]	5462.6	3379.3	0.618625
A_52_P190973	NM_009502	vinculin (Vcl) [NM_009502]	4291.6	2657.8	0.619303
A_52_P333610	AK143711	6 days neonate spleen cDNA, RIKEN full-length enriched library, clone:F430011N23 product:small optic lobes homolog (Drosophila), full insert sequence. [AK143711]	2589.8	1605	0.619739
A_51_P168524	NM_145571	MOB1, Mps One Binder kinase activator-like 1B (yeast) (Mobk1b) [NM_145571]	1684.2	1044.1	0.619938
A_51_P517843	NM_027450	GLI pathogenesis-related 2 (Glipr2) [NM_027450]	485.8	301.2	0.620008
A_51_P361426	NM_026011	ADP-ribosylation factor-like 8B (Arl8b) [NM_026011]	33269	20629.5	0.620082
A_51_P175018	AK157407	activated spleen cDNA, RIKEN full-length enriched library, clone:F830213N15 product:Ethanol induced gene product, full insert sequence. [AK157407]	934.6	580.6	0.621228
A_52_P260856	AK050035	adult male liver tumor cDNA, RIKEN full-length enriched library, clone:C730005C19 product:similar to TYROSINE-PROTEIN KINASE JAK3 (EC 2.7.1.112) (JANUS KINASE 3) (JAK-3) [Mus musculus], full insert sequence. [AK050035]	381	237	0.622047
A_52_P460836	NM_177303	RIKEN cDNA B430119L13 gene (B430119L13Rik) [NM_177303]	692.8	431.4	0.622691
A_52_P127024	NM_175091	tankyrase, TRF1-interacting ankyrin-related ADP-ribose polymerase (Tnks) [NM_175091]	316	196.8	0.622785
A_52_P185485	NM_026552	actin related protein 2/3 complex, subunit 4 (Arpc4) [NM_026552]	5481.4	3424.5	0.624749
A_51_P493256	NM_001042407	peroxisome biogenesis factor 10 (Pex10) [NM_001042407]	252	157.6	0.625397
A_52_P257502	NM_010517	insulin-like growth factor binding protein 4 (Igfbp4) [NM_010517]	827.4	518.1	0.626178
A_52_P456640	NM_010208	Gardner-Rasheed feline sarcoma viral (Fgr) oncogene homolog (Fgr) [NM_010208]	757.2	474.9	0.627179
A_52_P213207	BC086680	cDNA clone MGC:113725 IMAGE:30670200, complete cds [BC086680]	704.8	442.1	0.62727
A_51_P415863	NM_010559	interleukin 6 receptor, alpha (Il6ra) [NM_010559]	283.3	177.9	0.627956
A_51_P120239	NM_008986	polymerase I and transcript release factor (Ptrf) [NM_008986]	670.4	421	0.627983
A_51_P253320	NM_134257	regulator of G-protein signaling 3 (Rgs3), transcript variant 2 [NM_134257]	408	256.4	0.628431
A_52_P868419	AK033632	adult male cecum cDNA, RIKEN full-length enriched library, clone:9130204C03 product:unclassifiable, full insert sequence [AK033632]	1112.4	699.4	0.628731
A_51_P277345	NM_017375	osteoclast stimulating factor 1 (Ostf1) [NM_017375]	29465	18534.5	0.629034
A_51_P113784	NM_134129	PRP19/PSO4 pre-mRNA processing factor 19 homolog (S. cerevisiae) (Prpf19) [NM_134129]	701.7	441.4	0.629044
A_52_P81270	NM_008397	integrin alpha 6 (Itga6) [NM_008397]	478.9	301.9	0.630403
A_51_P146850	NM_146131	pre-B-cell leukemia transcription factor interacting protein 1 (Pbxip1) [NM_146131]	22711.1	14318.8	0.630476
A_51_P509211	NM_030564	ring finger protein 34 (Rnf34) [NM_030564]	1687.2	1064.5	0.630927
A_51_P425772	NM_021273	creatine kinase, brain (Ckb) [NM_021273]	27958.8	17690.5	0.632735
A_52_P168567	NM_007678	CCAAT/enhancer binding protein (C/EBP), alpha (Cebpa) [NM_007678]	2376.4	1508.1	0.634615
A_51_P419117	NM_134050	RAB15, member RAS oncogene family (Rab15) [NM_134050]	867.8	551	0.634939
A_51_P124748	NM_009368	transforming growth factor, beta 3 (Tgfb3) [NM_009368]	1607.1	1022.5	0.636239
A_51_P111164	NM_172612	Rho family GTPase 1 (Rnd1) [NM_172612]	13289.2	8456	0.636306
A_51_P382393	NM_133753	ERBB receptor feedback inhibitor 1 (Errfi1) [NM_133753]	10483	6671.4	0.636402
A_51_P190845	NM_007509	ATPase, H+ transporting, lysosomal V1 subunit B2 (Atp6v1b2) [NM_007509]	8565.5	5452.6	0.636577
A_51_P282404	NM_013457	adducin 1 (alpha) (Add1), transcript variant 2 [NM_013457]	1844.2	1174.4	0.636807
A_52_P76751	NM_001039147	mortality factor 4 like 1 (Morf4l1), transcript variant 1 [NM_001039147]	13331.4	8495.7	0.63727
A_51_P140237	NM_010212	four and a half LIM domains 2 (Fhl2) [NM_010212]	1844.3	1175.7	0.637478
A_51_P222436	NM_026195	5-aminoimidazole-4-carboxamide ribonucleotide formyltransferase/IMP cyclohydrolase (Atic) [NM_026195]	790.9	504.2	0.637502
A_51_P478400	NM_008488	Rho guanine nucleotide exchange factor (GEF) 1 (Arhgef1) [NM_008488]	1058.2	676	0.638821
A_51_P291417	NM_009378	thrombomodulin (Thbd) [NM_009378]	1790.9	1146.2	0.640013
A_51_P394383	BC004722	metastasis associated lung adenocarcinoma transcript 1 (non-coding RNA) (cDNA clone IMAGE:3582796) [BC004722]	8186.2	5240.1	0.640114
A_51_P502580	NM_053169	tripartite motif protein 16 (Trim16) [NM_053169]	1170.4	749.9	0.640721
A_52_P669155	AK170324	NOD-derived CD11c +ve dendritic cells cDNA, RIKEN full-length enriched library, clone:F630047G22 product:integrin alpha M, full insert sequence [AK170324]	4473.7	2867.6	0.640991
A_51_P502993	NM_027480	ankyrin repeat domain 24 (Ankrd24) [NM_027480]	2350.2	1506.9	0.641179
A_52_P740926	AV121721	AV121721 AV121721 C57BL/6J 10-day embryo cDNA clone 2610509G11 sequence [AV121721]	25890.2	16606.5	0.64142
A_52_P311566	NM_016961	mitogen activated protein kinase 9 (Mapk9), transcript variant 2 [NM_016961]	254.6	163.6	0.642577
A_51_P504337	NM_009848	ectonucleoside triphosphate diphosphohydrolase 1 (Entpd1) [NM_009848]	3213.6	2067.9	0.643484
A_52_P166509	NM_152801	Rac/Cdc42 guanine nucleotide exchange factor (GEF) 6 (Arhgef6) [NM_152801]	170.3	109.6	0.64357
A_51_P402378	NM_025404	ADP-ribosylation factor 4-like (Arfl4) [NM_025404]	686.9	442.1	0.643616
A_51_P293401	AK089315	B6-derived CD11 +ve dendritic cells cDNA, RIKEN full-length enriched library, clone:F730004F21 product:Warning: possibly reversed clone, full insert sequence. [AK089315]	298.1	191.9	0.643744
A_51_P515965	NM_008685	nuclear factor, erythroid derived 2 (Nfe2) [NM_008685]	202.4	130.3	0.643775
A_51_P310896	NM_008826	phosphofructokinase, liver, B-type (Pfkl) [NM_008826]	1529.7	985	0.643917
A_51_P220150	NM_001039554	angiopoietin-like 7 (Angptl7) [NM_001039554]	299.7	193	0.643977
A_52_P584293	NM_181415	attractin like 1 (Atrnl1) [NM_181415]	614.4	396.5	0.645345
A_52_P162967	NM_007642	CD28 antigen (Cd28) [NM_007642]	424	274.1	0.646462
A_51_P311965	NM_009298	surfeit gene 6 (Surf6) [NM_009298]	629.7	407.1	0.646498
A_52_P477720	NM_007687	cofilin 1, non-muscle (Cfl1) [NM_007687]	4950.5	3207.1	0.647834
A_52_P346738	NM_010344	glutathione reductase 1 (Gsr) [NM_010344]	2674.4	1732.8	0.647921
A_51_P246854	NM_009606	actin, alpha 1, skeletal muscle (Acta1) [NM_009606]	311.4	201.9	0.648362
A_51_P277216	NM_001025610	membrane-spanning 4-domains, subfamily A, member 7 (Ms4a7), transcript variant 2 [NM_001025610]	4506.7	2922.5	0.648479
A_51_P477716	NM_153112	immunoglobulin superfamily, member 4C (Igsf4c) [NM_153112]	350	227.1	0.648857
A_51_P212977	NM_133954	expressed sequence AA960436 (AA960436) [NM_133954]	325.1	211	0.649031
A_51_P484880	NM_207680	BCL2-like 11 (apoptosis facilitator) (Bcl2l11), transcript variant 1 [NM_207680]	715.8	465.4	0.650182
A_51_P159902	XM_132325	PREDICTED: expressed sequence AU042671, transcript variant 1 (AU042671) [XM_132325]	367	238.7	0.650409
A_51_P357606	NM_172267	phytanoyl-CoA dioxygenase domain containing 1 (Phyhd1) [NM_172267]	1956.7	1272.7	0.650432
A_52_P385229	NM_030690	retinoic acid induced 14 (Rai14) [NM_030690]	1196.5	778.4	0.650564
A_51_P202430	NM_001033313	PDGFA associated protein 1 (Pdap1) [NM_001033313]	10873.8	7083.3	0.65141
A_51_P411271	NM_010902	nuclear factor, erythroid derived 2, like 2 (Nfe2l2) [NM_010902]	38989.6	25432.7	0.652294
A_52_P652671	NM_019424	Hermansky-Pudlak syndrome 1 homolog (human) (Hps1) [NM_019424]	457.1	298.2	0.652374
A_51_P248580	NM_007953	estrogen related receptor, alpha (Esrra) [NM_007953]	3905.3	2548.4	0.652549
A_52_P342202	NM_027696	mesoderm induction early response 1 homolog (Xenopus laevis (Mier1), transcript variant 1 [NM_027696]	247.9	161.8	0.652683
A_52_P56751	NM_008879	lymphocyte cytosolic protein 1 (Lcp1) [NM_008879]	30059.2	19620	0.652712
A_52_P553171	NM_178622	suppressor of defective silencing 3 homolog (S. cerevisiae) (Suds3) [NM_178622]	3410.5	2228.8	0.653511
A_51_P470328	NM_001042614	selenoprotein P, plasma, 1 (Sepp1), transcript variant 3 [NM_001042614]	50174.9	32891.6	0.655539
A_51_P510059	NM_010046	diacylglycerol O-acyltransferase 1 (Dgat1) [NM_010046]	515	337.7	0.655728
A_51_P355122	NM_009405	troponin I, skeletal, fast 2 (Tnni2) [NM_009405]	2401.4	1575.5	0.656076
A_51_P489289	BC094937	ras homolog gene family, member H (cDNA clone MGC:107531 IMAGE:30075117), complete cds. [BC094937]	361	236.9	0.656233
A_51_P176154	AK054545	2 days pregnant adult female ovary cDNA, RIKEN full-length enriched library, clone:E330039L08 product:weakly similar to SIGNAL-REGULATORY PROTEIN BETA-1 PRECURSOR (SIRP-BETA1) [Homo sapiens], full insert sequence. [AK054545]	1837.5	1206.5	0.656599
A_51_P153224	NM_025428	zinc finger, DHHC domain containing 12 (Zdhhc12), transcript variant 1 [NM_025428]	1388.4	911.7	0.656655
A_52_P19532	NM_015759	FYVE, RhoGEF and PH domain containing 3 (Fgd3) [NM_015759]	230.2	151.3	0.657255
A_52_P408476	NM_029364	glucosamine (N-acetyl)-6-sulfatase (Gns) [NM_029364]	1599.4	1051.7	0.657559
A_51_P483073	NM_029868	GC-rich promoter binding protein 1-like 1 (Gpbp1l1) [NM_029868]	400.6	263.6	0.658013
A_52_P431615	XM_001000891	PREDICTED: gene model 1966, (NCBI), transcript variant 1 (Gm1966) [XM_001000891]	429.9	282.9	0.65806
A_51_P304757	NM_020590	gamma-aminobutyric acid (GABA(A)) receptor-associated protein-like 1 (Gabarapl1) [NM_020590]	1760.8	1159.1	0.65828
A_52_P480544	NM_145390	transportin 2 (importin 3, karyopherin beta 2b) (Tnpo2) [NM_145390]	510.4	336	0.658307
A_51_P503797	NM_178611	leukocyte-associated Ig-like receptor 1 (Lair1) [NM_178611]	4838.6	3187.9	0.658848
A_51_P262878	NM_026211	transmembrane emp24 protein transport domain containing 9 (Tmed9) [NM_026211]	57057.5	37605.4	0.659079
A_52_P282741	NM_011520	syndecan 3 (Sdc3) [NM_011520]	5331	3517.1	0.659745
A_51_P373082	AF027707	apoptosis activator Mtd (Mtd) mRNA, complete cds. [AF027707]	491.2	324.3	0.66022
A_52_P427024	NM_010700	low density lipoprotein receptor (Ldlr) [NM_010700]	71602.3	47336.3	0.6611
A_52_P166755	AK171353	B6-derived CD11 +ve dendritic cells cDNA, RIKEN full-length enriched library, clone:F730031B04 product:Serine-threonine kinase (Fragment) homolog [Rattus norvegicus], full insert sequence [AK171353]	552.4	365.7	0.66202
A_51_P243134	NM_007405	adenylate cyclase 6 (Adcy6) [NM_007405]	505.2	334.6	0.662312
A_52_P13537	NM_018864	inositol (myo)-1(or 4)-monophosphatase 1 (Impa1) [NM_018864]	9606.1	6362.4	0.662329
A_51_P180091	NM_028775	cytochrome P450, family 2, subfamily s, polypeptide 1 (Cyp2s1) [NM_028775]	1241.6	822.5	0.662452
A_51_P166277	NM_175229	serine/arginine repetitive matrix 2 (Srrm2) [NM_175229]	8740	5791.4	0.662632
A_51_P457130	NM_144832	cDNA sequence BC017643 (BC017643) [NM_144832]	2953.4	1957.2	0.662694
A_51_P447248	NM_175105	aquaporin 11 (Aqp11) [NM_175105]	194.6	129	0.662898
A_51_P321391	NM_008810	pyruvate dehydrogenase E1 alpha 1 (Pdha1) [NM_008810]	2032.9	1348.5	0.663338
A_51_P384754	NM_010697	LIM domain binding 1 (Ldb1) [NM_010697]	1072.9	711.9	0.663529
A_51_P224263	NM_134052	acireductone dioxygenase 1 (Adi1) [NM_134052]	448	297.3	0.663616
A_51_P430055	NM_019634	tetraspanin 7 (Tspan7) [NM_019634]	2198.5	1459.7	0.663953
A_52_P650279	NM_016906	Sec61 alpha 1 subunit (S. cerevisiae) (Sec61a1) [NM_016906]	2767.4	1837.9	0.664125
A_52_P261843	NM_001017968	zinc finger, DHHC domain containing 18 (Zdhhc18) [NM_001017968]	1069.6	710.4	0.664174
A_52_P61903	AK014174	13 days embryo head cDNA, RIKEN full-length enriched library, clone:3110043M12 product:choline kinase, full insert sequence. [AK014174]	1293.4	859.3	0.664373
A_51_P115197	NM_010833	moesin (Msn) [NM_010833]	572	380.1	0.66451
A_52_P147733	AK031634	13 days embryo male testis cDNA, RIKEN full-length enriched library, clone:6030464A17 product:similar to GENERAL TRANSCRIPTION FACTOR [Homo sapiens], full insert sequence [AK031634]	199.5	132.6	0.664662
A_51_P274992	NM_026578	nucleolar protein family A, member 1 (H/ACA small nucleolar RNPs) (Nola1) [NM_026578]	591.2	393.1	0.664919
A_51_P326015	NM_153287	AXIN1 up-regulated 1 (Axud1) [NM_153287]	4312.8	2869.3	0.665299
A_51_P339200	NM_178592	HLA-B associated transcript 5 (Bat5) [NM_178592]	1214.9	808.6	0.665569
A_52_P675157	NM_007388	acid phosphatase 5, tartrate resistant (Acp5) [NM_007388]	5444.7	3625.9	0.66595
A_51_P379399	NM_172117	ectonucleoside triphosphate diphosphohydrolase 6 (Entpd6) [NM_172117]	185.1	123.3	0.666126
A_51_P519570	NM_027207	RIKEN cDNA 1600002K03 gene (1600002K03Rik) [NM_027207]	4749.6	3166.3	0.666646
Part II: Upregualted genes
ProbeName	SystematicName	Description	SRF NS Zym 1h	SRF siRNA Zym 1h	Fold change
A_52_P313789	AF369981	PP alpha 2 mRNA, complete cds. [AF369981]	263	519.2	1.97414
A_51_P219532	AK003388	18-day embryo whole body cDNA, RIKEN full-length enriched library, clone:1110003O08 product:hypothetical protein, full insert sequence. [AK003388]	1205.4	1899.1	1.57549
A_52_P1034723	AK003800	18-day embryo whole body cDNA, RIKEN full-length enriched library, clone:1110018P05 product:similar to HYPOTHETICAL 12.3 KDA PROTEIN [Homo sapiens], full insert sequence. [AK003800]	360.7	556.4	1.54256
A_51_P285190	AK009120	adult male tongue cDNA, RIKEN full-length enriched library, clone:2310003K18 product:POLYBROMO-1 homolog [Homo sapiens], full insert sequence. [AK009120]	1431.5	2605.6	1.82019
A_52_P453508	AK010630	ES cells cDNA, RIKEN full-length enriched library, clone:2410038B05 product:unclassifiable, full insert sequence. [AK010630]	360.9	572.2	1.58548
A_52_P244236	AK013215	10, 11 days embryo whole body cDNA, RIKEN full-length enriched library, clone:2810431I02 product:unclassifiable, full insert sequence. [AK013215]	286.8	595.7	2.07706
A_51_P150571	AK015861	adult male testis cDNA, RIKEN full-length enriched library, clone:4930521E07 product:hypothetical DENN (AEX-3) domain containing protein, full insert sequence. [AK015861]	117.2	179.4	1.53072
A_52_P139569	AK017269	6 days neonate head cDNA, RIKEN full-length enriched library, clone:5430405D20 product:unclassifiable, full insert sequence. [AK017269]	250	410.8	1.6432
A_51_P365037	AK019847	adult male testis cDNA, RIKEN full-length enriched library, clone:4931404D21 product:NY-REN-18 antigen, full insert sequence. [AK019847]	310.2	501.8	1.61767
A_52_P91757	AK031119	13 days embryo forelimb cDNA, RIKEN full-length enriched library, clone:5930406J02 product:hypothetical protein, full insert sequence. [AK031119]	1700.1	2623	1.54285
A_52_P917351	AK034840	12 days embryo embryonic body between diaphragm region and neck cDNA, RIKEN full-length enriched library, clone:9430045P06 product:preimplantation protein 3, full insert sequence. [AK034840]	5773.8	9320.1	1.61421
A_51_P108923	AK035046	12 days embryo embryonic body between diaphragm region and neck cDNA, RIKEN full-length enriched library, clone:9430078N17 product:unclassifiable, full insert sequence. [AK035046]	514	899.8	1.75058
A_51_P287698	AK035950	16 days neonate cerebellum cDNA, RIKEN full-length enriched library, clone:9630020E20 product:unclassifiable, full insert sequence. [AK035950]	963.3	1548.4	1.60739
A_52_P185876	AK036590	adult male bone cDNA, RIKEN full-length enriched library, clone:9830138H06 product:trichorhinophalangeal syndrome I (human), full insert sequence. [AK036590]	355.2	610.3	1.71819
A_52_P408338	AK043160	7 days neonate cerebellum cDNA, RIKEN full-length enriched library, clone:A730061L09 product:RIKEN cDNA 4930429A08 gene, full insert sequence [AK043160]	1308.9	2150.1	1.64268
A_52_P295933	AK045060	9.5 days embryo parthenogenote cDNA, RIKEN full-length enriched library, clone:B130023L16 product:unclassifiable, full insert sequence. [AK045060]	184.8	298.5	1.61526
A_52_P671502	AK047515	10 days neonate cerebellum cDNA, RIKEN full-length enriched library, clone:B930082H01 product:inferred: similar to hypothetical protein {Macaca fascicularis}, full insert sequence. [AK047515]	267.9	507.9	1.89586
A_51_P167452	AK049330	ES cells cDNA, RIKEN full-length enriched library, clone:C330024G07 product:hypothetical Target SNARE coiled-coil domain containing protein, full insert sequence [AK049330]	3688.8	6800.3	1.8435
A_52_P1068292	AK050741	9 days embryo whole body cDNA, RIKEN full-length enriched library, clone:D030014A11 product:unclassifiable, full insert sequence. [AK050741]	500.2	827.9	1.65514
A_51_P313035	AK052458	13 days embryo lung cDNA, RIKEN full-length enriched library, clone:D430028H04 product:hypothetical Pleckstrin putative G-protein interacting domain containing protein, full insert sequence. [AK052458]	461.7	765.5	1.658
A_52_P505091	AK054275	2 days pregnant adult female ovary cDNA, RIKEN full-length enriched library, clone:E330009D23 product:unclassifiable, full insert sequence. [AK054275]	274.6	421.3	1.53423
A_51_P150145	AK077046	adult male testis cDNA, RIKEN full-length enriched library, clone:4932438E20 product:unclassifiable, full insert sequence. [AK077046]	116.8	199.5	1.70805
A_52_P473146	AK077318	adult male pituitary gland cDNA, RIKEN full-length enriched library, clone:5330413G05 product:stromal antigen 2, full insert sequence. [AK077318]	372.6	589.2	1.58132
A_52_P483974	AK080165	adult male aorta and vein cDNA, RIKEN full-length enriched library, clone:A530074I23 product:deleted in lymphocytic leukemia, 2, full insert sequence. [AK080165]	293.9	476.6	1.62164
A_52_P1156465	AK083162	adult male hippocampus cDNA, RIKEN full-length enriched library, clone:C630020O05 product:unclassifiable, full insert sequence [AK083162]	272	502.1	1.84596
A_52_P603129	AK084199	12 days embryo eyeball cDNA, RIKEN full-length enriched library, clone:D230007K08 product:hypothetical Leucine rich repeat, ribonuclease inhibitor type containing protein, full insert sequence. [AK084199]	204.3	322.2	1.57709
A_52_P868210	AK086789	0 day neonate lung cDNA, RIKEN full-length enriched library, clone:E030001I07 product:inferred: serine/arginine-rich protein specific kinase 2, full insert sequence. [AK086789]	566.9	891	1.57171
A_51_P209502	AK088683	2 days neonate thymus thymic cells cDNA, RIKEN full-length enriched library, clone:E430023J02 product:TESTIS ENHANCED GENE TRANSCRIPT homolog [Homo sapiens], full insert sequence. [AK088683]	8475.4	15720.9	1.85489
A_51_P155550	AK090371	cDNA, RIKEN full-length enriched library, clone:G630067C08 product:AUTOSOMAL HIGHLY CONSERVED PROTEIN homolog [Homo sapiens], full insert sequence [AK090371]	636.8	996.1	1.56423
A_52_P325819	AK137406	16 days neonate cerebellum cDNA, RIKEN full-length enriched library, clone:9630047E06 product:unclassifiable, full insert sequence. [AK137406]	954.7	1438	1.50623
A_52_P804224	AK141415	12 days embryo spinal cord cDNA, RIKEN full-length enriched library, clone:C530009I05 product:calcium/calmodulin-dependent protein kinase ID, full insert sequence. [AK141415]	291.4	457.9	1.57138
A_52_P11174	AK147269	cDNA, RIKEN full-length enriched library, clone:M5C1004J02 product:huntingtin interacting protein 1, full insert sequence [AK147269]	988.2	1853.2	1.87533
A_52_P214752	AK155007	NOD-derived CD11c +ve dendritic cells cDNA, RIKEN full-length enriched library, clone:F630115K23 product:Mblk1-related protein-2, full insert sequence [AK155007]	274.8	429.5	1.56295
A_51_P200517	AK158756	visual cortex cDNA, RIKEN full-length enriched library, clone:K230312J18 product:RasGEF domain family, member 1A, full insert sequence. [AK158756]	1420.7	2467.9	1.7371
A_52_P277695	AK165863	lung RCB-0558 LLC cDNA, RIKEN full-length enriched library, clone:G730008J01 product:hypothetical protein, full insert sequence [AK165863]	542.6	825.8	1.52193
A_51_P113144	AK167690	14 days embryo liver cDNA, RIKEN full-length enriched library, clone:I530028J21 product:adaptor-related protein complex 1, sigma 2 subunit, full insert sequence. [AK167690]	894.9	2309.9	2.58118
A_51_P146126	AK169586	2 days neonate thymus thymic cells cDNA, RIKEN full-length enriched library, clone:C920025D19 product:hypothetical protein, full insert sequence. [AK169586]	432.4	666	1.54024
A_52_P772918	AK169738	2 days neonate thymus thymic cells cDNA, RIKEN full-length enriched library, clone:E430016C02 product:hypothetical protein, full insert sequence. [AK169738]	518.2	778.7	1.5027
A_51_P155458	AK170454	NOD-derived CD11c +ve dendritic cells cDNA, RIKEN full-length enriched library, clone:F630104C15 product:Hypothetical PH domain-like structure containing protein homolog [Mus musculus], full insert sequence. [AK170454]	1201.1	2420.3	2.01507
A_52_P113672	BB529627	BB529627 RIKEN full-length enriched, 0 day neonate lung cDNA clone E030003F13 3. [BB529627]	376.9	584.1	1.54975
A_51_P516125	BC013561	cDNA clone IMAGE:3492058, partial cds. [BC013561]	17090.6	33477.7	1.95884
A_51_P372550	BC023116	cell growth regulator with EF hand domain 1 (cDNA clone MGC:28551 IMAGE:4206019), complete cds. [BC023116]	428.1	701.4	1.6384
A_51_P375698	BC029030	RIKEN cDNA 2610024E20 gene (cDNA clone IMAGE:4951363), complete cds. [BC029030]	1334.4	2318.6	1.73756
A_52_P16657	BC031488	transmembrane protein 87B (cDNA clone IMAGE:3488472), partial cds. [BC031488]	670	1038	1.54925
A_51_P144052	BC035551	absent in melanoma 1 (cDNA clone IMAGE:5370522), partial cds. [BC035551]	2240.7	5280.1	2.35645
A_52_P16563	BC040823	LSM14 homolog B (SCD6, S. cerevisiae) (cDNA clone IMAGE:4458586), partial cds. [BC040823]	961.4	1473.7	1.53287
A_51_P267587	BC052902	ganglioside-induced differentiation-associated-protein 10 (cDNA clone MGC:60602 IMAGE:30067675), complete cds. [BC052902]	1910.3	3169.8	1.65932
A_52_P550049	BC057099	nuclear transcription factor-Y alpha (cDNA clone MGC:63366 IMAGE:5716111), complete cds. [BC057099]	1032.8	1713.1	1.65869
A_52_P562807	BC064464	RIKEN cDNA 3110052M02 gene (cDNA clone MGC:69880 IMAGE:6822779), complete cds. [BC064464]	198.8	349.3	1.75704
A_52_P325900	BC072644	CDC14 cell division cycle 14 homolog A (S. cerevisiae) (cDNA clone MGC:100044 IMAGE:30356962), complete cds. [BC072644]	375.3	567.1	1.51106
A_51_P157737	BC085472	zinc finger protein 180 (cDNA clone MGC:101916 IMAGE:6417473), complete cds. [BC085472]	523.4	823.4	1.57318
A_52_P469657	BC089304	RIKEN cDNA 2210018M11 gene (cDNA clone MGC:101920 IMAGE:6854147), complete cds. [BC089304]	648	1009.3	1.55756
A_51_P291304	BG970498	602838393F1 NCI_CGAP_Kid14 cDNA clone IMAGE:4972894 5 sequence [BG970498]	163.4	291.6	1.78458
A_52_P1116825	BU519104	AGENCOURT_10171335 NIH_MGC_134 cDNA clone IMAGE:6516890 5 sequence [BU519104]	430.6	653.8	1.51835
A_52_P553560	CO809720	AGENCOURT_30255730 NIH_MGC_257 cDNA clone IMAGE:30933472 5 sequence [CO809720]	185.7	408	2.19709
A_52_P485971	NM_001001144	SREBP cleavage activating protein (Scap) [NM_001001144]	5302.3	8036.4	1.51564
A_51_P291361	NM_001013365	oncostatin M (Osm) [NM_001013365]	1078.7	1662.9	1.54158
A_52_P93488	NM_001024911	septin 10 (Sept10), transcript variant 2 [NM_001024911]	114.3	175.5	1.53543
A_52_P532957	NM_001024928	zinc finger protein 667 (Zfp667) [NM_001024928]	191.6	290.4	1.51566
A_51_P172177	NM_001039483	transmembrane and coiled-coil domains 1 (Tmco1) [NM_001039483]	1969.9	4882.9	2.47876
A_51_P310862	NM_001048204	zinc finger protein 455 (Zfp455) [NM_001048204]	270.6	436.2	1.61197
A_52_P328492	NM_001079876	growth arrest-specific 2 like 3 (Gas2l3), transcript variant 2 [NM_001079876]	4260.8	6480.7	1.52101
A_52_P452689	NM_007498	activating transcription factor 3 (Atf3) [NM_007498]	25559.4	40641.8	1.59009
A_52_P184383	NM_007508	ATPase, H+ transporting, lysosomal V1 subunit A (Atp6v1a) [NM_007508]	10352	15772.1	1.52358
A_52_P184618	NM_007521	BTB and CNC homology 2 (Bach2) [NM_007521]	195.5	306.3	1.56675
A_52_P337679	NM_007597	calnexin (Canx) [NM_007597]	8468.3	16262.2	1.92036
A_52_P309022	NM_007826	dachshund 1 (Drosophila) (Dach1), transcript variant 1 [NM_007826]	665.1	1126.3	1.69343
A_51_P508191	NM_007834	Down syndrome critical region gene 3 (Dscr3) [NM_007834]	6326.4	9521.1	1.50498
A_51_P472751	NM_007915	etoposide induced 2.4 mRNA (Ei24) [NM_007915]	1713.2	2847.1	1.66186
A_51_P255565	NM_007958	SWI/SNF-related, matrix-associated actin-dependent regulator of chromatin, subfamily a, containing DEAD/H box 1` (Smarcad1) [NM_007958]	200.1	429.1	2.14443
A_51_P363187	NM_008176	chemokine (C-X-C motif) ligand 1 (Cxcl1) [NM_008176]	47408.2	73087.8	1.54167
A_51_P413866	NM_008198	complement factor B (Cfb) [NM_008198]	248.4	391.6	1.57649
A_51_P159194	NM_008416	Jun-B oncogene (Junb) [NM_008416]	129084	203669	1.57779
A_51_P255682	NM_008594	milk fat globule-EGF factor 8 protein (Mfge8), transcript variant 1 [NM_008594]	193566	298412	1.54165
A_52_P183138	NM_008668	Ngfi-A binding protein 2 (Nab2) [NM_008668]	3224.1	4901.8	1.52036
A_51_P264053	NM_008838	phosphatidylinositol glycan anchor biosynthesis, class F (Pigf) [NM_008838]	796	1229	1.54397
A_52_P234729	NM_008861	polycystic kidney disease 2 (Pkd2) [NM_008861]	507.3	877.8	1.73034
A_52_P1012802	NM_008982	protein tyrosine phosphatase, receptor type, J (Ptprj) [NM_008982]	2166.6	3695	1.70544
A_52_P295432	NM_009141	chemokine (C-X-C motif) ligand 5 (Cxcl5) [NM_009141]	2505.1	5229.4	2.0875
A_52_P324986	NM_009275	signal recognition particle receptor, B subunit (Srprb) [NM_009275]	101.7	160.1	1.57424
A_52_P4538	NM_009370	transforming growth factor, beta receptor I (Tgfbr1) [NM_009370]	4118.3	6838.6	1.66054
A_51_P417109	NM_009558	zinc finger protein 51 (Zfp51) [NM_009558]	565.5	849	1.50133
A_52_P489295	NM_009621	a disintegrin-like and metallopeptidase (reprolysin type) with thrombospondin type 1 motif, 1 (Adamts1) [NM_009621]	705	1062.3	1.50681
A_52_P561746	NM_009707	Rho GTPase activating protein 6 (Arhgap6), transcript variant 1 [NM_009707]	5536.4	8341.2	1.50661
A_51_P215922	NM_009811	caspase 6 (Casp6) [NM_009811]	1431.6	2748.4	1.91981
A_51_P380750	NM_009824	core-binding factor, runt domain, alpha subunit 2, translocated to, 3 homolog (human) (Cbfa2t3h) [NM_009824]	179.3	293.2	1.63525
A_52_P669035	NM_009899	chloride channel calcium activated 1 (Clca1) [NM_009899]	883.1	1335.5	1.51229
A_52_P82741	NM_010479	heat shock protein 1A (Hspa1a) [NM_010479]	3464.1	5320.6	1.53593
A_51_P141288	NM_010693	lymphocyte protein tyrosine kinase (Lck) [NM_010693]	125.3	223.1	1.78053
A_51_P101929	NM_010705	lectin, galactose binding, soluble 3 (Lgals3) [NM_010705]	110239	188982	1.71429
A_51_P255699	NM_010809	matrix metallopeptidase 3 (Mmp3) [NM_010809]	294.2	508	1.72672
A_52_P313335	NM_010897	neurofibromatosis 1 (Nf1) [NM_010897]	373.2	565.5	1.51527
A_51_P119077	NM_011018	sequestosome 1 (Sqstm1) [NM_011018]	100760	154004	1.52842
A_51_P367081	NM_011074	PFTAIRE protein kinase 1 (Pftk1) [NM_011074]	2102.1	3244.1	1.54327
A_51_P101146	NM_011111	serine (or cysteine) peptidase inhibitor, clade B, member 2 (Serpinb2) [NM_011111]	2069.3	3756.2	1.8152
A_51_P254986	NM_011353	small EDRK-rich factor 1 (Serf1) [NM_011353]	1762.4	3053.4	1.73252
A_52_P303891	NM_011584	nuclear receptor subfamily 1, group D, member 2 (Nr1d2) [NM_011584]	860.2	1383.5	1.60835
A_51_P139848	NM_011712	WW domain binding protein 5 (Wbp5) [NM_011712]	17916.5	27319.9	1.52485
A_52_P250517	NM_011743	zinc finger protein 106 (Zfp106) [NM_011743]	233.5	352.6	1.51006
A_51_P367060	NM_013562	interferon-related developmental regulator 1 (Ifrd1) [NM_013562]	114409	176769	1.54506
A_51_P430900	NM_013642	dual specificity phosphatase 1 (Dusp1) [NM_013642]	37523.4	73810.1	1.96704
A_51_P397426	NM_013897	translocase of inner mitochondrial membrane 8 homolog b (yeast) (Timm8b) [NM_013897]	9588.7	15780.5	1.64574
A_51_P331525	NM_015771	large tumor suppressor 2 (Lats2) [NM_015771]	737.3	1163.4	1.57792
A_51_P516133	NM_015786	histone cluster 1, H1c (Hist1h1c) [NM_015786]	8883.9	16774	1.88813
A_52_P124429	NM_016665	stimulated by retinoic acid 13 (Stra13) [NM_016665]	636.5	1105.1	1.73621
A_51_P325274	NM_016683	zinc finger protein 95 (Zfp95) [NM_016683]	228.7	500.7	2.18933
A_51_P125935	NM_018804	synaptotagmin XI (Syt11) [NM_018804]	167.5	257.9	1.5397
A_51_P185871	NM_018810	makorin, ring finger protein, 1 (Mkrn1) [NM_018810]	1997.7	4113.1	2.05892
A_51_P511081	NM_018869	G protein-coupled receptor kinase 5 (Gprk5) [NM_018869]	296	473.3	1.59899
A_51_P107265	NM_019718	ADP-ribosylation factor-like 3 (Arl3) [NM_019718]	1458.1	2263.3	1.55223
A_51_P509098	NM_019734	N-acylsphingosine amidohydrolase 1 (Asah1) [NM_019734]	3947.4	6546.1	1.65833
A_51_P441426	NM_019932	chemokine (C-X-C motif) ligand 4 (Cxcl4) [NM_019932]	2710.6	4117.4	1.519
A_52_P311227	NM_019961	peroxisomal biogenesis factor 3 (Pex3) [NM_019961]	293.6	538.7	1.83481
A_51_P153053	NM_020561	sphingomyelin phosphodiesterase, acid-like 3A (Smpdl3a) [NM_020561]	23446.8	37150.6	1.58446
A_52_P652913	NM_020616	RIKEN cDNA D930014E17 gene (D930014E17Rik) [NM_020616]	2738.4	4173.6	1.5241
A_52_P670026	NM_021384	radical S-adenosyl methionine domain containing 2 (Rsad2) [NM_021384]	1325.1	3005.5	2.26813
A_51_P104418	NM_022019	dual specificity phosphatase 10 (Dusp10) [NM_022019]	1315.4	2408.5	1.831
A_51_P348764	NM_023229	Fas-activated serine/threonine kinase (Fastk) [NM_023229]	470.4	760.1	1.61586
A_51_P462311	NM_023422	histone cluster 1, H2bc (Hist1h2bc) [NM_023422]	6784.6	11559.1	1.70373
A_52_P78730	NM_023483	RIKEN cDNA 1110032A03 gene (1110032A03Rik) [NM_023483]	217	335.3	1.54516
A_51_P262421	NM_023645	KDEL (Lys-Asp-Glu-Leu) containing 1 (Kdelc1) [NM_023645]	476.3	737.6	1.5486
A_51_P321886	NM_024217	CKLF-like MARVEL transmembrane domain containing 3 (Cmtm3) [NM_024217]	5534.3	12696.9	2.29422
A_52_P550843	NM_024282	RIKEN cDNA 5830417C01 gene (5830417C01Rik) [NM_024282]	1260.4	2588.2	2.05348
A_52_P564544	NM_024406	fatty acid binding protein 4, adipocyte (Fabp4) [NM_024406]	2879.7	4862.2	1.68844
A_51_P486479	NM_024456	RAB5C, member RAS oncogene family (Rab5c) [NM_024456]	7194.9	13120.9	1.82364
A_52_P474379	NM_024459	protein phosphatase 3, regulatory subunit B, alpha isoform (calcineurin B, type I) (Ppp3r1) [NM_024459]	1325.7	2260.4	1.70506
A_51_P129317	NM_025283	preimplantation protein 3 (Prei3) [NM_025283]	4366.5	6572.6	1.50523
A_51_P228817	NM_025303	staufen (RNA binding protein) homolog 2 (Drosophila) (Stau2) [NM_025303]	492.2	950.1	1.93031
A_51_P480982	NM_025374	glyoxalase 1 (Glo1) [NM_025374]	1320.6	2171.1	1.64403
A_51_P316188	NM_025526	IscU iron-sulfur cluster scaffold homolog (E. coli) (Iscu) [NM_025526]	6012.2	10147.6	1.68783
A_51_P260035	NM_025535	SAR1 gene homolog B (S. cerevisiae) (Sar1b) [NM_025535]	1728.6	3061.2	1.77091
A_51_P433127	NM_025654	RAD52 motif 1 (Rdm1) [NM_025654]	2043.7	3169.7	1.55096
A_51_P346884	NM_025665	RIKEN cDNA 2610209M04 gene (2610209M04Rik) [NM_025665]	4623.9	8750.9	1.89254
A_51_P128648	NM_025899	ubiquinol cytochrome c reductase core protein 2 (Uqcrc2) [NM_025899]	6704	10544.8	1.57291
A_51_P298355	NM_025900	DEK oncogene (DNA binding) (Dek) [NM_025900]	2182.1	3279	1.50268
A_51_P349825	NM_026411	RIKEN cDNA 1700021F05 gene (1700021F05Rik) [NM_026411]	1705.6	2561.4	1.50176
A_52_P230921	NM_026484	RIKEN cDNA 5730405I09 gene (5730405I09Rik) [NM_026484]	4049	7025.1	1.73502
A_51_P171965	NM_026503	RIKEN cDNA 1110058L19 gene (1110058L19Rik) [NM_026503]	1670.1	2700	1.61667
A_52_P478339	NM_026527	ChaC, cation transport regulator homolog 2 (E. coli) (Chac2) [NM_026527]	299.9	455.8	1.51984
A_51_P394802	NM_026640	RIKEN cDNA 4632417K18 gene (4632417K18Rik) [NM_026640]	1513.7	2387.8	1.57746
A_52_P59579	NM_026669	testis enhanced gene transcript (Tegt) [NM_026669]	8617.1	14017.3	1.62668
A_51_P308948	NM_026894	RIKEN cDNA 1500001M20 gene (1500001M20Rik) [NM_026894]	1631.5	2537.5	1.55532
A_51_P390586	NM_027478	RIKEN cDNA 5730494N06 gene (5730494N06Rik) [NM_027478]	1960.1	3032.2	1.54696
A_51_P299805	NM_027872	RIKEN cDNA 1200006F02 gene (1200006F02Rik) [NM_027872]	1522.7	2878.4	1.89033
A_52_P257665	NM_028298	zinc finger protein 655 (Zfp655) [NM_028298]	653.9	1006.7	1.53953
A_52_P651034	NM_028339	thioredoxin domain containing 1 (Txndc1) [NM_028339]	1330.6	2240.3	1.68368
A_52_P448304	NM_028385	SET domain containing 5 (Setd5) [NM_028385]	5617.5	8585.2	1.5283
A_52_P357181	NM_028815	leucine-rich repeats and IQ motif containing 2 (Lrriq2) [NM_028815]	213.5	330.6	1.54848
A_52_P648601	NM_029352	dual specificity phosphatase 9 (Dusp9) [NM_029352]	153.9	238.5	1.54971
A_52_P622680	NM_029362	chromatin modifying protein 4B (Chmp4b) [NM_029362]	10481.4	18369	1.75253
A_51_P387302	NM_029498	zinc finger, MYM-type 2 (Zmym2) [NM_029498]	452.6	760.5	1.68029
A_51_P265806	NM_030601	chloride channel calcium activated 2 (Clca2) [NM_030601]	506	763.3	1.5085
A_51_P282630	NM_030880	protein kinase C and casein kinase substrate in neurons 3 (Pacsin3) [NM_030880]	391.1	800.6	2.04705
A_51_P269546	NM_031254	triggering receptor expressed on myeloid cells 2 (Trem2) [NM_031254]	104904	169579	1.61651
A_52_P116192	NM_033565	AF4/FMR2 family, member 4 (Aff4) [NM_033565]	340.8	553	1.62265
A_51_P415475	NM_053246	docking protein 4 (Dok4) [NM_053246]	148.2	233.5	1.57557
A_51_P399853	NM_133218	zinc finger protein 704 (Zfp704) [NM_133218]	1159.9	1911.8	1.64825
A_52_P405265	NM_133831	glioma tumor suppressor candidate region gene 2 (Gltscr2) [NM_133831]	606.9	1000.4	1.64838
A_51_P434017	NM_133903	spondin 2, extracellular matrix protein (Spon2) [NM_133903]	220.1	334.6	1.52022
A_52_P219966	NM_138584	spastic paraplegia 21 homolog (human) (Spg21) [NM_138584]	1297.4	2057.3	1.58571
A_51_P361557	NM_138680	LUC7-like 2 (S. cerevisiae) (Luc7l2) [NM_138680]	1773.6	2994	1.68809
A_52_P254275	NM_144515	zinc finger protein 52 (Zfp52) [NM_144515]	774.2	1251.6	1.61664
A_52_P231079	NM_144521	RIKEN cDNA 1110031B06 gene (1110031B06Rik) [NM_144521]	1137.8	1919	1.68659
A_51_P171557	NM_145412	RIKEN cDNA 5830457O10 gene (5830457O10Rik) [NM_145412]	368	564.9	1.53505
A_52_P315789	NM_145491	ras homolog gene family, member Q (Rhoq) [NM_145491]	2340.3	3763.6	1.60817
A_51_P242345	NM_146193	BTB (POZ) domain containing 1 (Btbd1) [NM_146193]	2298.5	3853.4	1.67648
A_51_P480427	NM_146718	olfactory receptor 430 (Olfr430) [NM_146718]	368.9	566.1	1.53456
A_52_P1085707	NM_148925	FYVE and coiled-coil domain containing 1 (Fyco1) [NM_148925]	175.7	337.1	1.91861
A_52_P581390	NM_153103	kinesin family member 1C (Kif1c) [NM_153103]	189.4	339.7	1.79356
A_52_P44011	NM_153167	WD repeat domain 32 (Wdr32) [NM_153167]	128.8	193.8	1.50466
A_51_P314501	NM_153168	leucyl-tRNA synthetase, mitochondrial (Lars2), nuclear gene encoding mitochondrial protein [NM_153168]	170923	260455	1.52382
A_51_P235863	NM_153194	zinc finger protein 740 (Zfp740) [NM_153194]	2678.1	4066.5	1.51843
A_51_P489108	NM_153391	WD repeat domain 19 (Wdr19) [NM_153391]	610.8	940.9	1.54044
A_51_P122035	NM_153578	non imprinted in Prader-Willi/Angelman syndrome 1 homolog (human) (Nipa1) [NM_153578]	900.4	1586	1.76144
A_51_P250963	NM_153599	cyclin-dependent kinase 8 (Cdk8) [NM_153599]	480.3	851.1	1.77202
A_51_P227353	NM_170597	cellular repressor of E1A-stimulated genes 2 (Creg2) [NM_170597]	1875.2	2977.3	1.58772
A_51_P453351	NM_172266	lysophosphatidylglycerol acyltransferase 1 (Lpgat1) [NM_172266]	1266.8	1927.4	1.52147
A_51_P315344	NM_172486	RIKEN cDNA A830058L05 gene (A830058L05Rik) [NM_172486]	122.8	258.8	2.10749
A_52_P508030	NM_172699	forkhead box J3 (Foxj3) [NM_172699]	2099.7	3460.2	1.64795
A_51_P513062	NM_175327	RIKEN cDNA B630019K06 gene (B630019K06Rik) [NM_175327]	159.1	263.1	1.65368
A_52_P129486	NM_175429	potassium channel tetramerisation domain containing 12b (Kctd12b) [NM_175429]	115.2	197.5	1.71441
A_51_P180140	NM_175663	histone cluster 1, H2ba (Hist1h2ba) [NM_175663]	1829.2	3048.8	1.66674
A_51_P182358	NM_175665	histone cluster 1, H2bk (Hist1h2bk) [NM_175665]	1734.3	3201.1	1.84576
A_51_P104125	NM_176836	RIKEN cDNA 2810485I05 gene (2810485I05Rik) [NM_176836]	467.5	839.9	1.79658
A_52_P119830	NM_177186	RIKEN cDNA A530082C11 gene (A530082C11Rik) [NM_177186]	337.1	551.3	1.63542
A_52_P981697	NM_177712	RIKEN cDNA C330011K17 gene (C330011K17Rik) [NM_177712]	166.6	289.3	1.73649
A_51_P508411	NM_177856	RIKEN cDNA E130311K13 gene (E130311K13Rik) [NM_177856]	248.4	398.9	1.60588
A_52_P300730	NM_178057	high mobility group AT-hook 2 (Hmga2) [NM_178057]	365.7	779.2	2.13071
A_52_P176361	NM_178200	histone cluster 1, H2bm (Hist1h2bm) [NM_178200]	4762.8	8044.2	1.68896
A_52_P69040	NM_181040	ATP synthase mitochondrial F1 complex assembly factor 1 (Atpaf1) [NM_181040]	771.7	1194.4	1.54775
A_51_P263290	NM_198306	UDP-N-acetyl-alpha-D-galactosamine:polypeptide N-acetylgalactosaminyltransferase 9 (Galnt9) [NM_198306]	267	450.7	1.68801
A_52_P527400	NM_206882	histone cluster 3, H2bb (Hist3h2bb) [NM_206882]	4494.7	7710	1.71535
A_51_P475785	NM_207264	cDNA sequence BC052040 (BC052040) [NM_207264]	747.1	1261	1.68786
A_52_P2670	NR_001460	RNA component of mitochondrial RNAase P (Rmrp) on chromosome 4 [NR_001460]	1184.3	2187	1.84666
A_51_P334619	X16493	Zpf-1 zinc finger protein. [X16493]	220.6	337	1.52765
A_52_P515826	XM_109726	PREDICTED: thyroid hormone receptor associated protein 1, transcript variant 1 (Thrap1) [XM_109726]	205.7	311.8	1.5158
A_51_P274667	XM_129972	PREDICTED: zinc finger, CCHC domain containing 2, transcript variant 1 (Zcchc2) [XM_129972]	198.4	307.1	1.54788
A_51_P489086	XM_134209	PREDICTED: cDNA sequence BC053440 (BC053440) [XM_134209]	1146.7	1726.2	1.50536
A_52_P529446	XM_355639	PREDICTED: zinc finger protein 664 (Zfp664) [XM_355639]	335.3	509	1.51804
A_52_P93066	XM_485838	PREDICTED: kelch domain containing 5 (Klhdc5) [XM_485838]	164	268.2	1.63537
A_51_P504602	XM_898838	PREDICTED: mitogen-activated protein kinase kinase kinase kinase 3, transcript variant 5 (Map4k3) [XM_898838]	678.9	1020.1	1.50258
A_52_P512807	XM_974899	PREDICTED: RIKEN cDNA 5730405I09 gene, transcript variant 4 (5730405I09Rik) [XM_974899]	1562.8	2583.5	1.65312
A_52_P109959	XR_003150	PREDICTED: similar to glioma tumor suppressor candidate region gene 2 (LOC670838) [XR_003150]	357.7	573.9	1.60442
