# Supplementary material for: MKL1/2 and ELK4 co-regulate distinct serum response factor (SRF) transcription programs in macrophages
Source: BMC Genomics. 2014 Apr 23;15:301. doi: 10.1186/1471-2164-15-301 (PMC4023608; doi:10.1186/1471-2164-15-301)
Supplement: Additional file 3: Table S2 — Part I: Gene Ontology results (Biological process annotations, p < 0.05) for SRF downregulated genes (downregulated more than 1.5 fold with SRF knockdown in zymosan treated macrophages). Part II: Gene Ontology results (Biological process annotations, p < 0.05) for SRF upregulated genes (upregulated more than 1.5 fold with SRF knockdown in zymosan treated macrophages). [file 1471-2164-15-301-S3.xlsx]

## Sheet: GO full result
Supplemental Table 2
Part I: Gene Ontology results (Biological process annotations, p<0.05) for downregulated SRF target genes (down regulated more than 1.5 fold with SRF knockdown in zymosan treated macrophages)
Category	Term	Count	%	PValue	Genes	List Total	Pop Hits	Pop Total	Fold Enrichment	Bonferroni	Benjamini	FDR
GOTERM_BP_ALL	GO:0030036~actin cytoskeleton organization	12	4.81928	1.40464e-05	NM_007687, NM_009922, AK157021, NM_009499, NM_007591, NM_023063, NM_020493, NM_010937, NM_008879, NM_009898, NM_009606, NM_026552, NM_009071	192	165	14219	5.38598	0.0215505	0.0215505	0.0234304
GOTERM_BP_ALL	GO:0030029~actin filament-based process	12	4.81928	2.56816e-05	NM_007687, NM_009922, AK157021, NM_009499, NM_007591, NM_023063, NM_020493, NM_010937, NM_008879, NM_009898, NM_009606, NM_026552, NM_009071	192	176	14219	5.04936	0.0390498	0.0197193	0.0428349
GOTERM_BP_ALL	GO:0007015~actin filament organization	7	2.81124	0.00010091	NM_007687, NM_009898, NM_008879, NM_026552, NM_009606, NM_020493, NM_023063	192	56	14219	9.25716	0.144885	0.0508356	0.168211
GOTERM_BP_ALL	GO:0007010~cytoskeleton organization	15	6.0241	0.000132296	NM_007687, AK157021, NM_009922, NM_009499, NM_019391, NM_007591, NM_020493, NM_023063, NM_010937, NM_011526, NM_133915, NM_009898, NM_008879, NM_026552, NM_009606, NM_009071	192	326	14219	3.40754	0.185519	0.0500075	0.220475
GOTERM_BP_ALL	GO:0009605~response to external stimulus	22	8.83534	0.000142553	NM_007482, NM_008607, NM_010517, NM_011580, NM_008608, NM_009846, NM_019391, NM_009848, NM_008397, NM_178592, NM_008823, NM_009378, NM_176912, NM_028784, NM_019424, NM_019453, NM_008879, NM_009898, BC024571, NM_011680, NM_009777, NM_008590, AK170324	192	640	14219	2.54572	0.198376	0.0432595	0.237549
GOTERM_BP_ALL	GO:0051130~positive regulation of cellular component organization	9	3.61446	0.000238939	NM_007687, NM_181582, NM_009846, NM_007591, NM_009368, NM_020493, NM_007642, NM_133719, AK054545, NM_178792	192	122	14219	5.46324	0.309707	0.0599038	0.397865
GOTERM_BP_ALL	GO:0045785~positive regulation of cell adhesion	6	2.40964	0.000263993	NM_009373, NM_010828, NM_011580, NM_009846, BC024571, NM_008397, NM_007778	192	43	14219	10.3336	0.336022	0.0568227	0.439497
GOTERM_BP_ALL	GO:0030155~regulation of cell adhesion	8	3.21285	0.000270143	NM_009373, NM_010828, NM_008608, NM_011580, NM_009846, BC024571, NM_020493, NM_008397, NM_007778	192	94	14219	6.30275	0.342328	0.0510328	0.449714
GOTERM_BP_ALL	GO:0035239~tube morphogenesis	10	4.01606	0.000506342	NM_010228, NM_009373, NM_007687, NM_133915, AK157021, NM_008608, NM_207680, NM_009499, NM_020493, NM_007778, NM_009627	192	171	14219	4.33084	0.544125	0.0835812	0.841363
GOTERM_BP_ALL	GO:0051128~regulation of cellular component organization	14	5.62249	0.000522681	NM_007687, NM_008608, NM_020006, NM_009846, NM_007591, NM_009368, NM_020493, NM_023063, NM_007642, NM_028774, NM_178792, NM_009898, NM_181582, NM_133719, AK054545	192	330	14219	3.14182	0.555538	0.0778884	0.868401
GOTERM_BP_ALL	GO:0035295~tube development	12	4.81928	0.000892489	NM_009373, NM_010228, NM_007687, NM_008608, AK157021, NM_207680, NM_009499, NM_009368, NM_020493, NM_007778, NM_133915, NM_009627, NM_007678	192	264	14219	3.36624	0.749643	0.118294	1.47853
GOTERM_BP_ALL	GO:0009790~embryonic development	20	8.03213	0.00171601	NM_013457, NM_007687, NM_008607, AK157021, NM_207680, NM_019830, NM_009499, NM_009368, NM_139218, NM_020493, AK013116, NM_011385, NM_009378, NM_010658, NM_010828, NM_010697, NM_017405, NM_009627, XM_990203, NM_134129, NM_007678	192	670	14219	2.21067	0.930318	0.199072	2.82454
GOTERM_BP_ALL	GO:0006950~response to stress	29	11.6466	0.00231873	NM_007482, NM_010517, NM_008607, NM_011580, NM_008608, NM_009846, NM_009848, NM_001039147, NM_009368, NM_178592, NM_008823, NM_028784, NM_019424, NM_010828, NM_008879, AK086107, NM_133753, NM_178420, NM_009777, NM_019391, NM_010208, NM_023910, NM_016961, NM_009378, NM_019453, NM_010902, NM_053109, BC066818, NM_134129	192	1184	14219	1.8139	0.972691	0.241918	3.7987
GOTERM_BP_ALL	GO:0007264~small GTPase mediated signal transduction	11	4.41767	0.00258262	NM_026011, NM_025404, NM_134050, NM_020006, NM_026823, NM_207231, BC094937, NM_009071, NM_010071, NM_010937, NM_172612	192	258	14219	3.15748	0.981882	0.249104	4.22231
GOTERM_BP_ALL	GO:0048518~positive regulation of biological process	34	13.6546	0.00278221	NM_011580, NM_207680, NM_009846, NM_007591, NM_009368, NM_008823, NM_019424, NM_010658, NM_010828, NM_009898, NM_181582, NM_009777, AF027707, NM_133719, NM_009373, NM_007687, NM_007953, NM_153287, NM_139149, NM_019663, NM_016961, NM_020493, NM_008397, NM_007778, NM_007642, NM_028774, NM_010937, NM_178792, NM_010902, BC066818, BC024571, NM_011680, NM_009627, AK054545, NM_134129, NM_007678	192	1493	14219	1.6865	0.986716	0.250299	4.54154
GOTERM_BP_ALL	GO:0048856~anatomical structure development	45	18.0723	0.00281313	NM_013457, NM_008607, NM_008608, AK157021, NM_207680, NM_009846, NM_007388, NM_009368, AK013116, NM_011385, NM_010212, NM_175105, NM_026195, NM_010658, NM_010828, NM_133915, NM_010697, NM_009876, NM_013463, NM_013658, NM_133719, NM_007423, NM_009373, NM_010228, NM_007687, NM_021273, NM_153287, NM_001042614, NM_183031, NM_009499, NM_020493, NM_008397, NM_007778, NM_007642, NM_028774, NM_010937, NM…	192	2170	14219	1.53575	0.98734	0.23897	4.59091
GOTERM_BP_ALL	GO:0048522~positive regulation of cellular process	31	12.4498	0.00292653	NM_011580, NM_207680, NM_009846, NM_007591, NM_009368, NM_019424, NM_010658, NM_010828, NM_009898, NM_181582, AF027707, NM_133719, NM_009373, NM_007687, NM_007953, NM_153287, NM_139149, NM_019663, NM_020493, NM_016961, NM_008397, NM_007778, NM_007642, NM_028774, NM_178792, NM_010937, NM_010902, BC024571, NM_011680, NM_009627, AK054545, NM_134129, NM_007678	192	1320	14219	1.73922	0.989387	0.234629	4.77175
GOTERM_BP_ALL	GO:0001701~in utero embryonic development	11	4.41767	0.00328908	NM_010828, NM_013457, NM_019830, NM_207680, NM_009368, AK013116, NM_020493, XM_990203, NM_009627, NM_134129, NM_007678	192	267	14219	3.05105	0.993963	0.24714	5.34776
GOTERM_BP_ALL	GO:0022409~positive regulation of cell-cell adhesion	3	1.20482	0.00360586	NM_010828, NM_009846, BC024571, NM_008397	192	7	14219	31.7388	0.996312	0.255382	5.84838
GOTERM_BP_ALL	GO:0065008~regulation of biological quality	27	10.8434	0.00442938	NM_013457, NM_207680, NM_009846, NM_009848, NM_007388, NM_009368, NM_023063, NM_175105, NM_010050, NM_028784, NM_019424, NM_010046, NM_009898, NM_010700, NM_007423, NM_009373, NM_021273, NM_007687, NM_020006, Z19521, NM_010344, NM_020493, NM_007778, NM_007392, NM_009378, NM_028774, NM_010937, NM_011680	192	1123	14219	1.78054	0.998977	0.291257	7.13818
GOTERM_BP_ALL	GO:0048513~organ development	36	14.4578	0.0045568	NM_013457, NM_008607, AK157021, NM_008608, NM_207680, NM_009846, NM_007388, NM_009368, NM_010212, NM_175105, NM_026195, NM_010658, NM_010828, NM_010697, NM_013463, NM_007423, NM_009373, NM_010228, NM_007687, NM_021273, NM_153287, NM_001042614, NM_183031, NM_009499, NM_020493, NM_008397, NM_007778, NM_007642, NM_011526, BC094937, BC024571, NM_009606, NM_145634, NM_017405, NM_011680, XM_990203, NM_…	192	1663	14219	1.60316	0.999161	0.28632	7.33624
GOTERM_BP_ALL	GO:0007242~intracellular signaling cascade	23	9.23695	0.00571126	NM_009373, NM_025404, NM_020006, NM_134050, NM_007405, NM_177568, NM_207231, NM_019663, NM_009368, NM_016961, NM_010071, NM_010937, NM_178792, NM_172612, NM_023048, NM_152801, NM_026011, NM_133915, NM_026823, BC094937, NM_133753, NM_009071, AK054545, NM_008488	192	915	14219	1.86155	0.999861	0.332221	9.11285
GOTERM_BP_ALL	GO:0022407~regulation of cell-cell adhesion	3	1.20482	0.00607304	NM_010828, NM_009846, BC024571, NM_008397	192	9	14219	24.6858	0.999921	0.336869	9.66297
GOTERM_BP_ALL	GO:0001763~morphogenesis of a branching structure	7	2.81124	0.00681045	NM_010228, NM_009373, NM_133915, NM_008608, NM_020493, NM_007778, NM_009627	192	125	14219	4.14721	0.999975	0.357013	10.7746
GOTERM_BP_ALL	GO:0048731~system development	41	16.4659	0.00720737	NM_013457, NM_008607, NM_008608, AK157021, NM_207680, NM_009846, NM_007388, NM_009368, NM_010212, NM_175105, NM_026195, NM_010658, NM_010828, NM_010697, NM_009876, NM_013463, NM_013658, NM_133719, NM_007423, NM_009373, NM_010228, NM_007687, NM_021273, NM_153287, NM_001042614, NM_183031, NM_009499, NM_020493, NM_008397, NM_007778, NM_007642, NM_028774, NM_011526, BC094937, BC024571, NM_009606, NM_…	192	2027	14219	1.49795	0.999987	0.361583	11.3676
GOTERM_BP_ALL	GO:0009611~response to wounding	12	4.81928	0.00729686	NM_019424, NM_007482, NM_010517, NM_011580, NM_019453, NM_008879, NM_009846, NM_009848, NM_009777, NM_009378, NM_008823, NM_028784	192	347	14219	2.56106	0.999988	0.353952	11.5008
GOTERM_BP_ALL	GO:0032502~developmental process	52	20.8835	0.00738688	AK157021, NM_009846, NM_007388, AK013116, NM_010212, NM_175105, NM_026195, NM_019424, NM_010828, NM_133915, NM_133719, NM_021273, NM_001042614, NM_183031, NM_009499, NM_020493, NM_028774, NM_010937, NM_009606, XM_990203, NM_013457, NM_008607, NM_008608, NM_207680, NM_007591, NM_009368, NM_011385, NM_010658, NM_008595, NM_010697, NM_009876, NM_013463, NM_013658, NM_007423, NM_009373, NM_010228, NM…	192	2743	14219	1.40393	0.99999	0.346825	11.6346
GOTERM_BP_ALL	GO:0017015~regulation of transforming growth factor beta receptor signaling pathway	4	1.60643	0.00741876	NM_010828, NM_011580, NM_009368, NM_011385	192	30	14219	9.87431	0.99999	0.337992	11.6819
GOTERM_BP_ALL	GO:0009966~regulation of signal transduction	18	7.22892	0.0078333	NM_009373, NM_011580, NM_009846, NM_015759, NM_134257, AK122352, NM_009368, NM_001039185, NM_011385, NM_007778, NM_134023, AK172999, NM_010937, NM_010828, NM_152801, NM_133915, NM_008488, NM_001033258	192	661	14219	2.01669	0.999995	0.343345	12.2952
GOTERM_BP_ALL	GO:0035148~tube lumen formation	5	2.00803	0.00807814	NM_009373, NM_007687, AK157021, NM_207680, NM_009499, NM_009627	192	59	14219	6.27604	0.999997	0.342517	12.6556
GOTERM_BP_ALL	GO:0043627~response to estrogen stimulus	4	1.60643	0.00968109	NM_008607, NM_008608, NM_009846, NM_009368	192	33	14219	8.97664	1	0.385365	14.9807
GOTERM_BP_ALL	GO:0006996~organelle organization	25	10.0402	0.00990571	AK157021, NM_009846, NM_001039147, NM_007591, NM_023063, NM_175105, NM_019424, NM_009298, NM_133915, NM_008879, NM_009898, NM_026552, NM_009071, NM_007687, NM_009922, NM_009499, NM_178622, NM_019391, NM_020493, NM_010937, NM_011526, NM_026011, NM_026823, NM_009606, NM_001042407, NM_007678	192	1078	14219	1.71747	1	0.382769	15.3019
GOTERM_BP_ALL	GO:0007275~multicellular organismal development	48	19.2771	0.00992179	AK157021, NM_009846, NM_007388, AK013116, NM_010212, NM_175105, NM_026195, NM_010828, NM_133915, NM_133719, NM_021273, NM_001042614, NM_183031, NM_009499, NM_020493, NM_028774, NM_009606, XM_990203, NM_013457, NM_008607, NM_008608, NM_207680, NM_009368, NM_011385, NM_010658, NM_008595, NM_010697, NM_009876, NM_013658, NM_013463, NM_007423, NM_010228, NM_009373, NM_007687, NM_153287, NM_019830, NM…	192	2521	14219	1.41006	1	0.374155	15.3248
GOTERM_BP_ALL	GO:0022607~cellular component assembly	15	6.0241	0.0102448	NM_009373, NM_008986, NM_015759, NM_007591, NM_023063, NM_008397, NM_009502, NM_009298, NM_133915, NM_008879, AK135584, NM_026552, BC024571, NM_009606, NM_145390, NM_009071	192	518	14219	2.14452	1	0.374843	15.7844
GOTERM_BP_ALL	GO:0048646~anatomical structure formation involved in morphogenesis	12	4.81928	0.0103541	NM_009373, NM_010228, NM_007687, NM_008608, AK157021, NM_207680, NM_009499, NM_020493, NM_010212, NM_010828, NM_010697, NM_009606, NM_009627	192	365	14219	2.43476	1	0.36949	15.9395
GOTERM_BP_ALL	GO:0001666~response to hypoxia	5	2.00803	0.0107099	NM_010828, NM_008607, NM_008608, NM_009846, NM_009368	192	64	14219	5.78573	1	0.371178	16.4423
GOTERM_BP_ALL	GO:0065007~biological regulation	110	44.1767	0.0107123	NM_025404, NM_009846, NM_009848, BC086680, NM_010212, NM_009502, NM_010071, AK172999, NM_028784, NM_019424, NM_133753, AF027707, NM_021273, NM_134050, NM_183031, NM_022320, Z19521, NM_016961, NM_028774, NM_010937, NM_008685, NM_026011, NM_001025610, NM_008488, NM_008986, NM_134257, AK122352, NM_001039185, NM_011385, NM_010050, NM_010046, NM_010658, NM_008879, NM_181582, NM_010559, NM_019391, NM_0…	192	6903	14219	1.18011	1	0.363308	16.4456
GOTERM_BP_ALL	GO:0046578~regulation of Ras protein signal transduction	8	3.21285	0.0112143	NM_152801, NM_015759, NM_007778, NM_134023, NM_001033258, NM_008488, AK172999, NM_010937	192	181	14219	3.27325	1	0.36891	17.1501
GOTERM_BP_ALL	GO:0070482~response to oxygen levels	5	2.00803	0.0112951	NM_010828, NM_008607, NM_008608, NM_009846, NM_009368	192	65	14219	5.69671	1	0.36349	17.263
GOTERM_BP_ALL	GO:0043009~chordate embryonic development	13	5.22088	0.011531	NM_013457, NM_007687, AK157021, NM_207680, NM_019830, NM_009499, NM_009368, NM_020493, AK013116, NM_010828, XM_990203, NM_009627, NM_134129, NM_007678	192	421	14219	2.2868	1	0.36219	17.5918
GOTERM_BP_ALL	GO:0002682~regulation of immune system process	11	4.41767	0.0117987	NM_019424, NM_011580, NM_009898, NM_009846, NM_053109, NM_010697, BC066818, NM_007778, NM_007642, NM_009777, NM_008823	192	322	14219	2.52991	1	0.361727	17.9632
GOTERM_BP_ALL	GO:0009792~embryonic development ending in birth or egg hatching	13	5.22088	0.0123538	NM_013457, NM_007687, AK157021, NM_207680, NM_019830, NM_009499, NM_009368, NM_020493, AK013116, NM_010828, XM_990203, NM_009627, NM_134129, NM_007678	192	425	14219	2.26528	1	0.368115	18.7286
GOTERM_BP_ALL	GO:0030031~cell projection assembly	5	2.00803	0.014529	NM_133915, NM_015759, BC024571, NM_008397, NM_009502, NM_009071	192	70	14219	5.28981	1	0.410158	21.6636
GOTERM_BP_ALL	GO:0032103~positive regulation of response to external stimulus	4	1.60643	0.0152938	NM_009373, NM_011580, NM_009846, NM_007642	192	39	14219	7.59562	1	0.419155	22.6718
GOTERM_BP_ALL	GO:0010646~regulation of cell communication	19	7.63052	0.0159012	NM_009373, NM_011580, NM_009846, NM_015759, NM_134257, AK122352, NM_008826, NM_009368, NM_001039185, NM_011385, NM_007778, NM_134023, AK172999, NM_010937, NM_010828, NM_152801, NM_133915, NM_008488, NM_001033258	192	771	14219	1.82502	1	0.424472	23.4637
GOTERM_BP_ALL	GO:0044085~cellular component biogenesis	16	6.4257	0.019632	NM_009373, NM_008986, NM_015759, NM_007591, NM_023063, NM_008397, NM_026578, NM_009502, NM_009298, NM_133915, NM_008879, AK135584, NM_026552, BC024571, NM_009606, NM_145390, NM_009071	192	618	14219	1.91734	1	0.487535	28.1629
GOTERM_BP_ALL	GO:0050900~leukocyte migration	4	1.60643	0.0198642	NM_009898, NM_009846, BC024571, NM_008397, AK170324	192	43	14219	6.88905	1	0.484241	28.4462
GOTERM_BP_ALL	GO:0050793~regulation of developmental process	15	6.0241	0.0211816	NM_020006, NM_011580, NM_009846, NM_207680, NM_009368, NM_020493, NM_007778, NM_007642, NM_028774, NM_009898, NM_010902, NM_053109, NM_010697, NM_133719, NM_134129	192	568	14219	1.95574	1	0.499318	30.0339
GOTERM_BP_ALL	GO:0002684~positive regulation of immune system process	8	3.21285	0.0213545	NM_019424, NM_011580, NM_009898, NM_009846, BC066818, NM_007642, NM_009777, NM_008823	192	206	14219	2.87601	1	0.49503	30.2397
GOTERM_BP_ALL	GO:0050896~response to stimulus	45	18.0723	0.0215766	NM_007482, AK152177, NM_008607, NM_010517, NM_008608, NM_011580, NM_009846, NM_001039147, NM_009848, NM_007388, NM_009368, NM_008826, NM_178592, NM_001042760, NM_008823, NM_028784, NM_019424, NM_010828, NM_009898, AK086107, NM_008879, NM_133753, NM_178420, NM_009777, NM_008590, NM_007687, L38281, NM_001042614, NM_183031, NM_019391, NM_023910, NM_010208, NM_016961, NM_008397, NM_007642, NM_009378,…	192	2437	14219	1.36749	1	0.491675	30.5035
GOTERM_BP_ALL	GO:0060249~anatomical structure homeostasis	5	2.00803	0.0254849	NM_013457, NM_009898, NM_007388, NM_020493, NM_007778	192	83	14219	4.46128	1	0.54392	34.9923
GOTERM_BP_ALL	GO:0009653~anatomical structure morphogenesis	24	9.63855	0.0256691	NM_013457, NM_008607, NM_008608, AK157021, NM_207680, NM_007388, NM_009368, NM_011385, NM_010212, NM_026195, NM_010828, NM_010658, NM_133915, NM_010697, NM_009373, NM_010228, NM_007687, NM_153287, NM_009499, NM_020493, NM_007778, NM_008397, NM_009606, BC024571, XM_990203, NM_009627	192	1114	14219	1.59549	1	0.539586	35.197
GOTERM_BP_ALL	GO:0030030~cell projection organization	10	4.01606	0.0283345	NM_007687, NM_133915, AK157021, NM_009898, NM_009846, NM_009499, NM_015759, BC024571, NM_023063, NM_008397, NM_009502, NM_009071	192	319	14219	2.32155	1	0.56879	38.0918
GOTERM_BP_ALL	GO:0009967~positive regulation of signal transduction	7	2.81124	0.0285653	NM_009373, NM_010828, NM_011580, NM_009846, NM_009368, NM_007778, NM_010937	192	172	14219	3.01396	1	0.564999	38.3367
GOTERM_BP_ALL	GO:0001894~tissue homeostasis	4	1.60643	0.0294795	NM_013457, NM_009898, NM_007388, NM_007778	192	50	14219	5.92458	1	0.569936	39.2977
GOTERM_BP_ALL	GO:0007160~cell-matrix adhesion	4	1.60643	0.0294795	NM_133915, NM_207680, AK135584, BC024571, NM_008397	192	50	14219	5.92458	1	0.569936	39.2977
GOTERM_BP_ALL	GO:0042221~response to chemical stimulus	20	8.03213	0.0297076	AK152177, NM_007687, L38281, NM_008607, NM_008608, NM_009846, NM_019391, NM_007388, NM_008826, NM_009368, NM_016961, NM_178592, NM_001042760, NM_009378, NM_176912, NM_010828, NM_009898, NM_010902, NM_011680, AK170324, NM_008590	192	887	14219	1.66984	1	0.56624	39.5352
GOTERM_BP_ALL	GO:0044087~regulation of cellular component biogenesis	5	2.00803	0.0318503	NM_008608, NM_009898, NM_009846, NM_009368, NM_020493	192	89	14219	4.16052	1	0.585535	41.7246
GOTERM_BP_ALL	GO:0048873~homeostasis of number of cells within a tissue	3	1.20482	0.0318829	NM_013457, NM_009898, NM_007778	192	21	14219	10.5796	1	0.579571	41.7573
GOTERM_BP_ALL	GO:0051056~regulation of small GTPase mediated signal transduction	8	3.21285	0.0344524	NM_152801, NM_015759, NM_007778, NM_134023, NM_001033258, NM_008488, AK172999, NM_010937	192	228	14219	2.5985	1	0.602142	44.2832
GOTERM_BP_ALL	GO:0030334~regulation of cell migration	5	2.00803	0.0353524	NM_011580, NM_009898, AK135584, NM_007778, NM_009502	192	92	14219	4.02485	1	0.605606	45.1433
GOTERM_BP_ALL	GO:0001824~blastocyst development	4	1.60643	0.0358938	NM_010828, AK013116, NM_020493, NM_134129	192	54	14219	5.48573	1	0.60522	45.6547
GOTERM_BP_ALL	GO:0048754~branching morphogenesis of a tube	5	2.00803	0.0365674	NM_010228, NM_133915, NM_008608, NM_020493, NM_007778	192	93	14219	3.98157	1	0.606203	46.2847
GOTERM_BP_ALL	GO:0002376~immune system process	18	7.22892	0.0376608	NM_013457, NM_183031, NM_009846, NM_207680, NM_007388, NM_007591, NM_008397, NM_007642, NM_008823, NM_009898, NM_008879, BC094937, BC066818, BC024571, NM_145634, NM_178420, NM_009777, NM_007678, AK170324	192	791	14219	1.68525	1	0.611353	47.2926
GOTERM_BP_ALL	GO:0031346~positive regulation of cell projection organization	3	1.20482	0.0377477	NM_009368, NM_020493, NM_133719	192	23	14219	9.65965	1	0.606434	47.372
GOTERM_BP_ALL	GO:0006952~defense response	12	4.81928	0.0396367	NM_010517, NM_011580, NM_019453, NM_009846, NM_019391, NM_053109, BC066818, NM_010208, NM_178420, NM_178592, NM_009777, NM_008823	192	448	14219	1.98368	1	0.619035	49.0693
GOTERM_BP_ALL	GO:0048584~positive regulation of response to stimulus	7	2.81124	0.0397091	NM_009373, NM_011580, NM_009846, BC066818, NM_007642, NM_009777, NM_008823	192	186	14219	2.7871	1	0.614108	49.1333
GOTERM_BP_ALL	GO:0051489~regulation of filopodium assembly	2	0.803213	0.0397621	NM_009368, NM_020493	192	3	14219	49.3715	1	0.609084	49.18
GOTERM_BP_ALL	GO:0051491~positive regulation of filopodium assembly	2	0.803213	0.0397621	NM_009368, NM_020493	192	3	14219	49.3715	1	0.609084	49.18
GOTERM_BP_ALL	GO:0022603~regulation of anatomical structure morphogenesis	7	2.81124	0.0404561	NM_011580, NM_020006, NM_009898, NM_009368, NM_007778, NM_133719, NM_028774	192	187	14219	2.7722	1	0.610129	49.7893
GOTERM_BP_ALL	GO:0050729~positive regulation of inflammatory response	3	1.20482	0.0408227	NM_009373, NM_009846, NM_007642	192	24	14219	9.25716	1	0.608151	50.1084
GOTERM_BP_ALL	GO:0031344~regulation of cell projection organization	4	1.60643	0.0411367	NM_009368, NM_020493, NM_133719, NM_028774	192	57	14219	5.197	1	0.605742	50.3802
GOTERM_BP_ALL	GO:0031589~cell-substrate adhesion	4	1.60643	0.0411367	NM_133915, NM_207680, AK135584, BC024571, NM_008397	192	57	14219	5.197	1	0.605742	50.3802
GOTERM_BP_ALL	GO:0031349~positive regulation of defense response	4	1.60643	0.0411367	NM_009373, NM_009846, BC066818, NM_007642	192	57	14219	5.197	1	0.605742	50.3802
GOTERM_BP_ALL	GO:0022604~regulation of cell morphogenesis	5	2.00803	0.0416665	NM_020006, NM_009898, NM_009368, NM_133719, NM_028774	192	97	14219	3.81739	1	0.605333	50.8356
GOTERM_BP_ALL	GO:0010647~positive regulation of cell communication	7	2.81124	0.0423813	NM_009373, NM_010828, NM_011580, NM_009846, NM_009368, NM_007778, NM_010937	192	189	14219	2.74286	1	0.606579	51.4438
GOTERM_BP_ALL	GO:0002521~leukocyte differentiation	6	2.40964	0.0426807	NM_009846, NM_183031, BC094937, NM_145634, NM_007642, NM_007678	192	142	14219	3.12918	1	0.604158	51.6965
GOTERM_BP_ALL	GO:0016477~cell migration	8	3.21285	0.0434657	NM_010228, NM_007687, NM_008608, NM_009898, NM_009846, BC024571, NM_020493, NM_008397, AK170324	192	240	14219	2.46858	1	0.606002	52.353
GOTERM_BP_ALL	GO:0008624~induction of apoptosis by extracellular signals	3	1.20482	0.0439887	NM_009846, NM_016961, NM_007642	192	25	14219	8.88687	1	0.605565	52.7857
GOTERM_BP_ALL	GO:0043406~positive regulation of MAP kinase activity	4	1.60643	0.0448344	NM_133915, NM_009846, NM_009368, NM_001039185	192	59	14219	5.02083	1	0.607855	53.4777
GOTERM_BP_ALL	GO:0007265~Ras protein signal transduction	4	1.60643	0.0448344	NM_020006, NM_009071, NM_010071, NM_010937	192	59	14219	5.02083	1	0.607855	53.4777
GOTERM_BP_ALL	GO:0040007~growth	7	2.81124	0.0460811	NM_013457, NM_001042614, NM_009368, AK013116, NM_007778, NM_009627, NM_134129	192	193	14219	2.68602	1	0.613364	54.4804
GOTERM_BP_ALL	GO:0010604~positive regulation of macromolecule metabolic process	15	6.0241	0.0463655	NM_007953, NM_153287, NM_009846, NM_019663, NM_139149, NM_009368, NM_020493, NM_007642, NM_028774, NM_010828, NM_010658, NM_181582, NM_010902, NM_011680, NM_007678	192	633	14219	1.75491	1	0.610939	54.7063
GOTERM_BP_ALL	GO:0048545~response to steroid hormone stimulus	4	1.60643	0.0467433	NM_008607, NM_008608, NM_009846, NM_009368	192	60	14219	4.93715	1	0.609313	55.0047
Part II: Gene Ontology results (Biological process annotations, p<0.05) for upregulated SRF target genes (up regulated more than 1.5 fold with SRF knockdown in zymosan treated macrophages)
Category	Term	Count	%	PValue	Genes	List Total	Pop Hits	Pop Total	Fold Enrichment	Bonferroni	Benjamini	FDR
GOTERM_BP_ALL	GO:0009987~cellular process	102	57.6271	0.000259888	452151, 458162, 447498, 427273, 433694, 440999, 444846, 436685, 447556, 464349, 433902, 456857, 478853, 437313, 483050, 441772, 441775, 478455, 432868, 469243, 457519, 478010, 463181, 434235, 457657, 481133, 436063, 453169, 446688, 482830, 437463, 482885, 460681, 461029, 475095, 479626, 482833, 444046, 469232, 425397, 442909, 471768, 477150, 460094, 451324, 441190, 467240, 467246, 430722, 463155,…	128	9252	14219	1.22468	0.226077	0.226077	0.409093
GOTERM_BP_ALL	GO:0031323~regulation of cellular metabolic process	42	23.7288	0.000461111	450002, 453169, 482830, 481597, 460681, 458162, 462331, 427273, 480986, 440999, 430388, 436685, 443453, 459748, 468310, 424905, 441190, 460094, 480903, 464349, 421767, 467246, 456857, 478853, 463155, 425051, 481960, 428570, 443338, 471631, 444053, 471801, 422320, 483050, 448819, 429020, 455355, 422392, 441775, 435509, 428846, 434235	128	2786	14219	1.67466	0.3654	0.203382	0.724762
GOTERM_BP_ALL	GO:0006334~nucleosome assembly	6	3.38983	0.000485463	442909, 462340, 451324, 441772, 433902, 424480	128	73	14219	9.13035	0.380463	0.147511	0.762901
GOTERM_BP_ALL	GO:0031497~chromatin assembly	6	3.38983	0.000549965	442909, 462340, 451324, 441772, 433902, 424480	128	75	14219	8.88687	0.418657	0.126811	0.863853
GOTERM_BP_ALL	GO:0019219~regulation of nucleobase, nucleoside, nucleotide and nucleic acid metabolic process	37	20.904	0.000570468	450002, 453169, 482830, 481597, 460681, 458162, 462331, 427273, 480986, 440999, 436685, 443453, 459748, 468310, 424905, 460094, 441190, 480903, 464349, 421767, 467246, 456857, 463155, 425051, 428570, 443338, 471631, 444053, 471801, 422320, 483050, 448819, 455355, 441775, 435509, 428846, 434235	128	2353	14219	1.74678	0.430298	0.106428	0.895923
GOTERM_BP_ALL	GO:0065004~protein-DNA complex assembly	6	3.38983	0.000584531	442909, 462340, 451324, 441772, 433902, 424480	128	76	14219	8.76994	0.438148	0.0916141	0.917913
GOTERM_BP_ALL	GO:0034728~nucleosome organization	6	3.38983	0.000584531	442909, 462340, 451324, 441772, 433902, 424480	128	76	14219	8.76994	0.438148	0.0916141	0.917913
GOTERM_BP_ALL	GO:0051171~regulation of nitrogen compound metabolic process	37	20.904	0.000665173	450002, 453169, 482830, 481597, 460681, 458162, 462331, 427273, 480986, 440999, 436685, 443453, 459748, 468310, 424905, 460094, 441190, 480903, 464349, 421767, 467246, 456857, 463155, 425051, 428570, 443338, 471631, 444053, 471801, 422320, 483050, 448819, 455355, 441775, 435509, 428846, 434235	128	2372	14219	1.73279	0.481118	0.0894674	1.04393
GOTERM_BP_ALL	GO:0019222~regulation of metabolic process	43	24.2938	0.000730927	450002, 453169, 482830, 481597, 460681, 458162, 462331, 427273, 480986, 440999, 430388, 436685, 443453, 459748, 468310, 481099, 424905, 441190, 460094, 480903, 464349, 421767, 467246, 456857, 478853, 463155, 425051, 481960, 428570, 443338, 471631, 444053, 471801, 422320, 483050, 448819, 429020, 455355, 422392, 441775, 435509, 428846, 434235	128	2942	14219	1.62362	0.513714	0.0861782	1.14657
GOTERM_BP_ALL	GO:0006350~transcription	30	16.9492	0.000796464	453169, 482830, 481597, 460681, 458162, 462331, 427273, 480986, 440999, 443453, 468310, 424905, 460094, 441190, 421767, 467246, 456857, 425051, 428570, 443338, 463155, 471631, 444053, 422320, 483050, 448819, 455355, 435509, 428846, 434235	128	1772	14219	1.88069	0.544166	0.0835903	1.24877
GOTERM_BP_ALL	GO:0006469~negative regulation of protein kinase activity	5	2.82486	0.00109642	450002, 478853, 430388, 459748, 429020	128	51	14219	10.8908	0.660968	0.102522	1.71526
GOTERM_BP_ALL	GO:0033673~negative regulation of kinase activity	5	2.82486	0.00109642	450002, 478853, 430388, 459748, 429020	128	51	14219	10.8908	0.660968	0.102522	1.71526
GOTERM_BP_ALL	GO:0044092~negative regulation of molecular function	7	3.9548	0.00118	450002, 478853, 430388, 459748, 464349, 429020, 482833	128	132	14219	5.89092	0.687816	0.100425	1.84488
GOTERM_BP_ALL	GO:0051348~negative regulation of transferase activity	5	2.82486	0.00126723	450002, 478853, 430388, 459748, 429020	128	53	14219	10.4798	0.713575	0.0989459	1.97999
GOTERM_BP_ALL	GO:0006996~organelle organization	21	11.8644	0.00137158	450002, 436063, 453169, 482830, 452151, 482236, 476782, 483050, 429020, 441772, 427273, 424480, 482833, 444846, 442909, 462340, 451324, 441190, 481295, 433902, 481133	128	1078	14219	2.16401	0.741615	0.0988652	2.14138
GOTERM_BP_ALL	GO:0080090~regulation of primary metabolic process	39	22.0339	0.00157601	450002, 453169, 482830, 481597, 460681, 458162, 462331, 427273, 480986, 440999, 436685, 443453, 459748, 468310, 424905, 460094, 441190, 480903, 464349, 421767, 467246, 456857, 463155, 425051, 481960, 428570, 443338, 471631, 444053, 471801, 422320, 483050, 448819, 455355, 422392, 441775, 435509, 428846, 434235	128	2672	14219	1.62139	0.788847	0.105136	2.45685
GOTERM_BP_ALL	GO:0045449~regulation of transcription	34	19.209	0.00180861	453169, 482830, 481597, 460681, 458162, 462331, 427273, 480986, 440999, 436685, 443453, 459748, 468310, 424905, 460094, 441190, 480903, 421767, 467246, 456857, 463155, 425051, 428570, 443338, 471631, 444053, 422320, 483050, 448819, 455355, 441775, 435509, 428846, 434235	128	2227	14219	1.69597	0.832187	0.112187	2.81463
GOTERM_BP_ALL	GO:0006325~chromatin organization	10	5.64972	0.00206658	453169, 482830, 442909, 462340, 451324, 483050, 441772, 433902, 427273, 424480	128	315	14219	3.52654	0.86994	0.119693	3.21
GOTERM_BP_ALL	GO:0006323~DNA packaging	6	3.38983	0.00209946	442909, 462340, 451324, 441772, 433902, 424480	128	101	14219	6.59916	0.874097	0.11476	3.26027
GOTERM_BP_ALL	GO:0043086~negative regulation of catalytic activity	6	3.38983	0.00209946	450002, 478853, 430388, 459748, 429020, 482833	128	101	14219	6.59916	0.874097	0.11476	3.26027
GOTERM_BP_ALL	GO:0031326~regulation of cellular biosynthetic process	36	20.339	0.00268982	450002, 453169, 482830, 481597, 460681, 458162, 462331, 427273, 480986, 440999, 436685, 443453, 459748, 468310, 424905, 460094, 441190, 480903, 421767, 467246, 456857, 463155, 425051, 428570, 443338, 471631, 444053, 422320, 483050, 448819, 455355, 441775, 422392, 435509, 428846, 434235	128	2467	14219	1.62104	0.929753	0.137173	4.15896
GOTERM_BP_ALL	GO:0009889~regulation of biosynthetic process	36	20.339	0.00286193	450002, 453169, 482830, 481597, 460681, 458162, 462331, 427273, 480986, 440999, 436685, 443453, 459748, 468310, 424905, 460094, 441190, 480903, 421767, 467246, 456857, 463155, 425051, 428570, 443338, 471631, 444053, 422320, 483050, 448819, 455355, 441775, 422392, 435509, 428846, 434235	128	2476	14219	1.61514	0.940745	0.1382	4.41947
GOTERM_BP_ALL	GO:0006333~chromatin assembly or disassembly	6	3.38983	0.00292651	442909, 462340, 451324, 441772, 433902, 424480	128	109	14219	6.11482	0.944411	0.134535	4.51706
GOTERM_BP_ALL	GO:0034622~cellular macromolecular complex assembly	8	4.51977	0.00333476	481960, 442909, 462340, 451324, 441190, 441772, 433902, 424480	128	217	14219	4.09533	0.962879	0.145156	5.13179
GOTERM_BP_ALL	GO:0051276~chromosome organization	11	6.21469	0.00335087	453169, 482830, 442909, 462340, 451324, 483050, 441772, 433902, 427273, 424480, 482833	128	404	14219	3.02462	0.963466	0.139664	5.15596
GOTERM_BP_ALL	GO:0006470~protein amino acid dephosphorylation	6	3.38983	0.00354997	430388, 464580, 468331, 469243, 448989, 433694	128	114	14219	5.84663	0.969998	0.141404	5.45434
GOTERM_BP_ALL	GO:0051051~negative regulation of transport	5	2.82486	0.00390912	450002, 436685, 480390, 464349, 481133	128	72	14219	7.7143	0.978973	0.148635	5.99035
GOTERM_BP_ALL	GO:0010468~regulation of gene expression	35	19.774	0.00393281	453169, 482830, 481597, 460681, 458162, 462331, 427273, 480986, 440999, 436685, 443453, 459748, 468310, 424905, 481099, 460094, 441190, 480903, 421767, 467246, 456857, 463155, 425051, 428570, 443338, 471631, 444053, 422320, 483050, 448819, 455355, 441775, 435509, 428846, 434235	128	2429	14219	1.60066	0.97946	0.143941	6.02561
GOTERM_BP_ALL	GO:0016043~cellular component organization	29	16.3842	0.00440154	453383, 436063, 450002, 453169, 482830, 452151, 482236, 476782, 427273, 482833, 469232, 444846, 442909, 455998, 462340, 481099, 451324, 441190, 433902, 481960, 480390, 483050, 429020, 441772, 424480, 432868, 481295, 434018, 481133	128	1891	14219	1.70359	0.987087	0.154044	6.72064
GOTERM_BP_ALL	GO:0010556~regulation of macromolecule biosynthetic process	34	19.209	0.00533415	453169, 482830, 481597, 460681, 458162, 462331, 427273, 480986, 440999, 436685, 443453, 459748, 468310, 424905, 460094, 441190, 480903, 421767, 467246, 456857, 463155, 425051, 428570, 443338, 471631, 444053, 422320, 483050, 448819, 455355, 441775, 435509, 428846, 434235	128	2381	14219	1.58628	0.994875	0.177426	8.08921
GOTERM_BP_ALL	GO:0042221~response to chemical stimulus	17	9.60452	0.00556612	450002, 482885, 452454, 437591, 442802, 426707, 480935, 475095, 429020, 422392, 425397, 459748, 457519, 481099, 467240, 451288, 481133	128	887	14219	2.12904	0.995928	0.178444	8.42669
GOTERM_BP_ALL	GO:0060255~regulation of macromolecule metabolic process	37	20.904	0.00609332	453169, 482830, 481597, 460681, 458162, 462331, 427273, 480986, 440999, 436685, 443453, 459748, 468310, 424905, 481099, 460094, 441190, 480903, 421767, 467246, 456857, 463155, 425051, 481960, 428570, 443338, 471631, 444053, 471801, 422320, 483050, 448819, 455355, 441775, 435509, 428846, 434235	128	2688	14219	1.52908	0.997586	0.187636	9.18935
GOTERM_BP_ALL	GO:0034621~cellular macromolecular complex subunit organization	8	4.51977	0.00643165	481960, 442909, 462340, 451324, 441190, 441772, 433902, 424480	128	245	14219	3.6273	0.998274	0.191092	9.67566
GOTERM_BP_ALL	GO:0016311~dephosphorylation	6	3.38983	0.00864635	430388, 464580, 468331, 469243, 448989, 433694	128	141	14219	4.72706	0.999809	0.241343	12.7993
GOTERM_BP_ALL	GO:0032879~regulation of localization	10	5.64972	0.0106077	450002, 478853, 455998, 444846, 436685, 480390, 457519, 441190, 464349, 481133	128	406	14219	2.73611	0.999973	0.280066	15.4808
GOTERM_BP_ALL	GO:0034645~cellular macromolecule biosynthetic process	33	18.6441	0.0107187	453169, 482830, 481597, 460681, 458162, 461029, 462331, 427273, 480986, 440999, 443453, 468310, 424905, 460094, 441190, 421767, 467246, 456857, 463155, 425051, 428570, 443338, 471631, 444053, 422320, 483050, 448819, 455355, 450661, 435509, 428846, 478010, 434235	128	2398	14219	1.52871	0.999976	0.275294	15.6301
GOTERM_BP_ALL	GO:0065003~macromolecular complex assembly	9	5.08475	0.0109111	453383, 481960, 442909, 462340, 451324, 441190, 441772, 433902, 424480	128	338	14219	2.95791	0.99998	0.272514	15.8886
GOTERM_BP_ALL	GO:0030100~regulation of endocytosis	4	2.25989	0.0111845	455998, 444846, 480390, 441190	128	52	14219	8.54507	0.999985	0.271566	16.2545
GOTERM_BP_ALL	GO:0009059~macromolecule biosynthetic process	33	18.6441	0.0112388	453169, 482830, 481597, 460681, 458162, 461029, 462331, 427273, 480986, 440999, 443453, 468310, 424905, 460094, 441190, 421767, 467246, 456857, 463155, 425051, 428570, 443338, 471631, 444053, 422320, 483050, 448819, 455355, 450661, 435509, 428846, 478010, 434235	128	2406	14219	1.52362	0.999986	0.26623	16.327
GOTERM_BP_ALL	GO:0051049~regulation of transport	8	4.51977	0.0142869	450002, 455998, 444846, 436685, 480390, 441190, 464349, 481133	128	286	14219	3.1073	0.999999	0.318509	20.3038
GOTERM_BP_ALL	GO:0007050~cell cycle arrest	4	2.25989	0.0143397	478853, 464349, 478476, 444046	128	57	14219	7.7955	0.999999	0.312553	20.3711
GOTERM_BP_ALL	GO:0007507~heart development	7	3.9548	0.0149679	450002, 469232, 482830, 464580, 481099, 464349, 436222	128	223	14219	3.487	1	0.317014	21.1678
GOTERM_BP_ALL	GO:0009725~response to hormone stimulus	6	3.38983	0.0162117	482885, 459748, 481099, 429020, 422392, 481133	128	165	14219	4.03949	1	0.331617	22.7231
GOTERM_BP_ALL	GO:0016525~negative regulation of angiogenesis	3	1.69492	0.0162687	450002, 467240, 436222	128	22	14219	15.1481	1	0.325956	22.7937
GOTERM_BP_ALL	GO:0043933~macromolecular complex subunit organization	9	5.08475	0.0171618	453383, 481960, 442909, 462340, 451324, 441190, 441772, 433902, 424480	128	367	14219	2.72418	1	0.333951	23.8918
GOTERM_BP_ALL	GO:0007243~protein kinase cascade	7	3.9548	0.0192411	450002, 430388, 436685, 480903, 464349, 429020, 469585	128	236	14219	3.29492	1	0.359497	26.3918
GOTERM_BP_ALL	GO:0007049~cell cycle	12	6.77966	0.0208569	478853, 437463, 482236, 469243, 448989, 464349, 478010, 429020, 478476, 435815, 441775, 444046	128	611	14219	2.18172	1	0.37645	28.2813
GOTERM_BP_ALL	GO:0006915~apoptosis	10	5.64972	0.0235507	464592, 436685, 457519, 441190, 422369, 462219, 447824, 478455, 482035, 479626	128	465	14219	2.38894	1	0.406784	31.3308
GOTERM_BP_ALL	GO:0065009~regulation of molecular function	11	6.21469	0.0238749	450002, 478853, 430388, 452151, 459748, 457519, 441190, 480903, 464349, 429020, 482833	128	544	14219	2.24622	1	0.404266	31.6895
GOTERM_BP_ALL	GO:0009719~response to endogenous stimulus	6	3.38983	0.0246502	482885, 459748, 481099, 429020, 422392, 481133	128	184	14219	3.62237	1	0.407621	32.5401
GOTERM_BP_ALL	GO:0012501~programmed cell death	10	5.64972	0.0259243	464592, 436685, 457519, 441190, 422369, 462219, 447824, 478455, 482035, 479626	128	473	14219	2.34854	1	0.416991	33.9167
GOTERM_BP_ALL	GO:0010467~gene expression	33	18.6441	0.0275355	453169, 482830, 481597, 460681, 458162, 461029, 462331, 427273, 480986, 440999, 425397, 443453, 468310, 477150, 424905, 460094, 441190, 421767, 467246, 456857, 463155, 425051, 428570, 443338, 471631, 444053, 422320, 483050, 448819, 455355, 435509, 428846, 434235	128	2571	14219	1.42584	1	0.429849	35.6197
GOTERM_BP_ALL	GO:0006139~nucleobase, nucleoside, nucleotide and nucleic acid metabolic process	36	20.339	0.0291281	453169, 446688, 482830, 481597, 460681, 458162, 461029, 462331, 427273, 482833, 480986, 440999, 443453, 468310, 477150, 424905, 460094, 441190, 421767, 467246, 456857, 463155, 425051, 428570, 443338, 471631, 444053, 422320, 483050, 448819, 455355, 447824, 435509, 428846, 478010, 434235	128	2881	14219	1.38809	1	0.441744	37.2625
GOTERM_BP_ALL	GO:0007422~peripheral nervous system development	3	1.69492	0.0292509	450002, 436685, 428846	128	30	14219	11.1086	1	0.436706	37.3876
GOTERM_BP_ALL	GO:0044260~cellular macromolecule metabolic process	52	29.3785	0.0313217	458162, 427273, 433694, 440999, 430388, 464580, 443453, 436685, 421767, 456857, 443338, 471631, 444053, 441805, 422320, 483050, 448819, 455355, 429020, 447824, 450661, 435509, 457519, 469243, 478010, 434235, 453169, 440148, 482830, 481597, 460681, 461029, 446976, 475095, 462331, 482833, 480986, 468331, 468310, 477150, 481099, 424905, 460094, 441190, 467246, 430722, 425051, 428570, 481960, 463155,…	128	4549	14219	1.26983	1	0.453056	39.4612
GOTERM_BP_ALL	GO:0043170~macromolecule metabolic process	57	32.2034	0.0347768	458162, 427273, 433694, 440999, 464580, 430388, 436685, 443453, 434308, 421767, 456857, 443338, 471631, 444053, 441805, 422320, 483050, 448819, 455355, 429020, 447824, 450661, 435509, 457519, 469243, 478010, 434235, 440148, 435088, 453169, 482830, 481597, 460681, 446976, 461029, 475095, 462331, 436222, 482833, 480986, 425397, 468331, 468310, 477150, 424905, 481099, 460094, 441190, 467246, 430722,…	128	5110	14219	1.23912	1	0.482372	42.7785
GOTERM_BP_ALL	GO:0006355~regulation of transcription, DNA-dependent	21	11.8644	0.0356306	443338, 463155, 428570, 425051, 481597, 444053, 471631, 460681, 458162, 422320, 462331, 455355, 441775, 435509, 480986, 440999, 436685, 424905, 460094, 421767, 434235	128	1465	14219	1.59236	1	0.484419	43.5716
GOTERM_BP_ALL	GO:0051345~positive regulation of hydrolase activity	4	2.25989	0.0358705	450002, 452151, 457519, 441190	128	81	14219	5.48573	1	0.480494	43.7926
GOTERM_BP_ALL	GO:0008219~cell death	10	5.64972	0.0379224	464592, 436685, 457519, 441190, 422369, 462219, 447824, 478455, 482035, 479626	128	507	14219	2.19104	1	0.493735	45.6498
GOTERM_BP_ALL	GO:0060627~regulation of vesicle-mediated transport	4	2.25989	0.0381414	455998, 444846, 480390, 441190	128	83	14219	5.35354	1	0.489667	45.8446
GOTERM_BP_ALL	GO:0051252~regulation of RNA metabolic process	21	11.8644	0.0409573	443338, 463155, 428570, 425051, 481597, 444053, 471631, 460681, 458162, 422320, 462331, 455355, 441775, 435509, 480986, 440999, 436685, 424905, 460094, 421767, 434235	128	1488	14219	1.56775	1	0.508815	48.2917
GOTERM_BP_ALL	GO:0022607~cellular component assembly	10	5.64972	0.0425074	453383, 481960, 442909, 452151, 462340, 451324, 441190, 441772, 433902, 424480	128	518	14219	2.14452	1	0.516119	49.5941
GOTERM_BP_ALL	GO:0016265~death	10	5.64972	0.042942	464592, 436685, 457519, 441190, 422369, 462219, 447824, 478455, 482035, 479626	128	519	14219	2.14038	1	0.51387	49.9538
GOTERM_BP_ALL	GO:0042493~response to drug	4	2.25989	0.044132	459748, 457519, 442802, 475095	128	88	14219	5.04936	1	0.517882	50.9262
GOTERM_BP_ALL	GO:0044249~cellular biosynthetic process	36	20.339	0.0453837	453169, 446688, 482830, 481597, 448578, 460681, 458162, 461029, 462331, 427273, 480986, 440999, 443453, 468310, 424905, 460094, 441190, 421767, 467246, 456857, 475647, 463155, 425051, 428570, 443338, 471631, 444053, 422320, 483050, 448819, 455355, 450661, 435509, 428846, 478010, 434235	128	2980	14219	1.34198	1	0.522236	51.93
GOTERM_BP_ALL	GO:0006793~phosphorus metabolic process	14	7.9096	0.0455882	446688, 441805, 448989, 475095, 429020, 433694, 468331, 430388, 464580, 436685, 457519, 481099, 469243, 456857	128	866	14219	1.79585	1	0.51822	52.0922
GOTERM_BP_ALL	GO:0006796~phosphate metabolic process	14	7.9096	0.0455882	446688, 441805, 448989, 475095, 429020, 433694, 468331, 430388, 464580, 436685, 457519, 481099, 469243, 456857	128	866	14219	1.79585	1	0.51822	52.0922
GOTERM_BP_ALL	GO:0042325~regulation of phosphorylation	7	3.9548	0.0457386	450002, 478853, 481960, 430388, 436685, 459748, 429020	128	290	14219	2.68138	1	0.513872	52.211
GOTERM_BP_ALL	GO:0048519~negative regulation of biological process	19	10.7345	0.0475633	450002, 478853, 480390, 442802, 477727, 429020, 482833, 436222, 436685, 459748, 457519, 481099, 460094, 467240, 428846, 464349, 434235, 482035, 481133	128	1326	14219	1.59173	1	0.522515	53.6321
