# Supplementary material for: MKL1/2 and ELK4 co-regulate distinct serum response factor (SRF) transcription programs in macrophages
Source: BMC Genomics. 2014 Apr 23;15:301. doi: 10.1186/1471-2164-15-301 (PMC4023608; doi:10.1186/1471-2164-15-301)
Supplement: Additional file 5: Table S3 — Genes that are downregulated more than 1.5 fold in MKL1 and MKL2 double knockdown primary macrophages after zymosan treatment for 1 h. [file 1471-2164-15-301-S5.xlsx]

## Sheet: MKL downregulated genes
Supplemental Table 3: genes that are downregulated more than 1.5 fold in MKL1 and MKL2 double knockdown primary macrophages after zymosan treatment for 1 h
ProbeName	SystematicName	Description	MKL NS Zym 1	MKL siRNA Zym 1	MKL NS Zym 2	MKL siRNA Zym 2	Fold change (Average)
A_51_P199475	NM_145581	sialic acid binding Ig-like lectin F (Siglecf) [NM_145581]	3306.8	532.5	3095.7	571.9	0.172886
A_51_P311540	NM_007748	cytochrome c oxidase, subunit VI a, polypeptide 1 (Cox6a1) [NM_007748]	214075	54810.2	135912	44494.9	0.291706
A_52_P517447	AK144717	lung RCB-0558 LLC cDNA, RIKEN full-length enriched library, clone:G730026I11 product:unclassifiable, full insert sequence [AK144717]	806.3	363.6	1164.9	249.6	0.332608
A_52_P190973	NM_009502	vinculin (Vcl) [NM_009502]	3148.2	1274.9	3908.5	1071.8	0.339592
A_51_P174894	BC050941	MKL (megakaryoblastic leukemia)/myocardin-like 1 (cDNA clone MGC:63309 IMAGE:6821370), complete cds. [BC050941]	30389.6	9491.9	20911.1	7733.2	0.341077
A_51_P398723	NM_010228	FMS-like tyrosine kinase 1 (Flt1) [NM_010228]	1121.5	269.8	431.9	203.7	0.356104
A_51_P439803	NM_009609	actin, gamma, cytoplasmic 1 (Actg1) [NM_009609]	105074	44272.1	137147	40400.3	0.35796
A_51_P300277	NM_009898	coronin, actin binding protein 1A (Coro1a) [NM_009898]	16508.5	6470.4	17966.9	5989	0.362639
A_51_P473252	NM_011777	zyxin (Zyx) [NM_011777]	44151.1	14280.7	32280.2	13084.1	0.36439
A_52_P63044	NM_019391	lymphocyte specific 1 (Lsp1) [NM_019391]	3764	1316.2	3439.9	1379.2	0.375312
A_51_P520384	NM_007502	ATPase, Na+/K+ transporting, beta 3 polypeptide (Atp1b3) [NM_007502]	32430.9	11702.8	31619.6	12978.7	0.385659
A_52_P363951	NM_011580	thrombospondin 1 (Thbs1) [NM_011580]	2786	1118	3123.7	1172.1	0.38826
A_51_P327920	AK030273	adult male testis cDNA, RIKEN full-length enriched library, clone:4933440L10 product:hypothetical protein, full insert sequence. [AK030273]	1330.6	490.1	761.6	329.5	0.400486
A_51_P169696	NM_176912	G protein-coupled receptor 77 (Gpr77) [NM_176912]	2402.6	828.9	1587.9	725.1	0.400821
A_51_P225427	NM_026163	plakophilin 2 (Pkp2) [NM_026163]	821.7	288.8	679.6	311.1	0.404618
A_52_P181733	NM_153560	RIKEN cDNA C230093N12 gene (C230093N12Rik) [NM_153560]	1887.5	713.9	1887.6	877.9	0.421657
A_51_P316103	NM_023063	LIM domain and actin binding 1 (Lima1) [NM_023063]	31102.1	12161.1	23806.7	11228.6	0.431331
A_51_P208603	NM_010050	deiodinase, iodothyronine, type II (Dio2) [NM_010050]	53689.8	23997	64482	26964.7	0.432565
A_51_P358683	NM_183031	Epstein-Barr virus induced gene 2 (Ebi2) [NM_183031]	1027.9	369.5	733.7	376.1	0.436039
A_52_P484903	NM_008037	fos-like antigen 2 (Fosl2) [NM_008037]	2510.3	995.9	2889.2	1388	0.438568
A_52_P20354	NM_024166	coiled-coil-helix-coiled-coil-helix domain containing 2 (Chchd2) [NM_024166]	28977.4	11883.5	30615.5	14417.8	0.440513
A_52_P126266	NM_182997	protein kinase, AMP-activated, beta 2 non-catalytic subunit (Prkab2) [NM_182997]	1265.4	425.9	885.1	484.1	0.441759
A_52_P320156	AK088706	2 days neonate thymus thymic cells cDNA, RIKEN full-length enriched library, clone:E430024C06 product:unclassifiable, full insert sequence [AK088706]	993	537.4	1223.8	420.9	0.442559
A_51_P184484	NM_008607	matrix metallopeptidase 13 (Mmp13) [NM_008607]	1167.3	524.1	1285.7	571.8	0.446862
A_51_P100289	NM_020493	serum response factor (Srf) [NM_020493]	3176.8	1567.2	4025.2	1627.9	0.448877
A_51_P459350	NM_019771	destrin (Dstn) [NM_019771]	5405.6	2946.8	7079.7	2512.8	0.450034
A_52_P240878	NM_009630	adenosine A2a receptor (Adora2a) [NM_009630]	13439.8	2779	2702	1876.4	0.450611
A_51_P382393	NM_133753	ERBB receptor feedback inhibitor 1 (Errfi1) [NM_133753]	5494.1	2493.6	5262.2	2367.8	0.451916
A_52_P213207	BC086680	cDNA clone MGC:113725 IMAGE:30670200, complete cds [BC086680]	1316.5	582.4	898.7	424.3	0.457256
A_51_P131561	NM_029639	RIKEN cDNA 1600029D21 gene (1600029D21Rik) [NM_029639]	792.2	387.4	666.3	284.8	0.458227
A_52_P516091	NM_133792	lysophospholipase 3 (Lypla3) [NM_133792]	5552.6	2389.2	7300.3	3674.9	0.466838
A_51_P456499	NM_029422	transmembrane 7 superfamily member 4 (Tm7sf4) [NM_029422]	557.2	259.2	582.9	273.2	0.466937
A_51_P467751	NM_029884	DNA segment, Chr 8, ERATO Doi 354, expressed (D8Ertd354e) [NM_029884]	12366.9	5812.8	11822.2	5498.6	0.467568
A_51_P429295	NM_028304	RIKEN cDNA 4933435A13 gene (4933435A13Rik), transcript variant 3 [NM_028304]	2148.9	929.3	1715.9	864.1	0.468019
A_51_P353392	NM_019936	cysteine-rich PDZ-binding protein (Cript) [NM_019936]	1190.3	630.7	1056.5	443.5	0.474824
A_51_P433091	AK009365	adult male tongue cDNA, RIKEN full-length enriched library, clone:2310015K15 product:hypothetical protein, full insert sequence. [AK009365]	5181.2	2167	6598.4	3519	0.475777
A_51_P195044	NM_139218	developmental pluripotency-associated 3 (Dppa3) [NM_139218]	474.8	202.9	403.7	215.3	0.480327
A_51_P389988	NM_016917	solute carrier family 40 (iron-regulated transporter), member 1 (Slc40a1) [NM_016917]	817.8	384.5	657.3	324.9	0.482229
A_51_P320466	NM_011299	ribosomal protein S6 kinase, polypeptide 2 (Rps6ka2) [NM_011299]	1475.2	705.8	1608.5	795	0.486346
A_51_P216303	NM_008608	matrix metallopeptidase 14 (membrane-inserted) (Mmp14) [NM_008608]	20008.1	9108.4	9601.2	4968.8	0.486377
A_51_P184886	NM_011920	ATP-binding cassette, sub-family G (WHITE), member 2 (Abcg2) [NM_011920]	2234.3	1134.2	2116.4	988.2	0.487278
A_51_P300709	NM_009272	spermidine synthase (Srm) [NM_009272]	1110.7	543.1	1707.4	832.6	0.488306
A_51_P493543	NM_008049	ferritin light chain 2 (Ftl2) [NM_008049]	207566	112078	220635	96415.8	0.488478
A_52_P177599	AK031040	adult male thymus cDNA, RIKEN full-length enriched library, clone:5832424I11 product:weakly similar to ZFP71P homolog [Mus musculus], full insert sequence. [AK031040]	1200.4	485.1	816.5	471	0.490484
A_51_P427663	NM_007725	calponin 2 (Cnn2) [NM_007725]	2164.6	1173.3	3022.4	1329.3	0.490928
A_51_P149455	NM_007381	acyl-Coenzyme A dehydrogenase, long-chain (Acadl) [NM_007381]	2612.8	1372.2	3370.6	1542.3	0.491379
A_51_P180452	NM_133656	v-crk sarcoma virus CT10 oncogene homolog (avian) (Crk) [NM_133656]	2244.2	1293.1	2936.7	1229.5	0.497432
A_51_P267194	NM_011810	Fas apoptotic inhibitory molecule (Faim) [NM_011810]	2384.5	1009.9	3139.2	1794.1	0.497521
A_52_P507214	NM_013599	matrix metallopeptidase 9 (Mmp9) [NM_013599]	372.2	186.9	363.3	181	0.50018
A_52_P31011	XM_001000265	PREDICTED: RIKEN cDNA 4922501C03 gene, transcript variant 3 (4922501C03Rik) [XM_001000265]	2177.7	1047	2520.3	1317.2	0.501709
A_52_P76146	NM_153743	DNA methyltransferase 3A (Dnmt3a), transcript variant 2 [NM_153743]	18067.3	10881.3	25883.8	10429.6	0.502602
A_51_P185660	NM_011338	chemokine (C-C motif) ligand 9 (Ccl9) [NM_011338]	11823.7	7242.4	15828.4	6264.5	0.504154
A_52_P589754	NM_207675	immunoglobulin superfamily, member 4A (Igsf4a), transcript variant 1 [NM_207675]	982.1	605.5	1118.5	449	0.508983
A_51_P220407	NM_181405	arginyl aminopeptidase (aminopeptidase B)-like 1 (Rnpepl1) [NM_181405]	22304.9	11956.3	21093.7	10171.7	0.509127
A_52_P68101	NM_016895	adenylate kinase 2 (Ak2), transcript variant 2 [NM_016895]	1856.4	655.1	2583.5	1731.2	0.511493
A_52_P618427	NM_011057	platelet derived growth factor, B polypeptide (Pdgfb) [NM_011057]	1177.6	545.8	808.5	455.7	0.513561
A_52_P56751	NM_008879	lymphocyte cytosolic protein 1 (Lcp1) [NM_008879]	24588.9	14288.9	31691.1	14262.5	0.51558
A_52_P1029978	NM_010688	LIM and SH3 protein 1 (Lasp1) [NM_010688]	121880	44149.3	66952.2	45205.1	0.51871
A_52_P501733	NM_010240	ferritin light chain 1 (Ftl1) [NM_010240]	166035	93747.4	184016	87830.4	0.52096
A_51_P352968	NM_008538	myristoylated alanine rich protein kinase C substrate (Marcks) [NM_008538]	40860.9	16412.4	26343.1	16933.6	0.522237
A_51_P448236	NM_007802	cathepsin K (Ctsk) [NM_007802]	18324	12079.1	29003.4	11269.1	0.52387
A_52_P224413	XR_004220	PREDICTED: hypothetical protein LOC673378 (LOC673378) [XR_004220]	2297.3	413.5	429.1	374.3	0.526142
A_51_P205209	NM_018729	CD244 natural killer cell receptor 2B4 (Cd244) [NM_018729]	320.5	164.7	264.6	144.8	0.530563
A_52_P594756	NM_023048	ankyrin repeat and SOCS box-containing protein 4 (Asb4) [NM_023048]	771.4	262.5	374.3	269.9	0.530685
A_51_P140237	NM_010212	four and a half LIM domains 2 (Fhl2) [NM_010212]	1400	530.6	748.3	511.7	0.531408
A_52_P605319	NM_199148	cDNA sequence BC051665 (BC051665) [NM_199148]	15113.4	7817.5	15301.4	8430.8	0.534119
A_51_P272046	NM_007614	catenin (cadherin associated protein), beta 1 (Ctnnb1) [NM_007614]	6610.7	4058.6	12719	5780.4	0.534207
A_51_P253547	NM_009984	cathepsin L (Ctsl) [NM_009984]	281765	135766	200021	117587	0.534858
A_51_P443082	NM_013855	ATP-binding cassette, sub-family A (ABC1), member 3 (Abca3), transcript variant 1 [NM_013855]	4839.3	2026.1	2365.8	1554.2	0.537811
A_51_P476357	AV024949	AV024949 adult C57BL [AV024949]	2507.5	1259.8	2332.4	1339.8	0.538421
A_52_P105078	AK122232	mKIAA0267 protein [AK122232]	284.9	152.4	304.4	165.8	0.539801
A_51_P237575	NM_023423	RIKEN cDNA 6330407G11 gene (6330407G11Rik) [NM_023423]	11855.7	6061.5	12141.5	6948.8	0.541796
A_51_P128929	NM_020559	aminolevulinic acid synthase 1 (Alas1) [NM_020559]	38918.5	21974.9	44390.9	23049.6	0.54194
A_52_P286520	NM_018824	solute carrier family 23 (nucleobase transporters), member 2 (Slc23a2) [NM_018824]	1336.3	599.3	1146.6	731.8	0.543356
A_51_P356003	NM_001033424	RIKEN cDNA 5031408O05 gene (5031408O05Rik) [NM_001033424]	561.9	282.2	488.5	287.1	0.544971
A_51_P173760	NM_007393	actin, beta, cytoplasmic (Actb) [NM_007393]	1680.1	759.5	1309.4	838.7	0.546289
A_52_P333610	AK143711	6 days neonate spleen cDNA, RIKEN full-length enriched library, clone:F430011N23 product:small optic lobes homolog (Drosophila), full insert sequence. [AK143711]	2870.8	1380.4	2808	1720.5	0.546778
A_51_P275496	BC029971	cDNA clone IMAGE:5065404 [BC029971]	368	173.3	375.2	234.9	0.548495
A_52_P83419	BC021536	cDNA clone IMAGE:5352549. [BC021536]	10801.3	6822	13768.9	6430.2	0.5493
A_51_P138859	NM_028097	transmembrane protein 68 (Tmem68) [NM_028097]	2249.5	1139.3	2066.2	1225.4	0.549769
A_51_P490997	M89786	mRNA polyA site sequence. [M89786]	3625.7	1572.1	2268.4	1513.1	0.550317
A_52_P677117	NM_011210	protein tyrosine phosphatase, receptor type, C (Ptprc) [NM_011210]	28931.9	11204.5	18586.2	13282.9	0.550968
A_51_P411019	NM_175145	transmembrane protein 127 (Tmem127) [NM_175145]	6079.6	3478.8	10144.5	5374.7	0.551011
A_52_P527463	NM_145959	DNA segment, Chr 15, ERATO Doi 621, expressed (D15Ertd621e) [NM_145959]	7619.8	3778.3	6892.4	4257	0.556745
A_52_P213847	NM_172780	solute carrier family 9 (sodium/hydrogen exchanger), isoform 6 (Slc9a6) [NM_172780]	718.8	418.8	802.7	428.4	0.558168
A_51_P181565	NM_010415	heparin-binding EGF-like growth factor (Hbegf) [NM_010415]	1520.4	847.7	1484	829.7	0.558324
A_51_P424499	NM_011660	thioredoxin 1 (Txn1) [NM_011660]	82832	46179.5	71405	39955.5	0.558535
A_51_P184773	NM_011715	WD repeat domain 1 (Wdr1) [NM_011715]	84258.9	40449	48842.7	31186.2	0.559279
A_52_P299505	NM_010106	eukaryotic translation elongation factor 1 alpha 1 (Eef1a1) [NM_010106]	35954.5	23523.3	42274.9	19830.9	0.561673
A_52_P410732	NM_011135	CCR4-NOT transcription complex, subunit 7 (Cnot7) [NM_011135]	327.4	205.3	363.7	180.6	0.561812
A_51_P461788	BC057380	RIKEN cDNA 1110033M05 gene (cDNA clone IMAGE:5721149), partial cds. [BC057380]	1465.5	791.9	1505.6	883.1	0.563453
A_51_P325592	NM_025555	RIKEN cDNA 2410004B18 gene (2410004B18Rik) [NM_025555]	3183.6	1677.3	2841	1733.2	0.568462
A_52_P665675	NM_013454	ATP-binding cassette, sub-family A (ABC1), member 1 (Abca1) [NM_013454]	4863.5	3278	5845.6	2713.5	0.569098
A_51_P372550	BC023116	cell growth regulator with EF hand domain 1 (cDNA clone MGC:28551 IMAGE:4206019), complete cds. [BC023116]	524	246.3	295.7	197.9	0.569649
A_52_P537545	NM_021491	sphingomyelin phosphodiesterase 3, neutral (Smpd3) [NM_021491]	538.8	285.1	495.9	303.8	0.570881
A_52_P192106	BC089461	cDNA clone IMAGE:30626734, containing frame-shift errors. [BC089461]	14220.4	9478.1	16821.2	8070.6	0.573151
A_51_P189777	NM_009834	CCR4 carbon catabolite repression 4-like (S. cerevisiae) (Ccrn4l) [NM_009834]	7260.1	5207	9164.8	3943.6	0.573753
A_51_P185465	NM_023596	solute carrier family 29 (nucleoside transporters), member 3 (Slc29a3) [NM_023596]	736.8	529	1076.2	462.6	0.573908
A_52_P1034723	AK003800	18-day embryo whole body cDNA, RIKEN full-length enriched library, clone:1110018P05 product:similar to HYPOTHETICAL 12.3 KDA PROTEIN [Homo sapiens], full insert sequence. [AK003800]	409.5	205.2	370.3	241.7	0.576906
A_51_P171728	NM_007543	CEA-related cell adhesion molecule 2 (Ceacam2) [NM_007543]	346.7	247	478.8	211.7	0.577289
A_51_P399924	NM_001005506	taxilin alpha (Txlna) [NM_001005506]	5165.3	1879	2404.5	1901.7	0.577333
A_51_P450957	NM_007392	actin, alpha 2, smooth muscle, aorta (Acta2) [NM_007392]	9350.4	6379.2	15915.6	7534.3	0.577815
A_51_P175018	AK157407	activated spleen cDNA, RIKEN full-length enriched library, clone:F830213N15 product:Ethanol induced gene product, full insert sequence. [AK157407]	1170.6	599.3	852.2	548.7	0.577911
A_52_P572702	NM_001033275	glycosyltransferase 8 domain containing 3 (Glt8d3) [NM_001033275]	1328.1	702.6	1167.8	732.6	0.57818
A_51_P338443	NM_020581	angiopoietin-like 4 (Angptl4) [NM_020581]	1705.3	881.8	1180	757.8	0.579649
A_51_P447668	NM_011203	protein tyrosine phosphatase, non-receptor type 12 (Ptpn12) [NM_011203]	2778.5	1210.6	1648.8	1196.2	0.5806
A_51_P177518	NM_025318	transmembrane protein 93 (Tmem93) [NM_025318]	5114.3	2586.4	3934.2	2586.3	0.581554
A_52_P621418	XM_142195	PREDICTED: similar to coiled-coil-helix-coiled-coil-helix domain containing 2 (predicted) (LOC245651) [XM_142195]	3269.7	1759.2	4387.2	2762.6	0.583863
A_51_P264781	5730553K21	Unknown	284.5	173.6	298.5	166.7	0.584326
A_51_P400463	XM_980293	PREDICTED: agmatine ureohydrolase (agmatinase) (Agmat) [XM_980293]	522.5	264.7	277.1	183.6	0.58459
A_51_P262401	BC024571	integrin alpha 6 (cDNA clone IMAGE:5036677). [BC024571]	2574.1	1457.1	2172.8	1315.6	0.585774
A_51_P438283	NM_010554	interleukin 1 alpha (Il1a) [NM_010554]	11845.2	7162	9898.5	5644.7	0.587446
A_51_P240801	BC046640	cDNA clone MGC:49267 IMAGE:5067343, complete cds. [BC046640]	3483.3	1659.7	3168.8	2217.3	0.588101
A_52_P306327	AK050118	adult male liver tumor cDNA, RIKEN full-length enriched library, clone:C730016P09 product:unclassifiable, full insert sequence [AK050118]	622.9	386.9	554.3	308.4	0.588752
A_52_P341489	NM_001039244	predicted gene, EG633640 (EG633640) [NM_001039244]	611.4	404.7	760.1	396.6	0.591848
A_51_P152826	NM_025872	golgi transport 1 homolog B (S. cerevisiae) (Golt1b) [NM_025872]	2351.8	1335.1	2271.7	1399.5	0.591876
A_51_P305250	NM_027008	potassium channel tetramerisation domain containing 5 (Kctd5) [NM_027008]	935.5	560.7	1179.5	691.9	0.592982
A_52_P284958	NM_173784	ubiquitin domain containing 2 (Ubtd2) [NM_173784]	1416.8	746.8	792.5	522.2	0.593015
A_51_P295237	NM_172784	low density lipoprotein receptor-related protein 11 (Lrp11) [NM_172784]	990.2	623	1143.9	638.4	0.593628
A_51_P410949	BC066818	polymerase (RNA) III (DNA directed) polypeptide G (cDNA clone MGC:76564 IMAGE:30464021), complete cds. [BC066818]	410.6	256.4	417.4	235.5	0.59433
A_52_P477720	NM_007687	cofilin 1, non-muscle (Cfl1) [NM_007687]	2796.6	1670.4	4274	2529.3	0.594542
A_52_P635182	NM_009101	Harvey rat sarcoma oncogene, subgroup R (Rras) [NM_009101]	1661.6	1041.4	2193.6	1237	0.595329
A_52_P462652	NM_026849	RIKEN cDNA 1110061O04 gene (1110061O04Rik) [NM_026849]	245.8	166	366.6	189.8	0.596538
A_51_P251223	NM_181412	zinc finger, BED domain containing 4 (Zbed4) [NM_181412]	308.3	197	369.7	205	0.596746
A_51_P275101	NM_021439	carbohydrate sulfotransferase 11 (Chst11) [NM_021439]	1948.6	1393.7	1995.3	955.1	0.596953
A_52_P377576	NM_183027	adaptor-related protein complex AP-1, sigma 3 (Ap1s3) [NM_183027]	690	375.4	482	314.7	0.598481
A_51_P504337	NM_009848	ectonucleoside triphosphate diphosphohydrolase 1 (Entpd1) [NM_009848]	2316.5	1819.8	3743.7	1541.8	0.59871
A_52_P384069	NM_001042672	preimplantation protein 4 (Prei4), transcript variant 4 [NM_001042672]	1324	748	1007.9	642	0.600961
A_51_P301216	AK147447	adult male brain UNDEFINED_CELL_LINE cDNA, RIKEN full-length enriched library, clone:M5C1043J08 product:baculoviral IAP repeat-containing 4, full insert sequence [AK147447]	460.6	280.2	531.7	315.8	0.60114
A_52_P561936	NM_134054	RIKEN cDNA 1110002B05 gene (1110002B05Rik) [NM_134054]	16268.1	8490.5	12224	8330.3	0.601691
A_51_P197354	NM_023647	non imprinted in Prader-Willi/Angelman syndrome 2 homolog (human) (Nipa2) [NM_023647]	2150.5	1158.3	1331.4	886.5	0.60223
A_52_P228236	NM_011638	transferrin receptor (Tfrc) [NM_011638]	2579.8	1602.6	3489.6	2045.7	0.603719
A_52_P21550	NM_173442	glucosaminyl (N-acetyl) transferase 1, core 2 (Gcnt1) [NM_173442]	6107.9	3533.8	5061.7	3184.6	0.603859
A_52_P239424	AK086122	15 days embryo head cDNA, RIKEN full-length enriched library, clone:D930007C01 product:Kruppel-like factor 7 (ubiquitous), full insert sequence. [AK086122]	3974.5	1739.9	2178.9	1678.6	0.604077
A_52_P84096	BC011329	phosphogluconate dehydrogenase (cDNA clone MGC:18955 IMAGE:3984654), complete cds. [BC011329]	11756.2	8253.6	16922.3	8572.1	0.60431
A_51_P384091	NM_009009	RAD21 homolog (S. pombe) (Rad21) [NM_009009]	17669.5	8918.1	12137.7	8547.6	0.604468
A_51_P473229	NM_009565	zinc finger and BTB domain containing 7B (Zbtb7b) [NM_009565]	1419.9	787.8	1486.7	974.7	0.60522
A_52_P283524	NM_022980	Down syndrome critical region gene 1-like 2 (Dscr1l2) [NM_022980]	629.8	396.5	661	384.8	0.605857
A_51_P438692	NM_016800	vesicle transport through interaction with t-SNAREs 1B homolog (Vti1b) [NM_016800]	15572.9	9525.9	16335.7	9834.7	0.606867
A_51_P133936	NM_013598	kit ligand (Kitl) [NM_013598]	426.2	234.8	389	259	0.608362
A_51_P217967	NM_024461	RIKEN cDNA 1810037I17 gene (1810037I17Rik) [NM_024461]	12654.1	6980.8	9315	6205	0.608896
A_52_P222888	NM_023402	myosin light chain, regulatory B (Mylc2b) [NM_023402]	54235.1	34216.2	60286	35484.1	0.609741
A_51_P442091	AK122352	mKIAA0713 protein [AK122352]	860	514.7	620.5	385.4	0.6098
A_51_P503866	NM_138677	ER degradation enhancer, mannosidase alpha-like 1 (Edem1) [NM_138677]	9162.8	5021.1	7927.8	5327.4	0.609989
A_52_P403097	NM_170588	copine I (Cpne1), transcript variant 1 [NM_170588]	1659.2	978.4	1894.7	1196.4	0.610564
A_51_P233928	NM_008080	beta-1,4-N-acetyl-galactosaminyl transferase 1 (B4galnt1) [NM_008080]	6952.6	4127.5	5985.3	3760.1	0.610943
A_52_P158527	NM_207680	BCL2-like 11 (apoptosis facilitator) (Bcl2l11), transcript variant 1 [NM_207680]	4203.3	2966.1	5387.9	2792.1	0.611938
A_51_P422208	NM_007875	dolichyl-phosphate (UDP-N-acetylglucosamine) acetylglucosaminephosphotransferase 1 (GlcNAc-1-P transferase) (Dpagt1) [NM_007875]	3819.8	2061.8	4226.8	2892	0.611986
A_51_P150530	NM_053157	TM2 domain containing 1 (Tm2d1) [NM_053157]	6682.9	3067.9	3859	2957.7	0.612755
A_51_P228354	NM_178111	transformation related protein 53 inducible nuclear protein 2 (Trp53inp2) [NM_178111]	13050.4	6909	13524.8	9422.2	0.613035
A_52_P189618	NM_028768	armadillo repeat containing 8 (Armc8) [NM_028768]	689.7	431.9	961.4	577.6	0.613502
A_51_P141610	BC052789	Cdk5 and Abl enzyme substrate 2 (cDNA clone IMAGE:1399117), complete cds. [BC052789]	674.7	411.7	601.4	371.8	0.614211
A_51_P100298	NM_152220	syntaxin 3 (Stx3), transcript variant A [NM_152220]	1005.4	680.1	2047	1131.5	0.614604
A_51_P214679	BC098509	RIKEN cDNA 3110003A17 gene (cDNA clone IMAGE:6432119), complete cds. [BC098509]	12800.2	7013.5	11238.7	7666.4	0.615032
A_51_P246653	NM_020008	C-type lectin domain family 7, member a (Clec7a) [NM_020008]	111806	56715.9	99283.9	71784.8	0.615148
A_51_P439746	NM_029478	transmembrane protein 49 (Tmem49) [NM_029478]	1457.2	946.2	1626.7	946.4	0.615559
A_51_P150480	NM_026064	RIKEN cDNA 2900073G15 gene (2900073G15Rik) [NM_026064]	478.6	286.3	423.5	268.5	0.616103
A_51_P195066	NM_013658	sema domain, immunoglobulin domain (Ig), transmembrane domain (TM) and short cytoplasmic domain, (semaphorin) 4A (Sema4a) [NM_013658]	1598.3	1074.3	1622	910.5	0.616748
A_52_P616356	NM_009912	chemokine (C-C motif) receptor 1 (Ccr1) [NM_009912]	606.9	384.3	417.1	250.4	0.616777
A_52_P642250	NM_027016	translocation protein 1 (Tloc1) [NM_027016]	2352.9	1631.7	3545	1922.4	0.617885
A_52_P59681	NM_008287	heat-responsive protein 12 (Hrsp12) [NM_008287]	835.4	485.6	981.8	642.7	0.617946
A_52_P153957	NM_019788	pallidin (Pldn) [NM_019788]	636.7	489.6	738	345.4	0.618493
A_51_P138790	NM_175175	pleckstrin homology domain containing, family F (with FYVE domain) member 2 (Plekhf2) [NM_175175]	1271.4	744.7	1407	919.4	0.61959
A_51_P494675	NM_028071	coactosin-like 1 (Dictyostelium) (Cotl1) [NM_028071]	187935	101972	136433	95041.9	0.619604
A_52_P17228	NM_177093	leucine rich repeat containing 58 (Lrrc58) [NM_177093]	173623	143490	221095	91617.6	0.620412
A_51_P352782	AK017901	adult male thymus cDNA, RIKEN full-length enriched library, clone:5830406C15 product:unclassifiable, full insert sequence. [AK017901]	951.3	550.7	526.2	348.5	0.620594
A_51_P423981	NM_021281	cathepsin S (Ctss) [NM_021281]	276608	191441	249769	137681	0.621667
A_52_P401345	NM_009797	capping protein (actin filament) muscle Z-line, alpha 1 (Capza1) [NM_009797]	644	485	955.4	469.1	0.622052
A_52_P716654	BB160619	BB160619 RIKEN full-length enriched, 16 days neonate thymus cDNA clone A130054D13 3. [BB160619]	261.5	162	309.8	194.1	0.623018
A_52_P183979	NM_027532	RIKEN cDNA 3200002M19 gene (3200002M19Rik) [NM_027532]	1172.1	691.1	1103.9	725.5	0.62342
A_52_P355139	NM_001034851	RIKEN cDNA 1810015C04 gene (1810015C04Rik), transcript variant 1 [NM_001034851]	1992.3	1265.3	2146.5	1313.5	0.623511
A_51_P451301	NM_178764	RIKEN cDNA B930006L02 gene (B930006L02Rik) [NM_178764]	1108.4	697.3	1247.8	772.8	0.624218
A_51_P335650	NM_016888	UDP-GlcNAc:betaGal beta-1,3-N-acetylglucosaminyltransferase 2 (B3gnt2) [NM_016888]	819.1	561.2	796	449.2	0.624732
A_51_P286431	AK019053	adult male stomach cDNA, RIKEN full-length enriched library, clone:2210018M05 product:midline 1, full insert sequence. [AK019053]	1458.4	1002.5	1881.4	1057.7	0.624792
A_51_P499979	BF535186	602054250F1 NCI_CGAP_SG2 cDNA clone IMAGE:4193245 5. [BF535186]	548.6	289.7	336.7	243	0.624891
A_51_P336622	NM_021428	dexamethasone-induced transcript (Dexi) [NM_021428]	5401.5	3526.3	4489.4	2681.7	0.625089
A_51_P262144	NM_172284	DEAD (Asp-Glu-Ala-Asp) box polypeptide 19b (Ddx19b) [NM_172284]	1600.9	817.4	1216.1	899.5	0.625124
A_51_P313674	NM_008605	matrix metallopeptidase 12 (Mmp12) [NM_008605]	12597.9	10766.2	26476.1	10494.2	0.625484
A_51_P183400	NM_146194	phosphatidylinositol binding clathrin assembly protein (Picalm) [NM_146194]	8218.5	4371.6	9146.9	6588	0.626083
A_52_P50090	NM_001079695	splicing factor, arginine/serine-rich 5 (SRp40, HRS) (Sfrs5), transcript variant 1 [NM_001079695]	4720.2	2528.8	5868.1	4209.5	0.626547
A_52_P392598	BC107410	cDNA clone IMAGE:40059025. [BC107410]	5988.1	5766.6	11881.8	3447.9	0.626597
A_52_P44949	NM_024427	tropomyosin 1, alpha (Tpm1) [NM_024427]	4354.1	3011.5	6133.5	3446.1	0.626748
A_52_P545810	AK133661	adult male pituitary gland cDNA, RIKEN full-length enriched library, clone:5330433A22 product:Leucine rich repeat (Fragment) homolog [Mus musculus], full insert sequence [AK133661]	18921.8	9408	8396.9	6351.2	0.626789
A_52_P141141	NM_029347	RIKEN cDNA 2310009E04 gene (2310009E04Rik) [NM_029347]	451	102.8	114.6	117.6	0.627058
A_51_P361426	NM_026011	ADP-ribosylation factor-like 8B (Arl8b) [NM_026011]	29679.6	17151.2	29057.8	19653.1	0.627112
A_52_P262219	NM_010234	FBJ osteosarcoma oncogene (Fos) [NM_010234]	23980.7	17675.7	21887.9	11323	0.627199
A_52_P50455	NM_172591	FCH domain only 2 (Fcho2) [NM_172591]	754.4	464.6	672.7	430.6	0.62798
A_51_P326187	NM_172741	RIKEN cDNA 4931406P16 gene (4931406P16Rik) [NM_172741]	781.4	517.4	935.8	556	0.628144
A_52_P357265	NM_145823	phosphatidylinositol transfer protein, cytoplasmic 1 (Pitpnc1) [NM_145823]	297.8	181.8	282.5	182.6	0.628424
A_52_P508089	NM_011179	prosaposin (Psap) [NM_011179]	124185	106092	192577	77527.1	0.62844
A_51_P339943	NM_010917	nidogen 1 (Nid1) [NM_010917]	2512.4	1192.6	1211.4	948.2	0.628708
A_52_P625600	AV116077	AV116077 C57BL [AV116077]	343.7	193.1	325.5	226.6	0.628993
A_51_P339268	NM_133672	vacuolar protein sorting 26 homolog A (yeast) (Vps26a) [NM_133672]	1958.2	1174.3	2920.2	1923	0.6291
A_52_P681787	NM_007805	cytochrome b-561 (Cyb561) [NM_007805]	674.2	382.4	621	429.6	0.629489
A_51_P419117	NM_134050	RAB15, member RAS oncogene family (Rab15) [NM_134050]	3420.6	1494	1664.9	1369.7	0.629729
A_52_P424970	AK156251	activated spleen cDNA, RIKEN full-length enriched library, clone:F830013L17 product:integrin alpha L, full insert sequence. [AK156251]	2043.6	1314.8	1634	1008.6	0.630316
A_51_P429276	NM_016963	tropomodulin 3 (Tmod3) [NM_016963]	1336.7	838.9	1270.8	804.5	0.630328
A_51_P258698	AK122447	mKIAA1111 protein [AK122447]	6055.8	3078.3	3596.6	2706.9	0.630475
A_51_P391847	NM_016804	metaxin 2 (Mtx2) [NM_016804]	971.3	584.5	776.7	513.2	0.631257
A_51_P112912	NM_025846	related RAS viral (r-ras) oncogene homolog 2 (Rras2) [NM_025846]	3335.1	1912.5	2176.7	1500.2	0.631327
A_51_P239654	NM_010444	nuclear receptor subfamily 4, group A, member 1 (Nr4a1) [NM_010444]	102339	67823.5	70583.5	42369.9	0.631506
A_51_P100099	AK011292	10 days embryo whole body cDNA, RIKEN full-length enriched library, clone:2610002J23 product:unclassifiable, full insert sequence [AK011292]	377	239.7	325.7	204.5	0.631844
A_51_P157994	NM_001037905	disabled homolog 2 (Drosophila) (Dab2), transcript variant 3 [NM_001037905]	1054	598.6	1009.8	703	0.632055
A_52_P453778	XM_620640	PREDICTED: Wolf-Hirschhorn syndrome candidate 1-like 1 (human), transcript variant 1 (Whsc1l1) [XM_620640]	370.4	234.5	337	213	0.632573
A_51_P253803	X82786	Ki-67. [X82786]	5442.9	2727.1	4067.4	3111	0.63295
A_52_P495869	NM_010658	v-maf musculoaponeurotic fibrosarcoma oncogene family, protein B (avian) (Mafb) [NM_010658]	35810.7	17289.8	18043.7	14130.8	0.632977
A_51_P111164	NM_172612	Rho family GTPase 1 (Rnd1) [NM_172612]	6580.6	3571.1	6920.9	5008.6	0.633181
A_51_P151828	BC038478	cDNA clone IMAGE:4222918, containing frame-shift errors [BC038478]	92706.3	50050.7	60762.4	44162	0.633341
A_52_P676076	NM_019712	ring-box 1 (Rbx1) [NM_019712]	3572.4	2048.8	2424.1	1683.1	0.633914
A_51_P255765	NM_001039710	coenzyme Q10 homolog B (S. cerevisiae) (Coq10b), transcript variant 1 [NM_001039710]	1255.3	759.9	1055.1	700.5	0.634636
A_51_P503303	NM_021550	C1GALT1-specific chaperone 1 (C1galt1c1) [NM_021550]	7832.4	4364.1	6271.5	4474	0.635286
A_52_P378211	NM_134068	dual specificity phosphatase 22 (Dusp22), transcript variant 2 [NM_134068]	1077.3	610.8	893.1	628.5	0.635351
A_51_P207988	NM_008965	prostaglandin E receptor 4 (subtype EP4) (Ptger4) [NM_008965]	385.8	249.9	436.5	272.3	0.635785
A_52_P1116870	NM_008971	twinfilin, actin-binding protein, homolog 1 (Drosophila) (Twf1) [NM_008971]	3268.5	1928.4	2674.8	1828.5	0.636799
A_52_P459288	AK050350	adult male liver tumor cDNA, RIKEN full-length enriched library, clone:C730040F10 product:unclassifiable, full insert sequence [AK050350]	2697.1	1793.1	2407.1	1466.4	0.637011
A_52_P553890	AK135584	11 days embryo gonad cDNA, RIKEN full-length enriched library, clone:7030418D15 product:unclassifiable, full insert sequence [AK135584]	18167.9	11381.9	20433.8	13259.9	0.637702
A_51_P358765	NM_009263	secreted phosphoprotein 1 (Spp1) [NM_009263]	236454	176923	243701	128608	0.637981
A_52_P385606	NM_021273	creatine kinase, brain (Ckb) [NM_021273]	9617.2	6283.7	10021.9	6239.5	0.637984
A_51_P323451	NM_020006	CDC42 effector protein (Rho GTPase binding) 4 (Cdc42ep4) [NM_020006]	4232.5	2180	2172.9	1659.3	0.639348
A_52_P601192	NM_028614	protein phosphatase 2 (formerly 2A), regulatory subunit A (PR 65), beta isoform (Ppp2r1b), transcript variant 2 [NM_028614]	544.7	376.2	653.7	384.5	0.639423
A_52_P467805	NM_053196	sideroflexin 2 (Sfxn2) [NM_053196]	264.2	173.1	253	157.8	0.63945
A_52_P470017	NM_001042671	preimplantation protein 4 (Prei4), transcript variant 3 [NM_001042671]	7667.9	5242	5215.9	3107.4	0.639692
A_51_P396273	NM_010937	neuroblastoma ras oncogene (Nras) [NM_010937]	934.7	593.2	962.2	621.4	0.640227
A_51_P225592	NM_001001491	tropomyosin 4 (Tpm4) [NM_001001491]	35257.8	19082.5	28092.9	20823.4	0.641231
A_52_P270164	NM_033270	E2F transcription factor 6 (E2f6) [NM_033270]	6182.1	3671.5	3302.6	2282	0.642431
A_51_P213352	NM_026850	phosducin-like 3 (Pdcl3) [NM_026850]	5414.9	2226.3	2968.9	2594.5	0.642518
A_51_P155747	NM_028776	SCY1-like 3 (S. cerevisiae) (Scyl3) [NM_028776]	946.1	459.8	614.5	491.3	0.642753
A_51_P208394	NM_019674	protein phosphatase 4, catalytic subunit (Ppp4c) [NM_019674]	2136.7	1607.6	2441.9	1302	0.642783
A_52_P335218	XM_885734	PREDICTED: similar to Signal transducer CD24 precursor (M1/69-J11D heat stable antigen) (HSA) (Nectadrin) (Lymphocyte antigen Ly-52) (X62 heat stable antigen) (R13-Ag) (LOC621324) [XM_885734]	856.4	502.2	1014.2	709.3	0.642889
A_52_P491849	NM_011640	transformation related protein 53 (Trp53) [NM_011640]	644.1	426.6	399.1	249.2	0.643362
A_52_P599162	DQ517434	noncoding RNA taurine upregulated gene 1 splice variant c (TUG1) mRNA, complete sequence [DQ517434]	794	478.5	647.5	444.1	0.644257
A_51_P158007	NM_133797	RIKEN cDNA 4833439L19 gene (4833439L19Rik) [NM_133797]	17271.1	9132.5	9603.1	7305.4	0.644754
A_52_P396498	NM_010587	intersectin 1 (SH3 domain protein 1A) (Itsn1) [NM_010587]	532.9	109.7	101.8	110.4	0.645167
A_51_P236846	NM_010171	coagulation factor III (F3) [NM_010171]	1080.8	720.4	1593.4	997.2	0.646187
A_51_P431996	NM_175494	zinc finger protein 367 (Zfp367) [NM_175494]	4147.6	1665.6	1826.1	1626.7	0.646194
A_52_P526890	NM_175021	sterile alpha motif domain containing 4B (Samd4b) [NM_175021]	1119.9	601	1032.2	780.9	0.646597
A_52_P45834	NM_008775	platelet-activating factor acetylhydrolase, isoform 1b, alpha2 subunit (Pafah1b2) [NM_008775]	329.3	208.2	374.1	247.3	0.646652
A_51_P475249	NM_134064	ring finger protein 44 (Rnf44) [NM_134064]	3223.3	1918.5	2181.3	1523	0.646702
A_52_P172405	XM_985835	PREDICTED: RIKEN cDNA A230046K03 gene (A230046K03Rik) [XM_985835]	1207.6	746.2	1116.6	754.4	0.646771
A_52_P113566	AK081925	16 days embryo head cDNA, RIKEN full-length enriched library, clone:C130087K24 product:unclassifiable, full insert sequence [AK081925]	1453.9	998.2	1373.1	833.9	0.64694
A_52_P78684	AK084765	13 days embryo heart cDNA, RIKEN full-length enriched library, clone:D330040H18 product:unclassifiable, full insert sequence. [AK084765]	311.3	201.3	229.8	148.9	0.647299
A_51_P416419	NM_007591	calreticulin (Calr) [NM_007591]	10393.2	8321	15174.8	7513.4	0.647872
A_51_P421664	NM_133739	transmembrane protein 123 (Tmem123) [NM_133739]	4054.4	2665.3	4568.3	2920	0.648286
A_52_P55834	NM_022329	interferon alpha responsive gene (Ifrg15) [NM_022329]	4180.1	2378	3414.4	2485.1	0.648358
A_51_P109364	AK083986	12 days embryo spinal ganglion cDNA, RIKEN full-length enriched library, clone:D130072O21 product:hypothetical protein, full insert sequence. [AK083986]	776.6	508.9	810.3	521.4	0.649379
A_52_P323331	NM_146008	t-complex 11 (mouse) like 2 (Tcp11l2) [NM_146008]	373.2	247.2	492.6	313.5	0.649399
A_51_P499776	NM_026603	density-regulated protein (Denr) [NM_026603]	350	193.6	347.8	259.5	0.649631
A_51_P496845	NM_007604	capping protein (actin filament) muscle Z-line, alpha 2 (Capza2) [NM_007604]	14701.6	8959.3	13348.3	9210.7	0.649719
A_51_P217535	NM_023735	ARP3 actin-related protein 3 homolog (yeast) (Actr3) [NM_023735]	113202	55463.3	61690.9	49955.4	0.64986
A_52_P581110	NM_029094	phosphatidylinositol 3-kinase, catalytic, beta polypeptide (Pik3cb) [NM_029094]	244.5	184.6	273	148.8	0.650033
A_51_P478555	NM_010828	Cbp/p300-interacting transactivator, with Glu/Asp-rich carboxy-terminal domain, 2 (Cited2) [NM_010828]	687.8	503.1	1076.5	612.8	0.650357
A_51_P495212	NM_172442	deltex 4 homolog (Drosophila) (Dtx4) [NM_172442]	5264.9	3324.1	4930.7	3303.3	0.650658
A_51_P515623	NM_026111	glutaminyl-peptide cyclotransferase-like (Qpctl) [NM_026111]	1893.5	1028.2	846.6	642.3	0.650849
A_52_P456998	NM_172677	YTH domain family 3 (Ythdf3) [NM_172677]	1813.2	914.3	1326.3	1059.9	0.651694
A_52_P685445	XM_974389	PREDICTED: WD repeat domain 70, transcript variant 3 (Wdr70) [XM_974389]	204	129.2	195.4	131	0.651876
A_51_P253883	NM_029758	DNA segment, Chr 12, ERATO Doi 553, expressed (D12Ertd553e) [NM_029758]	786.2	418.3	731.5	565	0.652219
A_51_P338746	NM_007548	PR domain containing 1, with ZNF domain (Prdm1) [NM_007548]	2367.2	1598.6	2840.7	1788.7	0.652491
A_51_P477833	NM_001033352	kelch-like 21 (Drosophila) (Klhl21) [NM_001033352]	1186.2	726.8	898.2	622.2	0.652716
A_51_P347333	AK012530	11 days embryo whole body cDNA, RIKEN full-length enriched library, clone:2700078F24 product:unclassifiable, full insert sequence [AK012530]	14086.3	10926.7	14039.4	7455.5	0.653369
A_52_P122054	NM_016843	ataxin 10 (Atxn10) [NM_016843]	1856.8	1092	1329.5	958.2	0.654415
A_51_P341801	NM_001005863	mitochondrial tumor suppressor 1 (Mtus1), transcript variant 1 [NM_001005863]	2703	1250.9	1069.3	904.8	0.654472
A_51_P458866	NM_172647	F11 receptor (F11r) [NM_172647]	2163.5	1169.5	1638.7	1259.8	0.65467
A_51_P423027	NM_025494	\ATPase, H+ transporting, lysosomal V1 subunit C1 (Atp6v1c1) [NM_025494]	6109.5	4207.8	9838	6105.8	0.654682
A_52_P260407	XM_283972	PREDICTED: RIKEN cDNA 1700065A05 gene, transcript variant 1 (1700065A05Rik) [XM_283972]	682	476	756	462.3	0.654728
A_52_P490207	NM_001039552	RIKEN cDNA 9030025P20 gene (9030025P20Rik), transcript variant 1 [NM_001039552]	346.5	245.8	395.6	237.4	0.65474
A_52_P372901	NM_008880	phospholipid scramblase 2 (Plscr2) [NM_008880]	354.2	216	314.6	220.8	0.655834
A_51_P202954	NM_207677	death effector domain-containing DNA binding protein 2 (Dedd2) [NM_207677]	2420.9	1351.8	1851.7	1397.5	0.65655
A_51_P496590	NM_146099	DNA segment, Chr 19, Wayne State University 162, expressed (D19Wsu162e) [NM_146099]	2053.8	1280.2	2062.4	1422.6	0.656556
A_51_P258150	NM_007408	adipose differentiation related protein (Adfp) [NM_007408]	130853	95752.2	150414	87505.7	0.65676
A_51_P396752	NM_024191	ADP-ribosylation factor-like 2 binding protein (Arl2bp), transcript variant 1 [NM_024191]	6128.7	3836.8	5166.6	3553.6	0.65692
A_52_P634039	AK172886	mKIAA0089 protein [AK172886]	870	599.8	957.5	597.9	0.656932
A_52_P639229	NM_139232	FYVE, RhoGEF and PH domain containing 4 (Fgd4), transcript variant alpha [NM_139232]	2102.6	1523.7	1621.2	955.8	0.657119
A_52_P457040	NM_019648	methionine aminopeptidase 2 (Metap2) [NM_019648]	7996.7	4464.9	7335.9	5548.5	0.657346
A_52_P58041	NM_026369	actin related protein 2/3 complex, subunit 5 (Arpc5) [NM_026369]	9512.3	7591.8	10799.1	5583.5	0.657569
A_51_P237695	NM_010306	guanine nucleotide binding protein, alpha inhibiting 3 (Gnai3) [NM_010306]	13846.7	8809.3	13173	8962.2	0.658274
A_51_P518378	NM_007404	a disintegrin and metallopeptidase domain 9 (meltrin gamma) (Adam9) [NM_007404]	17256.6	10327.9	11847.3	8508.6	0.658339
A_51_P383320	NM_009543	ring finger protein 103 (Rnf103) [NM_009543]	1237.9	795.5	1381.4	932.4	0.658794
A_51_P490023	NM_009450	tubulin, beta 2a (Tubb2a) [NM_009450]	36270.1	25777.3	42233.2	25678.2	0.659357
A_52_P302433	NM_008873	plasminogen activator, urokinase (Plau) [NM_008873]	1041.8	911.7	2109.9	936	0.659371
A_51_P426919	U83174	ROSA 26 transcription 1 mRNA sequence [U83174]	13625.1	5259.7	410.2	382.7	0.659495
A_52_P620641	NM_178647	CGG triplet repeat binding protein 1 (Cggbp1) [NM_178647]	844.7	577.7	756.9	481.1	0.659765
A_52_P384331	NM_030228	growth arrest-specific 2 like 1 (Gas2l1), transcript variant alpha [NM_030228]	1658.1	1048.3	2063.5	1418.9	0.659924
A_51_P220343	NM_018865	WNT1 inducible signaling pathway protein 1 (Wisp1) [NM_018865]	594.6	310.1	456.6	364.7	0.660128
A_52_P101972	AK009212	adult male tongue cDNA, RIKEN full-length enriched library, clone:2310007L05 product:unclassifiable, full insert sequence. [AK009212]	1914.4	1225.4	1698	1156.6	0.660625
A_51_P384193	NM_145941	eukaryotic translation initiation factor 4, gamma 1 (Eif4g1), transcript variant 1 [NM_145941]	2371.2	1417	3060.9	2215.9	0.660763
A_51_P380249	NM_028722	RIKEN cDNA 4121402D02 gene (4121402D02Rik) [NM_028722]	3600.9	2186.8	2977.5	2128.6	0.661094
A_51_P334308	NM_145928	tetraspanin 14 (Tspan14) [NM_145928]	10488	6906.1	11275.5	7486	0.661197
A_51_P102789	NM_007574	complement component 1, q subcomponent, C chain (C1qc) [NM_007574]	5268.1	3137.1	4535.4	3298.7	0.661406
A_52_P50512	NM_011875	proteasome (prosome, macropain) 26S subunit, non-ATPase, 13 (Psmd13) [NM_011875]	869.8	478.7	716.9	554	0.661564
A_52_P13612	NM_009761	BCL2/adenovirus E1B interacting protein 3-like (Bnip3l) [NM_009761]	2443.3	1808.8	3226.1	1880.9	0.661668
A_51_P180994	BC025200	RIKEN cDNA 3110073H01 gene (cDNA clone IMAGE:5043259), with apparent retained intron [BC025200]	3248.6	2215.4	2802.1	1803.1	0.662718
A_52_P560146	XM_111398	PREDICTED: gene model 22, (NCBI) (Gm22) [XM_111398]	1459.8	953.3	1324.8	891.1	0.662832
A_51_P395546	NM_153537	pleckstrin homology-like domain, family B, member 1 (Phldb1) [NM_153537]	1718.3	1244.1	1427.3	859.3	0.663038
A_51_P286527	NM_010578	integrin beta 1 (fibronectin receptor beta) (Itgb1) [NM_010578]	2629.6	1767.8	4075.4	2664.7	0.66306
A_51_P168412	M73329	phospholipase C-alpha (PLC-alpha) mRNA, complete cds. [M73329]	9813.8	5915.8	10733.6	7764.1	0.663075
A_51_P436839	NM_017405	lipolysis stimulated lipoprotein receptor (Lsr) [NM_017405]	8082	3698.2	4210.2	3657.7	0.663178
A_52_P531184	AK009586	adult male tongue cDNA, RIKEN full-length enriched library, clone:2310033A22 product:RIKEN cDNA 2310040I21 gene, full insert sequence. [AK009586]	1385.4	1040.9	1396.3	803.2	0.663285
A_51_P188343	NM_009859	septin 7 (Sept7) [NM_009859]	4238.3	2995.6	4665.8	2897.4	0.66389
A_52_P455712	AK147232	cDNA, RIKEN full-length enriched library, clone:M5C1000C02 product:hypothetical protein, full insert sequence [AK147232]	759.6	447.7	712.7	526.8	0.664275
A_51_P197321	NM_016760	clathrin, light polypeptide (Lca) (Clta) [NM_016760]	30558.6	23716.6	48515.4	26819.1	0.664449
A_51_P196687	NM_008338	interferon gamma receptor 2 (Ifngr2) [NM_008338]	2754.2	2317.7	3887.4	1900.2	0.665162
A_51_P260548	NM_009149	golgi apparatus protein 1 (Glg1) [NM_009149]	8235.8	5683.9	9315	5965.1	0.665261
A_52_P426049	NM_020044	linker for activation of T cells family, member 2 (Lat2), transcript variant 1 [NM_020044]	1718.1	1134.8	2253.2	1510.7	0.665483
A_51_P297068	NM_021883	tropomodulin 1 (Tmod1) [NM_021883]	206.6	170	278.1	141.5	0.665828
A_52_P162697	NM_027514	poliovirus receptor (Pvr) [NM_027514]	5203.6	3307.5	4207.1	2928.8	0.665887
A_51_P216015	AK084358	12 days embryo eyeball cDNA, RIKEN full-length enriched library, clone:D230030K09 product:deleted in lymphocytic leukemia, 2, full insert sequence. [AK084358]	1019.2	507.7	603.7	503.3	0.665914
A_51_P107090	NM_001001181	cDNA sequence BC031181 (BC031181) [NM_001001181]	1786.5	1158.5	2212.2	1512.6	0.666114
A_51_P186741	NM_019989	SH3-binding domain glutamic acid-rich protein like (Sh3bgrl) [NM_019989]	2119	1144.8	1513.9	1199.2	0.666191
A_51_P157214	NM_008246	hippocampus abundant gene transcript 1 (Hiat1) [NM_008246]	4655.2	3486.5	4437.9	2589.6	0.666233
