# Supplementary material for: MKL1/2 and ELK4 co-regulate distinct serum response factor (SRF) transcription programs in macrophages
Source: BMC Genomics. 2014 Apr 23;15:301. doi: 10.1186/1471-2164-15-301 (PMC4023608; doi:10.1186/1471-2164-15-301)
Supplement: Additional file 6: Table S4 — Genes that are downregulated more than 1.5 fold in Elk4 knockdown primary macrophages after zymosan treatment for 1 h. [file 1471-2164-15-301-S6.xlsx]

## Sheet: Elk4 downregulated genes
Supplemental Table 4: genes that are downregulated more than 1.5 fold in Elk4 knockdown primary macrophages after zymosan treatment for 1 h
Oligo_id	RefSeq	Name	Description	Elk4 NS zym 1 h	Elk4 siRNA zym 1 h	Fold change
M200002201	NM_007520	Bach1	Mus musculus BTB and CNC homology 1 (Bach1), mRNA.	975	165	0.1548
M200007706	NM_026929	Chac1	Mus musculus ChaC, cation transport regulator-like 1 (E. coli) (Chac1), mRNA.	1225	425	0.3164
M300006404	-	Dffa	-	1617	552	0.3284
M200007726	NM_145581	Siglecf	Mus musculus sialic acid binding Ig-like lectin F (Siglecf), mRNA.	1196	375	0.3353
M400012664	NM_207677	Dedd2	Mus musculus death effector domain-containing DNA binding protein 2 (Dedd2), mRNA.	4723	2041	0.3425
M300004472	NM_146102	AU041783	Mus musculus expressed sequence AU041783 (AU041783), mRNA.	2918	1062	0.3469
M300000916	NM_010050	-	Mus musculus deiodinase, iodothyronine, type II (Dio2), mRNA.	4896	1606	0.3574
M200008286	NM_026346	Fbxo32	Mus musculus F-box only protein 32 (Fbxo32), mRNA.	6098	2338	0.3581
M200007974	NM_029408	Iqcd	Mus musculus IQ motif containing D (Iqcd), mRNA.	882	335	0.3617
M400012644	NM_207301	Wrb	Mus musculus tryptophan rich basic protein (Wrb), mRNA.	2842	1031	0.3657
M400000030	XM_135820	Cfp	-	4082	1736	0.367
M200005772	NM_013915	Zfp238	Mus musculus zinc finger protein 238 (Zfp238), transcript variant 2, mRNA.	2334	936	0.3721
M400002597	NM_199148	BC051665	Mus musculus cDNA sequence BC051665 (BC051665), mRNA.	5993	2486	0.3772
M200016042	NM_010100;XM_489696	Edar	Mus musculus ectodysplasin-A receptor (Edar), mRNA.	4356	1761	0.3788
M200011642	NM_009876	Cdkn1c	Mus musculus cyclin-dependent kinase inhibitor 1C (P57) (Cdkn1c), mRNA.	29092	11335	0.3835
M300015146	NM_153511	Il1f9	Mus musculus interleukin 1 family, member 9 (Il1f9), mRNA.	1066	458	0.4064
M200006124	NM_011638	Tfrc	Mus musculus transferrin receptor (Tfrc), mRNA.	23279	9944	0.4082
M200008191	NM_009405	Tnni2	Mus musculus troponin I, skeletal, fast 2 (Tnni2), mRNA.	1363	777	0.4101
M400013249	-	Prkcbp1	-	1020	408	0.4199
M400005793	XM_356911	EG383189	-	1638	723	0.4215
M200000309	NM_010548	Il10	Mus musculus interleukin 10 (Il10), mRNA.	1889	961	0.4223
M300015179	NM_001002898;NM_198405	Sirpb1	Mus musculus signal-regulatory protein beta 1 (Sirpb1), transcript variant 3, mRNA.;Mus musculus signal-regulatory protein beta 1 (Sirpb1), transcript variant 2, mRNA.	1385	708	0.4246
M200002096	NM_008607	Mmp13	Mus musculus matrix metallopeptidase 13 (Mmp13), mRNA.	854	401	0.4248
M400011500	NM_025582	2810405K02Rik	Mus musculus RIKEN cDNA 2810405K02 gene (2810405K02Rik), mRNA.	1765	867	0.4267
M300010830	NM_133970	D8Ertd354e	Mus musculus DNA segment, Chr 8, ERATO Doi 354, expressed (D8Ertd354e), mRNA.	849	317	0.4322
M300006835	NM_008788	Pcolce	Mus musculus procollagen C-endopeptidase enhancer protein (Pcolce), mRNA.	1709	878	0.4325
M200000742	NM_010910	Nefl	Mus musculus neurofilament, light polypeptide (Nefl), mRNA.	1191	509	0.4361
M400001886	-	Cep164	-	2314	1131	0.4374
M200002566	NM_010017	Dag1	Mus musculus dystroglycan 1 (Dag1), mRNA.	1429	682	0.4381
M200000830	NM_019391	Lsp1	Mus musculus lymphocyte specific 1 (Lsp1), mRNA.	18093	8809	0.4389
M200000321	NM_007570	Btg2	Mus musculus B-cell translocation gene 2, anti-proliferative (Btg2), mRNA.	2691	1377	0.4457
M300006458	-	2810405K02Rik	-	3218	1523	0.4464
M300011992	NM_153560	C230093N12Rik	Mus musculus RIKEN cDNA C230093N12 gene (C230093N12Rik), mRNA.	2737	1404	0.4472
M400000431	NM_021710	Ap4s1	Mus musculus adaptor-related protein complex AP-4, sigma 1 (Ap4s1), mRNA.	1320	624	0.4523
M200007174	NM_011299	Rps6ka2	Mus musculus ribosomal protein S6 kinase, polypeptide 2 (Rps6ka2), mRNA.	4911	2546	0.4554
M400013230	-	Tmem129	-	1334	636	0.4601
M300000358	NM_009695	Apoc2	Mus musculus apolipoprotein C-II (Apoc2), mRNA.	918	475	0.4649
M400012964	-	Tspan9	-	1046	535	0.4668
M200001630	NM_008873	Plau	Mus musculus plasminogen activator, urokinase (Plau), mRNA.	1002	610	0.4674
M200004005	NM_018770;NM_207675;NM_207676	Igsf4a	Mus musculus immunoglobulin superfamily, member 4A (Igsf4a), transcript variant 3, mRNA.;Mus musculus immunoglobulin superfamily, member 4A (Igsf4a), transcript variant 1, mRNA.;Mus musculus immunoglobulin superfamily, member 4A (Igsf4a), transcript variant 2, mRNA.	4411	2417	0.4689
M400001398	-	Eif2ak3	-	842	341	0.4697
M200007227	NM_028527	1700047I17Rik	Mus musculus RIKEN cDNA 1700047I17 gene (1700047I17Rik), mRNA.	4187	2386	0.4731
M200014288	NM_009701	Aqp5	Mus musculus aquaporin 5 (Aqp5), mRNA.	972	571	0.4754
M400001395	-	BC004022	-	1063	587	0.4853
M400010810	NM_008249	Tfb2m	Mus musculus transcription factor B2, mitochondrial (Tfb2m), mRNA.	1954	1037	0.487
M300007103	NM_026849	1110061O04Rik	Mus musculus RIKEN cDNA 1110061O04 gene (1110061O04Rik), mRNA.	1941	1019	0.4982
M400011274	NM_016916	Blcap	Mus musculus bladder cancer associated protein homolog (human) (Blcap), mRNA.	883	477	0.5061
M200000201	NM_011959	Orc5l	Mus musculus origin recognition complex, subunit 5-like (S. cerevisiae) (Orc5l), mRNA.	1031	635	0.5083
M300007516	-	2310008H09Rik	-	1488	759	0.5158
M300002781	NM_009984	Ctsl	Mus musculus cathepsin L (Ctsl), mRNA.	73585	39092	0.5171
M400010200	-	D19Ertd737e	-	1908	1259	0.5177
M200014159	NM_019667	Stam2	Mus musculus signal transducing adaptor molecule (SH3 domain and ITAM motif) 2 (Stam2), mRNA.	1234	752	0.5178
M400011511	NM_025795	Ncaph2	Mus musculus DNA segment, Chr 15, ERATO Doi 785, expressed (D15Ertd785e), mRNA.	1023	587	0.5179
M400014726	NM_009911	Cxcr4	Mus musculus chemokine (C-X-C motif) receptor 4 (Cxcr4), mRNA.	1378	808	0.5209
M300004942	NM_198006	6330578E17Rik	-	1679	1071	0.5225
M200013564	NM_029929	Vps33a	Mus musculus vacuolar protein sorting 33A (yeast) (Vps33a), mRNA.	1071	691	0.5245
M200009731	NM_007482	Arg1	Mus musculus arginase 1, liver (Arg1), mRNA.	6164	4294	0.5267
M200000716	NM_008080	B4galnt1	Mus musculus beta-1,4-N-acetyl-galactosaminyl transferase 1 (B4galnt1), mRNA.	973	633	0.5282
M200000157	NM_007502	Atp1b3	Mus musculus ATPase, Na+/K+ transporting, beta 3 polypeptide (Atp1b3), mRNA.	46976	24487	0.5324
M400000352	XM_483881	Enpp3	-	883	484	0.5347
M300000072	NM_177725	Phyhd1	-	1621	754	0.5366
M200001074	NM_009848	Entpd1	Mus musculus ectonucleoside triphosphate diphosphohydrolase 1 (Entpd1), mRNA.	1618	988	0.5374
M400012970	-	F830021D11Rik	-	823	475	0.5386
M400014342	-	Q9D4Z8_MOUSE	-	1450	674	0.5387
M200000055	NM_025997	2610204K14Rik	Mus musculus RIKEN cDNA 2610204K14 gene (2610204K14Rik), mRNA.	1408	754	0.5403
M400007888	NM_181730	Rpo1-3	Mus musculus RNA polymerase 1-3 (Rpo1-3), transcript variant 2, mRNA.	3879	1867	0.5405
M400011639	NM_028274	-	Mus musculus exosome component 6 (Exosc6), mRNA.	1395	787	0.5406
M400010198	-	Tcf7l2	-	930	558	0.5415
M300003422	NM_009655	Alcam	Mus musculus activated leukocyte cell adhesion molecule (Alcam), mRNA.	13261	8099	0.5453
M300002418	NM_026757	0610010K14Rik	Mus musculus RIKEN cDNA 0610010K14 gene (0610010K14Rik), mRNA.	1446	828	0.5457
M400011398	NM_021500	-	Mus musculus macrophage erythroblast attacher (Maea), mRNA.	3171	1756	0.5462
M400005271	-	Nap1l1	-	816	466	0.5464
M200012247	NM_027216	Slc39a11	Mus musculus solute carrier family 39 (metal ion transporter), member 11 (Slc39a11), mRNA.	1397	658	0.5472
M400010736	NM_007516	Hnrpd	Mus musculus heterogeneous nuclear ribonucleoprotein D (Hnrpd), mRNA.	1527	925	0.5483
M300006736	NM_028211	2210016L21Rik	Mus musculus RIKEN cDNA 2210016L21 gene (2210016L21Rik), mRNA.	2220	1338	0.5487
M200006783	NM_133891	Slc44a1	Mus musculus solute carrier family 44, member 1 (Slc44a1), mRNA.	1414	816	0.5494
M300016918	-	Polr2k	-	1676	1124	0.5504
M400011005	NM_010121	Eif2ak3	Mus musculus eukaryotic translation initiation factor 2 alpha kinase 3 (Eif2ak3), mRNA.	805	469	0.5508
M400000408	-	OTTMUSG00000000934	-	1906	1222	0.5523
M300005301	-	St6galnac6	-	821	502	0.5528
M300002653	NM_007965	Evl	Mus musculus Ena-vasodilator stimulated phosphoprotein (Evl), mRNA.	4774	2762	0.554
M400002257	NM_011716	Wfs1	Mus musculus Wolfram syndrome 1 homolog (human) (Wfs1), mRNA.	6425	3997	0.554
M400013205	NM_015818	Hs6st1	Mus musculus heparan sulfate 6-O-sulfotransferase 1 (Hs6st1), mRNA.	1298	823	0.5565
M200001781	NM_010288	Gja1	Mus musculus gap junction membrane channel protein alpha 1 (Gja1), mRNA.	1508	922	0.5583
M300019706	NM_198016	Cugbp1	-	2903	1910	0.5605
M200008952	NM_139200	Pscdbp	Mus musculus pleckstrin homology, Sec7 and coiled-coil domains, binding protein (Pscdbp), mRNA.	2998	1610	0.562
M200001792	NM_010697	Ldb1	Mus musculus LIM domain binding 1 (Ldb1), mRNA.	944	545	0.5621
M400000436	XM_138063	-	PREDICTED: Mus musculus A kinase (PRKA) anchor protein 5, transcript variant 1 (Akap5), mRNA.	1671	914	0.563
M200003397	NM_011680	Usf2	Mus musculus upstream transcription factor 2 (Usf2), mRNA.	11132	7284	0.5637
M400014566	NM_153581	Gpm6a	Mus musculus glycoprotein m6a (Gpm6a), mRNA.	925	502	0.5656
M200007515	NM_027903	Dhdh	Mus musculus dihydrodiol dehydrogenase (dimeric) (Dhdh), mRNA.	809	392	0.5671
M300006414	-	Angptl7	-	980	654	0.5691
M300008066	NM_008348	Il10ra	Mus musculus interleukin 10 receptor, alpha (Il10ra), mRNA.	4132	2682	0.571
M300021226	NM_018821	Socs6	Mus musculus suppressor of cytokine signaling 6 (Socs6), mRNA.	1087	705	0.5727
M400010785	NM_007968	Ewsr1	Mus musculus Ewing sarcoma breakpoint region 1 (Ewsr1), mRNA.	2658	1600	0.5747
M400011632	NM_028181	Ccpg1	Mus musculus cell cycle progression 1 (Ccpg1), mRNA.	906	574	0.5753
M400013203	XM_488563;XM_489917	-	-	5403	3770	0.5753
M200003820	NM_026446	Rgs19	Mus musculus regulator of G-protein signaling 19 (Rgs19), mRNA.	1070	759	0.5788
M400010733	NM_007500	Atoh1	Mus musculus atonal homolog 1 (Drosophila) (Atoh1), mRNA.	2102	1270	0.5802
M400011453	NM_024190	-	Mus musculus chromatin modifying protein 1B (Chmp1b), mRNA.	1720	1232	0.5825
M200015872	XM_203753	Fvt1	PREDICTED: Mus musculus follicular lymphoma variant translocation 1, transcript variant 1 (Fvt1), mRNA.	1859	1077	0.5834
M200013714	NM_029868	Gpbp1l1	Mus musculus GC-rich promoter binding protein 1-like 1 (Gpbp1l1), mRNA.	835	470	0.5838
M200008262	-	Tnrc6c	-	911	589	0.5843
M300009843	-	Mid1	-	903	718	0.5869
M400010934	NM_009444	-	Mus musculus trans-golgi network protein 2 (Tgoln2), mRNA.	3516	1990	0.5882
M300002876	NM_145455	Btf3	Mus musculus basic transcription factor 3 (Btf3), mRNA.	24267	14122	0.5889
M300003161	NM_033074	Tars	Mus musculus threonyl-tRNA synthetase (Tars), mRNA.	1309	878	0.5891
M200000981	NM_007972	F10	Mus musculus coagulation factor X (F10), mRNA.	1729	1189	0.5907
M200006117	NM_145537	Edem2	Mus musculus ER degradation enhancer, mannosidase alpha-like 2 (Edem2), mRNA.	3549	2381	0.5907
M200002497	NM_134078	Chmp7	Mus musculus CHMP family, member 7 (Chmp7), mRNA.	4319	2686	0.5917
M200009541	NM_007713	Clk3	Mus musculus CDC-like kinase 3 (Clk3), mRNA.	3451	2477	0.592
M200002589	NM_019402	Pabpn1	Mus musculus poly(A) binding protein, nuclear 1 (Pabpn1), mRNA.	7215	5401	0.592
M300008832	NM_027193	Dph5	Mus musculus DPH5 homolog (S. cerevisiae) (Dph5), mRNA.	2766	1571	0.5921
M200012975	NM_029094	Pik3cb	Mus musculus phosphatidylinositol 3-kinase, catalytic, beta polypeptide (Pik3cb), mRNA.	1687	1085	0.5947
M400011007	NM_010161	Evi2b	Mus musculus ecotropic viral integration site 2a (Evi2a), transcript variant 2, mRNA.	4288	3085	0.5949
M400013327	-	Dazap1	-	2038	1265	0.5958
M300002437	NM_145828	Xylt2	Mus musculus xylosyltransferase II (Xylt2), mRNA.	3227	2009	0.5971
M300010267	-	Pphln1	-	1421	915	0.5994
M400011416	NM_022994	Dap3	Mus musculus death associated protein 3 (Dap3), mRNA.	2864	1925	0.5998
M200009955	NM_007841;NM_181324	Ddx6	Mus musculus DEAD (Asp-Glu-Ala-Asp) box polypeptide 6 (Ddx6), mRNA.;Mus musculus DEAD (Asp-Glu-Ala-Asp) box polypeptide 6 (Ddx6), mRNA.	1632	1157	0.6
M200009432	-	Ncaph2	-	850	563	0.6006
M200015938	NM_025461	1810020G14Rik	Mus musculus RIKEN cDNA 1810020G14 gene (1810020G14Rik), mRNA.	2867	1930	0.601
M400010600	-	Ube2q2	-	1156	758	0.6017
M300003877	NM_019774	Akap8	Mus musculus A kinase (PRKA) anchor protein 8 (Akap8), mRNA.	1243	720	0.602
M200001229	NM_008320	Irf8	Mus musculus interferon regulatory factor 8 (Irf8), mRNA.	2530	1585	0.6029
M300010954	NM_178934	Tbpl1	Mus musculus solute carrier family 2 (facilitated glucose transporter), member 12 (Slc2a12), mRNA.	983	555	0.6032
M200003617	NM_025985	Ube2g1	Mus musculus ubiquitin-conjugating enzyme E2G 1 (UBC7 homolog, C. elegans) (Ube2g1), mRNA.	2172	1761	0.6034
M300008442	NM_020559	Alas1	Mus musculus aminolevulinic acid synthase 1 (Alas1), mRNA.	33505	23814	0.6035
M200012245	NM_138757	4933424B01Rik	Mus musculus RIKEN cDNA 4933424B01 gene (4933424B01Rik), mRNA.	1935	1299	0.6036
M300003424	XM_156257;XM_358863	Cblb	PREDICTED: Mus musculus Casitas B-lineage lymphoma b, transcript variant 1 (Cblb), mRNA.	817	527	0.605
M200012726	NM_010744	Tmed1	Mus musculus transmembrane emp24 domain containing 1 (Tmed1), mRNA.	1118	707	0.6051
M200004008	NM_009366	Tsc22d1	Mus musculus TSC22 domain family, member 1 (Tsc22d1), transcript variant 2, mRNA.	7781	4660	0.6062
M200001232	NM_008292	Hsd17b4	Mus musculus hydroxysteroid (17-beta) dehydrogenase 4 (Hsd17b4), mRNA.	3697	2396	0.6066
M400012326	NM_175675	4930471M23Rik	Mus musculus RIKEN cDNA 4930471M23 gene (4930471M23Rik), mRNA.	1063	783	0.608
M300006296	NM_016895	Ak2	Mus musculus adenylate kinase 2 (Ak2), transcript variant 2, mRNA.	9928	7770	0.6084
M400013333	XM_134088	-	PREDICTED: Mus musculus RAB11 family interacting protein 1 (class I), transcript variant 1 (Rab11fip1), mRNA.	2314	1564	0.6086
M400002573	NM_207205	Igsf3	Mus musculus immunoglobulin superfamily, member 3 (Igsf3), mRNA.	908	585	0.6087
M200003392	NM_009593	Abcg1	Mus musculus ATP-binding cassette, sub-family G (WHITE), member 1 (Abcg1), mRNA.	15617	9834	0.6089
M300008739	NM_176972	Usp37	Mus musculus ubiquitin specific peptidase 37 (Usp37), mRNA.	1160	788	0.6114
M300002673	NM_011625	Ppp1r13b	Mus musculus protein phosphatase 1, regulatory (inhibitor) subunit 13B (Ppp1r13b), mRNA.	824	486	0.6124
M400011586	NM_026899	Ssu72	Mus musculus Ssu72 RNA polymerase II CTD phosphatase homolog (yeast) (Ssu72), mRNA.	2245	1425	0.6128
M300004501	NM_177464	D19Ertd386e	Mus musculus DNA segment, Chr 19, ERATO Doi 386, expressed (D19Ertd386e), mRNA.	912	624	0.6131
M400010149	-	Bub3	-	5639	3642	0.6143
M200004749	NM_011274	C80913	Mus musculus expressed sequence C80913 (C80913), mRNA.	1762	1259	0.6145
M400003553	-	Vkorc1l1	-	832	472	0.6151
M300013969	NM_019921	Akap10	Mus musculus A kinase (PRKA) anchor protein 10 (Akap10), mRNA.	2661	1707	0.6168
M200004148	NM_145513	Tiprl	Mus musculus TIP41, TOR signalling pathway regulator-like (S. cerevisiae) (Tiprl), mRNA.	3156	2218	0.6169
M300003267	NM_178719	Smcr7l	Mus musculus Smith-Magenis syndrome chromosome region, candidate 7-like (human) (Smcr7l), mRNA.	964	642	0.6179
M200012586	NM_138302	Ecgf1	Mus musculus endothelial cell growth factor 1 (platelet-derived) (Ecgf1), mRNA.	958	647	0.6182
M300004037	NM_153552	Thoc1	Mus musculus THO complex 1 (Thoc1), mRNA.	878	464	0.6201
M200012772	NM_011920	Abcg2	Mus musculus ATP-binding cassette, sub-family G (WHITE), member 2 (Abcg2), mRNA.	1162	850	0.6207
M400014093	-	Plxnb2	-	1791	1234	0.6224
M300005125	NM_144791	Tor1aip1	Mus musculus torsin A interacting protein 1 (Tor1aip1), mRNA.	5848	4310	0.6225
M200007901	NM_013870	Smtn	Mus musculus smoothelin (Smtn), mRNA.	914	701	0.6236
M200006645	NM_026420	Paip2	Mus musculus polyadenylate-binding protein-interacting protein 2 (Paip2), mRNA.	2852	2092	0.6237
M400000556	NM_025459	1810015C04Rik	Mus musculus RIKEN cDNA 1810015C04 gene (1810015C04Rik), transcript variant 2, mRNA.	2701	2149	0.6241
M200003644	NM_170591	Nupl1	Mus musculus nucleoporin like 1 (Nupl1), mRNA.	831	441	0.6244
M400001004	XM_130572	Sel1l2	-	1309	955	0.6247
M200001191	NM_007802	Ctsk	Mus musculus cathepsin K (Ctsk), mRNA.	35309	24455	0.626
M300002166	NM_010904	Nefh	Mus musculus neurofilament, heavy polypeptide (Nefh), mRNA.	1657	1266	0.6264
M400005060	NM_026832	Cgrrf1	Mus musculus cell growth regulator with ring finger domain 1 (Cgrrf1), mRNA.	2341	1515	0.6266
M300006463	NM_018856;NM_207678	Ccnl2	Mus musculus cyclin L2 (Ccnl2), mRNA.	1084	870	0.627
M300007448	NM_023649	Ush1c	Mus musculus Usher syndrome 1C homolog (human) (Ush1c), transcript variant a1, mRNA.	3160	2060	0.6272
M200012294	-	Dbndd2	-	1450	1234	0.6288
M200013059	NM_028320	Adipor1	Mus musculus adiponectin receptor 1 (Adipor1), mRNA.	3723	2393	0.6292
M400012860	-	Car15	-	1636	1328	0.6295
M400001104	-	Macf1	-	1085	875	0.63
M300007567	NM_030139	Zfp449	Mus musculus zinc finger protein 449 (Zfp449), mRNA.	1204	864	0.6312
M200007631	-	Wrb	-	3511	2375	0.6313
M200014991	NM_001002012;NM_008301	Hspa2	Mus musculus heat shock protein 2 (Hspa2), transcript variant 2, mRNA.;Mus musculus heat shock protein 2 (Hspa2), transcript variant 1, mRNA.	1158	796	0.6313
M400012576	NM_198020	Trmt1	Mus musculus TRM1 tRNA methyltransferase 1 homolog (S. cerevisiae) (Trmt1), mRNA.	1497	1080	0.6322
M300001735	NM_027106	Avpi1	Mus musculus arginine vasopressin-induced 1 (Avpi1), mRNA.	1063	734	0.633
M400012570	NM_197991	2310044H10Rik	Mus musculus RIKEN cDNA 2310044H10 gene (2310044H10Rik), mRNA.	1002	720	0.633
M300013498	-	Sec23ip	-	1569	950	0.6334
M400012790	-	Marcks	-	11914	8870	0.6335
M300022123	XM_284454	Irf2bp2	PREDICTED: Mus musculus interferon regulatory factor 2 binding protein 2, transcript variant 1 (Irf2bp2), mRNA.	1348	1098	0.6337
M200016086	NM_178604	Txnl4	Mus musculus thioredoxin-like 4 (Txnl4), transcript variant 2, mRNA.	6788	4509	0.6341
M200016013	NM_146081	Ppp4r1	Mus musculus protein phosphatase 4, regulatory subunit 1 (Ppp4r1), mRNA.	2042	1302	0.6347
M300021353	NM_028111	-	Mus musculus RIKEN cDNA 2010109K11 gene (2010109K11Rik), mRNA.	4412	2872	0.6348
M200015617	NM_030711	Arts1	Mus musculus type 1 tumor necrosis factor receptor shedding aminopeptidase regulator (Arts1), mRNA.	1255	929	0.6349
M400012945	-	Zfp575	-	10791	6189	0.6359
M200011769	NM_021713	Myg1	Mus musculus melanocyte proliferating gene 1 (Myg1), mRNA.	1662	1091	0.6359
M300014082	NM_172501	8030451K01Rik	Mus musculus RIKEN cDNA 8030451K01 gene (8030451K01Rik), mRNA.	4497	2600	0.6364
M400010062	XM_489768	LOC635992	-	1593	1302	0.6377
M400010290	-	Mbnl1	-	1903	1392	0.638
M400011195	NM_013494	Cpe	Mus musculus carboxypeptidase E (Cpe), mRNA.	1066	632	0.6381
M400001720	-	LOC670075	-	983	805	0.6388
M300006613	NM_016690	Hnrpdl	Mus musculus heterogeneous nuclear ribonucleoprotein D-like (Hnrpdl), mRNA.	4302	3330	0.6392
M200002915	NM_026179	Abhd5	Mus musculus abhydrolase domain containing 5 (Abhd5), mRNA.	2832	1589	0.6393
M200014903	NM_008690	Nfkbie	Mus musculus nuclear factor of kappa light polypeptide gene enhancer in B-cells inhibitor, epsilon (Nfkbie), mRNA.	1006	733	0.6418
M400011474	NM_025349	Lsm7	-	1939	1337	0.6419
M400011428	NM_023142	-	Mus musculus actin related protein 2/3 complex, subunit 1B (Arpc1b), mRNA.	14788	10479	0.6427
M200006199	NM_026036	Cmtm6	Mus musculus CKLF-like MARVEL transmembrane domain containing 6 (Cmtm6), mRNA.	1301	1046	0.6428
M200005995	NM_133678	-	Mus musculus SAC3 domain containing 1 (Sac3d1), mRNA.	2722	2107	0.6431
M200006642	NM_145533	Smox	Mus musculus spermine oxidase (Smox), mRNA.	1214	1002	0.6433
M400002364	XM_148981	Rc3h1	-	1285	941	0.6435
M300018035	NM_153408	Lincr	Mus musculus lung-inducible neuralized-related C3HC4 RING domain protein (Lincr), mRNA.	2951	2237	0.6441
M400013071	XM_484493;XM_485090	-	-	4924	3038	0.6443
M400009495	NM_175130	Trpm4	Mus musculus transient receptor potential cation channel, subfamily M, member 4 (Trpm4), mRNA.	1769	1259	0.6446
M400008171	XM_354911	-	-	976	704	0.6446
M300007712	NM_010286	Tsc22d3	Mus musculus TSC22 domain family 3 (Tsc22d3), mRNA.	4339	3325	0.6452
M200013305	XM_181333	1300001I01Rik	PREDICTED: Mus musculus RIKEN cDNA 1300001I01 gene, transcript variant 1 (1300001I01Rik), mRNA.	3570	2037	0.6459
M300009532	XM_140740	Q1HL35_MOUSE	PREDICTED: Mus musculus dual specificity phosphatase 5 (Dusp5), mRNA.	2002	1244	0.6461
M400000038	NM_030178	Brpf1	-	4973	3143	0.6469
M400012309	NM_175395	-	-	2055	1453	0.6471
M400008221	-	Q4KL22_MOUSE	-	1223	994	0.6476
M300004623	-	Mbd6	-	991	719	0.6479
M200004370	NM_133803	Dpp3	Mus musculus dipeptidylpeptidase 3 (Dpp3), mRNA.	4809	3790	0.6486
M300006265	NM_026880	Pink1	Mus musculus PTEN induced putative kinase 1 (Pink1), mRNA.	4327	3667	0.6492
M200008115	NM_019806	Vapb	Mus musculus vesicle-associated membrane protein, associated protein B and C (Vapb), mRNA.	1792	1388	0.6495
M400012231	NM_172529	Gnptg	Mus musculus N-acetylglucosamine-1-phosphotransferase, gamma subunit (Gnptg), mRNA.	2251	1819	0.6498
M200006229	NM_019771	Dstn	Mus musculus destrin (Dstn), mRNA.	5508	4030	0.6504
M400006399	NM_016963	Tmod3	Mus musculus tropomodulin 3 (Tmod3), mRNA.	1092	838	0.6505
M200000813	NM_009941	Cox4i1	Mus musculus cytochrome c oxidase subunit IV isoform 1 (Cox4i1), mRNA.	23016	14751	0.6512
M200014171	NM_134009	Ncln	Mus musculus nicalin homolog (zebrafish) (Ncln), mRNA.	929	515	0.6514
M300004807	-	Pdgfa	-	1516	1180	0.6516
M300005634	NM_024281;NM_133626	Rrbp1	-	3316	2468	0.6516
M400000695	-	Zfp213	-	1408	1114	0.6517
M300003209	NM_009009	Rad21	Mus musculus RAD21 homolog (S. pombe) (Rad21), mRNA.	1252	859	0.6521
M300005845	XM_110709;XM_359307	Crtc2	-	2104	1577	0.6521
M200005866	NM_027008	Kctd5	Mus musculus potassium channel tetramerisation domain containing 5 (Kctd5), mRNA.	979	671	0.6527
M200013121	-	Cnot7	-	2135	1436	0.6536
M200000975	NM_007953	Esrra	Mus musculus estrogen related receptor, alpha (Esrra), mRNA.	2950	2544	0.6536
M200009576	NM_011258	-	Mus musculus replication factor C 1 (Recc1), mRNA.	2060	1407	0.6537
M400001018	NM_018864	Impa1	Mus musculus inositol (myo)-1(or 4)-monophosphatase 1 (Impa1), mRNA.	1904	1081	0.654
M200012995	NM_053180	Ccrk	Mus musculus cell cycle related kinase (Ccrk), mRNA.	850	680	0.6547
M200009671	-	Brap	-	3538	2045	0.6548
M400012429	NM_177715	-	Mus musculus potassium channel tetramerisation domain containing 12 (Kctd12), mRNA.	2049	1406	0.6548
M200004203	NM_019742	Tusc2	Mus musculus tumor suppressor candidate 2 (Tusc2), mRNA.	3226	2356	0.6549
M300000586	NM_009193	Slbp	Mus musculus stem-loop binding protein (Slbp), mRNA.	2237	1745	0.6551
M300008868	NM_021345	Ptplad1	Mus musculus protein tyrosine phosphatase-like A domain containing 1 (Ptplad1), mRNA.	4646	3178	0.6551
M300006674	NM_007644	Scarb2	Mus musculus scavenger receptor class B, member 2 (Scarb2), mRNA.	8814	6890	0.6554
M200001167	NM_011085	Pik3r1	Mus musculus phosphatidylinositol 3-kinase, regulatory subunit, polypeptide 1 (p85 alpha) (Pik3r1), transcript variant 2, mRNA.	1027	629	0.6563
M300014171	NM_145987	BC025833	Mus musculus cDNA sequence BC025833 (BC025833), mRNA.	1236	896	0.6563
M400012694	XM_485490;XM_486109	Hmgb2	-	6685	5374	0.6563
M200000358	NM_008696	Map4k4	Mus musculus mitogen-activated protein kinase kinase kinase kinase 4 (Map4k4), mRNA.	10367	6194	0.6569
M300009887	NM_023587	Ptplb	Mus musculus protein tyrosine phosphatase-like (proline instead of catalytic arginine), member b (Ptplb), mRNA.	7819	4646	0.6569
M200003695	NM_021337;NM_178062	Skiv2l	Mus musculus superkiller viralicidic activity 2-like (S. cerevisiae ) (Skiv2l), mRNA.	1234	1096	0.6575
M200014909	-	Ccr1	-	8755	7527	0.6576
M400011054	NM_010658	-	Mus musculus v-maf musculoaponeurotic fibrosarcoma oncogene family, protein B (avian) (Mafb), mRNA.	6950	5160	0.6577
M300003808	NM_029798	2810417J12Rik	Mus musculus RIKEN cDNA 2810417J12 gene (2810417J12Rik), mRNA.	921	624	0.658
M200000812	NM_008034	Folr1	Mus musculus folate receptor 1 (adult) (Folr1), mRNA.	810	548	0.6588
M400010861	NM_008808	Pdgfa	Mus musculus platelet derived growth factor, alpha (Pdgfa), mRNA.	2715	1875	0.6591
M400011470	NM_025307	EG627232	-	962	679	0.6599
M200002522	NM_008044	Fxn	Mus musculus frataxin (Fxn), mRNA.	947	802	0.66
M200001343	NM_009841	Cd14	Mus musculus CD14 antigen (Cd14), mRNA.	20687	14889	0.6601
M300019743	NM_021550	C1galt1c1	Mus musculus C1GALT1-specific chaperone 1 (C1galt1c1), mRNA.	2552	1901	0.6601
M200005229	XM_148895	1810013C15Rik	-	1628	1254	0.6612
M200002925	NM_011957	Creb3l1	Mus musculus cAMP responsive element binding protein 3-like 1 (Creb3l1), mRNA.	1114	885	0.6616
M400011463	NM_024431	Morf4l1	Mus musculus mortality factor 4 like 1 (Morf4l1), transcript variant 2, mRNA.	4138	3078	0.6617
M300016323	NM_175649	Tnfrsf26	Mus musculus tumor necrosis factor receptor superfamily, member 26 (Tnfrsf26), mRNA.	16048	12103	0.6617
M200004727	NM_025576	Ptpmt1	Mus musculus protein tyrosine phosphatase, mitochondrial 1 (Ptpmt1), mRNA.	5267	3883	0.6618
M400011808	NM_133362	-	Mus musculus erythroid differentiation regulator 1 (Erdr1), mRNA.	27502	19649	0.6618
M200003097	NM_026107	Zfp535	Mus musculus zinc finger protein 535 (Zfp535), mRNA.	5835	4349	0.6627
M400012323	NM_175662;NM_178213	Hist2h2ac	Mus musculus histone 2, H2ac (Hist2h2ac), mRNA.;Mus musculus histone 2, H2ab (Hist2h2ab), mRNA.	14232	9364	0.6627
M400001535	NM_001004174	AA467197	Mus musculus expressed sequence AA467197 (AA467197), mRNA.	1077	740	0.6638
M200006550	NM_130884	Idh3b	Mus musculus isocitrate dehydrogenase 3 (NAD+) beta (Idh3b), mRNA.	2784	1919	0.6638
M400005413	-	Socs6	-	1031	711	0.6641
M200003628	NM_146011	Arhgap9	-	2113	1357	0.665
M400012599	NM_177089;NM_199323	Tacc1	Mus musculus transforming, acidic coiled-coil containing protein 1 (Tacc1), transcript variant 1, mRNA.;Mus musculus transforming, acidic coiled-coil containing protein 1 (Tacc1), transcript variant 2, mRNA.	1325	1080	0.665
M300016553	-	Chst11	-	4828	3624	0.6653
M400001728	NM_009070	Rnps1	Mus musculus ribonucleic acid binding protein S1 (Rnps1), mRNA.	7604	5743	0.6655
M200009022	NM_145575	-	Mus musculus caldesmon 1 (Cald1), mRNA.	962	660	0.6661
M200006009	NM_181278	B230219D22Rik	Mus musculus RIKEN cDNA B230219D22 gene (B230219D22Rik), mRNA.	1657	1156	0.6663
M200010054	-	1110008E08Rik	-	1580	1013	0.6667
