# Supplementary material for: MKL1/2 and ELK4 co-regulate distinct serum response factor (SRF) transcription programs in macrophages
Source: BMC Genomics. 2014 Apr 23;15:301. doi: 10.1186/1471-2164-15-301 (PMC4023608; doi:10.1186/1471-2164-15-301)
Supplement: Additional file 8: Table S5 — SRF binding peaks in BLRP-MKL1-BirA stable cells (tag count more than 20). [file 1471-2164-15-301-S8.xlsx]

## Sheet: SRF binding peaks
Supplemental Table 5:SRF binding peaks in BLRP-MKL1-BirA stable cells (tag count more than 20)
ClusterID	Chr	Start	End	Direction	Peak Score	Focus Ratio	Annotation	Conservation Average (0=low to 1=high conservation)	Distance to TSS	Nearest PromoterID	PromoterID	Nearest Unigene	Nearest Refseq	Nearest Ensembl	Gene Name	Gene Alias	Gene Description	CpG%	GC%	Tag Count in 400 bp (2094836.0 Total, normalization factor = 4.77, effective total = 10000000)
Specific-2479-chrM-1	chrM	15267	15667	+	290	/data/home/fongam//data/chipseq/BLRP/lan/BLRP-Srf-zym/peaks.txt	NA	NA	NA	NA								0.0025	0.311721	9795.52
Merge-chrM-16081-0	chrM	15881	16281	+	118	/data/home/fongam//data/chipseq/BLRP/lan/BLRP-MKL-zym/peaks.txt|/data/home/fongam//data/chipseq/BLRP/lan/BLRP-Srf-zym/peaks.txt	NA	NA	NA	NA								0.0125	0.36409	6692.65
Merge-chrM-11136-0	chrM	10936	11336	+	144.5	/data/home/fongam//data/chipseq/BLRP/lan/BLRP-MKL-zym/peaks.txt|/data/home/fongam//data/chipseq/BLRP/lan/BLRP-Srf-zym/peaks.txt	NA	NA	NA	NA								0.0175	0.401496	5876.35
Specific-7142-chrM-5	chrM	14512	14912	+	9	/data/home/fongam//data/chipseq/BLRP/lan/BLRP-MKL-zym/peaks.txt	NA	NA	NA	NA								0.02	0.416459	5284.42
Specific-1540-chrM-6	chrM	3415	3815	+	8	/data/home/fongam//data/chipseq/BLRP/lan/BLRP-MKL-zym/peaks.txt	NA	NA	NA	NA								0.016854	0.333333	3236.53
Specific-2978-chrM-8	chrM	5627	6027	+	7	/data/home/fongam//data/chipseq/BLRP/lan/BLRP-MKL-zym/peaks.txt	NA	NA	NA	NA								0.015	0.436409	2859.41
Specific-110-chrM-17	chrM	5988	6388	+	5	/data/home/fongam//data/chipseq/BLRP/lan/BLRP-MKL-zym/peaks.txt	NA	NA	NA	NA								0.0175	0.399002	2162.46
Merge-chr1-174260340-0	chr1	174260140	174260540	+	53.75	/data/home/fongam//data/chipseq/BLRP/lan/BLRP-Elk4-notx/peaks.txt|/data/home/fongam//data/chipseq/BLRP/lan/BLRP-MKL-zym/peaks.txt|/data/home/fongam//data/chipseq/BLRP/lan/BLRP-Srf-zym/peaks.txt|/data/home/fongam//data/chipseq/ThioMac/new/ThioMac-SRF-noClones/peaks.txt	Intergenic	NA	47134	NM_026234	67556	Mm.472245	NM_026234	ENSMUSG00000050229	Pigm	4933437L05Rik|AI644422|AV302080|C920011G20Rik	phosphatidylinositol glycan anchor biosynthesis, class M	NA	NA	1427.32
Specific-711-chr1-21	chr1	174260009	174260409	+	9	/data/home/fongam//data/chipseq/BLRP/lan/BLRP-Elk4-zym/peaks.txt	Intergenic	NA	47003	NM_026234	67556	Mm.472245	NM_026234	ENSMUSG00000050229	Pigm	4933437L05Rik|AI644422|AV302080|C920011G20Rik	phosphatidylinositol glycan anchor biosynthesis, class M	NA	NA	1370.04
Merge-chr6-87468725-0	chr6	87468525	87468925	+	47.4	/data/home/fongam//data/chipseq/BLRP/lan/BLRP-Elk4-notx/peaks.txt|/data/home/fongam//data/chipseq/BLRP/lan/BLRP-Elk4-zym/peaks.txt|/data/home/fongam//data/chipseq/BLRP/lan/BLRP-MKL-zym/peaks.txt|/data/home/fongam//data/chipseq/BLRP/lan/BLRP-Srf-zym/peaks.txt|/data/home/fongam//data/chipseq/ThioMac/new/ThioMac-SRF-noClones/peaks.txt	Intergenic	NA	-6784	NM_175476	232201	Mm.119564	NM_001037727	ENSMUSG00000030047	Arhgap25	A130039I20Rik	Rho GTPase activating protein 25	0.0225	0.501247	1255.47
Merge-chr5-143171900-0	chr5	143171700	143172100	+	78.67	/data/home/fongam//data/chipseq/BLRP/lan/BLRP-MKL-zym/peaks.txt|/data/home/fongam//data/chipseq/BLRP/lan/BLRP-Srf-zym/peaks.txt|/data/home/fongam//data/chipseq/ThioMac/new/ThioMac-SRF-noClones/peaks.txt	promoter (NM_007393)	NA	-36	NM_007393	11461	Mm.469717	NM_007393	ENSMUSG00000029580	Actb	Actx|E430023M04Rik|beta-actin	actin, beta	0.093923	0.618132	1245.92
Merge-chr13-109010897-0	chr13	109010697	109011097	+	117.5	/data/home/fongam//data/chipseq/BLRP/lan/BLRP-Srf-zym/peaks.txt|/data/home/fongam//data/chipseq/ThioMac/new/ThioMac-SRF-noClones/peaks.txt	promoter (NM_145456)	NA	-86	NM_145456	67263	Mm.433838	XM_358311	ENSMUSG00000032846	Zswim6	2900036G02Rik|mKIAA1577	zinc finger, SWIM domain containing 6	0.110169	0.678873	1026.33
Merge-chr11-103083719-0	chr11	103083519	103083919	+	68	/data/home/fongam//data/chipseq/BLRP/lan/BLRP-Elk4-notx/peaks.txt|/data/home/fongam//data/chipseq/BLRP/lan/BLRP-Elk4-zym/peaks.txt|/data/home/fongam//data/chipseq/BLRP/lan/BLRP-Srf-zym/peaks.txt|/data/home/fongam//data/chipseq/ThioMac/new/ThioMac-SRF-noClones/peaks.txt	promoter (NM_016896)	NA	-228	NM_016896	53859	Mm.158981	NM_016896	ENSMUSG00000020941	Map3k14	Nik|aly	mitogen-activated protein kinase kinase kinase 14	0.069061	0.586777	988.14
Merge-chr11-87565796-0	chr11	87565596	87565996	+	65	/data/home/fongam//data/chipseq/BLRP/lan/BLRP-MKL-zym/peaks.txt|/data/home/fongam//data/chipseq/BLRP/lan/BLRP-Srf-zym/peaks.txt|/data/home/fongam//data/chipseq/ThioMac/new/ThioMac-SRF-noClones/peaks.txt	Intergenic	NA	-7263	NR_029555	387160		NR_029555		Mir142	Mirn142|miR-142|mmu-mir-142	microRNA 142	0.0225	0.581047	906.99
Merge-chr8-122698020-0	chr8	122697820	122698220	+	37.4	/data/home/fongam//data/chipseq/BLRP/lan/BLRP-Elk4-notx/peaks.txt|/data/home/fongam//data/chipseq/BLRP/lan/BLRP-Elk4-zym/peaks.txt|/data/home/fongam//data/chipseq/BLRP/lan/BLRP-MKL-zym/peaks.txt|/data/home/fongam//data/chipseq/BLRP/lan/BLRP-Srf-zym/peaks.txt|/data/home/fongam//data/chipseq/ThioMac/new/ThioMac-SRF-noClones/peaks.txt	intron (NM_028071, intron 3 of 3)	NA	28536	NM_028071	72042	Mm.393405	NM_028071	ENSMUSG00000031827	Cotl1	1810074P22Rik|2010004C08Rik|Clp	coactosin-like 1 (Dictyostelium)	0.027322	0.524324	868.8
Merge-chr12-77227030-0	chr12	77226830	77227230	+	59	/data/home/fongam//data/chipseq/BLRP/lan/BLRP-Srf-zym/peaks.txt|/data/home/fongam//data/chipseq/ThioMac/new/ThioMac-SRF-noClones/peaks.txt	intron (NM_138745, intron 22 of 27)	NA	-16701	NM_001101471	238276	Mm.311452	XM_138063		Akap5	3526401B18Rik|AKAP150|BB098886|Gm258	A kinase (PRKA) anchor protein 5	0.0225	0.461347	859.26
Specific-4096-chr7-3	chr7	18540178	18540578	+	102	/data/home/fongam//data/chipseq/BLRP/lan/BLRP-Srf-zym/peaks.txt	promoter (NM_007949)	NA	-183	NM_007949	13871	Mm.36524	NM_007949	ENSMUSG00000030400	Ercc2	AA407812|AU020867|AW240756|Ercc-2|XPD	excision repair cross-complementing rodent repair deficiency, complementation group 2	0.078125	0.524675	849.71
Specific-1172-chr4-1	chr4	125549054	125549454	+	110	/data/home/fongam//data/chipseq/BLRP/lan/BLRP-Srf-zym/peaks.txt	promoter (NM_025544)	NA	22	NM_025544	66407	Mm.195628	NM_025544	ENSMUSG00000028861	Mrps15	1500003E24Rik|2410002B11Rik|Mprs15	mitochondrial ribosomal protein S15	0.085642	0.633166	849.71
Merge-chr11-69478527-0	chr11	69478327	69478727	+	57.25	/data/home/fongam//data/chipseq/BLRP/lan/BLRP-Elk4-notx/peaks.txt|/data/home/fongam//data/chipseq/BLRP/lan/BLRP-Elk4-zym/peaks.txt|/data/home/fongam//data/chipseq/BLRP/lan/BLRP-Srf-zym/peaks.txt|/data/home/fongam//data/chipseq/ThioMac/new/ThioMac-SRF-noClones/peaks.txt	intron (NM_011900, intron 1 of 6)	NA	310	NM_011900	24070	Mm.89579	NM_011900	ENSMUSG00000018761	Mpdu1	LEC35|SL15|Supl15h	mannose-P-dolichol utilization defect 1	0.04	0.516209	844.93
Merge-chr10-82383415-0	chr10	82383215	82383615	+	53	/data/home/fongam//data/chipseq/BLRP/lan/BLRP-Elk4-notx/peaks.txt|/data/home/fongam//data/chipseq/BLRP/lan/BLRP-Elk4-zym/peaks.txt|/data/home/fongam//data/chipseq/BLRP/lan/BLRP-Srf-zym/peaks.txt|/data/home/fongam//data/chipseq/ThioMac/new/ThioMac-SRF-noClones/peaks.txt	Intergenic	NA	-31881	NM_021439	58250	Mm.360747	NM_021439	ENSMUSG00000034612	Chst11	1110020P09Rik|C4ST|C4ST-1|C4ST1|C4s	carbohydrate sulfotransferase 11	0	0.540984	840.16
Merge-chr18-34987103-0	chr18	34986903	34987303	+	73	/data/home/fongam//data/chipseq/BLRP/lan/BLRP-Elk4-zym/peaks.txt|/data/home/fongam//data/chipseq/BLRP/lan/BLRP-Srf-zym/peaks.txt|/data/home/fongam//data/chipseq/ThioMac/new/ThioMac-SRF-noClones/peaks.txt	promoter (NM_007913)	NA	-78	NM_007913	13653	Mm.181959	NM_007913	ENSMUSG00000038418	Egr1	A530045N19Rik|ETR103|Egr-1|Krox-1|Krox-24|Krox24|NGF1-A|NGFI-A|NGFIA|TIS8|Zenk|Zfp-6|Zif268|egr	early growth response 1	0.075163	0.641694	835.39
Merge-chr19-5489177-0	chr19	5488977	5489377	+	43	/data/home/fongam//data/chipseq/BLRP/lan/BLRP-Elk4-zym/peaks.txt|/data/home/fongam//data/chipseq/BLRP/lan/BLRP-MKL-zym/peaks.txt|/data/home/fongam//data/chipseq/BLRP/lan/BLRP-Srf-zym/peaks.txt|/data/home/fongam//data/chipseq/ThioMac/new/ThioMac-SRF-noClones/peaks.txt	promoter (NM_027877)	NA	-841	NM_027877	71711	Mm.27697	NM_027877	ENSMUSG00000024906	Mus81	1200008A18Rik|AI182501|AW045863	MUS81 endonuclease homolog (yeast)	0.0475	0.603491	692.18
Merge-chr6-146142852-0	chr6	146142652	146143052	+	57	/data/home/fongam//data/chipseq/BLRP/lan/BLRP-Srf-zym/peaks.txt|/data/home/fongam//data/chipseq/ThioMac/new/ThioMac-SRF-noClones/peaks.txt	intron (NM_010586, intron 47 of 55)	NA	251546	NM_010656	16651	Mm.49689	NM_010656	ENSMUSG00000030255	Sspn	Krag	sarcospan	0.0075	0.456359	677.86
Merge-chr15-62082008-0	chr15	62081808	62082208	+	38.33	/data/home/fongam//data/chipseq/BLRP/lan/BLRP-MKL-zym/peaks.txt|/data/home/fongam//data/chipseq/BLRP/lan/BLRP-Srf-zym/peaks.txt|/data/home/fongam//data/chipseq/ThioMac/new/ThioMac-SRF-noClones/peaks.txt	Intergenic	NA	-32891	NR_003523	67552	Mm.4608	NR_003523		H2afy3	4933432H23Rik	H2A histone family, member Y3	0	0.462633	649.22
Merge-chr8-125330750-0	chr8	125330550	125330950	+	55.5	/data/home/fongam//data/chipseq/BLRP/lan/BLRP-Srf-zym/peaks.txt|/data/home/fongam//data/chipseq/ThioMac/new/ThioMac-SRF-noClones/peaks.txt	Intergenic	NA	-1238	NR_028354	192156	Mm.28146	NM_138656	ENSMUSG00000006517	Mvd	C78718|Mpd	mevalonate (diphospho) decarboxylase	0.028249	0.505618	615.8
Merge-chr9-113575083-0	chr9	113574883	113575283	+	44.5	/data/home/fongam//data/chipseq/BLRP/lan/BLRP-MKL-zym/peaks.txt|/data/home/fongam//data/chipseq/BLRP/lan/BLRP-Srf-zym/peaks.txt	Intergenic	NA	-15088	NM_001114347	76499	Mm.222272	NM_001081960	ENSMUSG00000033392	Clasp2	1500004F14Rik|8030404L10Rik|C77448|CLASP2beta|mKIAA0627	CLIP associating protein 2	0.011407	0.486792	611.03
Merge-chr14-68810047-0	chr14	68809847	68810247	+	63.75	/data/home/fongam//data/chipseq/BLRP/lan/BLRP-Elk4-notx/peaks.txt|/data/home/fongam//data/chipseq/BLRP/lan/BLRP-Elk4-zym/peaks.txt|/data/home/fongam//data/chipseq/BLRP/lan/BLRP-Srf-zym/peaks.txt|/data/home/fongam//data/chipseq/ThioMac/new/ThioMac-SRF-noClones/peaks.txt	Intergenic	NA	-2478	NM_018781	13655	Mm.440893	NM_018781	ENSMUSG00000033730	Egr3	MGC124006|MGC124009|Pilot	early growth response 3	0.08	0.670823	577.61
Specific-2770-chr5-5	chr5	65670420	65670820	+	71	/data/home/fongam//data/chipseq/BLRP/lan/BLRP-Srf-zym/peaks.txt	promoter (NM_024471)	NA	-12	NM_024471	79464	Mm.195776	NM_024471	ENSMUSG00000029199	Lias	2900022L22Rik|4933425M12Rik|C77512|MGC7254|mLip1	lipoic acid synthetase	0.105	0.625935	577.61
Merge-chr19-53582383-0	chr19	53582183	53582583	+	74.5	/data/home/fongam//data/chipseq/BLRP/lan/BLRP-Srf-zym/peaks.txt|/data/home/fongam//data/chipseq/ThioMac/new/ThioMac-SRF-noClones/peaks.txt	promoter (NM_001085390)	NA	-247	NM_001085390	240672	Mm.52043	XM_140740	ENSMUSG00000034765	Dusp5	Gm337	dual specificity phosphatase 5	0.105	0.690773	572.84
Merge-chr9-57652601-0	chr9	57652401	57652801	+	49	/data/home/fongam//data/chipseq/BLRP/lan/BLRP-MKL-zym/peaks.txt|/data/home/fongam//data/chipseq/BLRP/lan/BLRP-Srf-zym/peaks.txt|/data/home/fongam//data/chipseq/ThioMac/new/ThioMac-SRF-noClones/peaks.txt	Intergenic	NA	-20230	NM_019689	56380	Mm.425588	NM_019689	ENSMUSG00000004661	Arid3b	Bdp|Dri2|MGC59291	AT rich interactive domain 3B (BRIGHT-like)	0	0.391521	563.29
Merge-chr15-77627942-0	chr15	77627742	77628142	+	41	/data/home/fongam//data/chipseq/BLRP/lan/BLRP-MKL-zym/peaks.txt|/data/home/fongam//data/chipseq/BLRP/lan/BLRP-Srf-zym/peaks.txt|/data/home/fongam//data/chipseq/ThioMac/new/ThioMac-SRF-noClones/peaks.txt	intron (NM_022410, intron 3 of 40)	NA	41428	NM_022410	17886	Mm.29677	NM_022410	ENSMUSG00000022443	Myh9	C80049|D0Jmb2|E030044M24Rik|Fltn|Myhn-1|Myhn1|NMHCIIA|TU72.6	myosin, heavy polypeptide 9, non-muscle	0	0.548628	563.29
Merge-chr7-44865709-0	chr7	44865509	44865909	+	49.5	/data/home/fongam//data/chipseq/BLRP/lan/BLRP-Elk4-notx/peaks.txt|/data/home/fongam//data/chipseq/BLRP/lan/BLRP-Elk4-zym/peaks.txt|/data/home/fongam//data/chipseq/BLRP/lan/BLRP-Srf-zym/peaks.txt|/data/home/fongam//data/chipseq/ThioMac/new/ThioMac-SRF-noClones/peaks.txt	promoter (NM_016849)	NA	7	NM_016849	54131	Mm.3960	NM_016849	ENSMUSG00000003184	Irf3	C920001K05Rik|IRF-3|MGC91046	interferon regulatory factor 3	0.065	0.518703	548.97
Specific-747-chr4-2	chr4	44093613	44094013	+	77	/data/home/fongam//data/chipseq/BLRP/lan/BLRP-Srf-zym/peaks.txt	intron (NM_015828, intron 1 of 11)	NA	11464	NM_015828	50798	Mm.256718	NM_015828	ENSMUSG00000028479	Gne	2310066H07Rik|DMRV|GLCNE|IBM2|NM|Uae1	glucosamine	0.1125	0.683292	544.2
Merge-chr1-184364772-0	chr1	184364572	184364972	+	56	/data/home/fongam//data/chipseq/BLRP/lan/BLRP-Srf-zym/peaks.txt|/data/home/fongam//data/chipseq/ThioMac/new/ThioMac-SRF-noClones/peaks.txt	Intergenic	NA	-10614	NM_009794	12334	Mm.19306	NM_009794	ENSMUSG00000026509	Capn2	AI326419|Capa-2|Capa2|m-calpain|m-calpin	calpain 2	0.02	0.578554	534.65
Merge-chr5-114134137-0	chr5	114133937	114134337	+	34	/data/home/fongam//data/chipseq/BLRP/lan/BLRP-Elk4-notx/peaks.txt|/data/home/fongam//data/chipseq/BLRP/lan/BLRP-MKL-zym/peaks.txt|/data/home/fongam//data/chipseq/BLRP/lan/BLRP-Srf-zym/peaks.txt|/data/home/fongam//data/chipseq/ThioMac/new/ThioMac-SRF-noClones/peaks.txt	intron (NM_011779, intron 2 of 10)	NA	35568	NM_011779	23790	Mm.260158	NM_011779	ENSMUSG00000004530	Coro1c	AL022675|AW455561|AW548837|MGC102522	coronin, actin binding protein 1C	0.010417	0.550649	529.87
Specific-685-chr2-7	chr2	116991420	116991820	+	68	/data/home/fongam//data/chipseq/BLRP/lan/BLRP-Srf-zym/peaks.txt	intron (NM_011246, intron 5 of 16)	NA	42698	NM_011246	19419	Mm.42150	NM_011246	ENSMUSG00000027347	Rasgrp1	Rasgrp	RAS guanyl releasing protein 1	0.0175	0.503741	510.78
Merge-chr9-65349265-0	chr9	65349065	65349465	+	57	/data/home/fongam//data/chipseq/BLRP/lan/BLRP-Srf-zym/peaks.txt|/data/home/fongam//data/chipseq/ThioMac/new/ThioMac-SRF-noClones/peaks.txt	Intergenic	NA	28775	NM_153119	102595	Mm.247303	NM_153119	ENSMUSG00000050721	Plekho2	AI840980|MGC30448|Plekhq1	pleckstrin homology domain containing, family O member 2	0.01	0.586035	496.46
Merge-chr4-140716726-0	chr4	140716526	140716926	+	45.67	/data/home/fongam//data/chipseq/BLRP/lan/BLRP-Elk4-notx/peaks.txt|/data/home/fongam//data/chipseq/BLRP/lan/BLRP-Elk4-zym/peaks.txt|/data/home/fongam//data/chipseq/BLRP/lan/BLRP-Srf-zym/peaks.txt	promoter (NM_009541)	NA	-23	NM_009541	22642	Mm.389590	NM_009541	ENSMUSG00000006215	Zbtb17	AA589413|Lp-1|Miz1|Zfp100|mZ13	zinc finger and BTB domain containing 17	0.112179	0.680511	496.46
Merge-chr8-87554181-0	chr8	87553981	87554381	+	51	/data/home/fongam//data/chipseq/BLRP/lan/BLRP-Elk4-notx/peaks.txt|/data/home/fongam//data/chipseq/BLRP/lan/BLRP-Elk4-zym/peaks.txt|/data/home/fongam//data/chipseq/BLRP/lan/BLRP-Srf-zym/peaks.txt|/data/home/fongam//data/chipseq/ThioMac/new/ThioMac-SRF-noClones/peaks.txt	Intergenic	NA	-1224	NM_010499	15936	Mm.399	NM_010499	ENSMUSG00000053560	Ier2	AI317238|Ch1|Pip92	immediate early response 2	0.0575	0.558603	477.36
Merge-chr18-75296630-0	chr18	75296430	75296830	+	36.33	/data/home/fongam//data/chipseq/BLRP/lan/BLRP-MKL-zym/peaks.txt|/data/home/fongam//data/chipseq/BLRP/lan/BLRP-Srf-zym/peaks.txt|/data/home/fongam//data/chipseq/ThioMac/new/ThioMac-SRF-noClones/peaks.txt	intron (NM_027727, intron 13 of 16)	NA	152493	NM_027727	69190	Mm.173826	NM_027727	ENSMUSG00000035765	Dym	1810041M12Rik|4933427L07Rik|C030019K18Rik|MGC18957	dymeclin	0.015	0.468828	472.59
Merge-chr5-32472856-0	chr5	32472656	32473056	+	34	/data/home/fongam//data/chipseq/BLRP/lan/BLRP-MKL-zym/peaks.txt|/data/home/fongam//data/chipseq/BLRP/lan/BLRP-Srf-zym/peaks.txt|/data/home/fongam//data/chipseq/ThioMac/new/ThioMac-SRF-noClones/peaks.txt	Intergenic	NA	-36433	NM_030072	665270	Mm.160067	NM_001081407	ENSMUSG00000029134	Plb1	4632413E21Rik|4930433E17Rik|4930539A06Rik|BC033606|MGC40917	phospholipase B1	0.015015	0.561194	458.27
Merge-chr8-80339340-0	chr8	80339140	80339540	+	35	/data/home/fongam//data/chipseq/BLRP/lan/BLRP-MKL-zym/peaks.txt|/data/home/fongam//data/chipseq/BLRP/lan/BLRP-Srf-zym/peaks.txt	intron (NM_030113, intron 3 of 22)	NA	-73788	NR_028125	70345	Mm.411813	NR_028125		0610038B21Rik	-	RIKEN cDNA 0610038B21 gene	0.01476	0.397059	458.27
Merge-chr2-50118777-0	chr2	50118577	50118977	+	54	/data/home/fongam//data/chipseq/BLRP/lan/BLRP-Srf-zym/peaks.txt|/data/home/fongam//data/chipseq/ThioMac/new/ThioMac-SRF-noClones/peaks.txt	promoter (NM_133839)	NA	-91	NM_133839	109129	Mm.29214	NM_133839	ENSMUSG00000026766	Mmadhc	2010311D03Rik|AI314967	methylmalonic aciduria (cobalamin deficiency) cblD type, with homocystinuria	0.076336	0.596447	458.27
Merge-chr3-142296540-0	chr3	142296340	142296740	+	28.33	/data/home/fongam//data/chipseq/BLRP/lan/BLRP-Elk4-zym/peaks.txt|/data/home/fongam//data/chipseq/BLRP/lan/BLRP-Srf-zym/peaks.txt|/data/home/fongam//data/chipseq/ThioMac/new/ThioMac-SRF-noClones/peaks.txt	intron (NM_019808, intron 2 of 12)	NA	32696	NM_022554	56376	Mm.117709	NM_019808	ENSMUSG00000028273	Pdlim5	1110001A05Rik|AI987914|C87059|Enh|Enh1|Enh2|Enh3|LIM	PDZ and LIM domain 5	0	0.374065	453.5
Merge-chr15-78704359-0	chr15	78704159	78704559	+	62	/data/home/fongam//data/chipseq/BLRP/lan/BLRP-Srf-zym/peaks.txt|/data/home/fongam//data/chipseq/ThioMac/new/ThioMac-SRF-noClones/peaks.txt	promoter (NM_145929)	NA	-86	NM_145929	106039	Mm.251331	NM_145929	ENSMUSG00000033128	Gga1	4930406E12Rik|AU016030|AW209092	golgi associated, gamma adaptin ear containing, ARF binding protein 1	0.079167	0.607438	453.5
Merge-chr16-95837864-0	chr16	95837664	95838064	+	54	/data/home/fongam//data/chipseq/BLRP/lan/BLRP-Srf-zym/peaks.txt|/data/home/fongam//data/chipseq/ThioMac/new/ThioMac-SRF-noClones/peaks.txt	Intergenic	NA	26659	NM_011809	23872	Mm.290207	NM_011809	ENSMUSG00000022895	Ets2	AU022856|Ets-2	E26 avian leukemia oncogene 2, 3' domain	0.015	0.491272	448.72
Merge-chr14-19267583-0	chr14	19267383	19267783	+	36.25	/data/home/fongam//data/chipseq/BLRP/lan/BLRP-Elk4-notx/peaks.txt|/data/home/fongam//data/chipseq/BLRP/lan/BLRP-Elk4-zym/peaks.txt|/data/home/fongam//data/chipseq/BLRP/lan/BLRP-Srf-zym/peaks.txt|/data/home/fongam//data/chipseq/ThioMac/new/ThioMac-SRF-noClones/peaks.txt	intron (NM_009674, intron 1 of 12)	NA	1102	NM_009674	11750	Mm.474616	NM_001110794	ENSMUSG00000021814	Anxa7	AI265384|AI316497|Anx7|synexin	annexin A7	0.0175	0.486284	443.95
Specific-5236-chr13-3	chr13	76564528	76564928	+	66	/data/home/fongam//data/chipseq/BLRP/lan/BLRP-Srf-zym/peaks.txt	promoter (NM_029847)	NA	-8	NM_001081352	218343	Mm.277964	NM_001081352	ENSMUSG00000033991	Ttc37	KIAA0372|mKIAA0372	tetratricopeptide repeat domain 37	0.04	0.503741	443.95
Merge-chr4-32719861-0	chr4	32719661	32720061	+	36.5	/data/home/fongam//data/chipseq/BLRP/lan/BLRP-Elk4-zym/peaks.txt|/data/home/fongam//data/chipseq/BLRP/lan/BLRP-Srf-zym/peaks.txt	Intergenic	NA	-26187	NM_001109661	12014	Mm.468334	NM_001109661	ENSMUSG00000040270	Bach2	E030004N02Rik|MGC117590	BTB and CNC homology 2	0.011976	0.458333	434.4
Specific-1965-chr2-8	chr2	33771228	33771628	+	66	/data/home/fongam//data/chipseq/BLRP/lan/BLRP-Srf-zym/peaks.txt	Intergenic	NA	-61473	NM_175184	72543	Mm.254914	NM_175184	ENSMUSG00000038740	Fam125b	2610200O14Rik|2610528K11Rik|AI414895	family with sequence similarity 125, member B	0.008621	0.378224	429.63
Merge-chr3-116828161-0	chr3	116827961	116828361	+	43.5	/data/home/fongam//data/chipseq/BLRP/lan/BLRP-Srf-zym/peaks.txt|/data/home/fongam//data/chipseq/ThioMac/new/ThioMac-SRF-noClones/peaks.txt	Intergenic	NA	-23410	NM_001113478	20321	Mm.66293	NM_001113478	ENSMUSG00000033386	Frrs1	AI131732|Sdfr2	ferric-chelate reductase 1	0.017903	0.492347	429.63
Specific-6968-chr6-6	chr6	91406251	91406651	+	61	/data/home/fongam//data/chipseq/BLRP/lan/BLRP-Srf-zym/peaks.txt	Intergenic	NA	-29578	NM_009527	22421	Mm.56964	NM_009527	ENSMUSG00000030093	Wnt7a	AI849442|Wnt-7a|px|tw	wingless-related MMTV integration site 7A	0.05848	0.548105	429.63
Merge-chr6-146644156-0	chr6	146643956	146644356	+	36.5	/data/home/fongam//data/chipseq/BLRP/lan/BLRP-Srf-zym/peaks.txt|/data/home/fongam//data/chipseq/ThioMac/new/ThioMac-SRF-noClones/peaks.txt	Intergenic	NA	-37944	NM_172734	232533	Mm.322121	NM_172734	ENSMUSG00000001630	Stk38l	4930473A22Rik|B230328I19|Ndr2|Ndr54	serine/threonine kinase 38 like	0.008043	0.486631	420.08
Merge-chr8-75065817-0	chr8	75065617	75066017	+	49.5	/data/home/fongam//data/chipseq/BLRP/lan/BLRP-Srf-zym/peaks.txt|/data/home/fongam//data/chipseq/ThioMac/new/ThioMac-SRF-noClones/peaks.txt	intron (NM_001001491, intron 1 of 7)	NA	1536	NM_001001491	326618	Mm.295124	NM_001001491	ENSMUSG00000031799	Tpm4	2610528G24Rik	tropomyosin 4	0.013624	0.441734	415.31
Merge-chr14-6600217-0	chr14	6600017	6600417	+	32.5	/data/home/fongam//data/chipseq/BLRP/lan/BLRP-Srf-zym/peaks.txt|/data/home/fongam//data/chipseq/ThioMac/new/ThioMac-SRF-noClones/peaks.txt	Intergenic	NA	-8149	NM_134080	286940	Mm.475646	XM_001471989	ENSMUSG00000025278	Flnb	AL024016	filamin, beta	0.01	0.488778	410.53
Specific-2649-chr17-2	chr17	5977944	5978344	+	45	/data/home/fongam//data/chipseq/BLRP/lan/BLRP-Srf-zym/peaks.txt	intron (NM_001113352, intron 15 of 25)	NA	46076	NM_011523	20975	Mm.236068	NM_001113351	ENSMUSG00000023805	Synj2	AI481647|SJ2|mKIAA0348	synaptojanin 2	0.0125	0.468828	410.53
Merge-chr8-122699108-0	chr8	122698908	122699308	+	55	/data/home/fongam//data/chipseq/BLRP/lan/BLRP-Srf-zym/peaks.txt|/data/home/fongam//data/chipseq/ThioMac/new/ThioMac-SRF-noClones/peaks.txt	intron (NM_028071, intron 3 of 3)	NA	27448	NM_028071	72042	Mm.393405	NM_028071	ENSMUSG00000031827	Cotl1	1810074P22Rik|2010004C08Rik|Clp	coactosin-like 1 (Dictyostelium)	0.013228	0.522427	405.76
Merge-chr16-32322703-0	chr16	32322503	32322903	+	44.5	/data/home/fongam//data/chipseq/BLRP/lan/BLRP-Srf-zym/peaks.txt|/data/home/fongam//data/chipseq/ThioMac/new/ThioMac-SRF-noClones/peaks.txt	intron (NM_001160402, intron 1 of 4)	NA	2450	NM_001160402	277203	Mm.310368	XM_205829	ENSMUSG00000079625	Tm4sf19	EG277203	transmembrane 4 L six family member 19	0.0075	0.521197	400.99
Specific-6250-chr4-8	chr4	138652465	138652865	+	56	/data/home/fongam//data/chipseq/BLRP/lan/BLRP-Srf-zym/peaks.txt	promoter (NM_001160319)	NA	-70	NM_001160319	69116	Mm.271956	XM_001479450	ENSMUSG00000066036	Ubr4	1810009A16Rik|A930005E13Rik|D930005K06Rik|Gm1032|Gm1666|N28143|RBAF600|Zubr1|mKIAA0462|p600	ubiquitin protein ligase E3 component n-recognin 4	0.1325	0.705736	400.99
Merge-chr4-115621722-0	chr4	115621522	115621922	+	23.5	/data/home/fongam//data/chipseq/BLRP/lan/BLRP-Elk4-notx/peaks.txt|/data/home/fongam//data/chipseq/BLRP/lan/BLRP-Elk4-zym/peaks.txt|/data/home/fongam//data/chipseq/BLRP/lan/BLRP-Srf-zym/peaks.txt|/data/home/fongam//data/chipseq/ThioMac/new/ThioMac-SRF-noClones/peaks.txt	promoter (NM_009015)	NA	-100	NM_001122959	19366	Mm.260786	NM_001122958	ENSMUSG00000028702	Rad54l	RAD54	RAD54 like (S. cerevisiae)	0.045	0.558603	400.99
Specific-4004-chr8-10	chr8	98697072	98697472	+	47	/data/home/fongam//data/chipseq/BLRP/lan/BLRP-Srf-zym/peaks.txt	promoter (NM_153164)	NA	-677	NM_153164	234594	Mm.259220	XM_894673	ENSMUSG00000036550	Cnot1	6030411K04Rik|AA815922|D830048B13|MGC189870|MGC189936|MGC7843	CCR4-NOT transcription complex, subunit 1	0.0425	0.508728	396.21
Specific-2761-chrX-102389605-0	chrX	102389405	102389805	+	14	/data/home/fongam//data/chipseq/ThioMac/new/ThioMac-SRF-noClones/peaks.txt	promoter (NM_008828)	NA	-238	NM_008828	18655	Mm.336205	NM_008828	ENSMUSG00000062070	Pgk1	MGC118097|Pgk-1	phosphoglycerate kinase 1	0.062972	0.605528	386.67
Merge-chr8-87866732-0	chr8	87866532	87866932	+	38	/data/home/fongam//data/chipseq/BLRP/lan/BLRP-Elk4-notx/peaks.txt|/data/home/fongam//data/chipseq/BLRP/lan/BLRP-Elk4-zym/peaks.txt|/data/home/fongam//data/chipseq/BLRP/lan/BLRP-Srf-zym/peaks.txt|/data/home/fongam//data/chipseq/ThioMac/new/ThioMac-SRF-noClones/peaks.txt	Intergenic	NA	2091	NM_008416	16477	Mm.470093	NM_008416	ENSMUSG00000052837	Junb	-	Jun-B oncogene	0.09	0.673317	381.89
Merge-chr7-109957510-0	chr7	109957310	109957710	+	30.5	/data/home/fongam//data/chipseq/BLRP/lan/BLRP-Srf-zym/peaks.txt|/data/home/fongam//data/chipseq/ThioMac/new/ThioMac-SRF-noClones/peaks.txt	Intergenic	NA	44274	NM_009516	22390	Mm.287173	NM_009516	ENSMUSG00000031016	Wee1	-	WEE 1 homolog 1 (S. pombe)	0.015	0.473815	381.89
Merge-chr2-30080842-0	chr2	30080642	30081042	+	30.5	/data/home/fongam//data/chipseq/BLRP/lan/BLRP-MKL-zym/peaks.txt|/data/home/fongam//data/chipseq/BLRP/lan/BLRP-Srf-zym/peaks.txt	intron (NM_177725, intron 3 of 3)	NA	-7716	NM_172267	227696	Mm.297949	NM_172267	ENSMUSG00000079484	Phyhd1	MGC49146	phytanoyl-CoA dioxygenase domain containing 1	0.0125	0.538653	381.89
Merge-chr16-4795755-0	chr16	4795555	4795955	+	46	/data/home/fongam//data/chipseq/BLRP/lan/BLRP-Srf-zym/peaks.txt|/data/home/fongam//data/chipseq/ThioMac/new/ThioMac-SRF-noClones/peaks.txt	promoter (NM_145359)	NA	-676	NM_145359	207740	Mm.268895	XM_622593	ENSMUSG00000039568	Fam100a	1500031H01Rik|BC013706	family with sequence similarity 100, member A	0.074667	0.594164	377.12
Merge-chr15-74421425-0	chr15	74421225	74421625	+	31	/data/home/fongam//data/chipseq/BLRP/lan/BLRP-Elk4-notx/peaks.txt|/data/home/fongam//data/chipseq/BLRP/lan/BLRP-Elk4-zym/peaks.txt|/data/home/fongam//data/chipseq/BLRP/lan/BLRP-Srf-zym/peaks.txt	Intergenic	NA	42148	NM_001177437	69439	Mm.263708	XM_128161	ENSMUSG00000022603	1700016M24Rik	MGC132932	RIKEN cDNA 1700016M24 gene	0.0275	0.55611	372.34
Merge-chr6-124885534-0	chr6	124885334	124885734	+	35.5	/data/home/fongam//data/chipseq/BLRP/lan/BLRP-Srf-zym/peaks.txt|/data/home/fongam//data/chipseq/ThioMac/new/ThioMac-SRF-noClones/peaks.txt	Intergenic	NA	-1969	NM_026988	69202	Mm.142187	NM_026988	ENSMUSG00000030122	Ptms	2610009E16Rik	parathymosin	0.0175	0.561097	372.34
Merge-chr2-128887944-0	chr2	128887744	128888144	+	32.5	/data/home/fongam//data/chipseq/BLRP/lan/BLRP-Elk4-notx/peaks.txt|/data/home/fongam//data/chipseq/BLRP/lan/BLRP-Elk4-zym/peaks.txt|/data/home/fongam//data/chipseq/BLRP/lan/BLRP-Srf-zym/peaks.txt|/data/home/fongam//data/chipseq/ThioMac/new/ThioMac-SRF-noClones/peaks.txt	Intergenic	NA	-2270	NM_015747	20515	Mm.401622	NM_001159593	ENSMUSG00000027397	Slc20a1	AI607883|Glvr-1|Glvr1	solute carrier family 20, member 1	0.022222	0.5	372.34
Merge-chr3-95744128-0	chr3	95743928	95744328	+	38	/data/home/fongam//data/chipseq/BLRP/lan/BLRP-Elk4-notx/peaks.txt|/data/home/fongam//data/chipseq/BLRP/lan/BLRP-Elk4-zym/peaks.txt|/data/home/fongam//data/chipseq/BLRP/lan/BLRP-Srf-zym/peaks.txt|/data/home/fongam//data/chipseq/ThioMac/new/ThioMac-SRF-noClones/peaks.txt	promoter (NM_008562)	NA	3	NM_008562	17210	Mm.1639	NM_008562	ENSMUSG00000038612	Mcl1	AW556805|Mcl-1	myeloid cell leukemia sequence 1	0.1175	0.688279	362.8
Specific-4981-chr5-9	chr5	112456307	112456707	+	58	/data/home/fongam//data/chipseq/BLRP/lan/BLRP-Srf-zym/peaks.txt	exon (NR_003718, exon 7 of 7)	NA	12744	NR_033657	330166	Mm.44854	XM_489103		Miat	3632434I06|A230057G18Rik|Rncr2|gomafu	myocardial infarction associated transcript (non-protein coding)	0.0175	0.498753	353.25
Merge-chr7-89436369-0	chr7	89436169	89436569	+	26	/data/home/fongam//data/chipseq/BLRP/lan/BLRP-MKL-zym/peaks.txt|/data/home/fongam//data/chipseq/BLRP/lan/BLRP-Srf-zym/peaks.txt	Intergenic	NA	-43591	NM_029614	76453	Mm.250438	NM_029614	ENSMUSG00000039405	Prss23	1700019G06Rik|2310046G15Rik|4930479H08Rik|AI790574|Spuve	protease, serine, 23	0.0075	0.473815	353.25
Merge-chr4-118603781-0	chr4	118603581	118603981	+	22.2	/data/home/fongam//data/chipseq/BLRP/lan/BLRP-Elk4-notx/peaks.txt|/data/home/fongam//data/chipseq/BLRP/lan/BLRP-Elk4-zym/peaks.txt|/data/home/fongam//data/chipseq/BLRP/lan/BLRP-MKL-zym/peaks.txt|/data/home/fongam//data/chipseq/BLRP/lan/BLRP-Srf-zym/peaks.txt|/data/home/fongam//data/chipseq/ThioMac/new/ThioMac-SRF-noClones/peaks.txt	Intergenic	NA	-2896	NM_011400	20525	Mm.21002	NM_011400	ENSMUSG00000028645	Slc2a1	Glut-1|Glut1	solute carrier family 2 (facilitated glucose transporter), member 1	0.045	0.571072	353.25
Specific-5963-chr16-5	chr16	30448051	30448451	+	51	/data/home/fongam//data/chipseq/BLRP/lan/BLRP-Srf-zym/peaks.txt	intron (NM_172614, intron 9 of 9)	NA	22074	NM_172614	224090	Mm.241459	NM_172614	ENSMUSG00000022537	Tmem44	1700007N03Rik|9330161C17Rik|B230220N21	transmembrane protein 44	0.015	0.413965	353.25
Merge-chr15-51696660-0	chr15	51696460	51696860	+	24.33	/data/home/fongam//data/chipseq/BLRP/lan/BLRP-Elk4-notx/peaks.txt|/data/home/fongam//data/chipseq/BLRP/lan/BLRP-Srf-zym/peaks.txt|/data/home/fongam//data/chipseq/ThioMac/new/ThioMac-SRF-noClones/peaks.txt	Intergenic	NA	-1125	NM_080635	68135	Mm.289800	NM_080635	ENSMUSG00000022312	Eif3h	1110008A16Rik|40kD|9430017H16Rik|EIF3-P40|EIF3-gamma|Eif3s3|MGC107627	eukaryotic translation initiation factor 3, subunit H	0.03125	0.454545	348.48
Merge-chr7-100826270-0	chr7	100826070	100826470	+	34	/data/home/fongam//data/chipseq/BLRP/lan/BLRP-Srf-zym/peaks.txt|/data/home/fongam//data/chipseq/ThioMac/new/ThioMac-SRF-noClones/peaks.txt	intron (NM_183168, intron 1 of 2)	NA	12183	NM_183168	233571	Mm.471196	NM_183168	ENSMUSG00000048779	P2ry6	2010204J23Rik|P2Y6	pyrimidinergic receptor P2Y, G-protein coupled, 6	0.0025	0.553616	348.48
Specific-3573-chr2-14	chr2	79404227	79404627	+	54	/data/home/fongam//data/chipseq/BLRP/lan/BLRP-Srf-zym/peaks.txt	Intergenic	NA	-31837	NM_080558	70599	Mm.272881	NM_080558	ENSMUSG00000027007	Ssfa2	5730488C15Rik|CS-1|CS1|KRAP|SPAG13|mKIAA1927	sperm specific antigen 2	0.011696	0.392442	343.7
Specific-4502-chr10-4	chr10	66932942	66933342	+	57	/data/home/fongam//data/chipseq/BLRP/lan/BLRP-Srf-zym/peaks.txt	promoter (NM_010118)	NA	-84	NM_010118	13654	Mm.290421	NM_010118	ENSMUSG00000037868	Egr2	Egr-2|Krox-20|Krox20|NGF1-B|Zfp-25|Zfp-6	early growth response 2	0.065	0.598504	343.7
Merge-chr10-92525210-0	chr10	92525010	92525410	+	27	/data/home/fongam//data/chipseq/BLRP/lan/BLRP-Elk4-notx/peaks.txt|/data/home/fongam//data/chipseq/BLRP/lan/BLRP-Srf-zym/peaks.txt|/data/home/fongam//data/chipseq/ThioMac/new/ThioMac-SRF-noClones/peaks.txt	Intergenic	NA	-65465	NM_146239	237459	Mm.478891	NM_146239	ENSMUSG00000020015	Cdk17	6430598J10Rik|MGC25109|Pctk2	cyclin-dependent kinase 17	0.008596	0.448864	338.93
Specific-1785-chr14-19	chr14	20602488	20602888	+	7	/data/home/fongam//data/chipseq/BLRP/lan/BLRP-Elk4-zym/peaks.txt	Intergenic	NA	-17425	NM_011695	22334	Mm.262327	NM_011695	ENSMUSG00000021771	Vdac2	Vdac6	voltage-dependent anion channel 2	0.018519	0.421053	338.93
Merge-chr12-87722996-0	chr12	87722796	87723196	+	30.5	/data/home/fongam//data/chipseq/BLRP/lan/BLRP-Srf-zym/peaks.txt|/data/home/fongam//data/chipseq/ThioMac/new/ThioMac-SRF-noClones/peaks.txt	Intergenic	NA	50921	NM_145836	238330	Mm.248358	NM_145836	ENSMUSG00000034168	6430527G18Rik	Eap1	RIKEN cDNA 6430527G18 gene	0.010782	0.576407	334.16
Merge-chr4-124211360-0	chr4	124211160	124211560	+	31.5	/data/home/fongam//data/chipseq/BLRP/lan/BLRP-Srf-zym/peaks.txt|/data/home/fongam//data/chipseq/ThioMac/new/ThioMac-SRF-noClones/peaks.txt	Intergenic	NA	-5805	NM_029157	75062	Mm.25779	NM_029157	ENSMUSG00000028902	Sf3a3	4930512K19Rik|60kDa|MGC103282	splicing factor 3a, subunit 3	0.0625	0.643392	334.16
Merge-chr19-21098879-0	chr19	21098679	21099079	+	40	/data/home/fongam//data/chipseq/BLRP/lan/BLRP-Srf-zym/peaks.txt|/data/home/fongam//data/chipseq/ThioMac/new/ThioMac-SRF-noClones/peaks.txt	Intergenic	NA	-77580	NM_028953	13409	Mm.219585	NM_028953	ENSMUSG00000024749	Tmc1	4933416G09Rik|Beethoven|Bth|CWEA1|dn	transmembrane channel-like gene family 1	0.007353	0.423358	334.16
Merge-chr3-105187189-0	chr3	105186989	105187389	+	35.5	/data/home/fongam//data/chipseq/BLRP/lan/BLRP-Srf-zym/peaks.txt|/data/home/fongam//data/chipseq/ThioMac/new/ThioMac-SRF-noClones/peaks.txt	Intergenic	NA	-5987	NM_030249	80281	Mm.200327	NM_001163332	ENSMUSG00000062127	Cttnbp2nl	AA552995|AA589392|AU018624|BC003236|MGC7720|mKIAA1433	CTTNBP2 N-terminal like	0.030534	0.502538	334.16
Merge-chr14-20602574-0	chr14	20602374	20602774	+	30.67	/data/home/fongam//data/chipseq/BLRP/lan/BLRP-Elk4-notx/peaks.txt|/data/home/fongam//data/chipseq/BLRP/lan/BLRP-Srf-zym/peaks.txt|/data/home/fongam//data/chipseq/ThioMac/new/ThioMac-SRF-noClones/peaks.txt	Intergenic	NA	-17539	NM_011695	22334	Mm.262327	NM_011695	ENSMUSG00000021771	Vdac2	Vdac6	voltage-dependent anion channel 2	0.03125	0.352941	334.16
Merge-chr1-135909544-0	chr1	135909344	135909744	+	35.25	/data/home/fongam//data/chipseq/BLRP/lan/BLRP-Elk4-notx/peaks.txt|/data/home/fongam//data/chipseq/BLRP/lan/BLRP-Elk4-zym/peaks.txt|/data/home/fongam//data/chipseq/BLRP/lan/BLRP-Srf-zym/peaks.txt|/data/home/fongam//data/chipseq/ThioMac/new/ThioMac-SRF-noClones/peaks.txt	Intergenic	NA	-13978	NM_007570	12227	Mm.392646	NM_007570	ENSMUSG00000020423	Btg2	AA959598|APRO1|Pc3|TIS21	B-cell translocation gene 2, anti-proliferative	0.0925	0.685786	329.38
Merge-chr8-42096866-0	chr8	42096666	42097066	+	46	/data/home/fongam//data/chipseq/BLRP/lan/BLRP-Srf-zym/peaks.txt|/data/home/fongam//data/chipseq/ThioMac/new/ThioMac-SRF-noClones/peaks.txt	intron (NM_001040699, intron 3 of 13)	NA	36743	NM_001040699	54384	Mm.479559	NM_001040699	ENSMUSG00000039431	Mtmr7	-	myotubularin related protein 7	0.012097	0.424	329.38
Specific-20-chr6-11	chr6	146149027	146149427	+	52	/data/home/fongam//data/chipseq/BLRP/lan/BLRP-Srf-zym/peaks.txt	intron (NM_010586, intron 45 of 55)	NA	257921	NM_010656	16651	Mm.49689	NM_010656	ENSMUSG00000030255	Sspn	Krag	sarcospan	0.011364	0.40113	329.38
Merge-chr12-79787219-0	chr12	79787019	79787419	+	39.5	/data/home/fongam//data/chipseq/BLRP/lan/BLRP-Srf-zym/peaks.txt|/data/home/fongam//data/chipseq/ThioMac/new/ThioMac-SRF-noClones/peaks.txt	intron (NM_026114, intron 2 of 7)	NA	6307	NM_026114	13665	Mm.196220	NM_026114	ENSMUSG00000021116	Eif2s1	0910001O23Rik|2410026C18Rik|35kDa|Eif2a|eIF2alpha	eukaryotic translation initiation factor 2, subunit 1 alpha	0.003289	0.349673	319.83
Specific-122-chr6-14	chr6	116459633	116460033	+	41	/data/home/fongam//data/chipseq/BLRP/lan/BLRP-Srf-zym/peaks.txt	NA	NA	603	NM_146912	258914	Mm.391507	NM_146912	ENSMUSG00000053391	Olfr211	MOR253-9	olfactory receptor 211	0.015	0.491272	319.83
Specific-1334-chr11-7	chr11	88058144	88058544	+	51	/data/home/fongam//data/chipseq/BLRP/lan/BLRP-Srf-zym/peaks.txt	Intergenic	NA	37731	NM_024174	64656	Mm.168680	NM_024174	ENSMUSG00000023723	Mrps23	2310047I09Rik|D11Bwg1153e|Rpms23	mitochondrial ribosomal protein S23	0.006024	0.501502	315.06
Specific-5012-chr18-2	chr18	34986609	34987009	+	44	/data/home/fongam//data/chipseq/BLRP/lan/BLRP-Elk4-notx/peaks.txt	promoter (NM_007913)	NA	-372	NM_007913	13653	Mm.181959	NM_007913	ENSMUSG00000038418	Egr1	A530045N19Rik|ETR103|Egr-1|Krox-1|Krox-24|Krox24|NGF1-A|NGFI-A|NGFIA|TIS8|Zenk|Zfp-6|Zif268|egr	early growth response 1	0.0975	0.713217	315.06
Merge-chr15-59589444-0	chr15	59589244	59589644	+	42.5	/data/home/fongam//data/chipseq/BLRP/lan/BLRP-Srf-zym/peaks.txt|/data/home/fongam//data/chipseq/ThioMac/new/ThioMac-SRF-noClones/peaks.txt	Intergenic	NA	111109	NM_144549	211770	Mm.40298	NM_144549	ENSMUSG00000032501	Trib1	A530090O15Rik|TRB-1|Trb1	tribbles homolog 1 (Drosophila)	0.01	0.571072	310.29
Merge-chr9-59340721-0	chr9	59340521	59340921	+	29	/data/home/fongam//data/chipseq/BLRP/lan/BLRP-Srf-zym/peaks.txt|/data/home/fongam//data/chipseq/ThioMac/new/ThioMac-SRF-noClones/peaks.txt	intron (NM_010421, intron 1 of 13)	NA	3048	NM_010421	15211	Mm.2284	NM_010421	ENSMUSG00000025232	Hexa	Hex-1	hexosaminidase A	0.002558	0.454082	310.29
Merge-chr11-20007876-0	chr11	20007676	20008076	+	43	/data/home/fongam//data/chipseq/BLRP/lan/BLRP-Srf-zym/peaks.txt|/data/home/fongam//data/chipseq/ThioMac/new/ThioMac-SRF-noClones/peaks.txt	intron (NM_146243, intron 1 of 8)	NA	5078	NM_146243	66713	Mm.259045	NM_146243	ENSMUSG00000020152	Actr2	4921510D23Rik|AA409782|Arp2|D6Ertd746e|MGC36604	ARP2 actin-related protein 2 homolog (yeast)	0.008152	0.360434	310.29
Merge-chr4-122388828-0	chr4	122388628	122389028	+	24.67	/data/home/fongam//data/chipseq/BLRP/lan/BLRP-MKL-zym/peaks.txt|/data/home/fongam//data/chipseq/BLRP/lan/BLRP-Srf-zym/peaks.txt|/data/home/fongam//data/chipseq/ThioMac/new/ThioMac-SRF-noClones/peaks.txt	promoter (NM_007598)	NA	-644	NM_007598	12331	Mm.8687	NM_007598	ENSMUSG00000028656	Cap1	-	CAP, adenylate cyclase-associated protein 1 (yeast)	0.045	0.541147	310.29
Merge-chr1-72177148-0	chr1	72176948	72177348	+	47.5	/data/home/fongam//data/chipseq/BLRP/lan/BLRP-Srf-zym/peaks.txt|/data/home/fongam//data/chipseq/ThioMac/new/ThioMac-SRF-noClones/peaks.txt	Intergenic	NA	-31633	NM_001005423	381269	Mm.422636	NM_001005423	ENSMUSG00000039395	Mreg	Gm974|MGC92980|Wdt2|dsu	melanoregulin	0.09	0.630923	300.74
Merge-chr7-109955362-0	chr7	109955162	109955562	+	26.67	/data/home/fongam//data/chipseq/BLRP/lan/BLRP-MKL-zym/peaks.txt|/data/home/fongam//data/chipseq/BLRP/lan/BLRP-Srf-zym/peaks.txt|/data/home/fongam//data/chipseq/ThioMac/new/ThioMac-SRF-noClones/peaks.txt	Intergenic	NA	42126	NM_009516	22390	Mm.287173	NM_009516	ENSMUSG00000031016	Wee1	-	WEE 1 homolog 1 (S. pombe)	0.04	0.456359	295.97
Merge-chr8-125613697-0	chr8	125613497	125613897	+	24.5	/data/home/fongam//data/chipseq/BLRP/lan/BLRP-Srf-zym/peaks.txt|/data/home/fongam//data/chipseq/ThioMac/new/ThioMac-SRF-noClones/peaks.txt	Intergenic	NA	-28498	NM_009824	12398	Mm.194339	NM_001109873	ENSMUSG00000006362	Cbfa2t3	A630044F12Rik|AI465270|AW229127|Cbfa2t3h|ETO-2|Eto2|MTGR2	core-binding factor, runt domain, alpha subunit 2, translocated to, 3 (human)	0.01506	0.513514	295.97
Specific-3443-chr5-13	chr5	143160216	143160616	+	44	/data/home/fongam//data/chipseq/BLRP/lan/BLRP-Srf-zym/peaks.txt	promoter (NM_001033312)	NA	-38	NM_001033312	231863	Mm.454456	NM_001033312	ENSMUSG00000066640	Fbxl18	AI427077|B130019G13Rik|C330021B20Rik	F-box and leucine-rich repeat protein 18	0.083582	0.643917	295.97
Merge-chr8-122670390-0	chr8	122670190	122670590	+	18.67	/data/home/fongam//data/chipseq/BLRP/lan/BLRP-MKL-zym/peaks.txt|/data/home/fongam//data/chipseq/BLRP/lan/BLRP-Srf-zym/peaks.txt|/data/home/fongam//data/chipseq/ThioMac/new/ThioMac-SRF-noClones/peaks.txt	Intergenic	NA	-5997	NM_028883	74347	Mm.358759	NM_028883	ENSMUSG00000034105	4632415K11Rik	Kiaa1609	RIKEN cDNA 4632415K11 gene	0.02	0.548628	291.19
Merge-chr3-121594191-0	chr3	121593991	121594391	+	26.67	/data/home/fongam//data/chipseq/BLRP/lan/BLRP-MKL-zym/peaks.txt|/data/home/fongam//data/chipseq/BLRP/lan/BLRP-Srf-zym/peaks.txt|/data/home/fongam//data/chipseq/ThioMac/new/ThioMac-SRF-noClones/peaks.txt	Intergenic	NA	-69824	NM_145394	213603	Mm.33062	NM_145394	ENSMUSG00000039865	Slc44a3	BC010552|MGC18084|MGC38127	solute carrier family 44, member 3	0.01	0.516209	291.19
Merge-chr1-182139637-0	chr1	182139437	182139837	+	23	/data/home/fongam//data/chipseq/BLRP/lan/BLRP-Srf-zym/peaks.txt|/data/home/fongam//data/chipseq/ThioMac/new/ThioMac-SRF-noClones/peaks.txt	Intergenic	NA	-27514	NM_001081175	320404	Mm.383297	NM_001081175	ENSMUSG00000038855	Itpkb	1110033J02Rik|E130307H12Rik	inositol 1,4,5-trisphosphate 3-kinase B	0.0125	0.491272	291.19
Merge-chr2-166793141-0	chr2	166792941	166793341	+	33.75	/data/home/fongam//data/chipseq/BLRP/lan/BLRP-Elk4-notx/peaks.txt|/data/home/fongam//data/chipseq/BLRP/lan/BLRP-Elk4-zym/peaks.txt|/data/home/fongam//data/chipseq/BLRP/lan/BLRP-Srf-zym/peaks.txt|/data/home/fongam//data/chipseq/ThioMac/new/ThioMac-SRF-noClones/peaks.txt	Intergenic	NA	36643	NR_028540	100217443		NR_028540		Snord12	MBII-99	small nucleolar RNA, C/D box 12	0.0175	0.386534	291.19
Specific-232-chr12-5	chr12	35081111	35081511	+	43	/data/home/fongam//data/chipseq/BLRP/lan/BLRP-Srf-zym/peaks.txt	intron (NM_024124, intron 2 of 11)	NA	32825	NM_024124	79221	Mm.310551	NM_024124	ENSMUSG00000004698	Hdac9	AV022454|D030072B18Rik|HD7B|HD9|HDRP|Hdac7b|Mitr|mKIAA0744	histone deacetylase 9	0.01	0.44389	291.19
Merge-chrX-162006049-0	chrX	162005849	162006249	+	31	/data/home/fongam//data/chipseq/BLRP/lan/BLRP-Elk4-notx/peaks.txt|/data/home/fongam//data/chipseq/BLRP/lan/BLRP-Srf-zym/peaks.txt|/data/home/fongam//data/chipseq/ThioMac/new/ThioMac-SRF-noClones/peaks.txt	Intergenic	NA	-76228	NM_019397	54156	Mm.37707	NM_019397	ENSMUSG00000000402	Egfl6	MGC141463|Maeg	EGF-like-domain, multiple 6	0.02	0.488778	286.42
Merge-chr8-25885048-0	chr8	25884848	25885248	+	24.5	/data/home/fongam//data/chipseq/BLRP/lan/BLRP-MKL-zym/peaks.txt|/data/home/fongam//data/chipseq/BLRP/lan/BLRP-Srf-zym/peaks.txt	Intergenic	NA	19443	NM_026931	69068	Mm.25775	NM_026931	ENSMUSG00000056313	1810011O10Rik	1110065B09Rik|AW121743|AW321058	RIKEN cDNA 1810011O10 gene	0.016216	0.469003	286.42
Specific-4144-chr13-5	chr13	32911833	32912233	+	42	/data/home/fongam//data/chipseq/BLRP/lan/BLRP-Srf-zym/peaks.txt	Intergenic	NA	-6428	NM_173051	380839	Mm.250802	NM_173051	ENSMUSG00000079049	Serpinb1c	EIC|MGC129308|ovalbumin	serine (or cysteine) peptidase inhibitor, clade B, member 1c	0	0.423423	286.42
Merge-chr7-142267608-0	chr7	142267408	142267808	+	28	/data/home/fongam//data/chipseq/BLRP/lan/BLRP-MKL-zym/peaks.txt|/data/home/fongam//data/chipseq/BLRP/lan/BLRP-Srf-zym/peaks.txt|/data/home/fongam//data/chipseq/ThioMac/new/ThioMac-SRF-noClones/peaks.txt	Intergenic	NA	-2652	NM_001136071	16985	Mm.234003	NM_001136071	ENSMUSG00000018819	Lsp1	Lsp-1|WP34|p50|pp52	lymphocyte specific 1	0.007463	0.525547	286.42
Specific-1649-chr11-9	chr11	114693069	114693469	+	43	/data/home/fongam//data/chipseq/BLRP/lan/BLRP-Srf-zym/peaks.txt	Intergenic	NA	-12862	NM_170758	217303	Mm.294439	NM_170758	ENSMUSG00000034652	Cd300a	B230315M08Rik|Clm8|LMIR1|MAIR-I|MAIR-Ia|MMAC8|Pigr4|mcpir1	CD300A antigen	0	0.528571	286.42
Merge-chr14-19680627-0	chr14	19680427	19680827	+	45.5	/data/home/fongam//data/chipseq/BLRP/lan/BLRP-Srf-zym/peaks.txt|/data/home/fongam//data/chipseq/ThioMac/new/ThioMac-SRF-noClones/peaks.txt	Intergenic	NA	-37358	NM_009502	22330	Mm.279361	NM_009502	ENSMUSG00000021823	Vcl	9430097D22|AA571387|AI462105|AW545629	vinculin	0.0125	0.466334	281.64
Merge-chr4-120712833-0	chr4	120712633	120713033	+	27	/data/home/fongam//data/chipseq/BLRP/lan/BLRP-Elk4-zym/peaks.txt|/data/home/fongam//data/chipseq/BLRP/lan/BLRP-Srf-zym/peaks.txt	Intergenic	NA	-26664	NM_001081013	109263	Mm.215745	NM_001081013	ENSMUSG00000049878	Rlf	9230110M18Rik|AI195322	rearranged L-myc fusion sequence	0.08871	0.63369	281.64
Specific-3174-chr9-41	chr9	102630263	102630663	+	5	/data/home/fongam//data/chipseq/BLRP/lan/BLRP-MKL-zym/peaks.txt	Intergenic	NA	32665	NR_033301	434510	Mm.387937	NM_001034892	ENSMUSG00000074116	Gm5627	EG434510	predicted gene 5627	0	0.350877	276.87
Merge-chr3-52286540-0	chr3	52286340	52286740	+	34	/data/home/fongam//data/chipseq/BLRP/lan/BLRP-Srf-zym/peaks.txt|/data/home/fongam//data/chipseq/ThioMac/new/ThioMac-SRF-noClones/peaks.txt	Intergenic	NA	-69726	NM_019739	56458	Mm.29891	NM_019739	ENSMUSG00000044167	Foxo1	AI876417|Afxh|FKHR|Fkhr1|Foxo1a	forkhead box O1	0.0175	0.379052	276.87
Merge-chr16-91501517-0	chr16	91501317	91501717	+	22	/data/home/fongam//data/chipseq/BLRP/lan/BLRP-Elk4-notx/peaks.txt|/data/home/fongam//data/chipseq/BLRP/lan/BLRP-Elk4-zym/peaks.txt|/data/home/fongam//data/chipseq/BLRP/lan/BLRP-Srf-zym/peaks.txt|/data/home/fongam//data/chipseq/ThioMac/new/ThioMac-SRF-noClones/peaks.txt	Intergenic	NA	6341	NM_138664	246738	Mm.101927	NM_001099738	ENSMUSG00000039763	Dnajc28	BC020175|MGC27620|ORF28	DnaJ (Hsp40) homolog, subfamily C, member 28	0.01173	0.545189	276.87
Specific-3372-chr17-3	chr17	27492608	27493008	+	44	/data/home/fongam//data/chipseq/BLRP/lan/BLRP-Srf-zym/peaks.txt	intron (NM_001033279, intron 4 of 4)	NA	-36268	NM_013891	30051	Mm.26768	NM_013891	ENSMUSG00000024215	Spdef	PDEF|Pse	SAM pointed domain containing ets transcription factor	0.015	0.476309	276.87
Merge-chr7-139825686-0	chr7	139825486	139825886	+	20	/data/home/fongam//data/chipseq/BLRP/lan/BLRP-Srf-zym/peaks.txt|/data/home/fongam//data/chipseq/ThioMac/new/ThioMac-SRF-noClones/peaks.txt	intron (NM_001033465, intron 6 of 6)	NA	4389	NM_001033465	381933	Mm.440431	NM_001033465	ENSMUSG00000073795	6430531B16Rik	Gm1093	RIKEN cDNA 6430531B16 gene	0.025	0.528678	276.87
Specific-4928-chr9-6	chr9	50439066	50439466	+	44	/data/home/fongam//data/chipseq/BLRP/lan/BLRP-Srf-zym/peaks.txt	intron (NM_178118, intron 10 of 19)	NA	-27256	NM_145614	235339	Mm.471144	NM_145614	ENSMUSG00000000168	Dlat	6332404G05Rik|DLTA|PDC-E2	dihydrolipoamide S-acetyltransferase (E2 component of pyruvate dehydrogenase complex)	0.005	0.471322	276.87
Merge-chr11-97582744-0	chr11	97582544	97582944	+	23	/data/home/fongam//data/chipseq/BLRP/lan/BLRP-Srf-zym/peaks.txt|/data/home/fongam//data/chipseq/ThioMac/new/ThioMac-SRF-noClones/peaks.txt	promoter (NM_026186)	NA	-41	NM_026186	67480	Mm.33206	NM_026186	ENSMUSG00000018541	Cwc25	1300013D05Rik|AA473636|Ccdc49|MGC90568|R75228	CWC25 spliceosome-associated protein homolog (S. cerevisiae)	0.0575	0.553616	276.87
Specific-5964-chr2-18	chr2	112255616	112256016	+	42	/data/home/fongam//data/chipseq/BLRP/lan/BLRP-Srf-zym/peaks.txt	promoter (NM_133749)	NA	-48	NM_133749	73024	Mm.268027	NM_133749	ENSMUSG00000055943	2900064A13Rik	AI451465|MGC144286|MGC144287|c11orf3	RIKEN cDNA 2900064A13 gene	0.0675	0.613466	276.87
Specific-6623-chr1-8	chr1	138472947	138473347	+	43	/data/home/fongam//data/chipseq/BLRP/lan/BLRP-Srf-zym/peaks.txt	Intergenic	NA	31835	NM_001160251	226442	Mm.458499	NM_001160251	ENSMUSG00000041483	Zfp281	MGC70044|MGC7737	zinc finger protein 281	0.022727	0.420655	272.1
Specific-5759-chr11-10	chr11	83396928	83397328	+	41	/data/home/fongam//data/chipseq/BLRP/lan/BLRP-Srf-zym/peaks.txt	Intergenic	NA	-2297	NM_011338	20308	Mm.416125	NM_011338	ENSMUSG00000019122	Ccl9	CCF18|MRP-2|Scya10|Scya9	chemokine (C-C motif) ligand 9	0.002915	0.459302	272.1
Merge-chr5-143171013-0	chr5	143170813	143171213	+	47	/data/home/fongam//data/chipseq/BLRP/lan/BLRP-Srf-zym/peaks.txt|/data/home/fongam//data/chipseq/ThioMac/new/ThioMac-SRF-noClones/peaks.txt	intron (NM_007393, intron 1 of 5)	NA	851	NM_007393	11461	Mm.469717	NM_007393	ENSMUSG00000029580	Actb	Actx|E430023M04Rik|beta-actin	actin, beta	0.1075	0.685786	272.1
Specific-4295-chr14-7	chr14	68811720	68812120	+	45	/data/home/fongam//data/chipseq/BLRP/lan/BLRP-Srf-zym/peaks.txt	promoter (NM_018781)	NA	-605	NM_018781	13655	Mm.440893	NM_018781	ENSMUSG00000033730	Egr3	MGC124006|MGC124009|Pilot	early growth response 3	0.065455	0.573477	272.1
Specific-4684-chr2-19	chr2	29168617	29169017	+	38	/data/home/fongam//data/chipseq/BLRP/lan/BLRP-Srf-zym/peaks.txt	promoter (NM_026896)	NA	-28	NM_026896	68975	Mm.330109	NM_026896	ENSMUSG00000026799	Med27	1500015J03Rik|2310042P07Rik|AA682045|Crsp8|D2Ertd434e	mediator complex subunit 27	0.0675	0.548628	272.1
Merge-chr1-79633215-0	chr1	79633015	79633415	+	18.67	/data/home/fongam//data/chipseq/BLRP/lan/BLRP-MKL-zym/peaks.txt|/data/home/fongam//data/chipseq/BLRP/lan/BLRP-Srf-zym/peaks.txt|/data/home/fongam//data/chipseq/ThioMac/new/ThioMac-SRF-noClones/peaks.txt	intron (NM_001111279, intron 1 of 11)	NA	7578	NM_001111279	69368	Mm.293273	NM_001111279	ENSMUSG00000073643	Wdfy1	1700013B03Rik|1700120F24Rik|FENS-1|Jr1|KIAA1435|WDF1|ZFYVE17|mKIAA1435	WD repeat and FYVE domain containing 1	0.012618	0.413793	267.32
Merge-chr16-24541056-0	chr16	24540856	24541256	+	25	/data/home/fongam//data/chipseq/BLRP/lan/BLRP-Srf-zym/peaks.txt|/data/home/fongam//data/chipseq/ThioMac/new/ThioMac-SRF-noClones/peaks.txt	intron (NM_001145952, intron 4 of 11)	NA	-96148	NM_001145954	210126	Mm.450045	NM_001145952	ENSMUSG00000033306	Lpp	9430020K16Rik|AA959454|AU024130|B130055L10Rik|C79715|D630048H16	LIM domain containing preferred translocation partner in lipoma	0.0125	0.386534	267.32
Merge-chr7-126493721-0	chr7	126493521	126493921	+	34	/data/home/fongam//data/chipseq/BLRP/lan/BLRP-Srf-zym/peaks.txt|/data/home/fongam//data/chipseq/ThioMac/new/ThioMac-SRF-noClones/peaks.txt	intron (NM_009898, intron 2 of 10)	NA	2181	NM_009898	12721	Mm.290482	NM_009898	ENSMUSG00000030707	Coro1a	Clabp|Lmb3|TACO|p57	coronin, actin binding protein 1A	0.015	0.541147	267.32
Merge-chr6-38879658-0	chr6	38879458	38879858	+	27.75	/data/home/fongam//data/chipseq/BLRP/lan/BLRP-Elk4-notx/peaks.txt|/data/home/fongam//data/chipseq/BLRP/lan/BLRP-Elk4-zym/peaks.txt|/data/home/fongam//data/chipseq/BLRP/lan/BLRP-Srf-zym/peaks.txt|/data/home/fongam//data/chipseq/ThioMac/new/ThioMac-SRF-noClones/peaks.txt	intron (NM_011539, intron 2 of 12)	NA	31065	NM_011539	21391	Mm.4054	NM_011539	ENSMUSG00000029925	Tbxas1	CYP5|CYP5A1|THAS|TS|TXAS|TXS	thromboxane A synthase 1, platelet	0.0125	0.493766	267.32
Merge-chr7-101770542-0	chr7	101770342	101770742	+	28	/data/home/fongam//data/chipseq/BLRP/lan/BLRP-Srf-zym/peaks.txt|/data/home/fongam//data/chipseq/ThioMac/new/ThioMac-SRF-noClones/peaks.txt	NA	NA	306	NM_027532	75430	Mm.284491	NM_027532	ENSMUSG00000030649	3200002M19Rik	6330414C15Rik	RIKEN cDNA 3200002M19 gene	0.045	0.501247	267.32
Specific-6186-chr19-5	chr19	4163159	4163559	+	42	/data/home/fongam//data/chipseq/BLRP/lan/BLRP-Srf-zym/peaks.txt	promoter (NM_021485)	NA	-114	NM_021485	58988	Mm.271937	NM_021485	ENSMUSG00000024830	Rps6kb2	70kDa|S6K2	ribosomal protein S6 kinase, polypeptide 2	0.0775	0.600998	267.32
Merge-chr9-98992757-0	chr9	98992557	98992957	+	32	/data/home/fongam//data/chipseq/BLRP/lan/BLRP-Srf-zym/peaks.txt|/data/home/fongam//data/chipseq/ThioMac/new/ThioMac-SRF-noClones/peaks.txt	Intergenic	NA	-43194	NM_029094	74769	Mm.213128	NM_029094	ENSMUSG00000032462	Pik3cb	1110001J02Rik|AI447572|MGC150132|p110beta	phosphatidylinositol 3-kinase, catalytic, beta polypeptide	NA	NA	262.55
Merge-chr7-27199781-0	chr7	27199581	27199981	+	32.75	/data/home/fongam//data/chipseq/BLRP/lan/BLRP-Elk4-notx/peaks.txt|/data/home/fongam//data/chipseq/BLRP/lan/BLRP-Elk4-zym/peaks.txt|/data/home/fongam//data/chipseq/BLRP/lan/BLRP-Srf-zym/peaks.txt|/data/home/fongam//data/chipseq/ThioMac/new/ThioMac-SRF-noClones/peaks.txt	Intergenic	NA	4068	NM_018820	55942	Mm.153684	NM_018820	ENSMUSG00000008384	Sertad1	1110032C13Rik|AV000455|AW456625|Sei-1|Sei1|TRIP-Br1	SERTA domain containing 1	0.0325	0.63591	262.55
Merge-chr1-127262217-0	chr1	127262017	127262417	+	30.5	/data/home/fongam//data/chipseq/BLRP/lan/BLRP-Srf-zym/peaks.txt|/data/home/fongam//data/chipseq/ThioMac/new/ThioMac-SRF-noClones/peaks.txt	intron (NM_023735, intron 1 of 11)	NA	819	NM_023735	74117	Mm.183102	NM_023735	ENSMUSG00000026341	Actr3	1200003A09Rik|Arp3|MGC118188	ARP3 actin-related protein 3 homolog (yeast)	0.045	0.483791	262.55
Merge-chr11-120434965-0	chr11	120434765	120435165	+	37.5	/data/home/fongam//data/chipseq/BLRP/lan/BLRP-MKL-zym/peaks.txt|/data/home/fongam//data/chipseq/BLRP/lan/BLRP-Srf-zym/peaks.txt	promoter (NM_024229)	NA	-985	NM_024229	68671	Mm.21439	NM_024229	ENSMUSG00000025137	Pcyt2	1110033E03Rik|ET	phosphate cytidylyltransferase 2, ethanolamine	0.0375	0.578554	262.55
Specific-7181-chr19-6	chr19	5041123	5041523	+	38	/data/home/fongam//data/chipseq/BLRP/lan/BLRP-Srf-zym/peaks.txt	promoter (NM_134155)	NA	-81	NM_134155	107392	Mm.479561	NM_134155	ENSMUSG00000080268	Brms1	AV003220|AW554636	breast cancer metastasis-suppressor 1	0.0775	0.643392	262.55
Specific-1441-chr11-16	chr11	24999979	25000379	+	7	/data/home/fongam//data/chipseq/BLRP/lan/BLRP-MKL-zym/peaks.txt	Intergenic	NA	-369457	NR_033491	100038617	Mm.387376	NR_033491		Gm10466	ENSMUSG00000073103	predicted gene 10466	0.004545	0.40991	257.78
Merge-chr7-80653113-0	chr7	80652913	80653313	+	30.5	/data/home/fongam//data/chipseq/BLRP/lan/BLRP-Srf-zym/peaks.txt|/data/home/fongam//data/chipseq/ThioMac/new/ThioMac-SRF-noClones/peaks.txt	intron (NM_016721, intron 2 of 37)	NA	23731	NM_016721	29875	Mm.207619	NM_016721	ENSMUSG00000030536	Iqgap1	AA682088|D7Ertd237e|D7Ertd257e|mKIAA0051	IQ motif containing GTPase activating protein 1	0.0225	0.561097	257.78
Merge-chr5-138061508-0	chr5	138061308	138061708	+	31.5	/data/home/fongam//data/chipseq/BLRP/lan/BLRP-Srf-zym/peaks.txt|/data/home/fongam//data/chipseq/ThioMac/new/ThioMac-SRF-noClones/peaks.txt	intron (NM_153510, intron 2 of 6)	NA	4558	NM_153510	231805	Mm.379385	NM_153510	ENSMUSG00000046245	Pilra	AV021745|FDF03	paired immunoglobin-like type 2 receptor alpha	0.0125	0.506234	257.78
Merge-chr7-102315548-0	chr7	102315348	102315748	+	25.67	/data/home/fongam//data/chipseq/BLRP/lan/BLRP-Elk4-notx/peaks.txt|/data/home/fongam//data/chipseq/BLRP/lan/BLRP-Elk4-zym/peaks.txt|/data/home/fongam//data/chipseq/BLRP/lan/BLRP-Srf-zym/peaks.txt	promoter (NM_009103)	NA	32	NM_009103	20133	Mm.197486	NM_009103	ENSMUSG00000030978	Rrm1	RnrM1	ribonucleotide reductase M1	0.075	0.543641	257.78
Merge-chr10-77816165-0	chr10	77815965	77816365	+	21.5	/data/home/fongam//data/chipseq/BLRP/lan/BLRP-Srf-zym/peaks.txt|/data/home/fongam//data/chipseq/ThioMac/new/ThioMac-SRF-noClones/peaks.txt	promoter (NM_010925)	NA	7	NM_010925	18114	Mm.38344	NM_010925	ENSMUSG00000061032	Rrp1	AL033305|AL033306|AU018604|NNP-1|Nnp1	ribosomal RNA processing 1 homolog (S. cerevisiae)	0.09	0.620948	257.78
Specific-6390-chr17-7	chr17	24911947	24912347	+	33	/data/home/fongam//data/chipseq/BLRP/lan/BLRP-Srf-zym/peaks.txt	promoter (NM_183150)	NA	-14	NM_183150	214489	Mm.274433	XM_128528		BC003965	Ccsmst1|MGC7403	cDNA sequence BC003965	0.1	0.608479	257.78
Merge-chr13-107812384-0	chr13	107812184	107812584	+	19.67	/data/home/fongam//data/chipseq/BLRP/lan/BLRP-MKL-zym/peaks.txt|/data/home/fongam//data/chipseq/BLRP/lan/BLRP-Srf-zym/peaks.txt|/data/home/fongam//data/chipseq/ThioMac/new/ThioMac-SRF-noClones/peaks.txt	Intergenic	NA	244916	NM_029665	76582	Mm.132208	NM_029665	ENSMUSG00000042590	Ipo11	1700081H05Rik|2510001A17Rik|AI314624|AW555235|E330021B14Rik|Ranbp11	importin 11	0.011628	0.425287	253
Merge-chr1-88301905-0	chr1	88301705	88302105	+	20	/data/home/fongam//data/chipseq/BLRP/lan/BLRP-Srf-zym/peaks.txt|/data/home/fongam//data/chipseq/ThioMac/new/ThioMac-SRF-noClones/peaks.txt	Intergenic	NA	44405	NM_027966	71863	Mm.179627	XM_484891	ENSMUSG00000036574	1700019O17Rik	MGC118337	RIKEN cDNA 1700019O17 gene	0.0175	0.493766	253
Merge-chr13-112050588-0	chr13	112050388	112050788	+	28	/data/home/fongam//data/chipseq/BLRP/lan/BLRP-Srf-zym/peaks.txt|/data/home/fongam//data/chipseq/ThioMac/new/ThioMac-SRF-noClones/peaks.txt	Intergenic	NA	-325303	NM_175497	238880	Mm.107293	NM_175497	ENSMUSG00000055194	Actbl2	4732495G21Rik	actin, beta-like 2	0.0025	0.496259	253
Specific-1475-chr14-5	chr14	103222468	103222868	+	7	/data/home/fongam//data/chipseq/BLRP/lan/BLRP-MKL-zym/peaks.txt	Intergenic	NA	131010	NM_011143	18996	Mm.246550	NM_011143	ENSMUSG00000048349	Pou4f1	Brn-3|Brn-3.0|Brn3|Brn3.0|Brn3a|E130119J07Rik	POU domain, class 4, transcription factor 1	NA	NA	253
Merge-chr10-110564434-0	chr10	110564234	110564634	+	22	/data/home/fongam//data/chipseq/BLRP/lan/BLRP-MKL-zym/peaks.txt|/data/home/fongam//data/chipseq/BLRP/lan/BLRP-Srf-zym/peaks.txt	Intergenic	NA	-4478	NM_001003717	237542	Mm.220204	NM_001003717	ENSMUSG00000020189	Osbpl8	AA536976|AA536995|C730029P18Rik|D330025H14Rik|ORP-8	oxysterol binding protein-like 8	NA	NA	253
Merge-chr5-20542239-0	chr5	20542039	20542439	+	28.5	/data/home/fongam//data/chipseq/BLRP/lan/BLRP-Srf-zym/peaks.txt|/data/home/fongam//data/chipseq/ThioMac/new/ThioMac-SRF-noClones/peaks.txt	intron (NM_011203, intron 1 of 17)	NA	25382	NM_011203	19248	Mm.319117	NM_011203	ENSMUSG00000028771	Ptpn12	P19-PTP|PTP-P19|PTP-PEST|PTPG1	protein tyrosine phosphatase, non-receptor type 12	0	0.374065	253
Merge-chr5-142693154-0	chr5	142692954	142693354	+	42.5	/data/home/fongam//data/chipseq/BLRP/lan/BLRP-Srf-zym/peaks.txt|/data/home/fongam//data/chipseq/ThioMac/new/ThioMac-SRF-noClones/peaks.txt	intron (NM_199068, intron 2 of 8)	NA	-23251	NM_172725	231855	Mm.78250	NM_172725	ENSMUSG00000039623	C330006K01Rik	KIAA0415|MGC117588	RIKEN cDNA C330006K01 gene	0.0375	0.638404	253
Merge-chr7-18290099-0	chr7	18289899	18290299	+	45	/data/home/fongam//data/chipseq/BLRP/lan/BLRP-Srf-zym/peaks.txt|/data/home/fongam//data/chipseq/ThioMac/new/ThioMac-SRF-noClones/peaks.txt	NA	NA	11718	NM_175530	243867	Mm.230830	NM_175530	ENSMUSG00000050428	Fbxo46	20D7-FC4|4932704E22Rik|Fbxo34l	F-box protein 46	0.08	0.640898	253
Merge-chr13-94404435-0	chr13	94404235	94404635	+	29	/data/home/fongam//data/chipseq/BLRP/lan/BLRP-Elk4-notx/peaks.txt|/data/home/fongam//data/chipseq/BLRP/lan/BLRP-Elk4-zym/peaks.txt|/data/home/fongam//data/chipseq/BLRP/lan/BLRP-Srf-zym/peaks.txt|/data/home/fongam//data/chipseq/ThioMac/new/ThioMac-SRF-noClones/peaks.txt	promoter (NM_011982)	NA	-813	NM_147176	26556	Mm.37533	NM_011982	ENSMUSG00000007617	Homer1	PSD-Zip45|SYN47|Ves-1	homer homolog 1 (Drosophila)	0.1	0.645885	253
Merge-chr17-46019434-0	chr17	46019234	46019634	+	29.33	/data/home/fongam//data/chipseq/BLRP/lan/BLRP-MKL-zym/peaks.txt|/data/home/fongam//data/chipseq/BLRP/lan/BLRP-Srf-zym/peaks.txt|/data/home/fongam//data/chipseq/ThioMac/new/ThioMac-SRF-noClones/peaks.txt	promoter (NM_020493)	NA	-83	NM_020493	20807	Mm.45044	NM_020493	ENSMUSG00000015605	Srf	AW049942|AW240594	serum response factor	0.09	0.670823	253
Merge-chr15-99648223-0	chr15	99648023	99648423	+	23.5	/data/home/fongam//data/chipseq/BLRP/lan/BLRP-Elk4-notx/peaks.txt|/data/home/fongam//data/chipseq/BLRP/lan/BLRP-Elk4-zym/peaks.txt|/data/home/fongam//data/chipseq/BLRP/lan/BLRP-Srf-zym/peaks.txt|/data/home/fongam//data/chipseq/ThioMac/new/ThioMac-SRF-noClones/peaks.txt	promoter (NM_023063)	NA	-47	NM_023063	65970	Mm.33207	NM_001113545	ENSMUSG00000023022	Lima1	1110021C24Rik|3526402A12Rik|D15Ertd366e|Eplin	LIM domain and actin binding 1	0.010076	0.452261	253
Specific-4703-chr7-6	chr7	34548642	34549042	+	6	/data/home/fongam//data/chipseq/BLRP/lan/BLRP-MKL-zym/peaks.txt	Intergenic	NA	-27371	NM_175140	68947	Mm.29380	NM_175140	ENSMUSG00000060402	Chst8	1500011J21Rik|AI426009	carbohydrate (N-acetylgalactosamine 4-0) sulfotransferase 8	0	0.491525	248.23
Specific-6133-chr9-12	chr9	50285992	50286392	+	38	/data/home/fongam//data/chipseq/BLRP/lan/BLRP-Srf-zym/peaks.txt	intron (NM_133217, intron 11 of 11)	NA	-5321	NM_011220	19286	Mm.35856	NM_011220	ENSMUSG00000032067	Pts	PTPS	6-pyruvoyl-tetrahydropterin synthase	0.007353	0.386861	248.23
Specific-4463-chr2-22	chr2	164506640	164507040	+	36	/data/home/fongam//data/chipseq/BLRP/lan/BLRP-Srf-zym/peaks.txt	intron (NM_178375, intron 1 of 1)	NA	-7051	NM_028028	71971	Mm.161149	NM_028028	ENSMUSG00000017764	Zswim1	2410003H12Rik|AI850991|BB046916	zinc finger, SWIM domain containing 1	0.0125	0.486284	248.23
Merge-chr8-109039374-0	chr8	109039174	109039574	+	24	/data/home/fongam//data/chipseq/BLRP/lan/BLRP-Srf-zym/peaks.txt|/data/home/fongam//data/chipseq/ThioMac/new/ThioMac-SRF-noClones/peaks.txt	promoter (NM_133792)	NA	-154	NM_133792	192654	Mm.284770	NM_133792	ENSMUSG00000031903	Pla2g15	ACS|C87498|LLPL|Lpla2|Lypla3	phospholipase A2, group XV	0.055	0.553616	248.23
Specific-7096-chr2-26	chr2	25154396	25154796	+	33	/data/home/fongam//data/chipseq/BLRP/lan/BLRP-Srf-zym/peaks.txt	promoter (NR_027448)	NA	-16	NR_027448	100272219	Mm.382103	NR_027448		AA543186	-	expressed sequence AA543186	0.1	0.608479	248.23
Specific-1111-chr7-58	chr7	116283127	116283527	+	7	/data/home/fongam//data/chipseq/BLRP/lan/BLRP-Elk4-zym/peaks.txt	Intergenic	NA	-12196	NM_001130479	53322	Mm.9901	NM_001130479	ENSMUSG00000030659	Nucb2	AI607786|Calnuc|Nefa	nucleobindin 2	0.015	0.428928	243.46
Specific-1933-chr6-16	chr6	136947307	136947707	+	35	/data/home/fongam//data/chipseq/BLRP/lan/BLRP-Srf-zym/peaks.txt	Intergenic	NA	28788	NM_023898	78600	Mm.290622	NM_023898	ENSMUSG00000064330	Pde6h	A930033D18Rik|PDEgamma	phosphodiesterase 6H, cGMP-specific, cone, gamma	0.013889	0.39726	243.46
Merge-chr7-43510813-0	chr7	43510613	43511013	+	21.67	/data/home/fongam//data/chipseq/BLRP/lan/BLRP-Elk4-notx/peaks.txt|/data/home/fongam//data/chipseq/BLRP/lan/BLRP-Srf-zym/peaks.txt|/data/home/fongam//data/chipseq/ThioMac/new/ThioMac-SRF-noClones/peaks.txt	intron (NM_028236, intron 4 of 5)	NA	8032	NM_028236	72431	Mm.158821	NM_028236	ENSMUSG00000030472	Ceacam18	2010110O04Rik	carcinoembryonic antigen-related cell adhesion molecule 18	0.010638	0.536842	243.46
Merge-chr12-116759896-0	chr12	116759696	116760096	+	25.5	/data/home/fongam//data/chipseq/BLRP/lan/BLRP-Srf-zym/peaks.txt|/data/home/fongam//data/chipseq/ThioMac/new/ThioMac-SRF-noClones/peaks.txt	intron (NM_028731, intron 2 of 21)	NA	36665	NM_028731	52635	Mm.273755	NM_028731	ENSMUSG00000021171	Esyt2	2410017M09Rik|4921504I16Rik|CHR2SYT|D12Ertd551e|Fam62b|KIAA1228	extended synaptotagmin-like protein 2	0.005	0.418953	243.46
Specific-1466-chr1-21	chr1	192775876	192776276	+	26	/data/home/fongam//data/chipseq/BLRP/lan/BLRP-Srf-zym/peaks.txt	intron (NM_198654, intron 4 of 5)	NA	12440	NM_198654	381318	Mm.32504	NM_198654	ENSMUSG00000062510	Nsl1	4833432M17Rik|AI451597|Gm105|Gm984	NSL1, MIND kinetochore complex component, homolog (S. cerevisiae)	0.013158	0.473913	243.46
Specific-3042-chr4-26	chr4	133115448	133115848	+	30	/data/home/fongam//data/chipseq/BLRP/lan/BLRP-Srf-zym/peaks.txt	Intergenic	NA	44227	NM_009097	20111	Mm.301827	NM_009097	ENSMUSG00000003644	Rps6ka1	Rsk1|p90rsk|rsk	ribosomal protein S6 kinase polypeptide 1	0.014749	0.511765	238.68
Merge-chr8-91529251-0	chr8	91529051	91529451	+	37.5	/data/home/fongam//data/chipseq/BLRP/lan/BLRP-Srf-zym/peaks.txt|/data/home/fongam//data/chipseq/ThioMac/new/ThioMac-SRF-noClones/peaks.txt	Intergenic	NA	-3018	NM_027840	71607	Mm.270607	NM_027840	ENSMUSG00000031662	Snx20	9130017C17Rik	sorting nexin 20	0.0075	0.44389	238.68
Merge-chr7-116283200-0	chr7	116283000	116283400	+	20	/data/home/fongam//data/chipseq/BLRP/lan/BLRP-Srf-zym/peaks.txt|/data/home/fongam//data/chipseq/ThioMac/new/ThioMac-SRF-noClones/peaks.txt	Intergenic	NA	-12323	NM_001130479	53322	Mm.9901	NM_001130479	ENSMUSG00000030659	Nucb2	AI607786|Calnuc|Nefa	nucleobindin 2	0.012579	0.401254	238.68
Specific-5482-chr11-15	chr11	97645839	97646239	+	37	/data/home/fongam//data/chipseq/BLRP/lan/BLRP-Srf-zym/peaks.txt	intron (NM_010688, intron 4 of 6)	NA	-10831	NM_001080935	68127	Mm.110270	NM_001080935	ENSMUSG00000050538	B230217C12Rik	AI840637	RIKEN cDNA B230217C12 gene	0.013986	0.493056	238.68
Merge-chr9-25290956-0	chr9	25290756	25291156	+	35	/data/home/fongam//data/chipseq/BLRP/lan/BLRP-Srf-zym/peaks.txt|/data/home/fongam//data/chipseq/ThioMac/new/ThioMac-SRF-noClones/peaks.txt	intron (NM_026189, intron 2 of 7)	NA	59913	NM_026189	67484	Mm.112977	NM_026189	ENSMUSG00000036611	Eepd1	2310005P05Rik|AI481005	endonuclease/exonuclease/phosphatase family domain containing 1	0.009434	0.521875	238.68
Merge-chr3-142332219-0	chr3	142332019	142332419	+	31.25	/data/home/fongam//data/chipseq/BLRP/lan/BLRP-Elk4-notx/peaks.txt|/data/home/fongam//data/chipseq/BLRP/lan/BLRP-Elk4-zym/peaks.txt|/data/home/fongam//data/chipseq/BLRP/lan/BLRP-Srf-zym/peaks.txt|/data/home/fongam//data/chipseq/ThioMac/new/ThioMac-SRF-noClones/peaks.txt	NA	NA	785	NM_019809	56376	Mm.117709	NM_019808	ENSMUSG00000028273	Pdlim5	1110001A05Rik|AI987914|C87059|Enh|Enh1|Enh2|Enh3|LIM	PDZ and LIM domain 5	0.035	0.533666	238.68
Specific-3783-chr14-12	chr14	62814214	62814614	+	34	/data/home/fongam//data/chipseq/BLRP/lan/BLRP-Srf-zym/peaks.txt	promoter (NM_028228)	NA	-8	NM_028228	72400	Mm.379214	NM_028228	ENSMUSG00000021958	2610028A01Rik	2210403I16Rik|67-11-3|AU024023|LPTS|LPTS1|MGC144540|Pinx1	RIKEN cDNA 2610028A01 gene	0.085	0.598504	238.68
Specific-565-chr9-14	chr9	44716382	44716782	+	37	/data/home/fongam//data/chipseq/BLRP/lan/BLRP-Srf-zym/peaks.txt	promoter (NM_145400)	NA	13	NM_145400	140630	Mm.215069	NM_145400	ENSMUSG00000059890	Ube4a	4732444G18Rik|9930123J21Rik|UFD2b	ubiquitination factor E4A, UFD2 homolog (S. cerevisiae)	0.07	0.608479	238.68
Specific-813-chr7-26	chr7	119511754	119512154	+	31	/data/home/fongam//data/chipseq/BLRP/lan/BLRP-Srf-zym/peaks.txt	promoter (NM_145585)	NA	-40	NM_145585	233802	Mm.26392	NM_145585	ENSMUSG00000030942	Thumpd1	6330575P11Rik|MGC7161	THUMP domain containing 1	0.09	0.588529	238.68
Merge-chr17-80706735-0	chr17	80706535	80706935	+	25	/data/home/fongam//data/chipseq/BLRP/lan/BLRP-Srf-zym/peaks.txt|/data/home/fongam//data/chipseq/ThioMac/new/ThioMac-SRF-noClones/peaks.txt	Intergenic	NA	-70316	NM_001081357	225028	Mm.458168	NM_001081357	ENSMUSG00000024242	Map4k3	4833416M01Rik|4833416M07Rik|9530052P13Rik|Glk|MAPKKKK3|RAB8IPL1	mitogen-activated protein kinase kinase kinase kinase 3	0.005	0.438903	233.91
Merge-chr8-97600614-0	chr8	97600414	97600814	+	28	/data/home/fongam//data/chipseq/BLRP/lan/BLRP-Srf-zym/peaks.txt|/data/home/fongam//data/chipseq/ThioMac/new/ThioMac-SRF-noClones/peaks.txt	Intergenic	NA	-15243	NM_026385	67801	Mm.279977	NM_026385	ENSMUSG00000031775	Pllp	0610010I06Rik|AV001002|Plapi|Tm4sf11	plasma membrane proteolipid	0.01626	0.53012	233.91
Specific-7052-chr13-9	chr13	4711887	4712287	+	36	/data/home/fongam//data/chipseq/BLRP/lan/BLRP-Srf-zym/peaks.txt	Intergenic	NA	-103677	NM_018859	56043	Mm.251908	NM_018859	ENSMUSG00000045410	Akr1e1	1810061I10Rik|Akr1e2	aldo-keto reductase family 1, member E1	0.005	0.366584	233.91
Merge-chr4-140020142-0	chr4	140019942	140020342	+	17.5	/data/home/fongam//data/chipseq/BLRP/lan/BLRP-MKL-zym/peaks.txt|/data/home/fongam//data/chipseq/BLRP/lan/BLRP-Srf-zym/peaks.txt	intron (NM_011061, intron 15 of 15)	NA	-5423	NM_153106	242726	Mm.271661	NM_153106	ENSMUSG00000040935	Padi6	Padi5|ePAD	peptidyl arginine deiminase, type VI	0.036082	0.604113	233.91
Specific-2088-chr2-164506738-0	chr2	164506538	164506938	+	10	/data/home/fongam//data/chipseq/ThioMac/new/ThioMac-SRF-noClones/peaks.txt	intron (NM_178375, intron 1 of 1)	NA	-7153	NM_028028	71971	Mm.161149	NM_028028	ENSMUSG00000017764	Zswim1	2410003H12Rik|AI850991|BB046916	zinc finger, SWIM domain containing 1	0.013441	0.466488	233.91
Specific-222-chr1-14	chr1	137183329	137183729	+	31	/data/home/fongam//data/chipseq/BLRP/lan/BLRP-Srf-zym/peaks.txt	exon (NM_053106, exon 3 of 3)	NA	7945	NM_175259	77552	Mm.41407	NM_175259	ENSMUSG00000041889	Shisa4	9330132O05Rik|Tmem58|mShisa4	shisa homolog 4 (Xenopus laevis)	0.015	0.55611	229.13
Specific-6989-chr15-10	chr15	79864404	79864804	+	35	/data/home/fongam//data/chipseq/BLRP/lan/BLRP-Srf-zym/peaks.txt	Intergenic	NA	-22541	NM_011057	18591	Mm.144089	NM_011057	ENSMUSG00000000489	Pdgfb	PDGF-B|Sis	platelet derived growth factor, B polypeptide	0.020134	0.56	229.13
Merge-chr11-6372235-0	chr11	6372035	6372435	+	30	/data/home/fongam//data/chipseq/BLRP/lan/BLRP-Srf-zym/peaks.txt|/data/home/fongam//data/chipseq/ThioMac/new/ThioMac-SRF-noClones/peaks.txt	Intergenic	NA	3685	NM_011221	19291	Mm.474493	NM_011221	ENSMUSG00000049647	Purb	2310015K15Rik|AA114818|Cager-2|D11Bwg0414e	purine rich element binding protein B	0	0.331671	229.13
Merge-chr13-43801895-0	chr13	43801695	43802095	+	28	/data/home/fongam//data/chipseq/BLRP/lan/BLRP-Srf-zym/peaks.txt|/data/home/fongam//data/chipseq/ThioMac/new/ThioMac-SRF-noClones/peaks.txt	intron (NM_009856, intron 2 of 4)	NA	5816	NM_009856	12522	Mm.57175	NM_009856	ENSMUSG00000015396	Cd83	MGC130312|MGC130313	CD83 antigen	0.013405	0.40107	229.13
Merge-chr15-77643446-0	chr15	77643246	77643646	+	28.5	/data/home/fongam//data/chipseq/BLRP/lan/BLRP-Srf-zym/peaks.txt|/data/home/fongam//data/chipseq/ThioMac/new/ThioMac-SRF-noClones/peaks.txt	intron (NM_022410, intron 1 of 40)	NA	25924	NM_022410	17886	Mm.29677	NM_022410	ENSMUSG00000022443	Myh9	C80049|D0Jmb2|E030044M24Rik|Fltn|Myhn-1|Myhn1|NMHCIIA|TU72.6	myosin, heavy polypeptide 9, non-muscle	0.02	0.533666	229.13
Merge-chr4-107377710-0	chr4	107377510	107377910	+	22.5	/data/home/fongam//data/chipseq/BLRP/lan/BLRP-Srf-zym/peaks.txt|/data/home/fongam//data/chipseq/ThioMac/new/ThioMac-SRF-noClones/peaks.txt	promoter (NM_010760)	NA	-35	NM_010760	17149	Mm.808	NM_010760	ENSMUSG00000028609	Magoh	Mago-m	mago-nashi homolog, proliferation-associated (Drosophila)	0.0775	0.571072	229.13
Merge-chr2-31796435-0	chr2	31796235	31796635	+	20.5	/data/home/fongam//data/chipseq/BLRP/lan/BLRP-Srf-zym/peaks.txt|/data/home/fongam//data/chipseq/ThioMac/new/ThioMac-SRF-noClones/peaks.txt	promoter (NM_172268)	NA	-24	NM_172268	227720	Mm.289686	NM_172268	ENSMUSG00000001855	Nup214	BC039282|CAN|D2H9S46E|MGC37347	nucleoporin 214	0.0975	0.640898	229.13
Merge-chr15-79881447-0	chr15	79881247	79881647	+	14.33	/data/home/fongam//data/chipseq/BLRP/lan/BLRP-MKL-zym/peaks.txt|/data/home/fongam//data/chipseq/BLRP/lan/BLRP-Srf-zym/peaks.txt|/data/home/fongam//data/chipseq/ThioMac/new/ThioMac-SRF-noClones/peaks.txt	Intergenic	NA	24387	NR_028282	100302601		NR_028282		Snord83b	MBII-10	small nucleolar RNA, C/D box 83B	0.0075	0.618454	224.36
Merge-chr19-45229771-0	chr19	45229571	45229971	+	22	/data/home/fongam//data/chipseq/BLRP/lan/BLRP-Srf-zym/peaks.txt|/data/home/fongam//data/chipseq/ThioMac/new/ThioMac-SRF-noClones/peaks.txt	Intergenic	NA	25745	NM_021901	21908	Mm.391203	NM_021901	ENSMUSG00000025215	Tlx1	Hox-11|Hox11	T-cell leukemia, homeobox 1	0.0225	0.523691	224.36
Merge-chr11-20377973-0	chr11	20377773	20378173	+	21	/data/home/fongam//data/chipseq/BLRP/lan/BLRP-MKL-zym/peaks.txt|/data/home/fongam//data/chipseq/BLRP/lan/BLRP-Srf-zym/peaks.txt	Intergenic	NA	-65283	NM_021372	58172	Mm.339676	NM_001038625	ENSMUSG00000049800	Sertad2	AB041541|AU021878|Kiaa0127|MNCb-1504|SEI-2|Sei2|TRIP-Br2|mKIAA0127	SERTA domain containing 2	0.01	0.506234	224.36
Specific-5092-chr1-16	chr1	154530239	154530639	+	30	/data/home/fongam//data/chipseq/BLRP/lan/BLRP-Srf-zym/peaks.txt	intron (NM_026369, intron 1 of 3)	NA	1679	NM_026369	67771	Mm.288974	NM_026369	ENSMUSG00000008475	Arpc5	5830443F10Rik|p16-Arc	actin related protein 2/3 complex, subunit 5	0.01	0.413965	224.36
Merge-chr1-74182193-0	chr1	74181993	74182393	+	24.33	/data/home/fongam//data/chipseq/BLRP/lan/BLRP-MKL-zym/peaks.txt|/data/home/fongam//data/chipseq/BLRP/lan/BLRP-Srf-zym/peaks.txt|/data/home/fongam//data/chipseq/ThioMac/new/ThioMac-SRF-noClones/peaks.txt	intron (NM_029711, intron 3 of 9)	NA	12436	NM_029711	76709	Mm.337038	NM_029711	ENSMUSG00000006304	Arpc2	2210023N03Rik|34kDa|MGC141099|p34-Arc	actin related protein 2/3 complex, subunit 2	0.0025	0.436409	224.36
Merge-chr19-46129197-0	chr19	46128997	46129397	+	23.67	/data/home/fongam//data/chipseq/BLRP/lan/BLRP-Elk4-notx/peaks.txt|/data/home/fongam//data/chipseq/BLRP/lan/BLRP-Srf-zym/peaks.txt|/data/home/fongam//data/chipseq/ThioMac/new/ThioMac-SRF-noClones/peaks.txt	promoter (NM_001039351)	NA	23	NM_001039351	70769	Mm.402190	NM_001039351	ENSMUSG00000015176	Nolc1	3230402K17Rik|AA408077|AA536818|AU046071|NOPP130|NOPP140|P130|mKIAA0035	nucleolar and coiled-body phosphoprotein 1	0.1075	0.620948	224.36
Specific-1410-chr8-18	chr8	36091060	36091460	+	34	/data/home/fongam//data/chipseq/BLRP/lan/BLRP-Srf-zym/peaks.txt	Intergenic	NA	-184867	NM_176933	319520	Mm.392187	NM_176933	ENSMUSG00000031530	Dusp4	2700078F24Rik|AI844617|BB104621|E130306H24Rik|MKP2	dual specificity phosphatase 4	0.0325	0.523691	219.59
Specific-776-chr9-13	chr9	85391374	85391774	+	38	/data/home/fongam//data/chipseq/BLRP/lan/BLRP-Srf-zym/peaks.txt	Intergenic	NA	149303	NM_001081282	108837	Mm.22315	NM_001081282	ENSMUSG00000035941	Ibtk	5430411K16Rik|AA409502|BTKI|mKIAA1417	inhibitor of Bruton agammaglobulinemia tyrosine kinase	0.010753	0.450402	219.59
Merge-chr16-32109085-0	chr16	32108885	32109285	+	35.5	/data/home/fongam//data/chipseq/BLRP/lan/BLRP-Srf-zym/peaks.txt|/data/home/fongam//data/chipseq/ThioMac/new/ThioMac-SRF-noClones/peaks.txt	Intergenic	NA	9538	NM_001033539	328660	Mm.441006	NM_001033539	ENSMUSG00000075269	Bex6	B020003O03Rik	brain expressed gene 6	0.01	0.572816	219.59
Merge-chr2-13189228-0	chr2	13189028	13189428	+	23.5	/data/home/fongam//data/chipseq/BLRP/lan/BLRP-Srf-zym/peaks.txt|/data/home/fongam//data/chipseq/ThioMac/new/ThioMac-SRF-noClones/peaks.txt	promoter (NM_009105)	NA	-97	NM_009105	20163	Mm.905	NM_009105	ENSMUSG00000026727	Rsu1	rsp-1	Ras suppressor protein 1	0.0575	0.578554	219.59
Specific-6760-chr5-21	chr5	34253139	34253539	+	34	/data/home/fongam//data/chipseq/BLRP/lan/BLRP-Srf-zym/peaks.txt	promoter (NM_011914)	NA	-224	NM_011914	24116	Mm.332320	NM_011914	ENSMUSG00000029111	Whsc2	NELFA|Whsc2h	Wolf-Hirschhorn syndrome candidate 2 (human)	0.0925	0.628429	219.59
Specific-2902-chr4-22	chr4	138223739	138224139	+	33	/data/home/fongam//data/chipseq/BLRP/lan/BLRP-Srf-zym/peaks.txt	Intergenic	NA	-15249	NM_025786	66825	Mm.252312	NM_025786	ENSMUSG00000070661	Rnf186	9130020G10Rik	ring finger protein 186	0.005495	0.469945	214.81
Merge-chr8-120127242-0	chr8	120127042	120127442	+	25	/data/home/fongam//data/chipseq/BLRP/lan/BLRP-Srf-zym/peaks.txt|/data/home/fongam//data/chipseq/ThioMac/new/ThioMac-SRF-noClones/peaks.txt	Intergenic	NA	-15754	NM_001163262	74440	Mm.233181	XM_001004724	ENSMUSG00000034390	4933407C03Rik	5830471E12Rik|AI314065|AI464126|Cmip	RIKEN cDNA 4933407C03 gene	0.007752	0.530769	214.81
Specific-1106-chr14-11	chr14	53396722	53397122	+	34	/data/home/fongam//data/chipseq/BLRP/lan/BLRP-Srf-zym/peaks.txt	Intergenic	NA	11113	NM_008608	17387	Mm.280175	NM_008608	ENSMUSG00000000957	Mmp14	AI325305|MT-MMP-1|MT1-MMP	matrix metallopeptidase 14 (membrane-inserted)	0.007752	0.438144	214.81
Specific-3049-chr3-13	chr3	51267378	51267778	+	30	/data/home/fongam//data/chipseq/BLRP/lan/BLRP-Srf-zym/peaks.txt	Intergenic	NA	-44798	NM_009834	12457	Mm.86541	NM_009834	ENSMUSG00000023087	Ccrn4l	AU043840|Ccr4|nocturnin	CCR4 carbon catabolite repression 4-like (S. cerevisiae)	0	0.398496	214.81
Merge-chr6-136456621-0	chr6	136456421	136456821	+	27	/data/home/fongam//data/chipseq/BLRP/lan/BLRP-Srf-zym/peaks.txt|/data/home/fongam//data/chipseq/ThioMac/new/ThioMac-SRF-noClones/peaks.txt	Intergenic	NA	-26426	NM_019426	54343	Mm.478328	NM_019426	ENSMUSG00000030213	Atf7ip	2610204M12Rik|AM|Mcaf1	activating transcription factor 7 interacting protein	0.013746	0.482877	214.81
Merge-chr13-42339637-0	chr13	42339437	42339837	+	28.25	/data/home/fongam//data/chipseq/BLRP/lan/BLRP-Elk4-notx/peaks.txt|/data/home/fongam//data/chipseq/BLRP/lan/BLRP-Elk4-zym/peaks.txt|/data/home/fongam//data/chipseq/BLRP/lan/BLRP-Srf-zym/peaks.txt|/data/home/fongam//data/chipseq/ThioMac/new/ThioMac-SRF-noClones/peaks.txt	Intergenic	NA	27395	NM_010104	13614	Mm.14543	NM_010104	ENSMUSG00000021367	Edn1	ET-1|preproET	endothelin 1	0.005	0.491272	214.81
Specific-6879-chr5-25	chr5	78449728	78450128	+	28	/data/home/fongam//data/chipseq/BLRP/lan/BLRP-Srf-zym/peaks.txt	intron (NM_001159518, intron 2 of 5)	NA	32892	NM_001159518	29817	Mm.233470	NM_001159518	ENSMUSG00000036256	Igfbp7	Fstl2|Mac25	insulin-like growth factor binding protein 7	0.01	0.472637	214.81
Merge-chr10-119798039-0	chr10	119797839	119798239	+	21.5	/data/home/fongam//data/chipseq/BLRP/lan/BLRP-Elk4-zym/peaks.txt|/data/home/fongam//data/chipseq/BLRP/lan/BLRP-Srf-zym/peaks.txt	intron (NM_010441, intron 3 of 4)	NA	53131	NR_030434	791076		NR_030434		Mir763	Mirn763|mir-763|mmu-mir-763	microRNA 763	0.02	0.418953	214.81
Specific-537-chr19-7	chr19	8802659	8803059	+	35	/data/home/fongam//data/chipseq/BLRP/lan/BLRP-Srf-zym/peaks.txt	promoter (NM_134139)	NA	-25	NM_134139	107071	Mm.29627	NM_134139	ENSMUSG00000042729	Wdr74	5730436H21Rik|AA407588	WD repeat domain 74	0.069767	0.577558	214.81
Merge-chr12-86375204-0	chr12	86375004	86375404	+	51.5	/data/home/fongam//data/chipseq/BLRP/lan/BLRP-Elk4-notx/peaks.txt|/data/home/fongam//data/chipseq/BLRP/lan/BLRP-Elk4-zym/peaks.txt|/data/home/fongam//data/chipseq/BLRP/lan/BLRP-Srf-zym/peaks.txt|/data/home/fongam//data/chipseq/ThioMac/new/ThioMac-SRF-noClones/peaks.txt	Intergenic	NA	12200	NM_010234	14281	Mm.246513	NM_010234	ENSMUSG00000021250	Fos	D12Rfj1|c-fos	FBJ osteosarcoma oncogene	0.080332	0.677686	210.04
Specific-2769-chr4-20	chr4	55272638	55273038	+	34	/data/home/fongam//data/chipseq/BLRP/lan/BLRP-Srf-zym/peaks.txt	Intergenic	NA	-98304	NM_009011	19359	Mm.196846	NM_009011	ENSMUSG00000028426	Rad23b	0610007D13Rik|AV001138|HR23B|mHR23B|p58	RAD23b homolog (S. cerevisiae)	0.0125	0.432099	210.04
Merge-chr5-125683385-0	chr5	125683185	125683585	+	20	/data/home/fongam//data/chipseq/BLRP/lan/BLRP-MKL-zym/peaks.txt|/data/home/fongam//data/chipseq/BLRP/lan/BLRP-Srf-zym/peaks.txt|/data/home/fongam//data/chipseq/ThioMac/new/ThioMac-SRF-noClones/peaks.txt	Intergenic	NA	-3407	NM_019639	22190	Mm.331	XM_001471699	ENSMUSG00000008348	Ubc	2700054O04Rik|AI194771|Rps27a|TI-225|Uba52|Ubb	ubiquitin C	0.0225	0.573566	205.27
Merge-chr10-114736696-0	chr10	114736496	114736896	+	17	/data/home/fongam//data/chipseq/BLRP/lan/BLRP-Srf-zym/peaks.txt|/data/home/fongam//data/chipseq/ThioMac/new/ThioMac-SRF-noClones/peaks.txt	Intergenic	NA	-16995	NM_024454	216344	Mm.21936	NM_024454	ENSMUSG00000020132	Rab21	9630024B22	RAB21, member RAS oncogene family	0.022523	0.486607	205.27
Specific-1921-chr14-14	chr14	17733261	17733661	+	30	/data/home/fongam//data/chipseq/BLRP/lan/BLRP-Srf-zym/peaks.txt	Intergenic	NA	-46708	NM_144839	218793	Mm.23551	NM_144839	ENSMUSG00000058317	Ube2e2	BC016265|MGC28917	ubiquitin-conjugating enzyme E2E 2 (UBC4/5 homolog, yeast)	0	0.363636	205.27
Merge-chr13-59885551-0	chr13	59885351	59885751	+	26	/data/home/fongam//data/chipseq/BLRP/lan/BLRP-Srf-zym/peaks.txt|/data/home/fongam//data/chipseq/ThioMac/new/ThioMac-SRF-noClones/peaks.txt	Intergenic	NA	-52781	NM_153538	214290	Mm.233082	NM_153538	ENSMUSG00000035248	Zcchc6	6030448M23Rik|AA420405|MGC38585	zinc finger, CCHC domain containing 6	0.0125	0.503741	205.27
Merge-chr11-100217134-0	chr11	100216934	100217334	+	23.5	/data/home/fongam//data/chipseq/BLRP/lan/BLRP-Srf-zym/peaks.txt|/data/home/fongam//data/chipseq/ThioMac/new/ThioMac-SRF-noClones/peaks.txt	Intergenic	NA	-3305	NM_010593	16480	Mm.299774	NM_010593	ENSMUSG00000001552	Jup	AL022715|AW545708|D930025P04Rik|PG	junction plakoglobin	0.016064	0.484	205.27
Merge-chr16-10870187-0	chr16	10869987	10870387	+	22.5	/data/home/fongam//data/chipseq/BLRP/lan/BLRP-Srf-zym/peaks.txt|/data/home/fongam//data/chipseq/ThioMac/new/ThioMac-SRF-noClones/peaks.txt	Intergenic	NA	36512	NM_019980	56722	Mm.294753	NM_019980	ENSMUSG00000022500	Litaf	3222402J11Rik|C85531|N4WBP3|TBX1	LPS-induced TN factor	0.02	0.471322	205.27
Specific-5888-chr2-28	chr2	131636639	131637039	+	30	/data/home/fongam//data/chipseq/BLRP/lan/BLRP-Srf-zym/peaks.txt	Intergenic	NA	-5463	NM_023043	26434	Mm.180750	NM_001126338	ENSMUSG00000027338	Prnd	AI450264|Dpl|PrPLP|doppel	prion protein dublet	0.026316	0.46875	205.27
Specific-6701-chr17-6	chr17	6098423	6098823	+	33	/data/home/fongam//data/chipseq/BLRP/lan/BLRP-Srf-zym/peaks.txt	intron (NM_001103181, intron 1 of 13)	NA	3993	NM_054040	68842	Mm.477479	NM_001033529	ENSMUSG00000034377	Tulp4	1110057P05Rik|2210038L17Rik|Tusp	tubby like protein 4	0.009259	0.431193	205.27
Merge-chr7-90004561-0	chr7	90004361	90004761	+	18.5	/data/home/fongam//data/chipseq/BLRP/lan/BLRP-MKL-zym/peaks.txt|/data/home/fongam//data/chipseq/BLRP/lan/BLRP-Srf-zym/peaks.txt	promoter (NM_146194)	NA	-863	NM_146194	233489	Mm.393563	NM_146194	ENSMUSG00000039361	Picalm	CALM|CLTH|KIAA4114|MGC19382|MGC36413|MGC36616|PAP180|fit-1|fit1|mKIAA4114	phosphatidylinositol binding clathrin assembly protein	0.0175	0.44389	205.27
Merge-chr8-25865947-0	chr8	25865747	25866147	+	20	/data/home/fongam//data/chipseq/BLRP/lan/BLRP-MKL-zym/peaks.txt|/data/home/fongam//data/chipseq/BLRP/lan/BLRP-Srf-zym/peaks.txt	Intergenic	NA	38544	NM_026931	69068	Mm.25775	NM_026931	ENSMUSG00000056313	1810011O10Rik	1110065B09Rik|AW121743|AW321058	RIKEN cDNA 1810011O10 gene	0.00277	0.432507	200.49
Merge-chr8-72930330-0	chr8	72930130	72930530	+	21	/data/home/fongam//data/chipseq/BLRP/lan/BLRP-Srf-zym/peaks.txt|/data/home/fongam//data/chipseq/ThioMac/new/ThioMac-SRF-noClones/peaks.txt	Intergenic	NA	-4962	NM_145596	234366	Mm.270044	NM_001113345	ENSMUSG00000036180	Gatad2a	1110066C11Rik|BC031407|C80248|MGC29315|MGC36975	GATA zinc finger domain containing 2A	0.02267	0.540201	200.49
Specific-5671-chr1-3	chr1	33935372	33935772	+	6	/data/home/fongam//data/chipseq/BLRP/lan/BLRP-MKL-zym/peaks.txt	Intergenic	NA	-20799	NM_133833	13518	Mm.478284	NM_133833	ENSMUSG00000026131	Dst	2310001O04Rik|A830042E19Rik|AW554249|BP230|BPAG1-n|Bpag|Bpag1|Macf2|ah|athetoid|dt|mKIAA0728|nmf203|nmf339	dystonin	0.0125	0.438903	200.49
Merge-chr7-63940446-0	chr7	63940246	63940646	+	21.5	/data/home/fongam//data/chipseq/BLRP/lan/BLRP-Srf-zym/peaks.txt|/data/home/fongam//data/chipseq/ThioMac/new/ThioMac-SRF-noClones/peaks.txt	Intergenic	NA	-92339	NM_001039104	17364	Mm.38875	NM_001039104	ENSMUSG00000030523	Trpm1	4732499L03Rik|AI606771|Ltrpc1|Mlsn1|melastatin	transient receptor potential cation channel, subfamily M, member 1	0.008065	0.380952	200.49
Specific-1959-chr11-24	chr11	99016095	99016495	+	28	/data/home/fongam//data/chipseq/BLRP/lan/BLRP-Srf-zym/peaks.txt	Intergenic	NA	30812	NM_020618	57376	Mm.389717	NM_020618	ENSMUSG00000037935	Smarce1	2810417B20Rik|5830412H02Rik|9030408N19Rik|Baf27	SWI/SNF related, matrix associated, actin dependent regulator of chromatin, subfamily e, member 1	0.0225	0.468828	200.49
Merge-chr12-3871136-0	chr12	3870936	3871336	+	26	/data/home/fongam//data/chipseq/BLRP/lan/BLRP-Srf-zym/peaks.txt|/data/home/fongam//data/chipseq/ThioMac/new/ThioMac-SRF-noClones/peaks.txt	intron (NM_007872, intron 4 of 22)	NA	-20622	NM_153743	13435	Mm.470389	NM_007872	ENSMUSG00000020661	Dnmt3a	AU015806|W91664	DNA methyltransferase 3A	0.040323	0.646113	200.49
Merge-chr4-41034399-0	chr4	41034199	41034599	+	18.5	/data/home/fongam//data/chipseq/BLRP/lan/BLRP-Srf-zym/peaks.txt|/data/home/fongam//data/chipseq/ThioMac/new/ThioMac-SRF-noClones/peaks.txt	intron (NM_022305, intron 1 of 5)	NA	8270	NM_022305	14595	Mm.15622	NM_022305	ENSMUSG00000028413	B4galt1	AA407245|B-1,4-GalT|GalT|Ggtb|Ggtb2	UDP-Gal:betaGlcNAc beta 1,4- galactosyltransferase, polypeptide 1	0.0225	0.483791	200.49
Specific-4325-chr4-25	chr4	116879781	116880181	+	30	/data/home/fongam//data/chipseq/BLRP/lan/BLRP-Srf-zym/peaks.txt	intron (NM_025739, intron 2 of 14)	NA	114866	NM_025739	66743	Mm.470234	NM_025739	ENSMUSG00000028677	Rnf220	4732477A13|4931406I20Rik|5730503K05Rik|AV302541	ring finger protein 220	0.020619	0.473008	200.49
Merge-chr4-154468448-0	chr4	154468248	154468648	+	17.5	/data/home/fongam//data/chipseq/BLRP/lan/BLRP-Srf-zym/peaks.txt|/data/home/fongam//data/chipseq/ThioMac/new/ThioMac-SRF-noClones/peaks.txt	promoter (NM_007661)	NA	-221	NM_007661	12537	Mm.267410	NM_007661	ENSMUSG00000029062	Cdk11b	AA989746|CDK11-p110|CDK11-p46|CDK11-p58|Cdc11b|Cdc2l1|Cdc2l2|Cdk11|p58	cyclin-dependent kinase 11B	0.1025	0.588529	200.49
Specific-3399-chr8-20	chr8	4275736	4276136	+	33	/data/home/fongam//data/chipseq/BLRP/lan/BLRP-Srf-zym/peaks.txt	promoter (NM_011592)	NA	-31	NM_011592	21856	Mm.195249	NM_011592	ENSMUSG00000002949	Timm44	0710005E20Rik|D8Ertd118e|MGC118030|MGC144743|MGC144744|Mimt44|Tim44	translocase of inner mitochondrial membrane 44	0.0625	0.591022	200.49
Specific-3463-chr19-9	chr19	6084761	6085161	+	30	/data/home/fongam//data/chipseq/BLRP/lan/BLRP-Srf-zym/peaks.txt	promoter (NM_024231)	NA	-70	NM_024231	81909	Mm.289471	NM_024231	ENSMUSG00000024792	Zfpl1	1500015B20Rik	zinc finger like protein 1	0.1075	0.620948	200.49
Merge-chr3-107824680-0	chr3	107824480	107824880	+	18.67	/data/home/fongam//data/chipseq/BLRP/lan/BLRP-Elk4-notx/peaks.txt|/data/home/fongam//data/chipseq/BLRP/lan/BLRP-Elk4-zym/peaks.txt|/data/home/fongam//data/chipseq/BLRP/lan/BLRP-Srf-zym/peaks.txt	promoter (NM_145542)	NA	-76	NM_145542	229709	Mm.220328	NM_145542	ENSMUSG00000027893	Ahcyl1	1110034F20Rik|AA409031|AA414901|Ahcy-rs3|DCAL|Irbit	S-adenosylhomocysteine hydrolase-like 1	0.095	0.648379	200.49
Specific-1680-chr17-12	chr17	87755183	87755583	+	28	/data/home/fongam//data/chipseq/BLRP/lan/BLRP-Srf-zym/peaks.txt	Intergenic	NA	-49063	NM_199251	210741	Mm.312046	NM_199251	ENSMUSG00000050138	Kcnk12	mntk1	potassium channel, subfamily K, member 12	0.008929	0.50885	195.72
Specific-2767-chr14-13	chr14	50805353	50805753	+	33	/data/home/fongam//data/chipseq/BLRP/lan/BLRP-Srf-zym/peaks.txt	Intergenic	NA	-1240	NM_001029990	52535	Mm.5750	NM_001029990	ENSMUSG00000004561	Mett11d1	2310032K15Rik|D14Ertd209e	methyltransferase 11 domain containing 1	0.014368	0.472779	195.72
Merge-chr12-113026709-0	chr12	113026509	113026909	+	22.5	/data/home/fongam//data/chipseq/BLRP/lan/BLRP-Srf-zym/peaks.txt|/data/home/fongam//data/chipseq/ThioMac/new/ThioMac-SRF-noClones/peaks.txt	Intergenic	NA	-9883	NM_198411	70435	Mm.250193	NM_198411	ENSMUSG00000037679	Inf2	2610204M08Rik|AA589465|AW125550|EG629699|MGC107363|MGC143801|MGC143802	inverted formin, FH2 and WH2 domain containing	0.0075	0.561097	195.72
Merge-chr9-121557654-0	chr9	121557454	121557854	+	23	/data/home/fongam//data/chipseq/BLRP/lan/BLRP-Srf-zym/peaks.txt|/data/home/fongam//data/chipseq/ThioMac/new/ThioMac-SRF-noClones/peaks.txt	Intergenic	NA	-1433	NM_026794	26901	Mm.24848	NM_026794	ENSMUSG00000032526	Deb1	1110020I04Rik|AI463209|Ss18l2	differentially expressed in B16F10 1	0.0075	0.493766	195.72
Merge-chr6-108272323-0	chr6	108272123	108272523	+	23	/data/home/fongam//data/chipseq/BLRP/lan/BLRP-Srf-zym/peaks.txt|/data/home/fongam//data/chipseq/ThioMac/new/ThioMac-SRF-noClones/peaks.txt	intron (NM_010585, intron 4 of 61)	NA	93450	NM_010585	16438	Mm.227912	NM_010585	ENSMUSG00000030102	Itpr1	D6Pas2|IP3R1|InsP3R|Ip3r|Itpr-1|P400|Pcp-1|Pcp1|opt	inositol 1,4,5-triphosphate receptor 1	0.0225	0.53616	195.72
Merge-chr3-108967701-0	chr3	108967501	108967901	+	16.25	/data/home/fongam//data/chipseq/BLRP/lan/BLRP-Elk4-notx/peaks.txt|/data/home/fongam//data/chipseq/BLRP/lan/BLRP-Elk4-zym/peaks.txt|/data/home/fongam//data/chipseq/BLRP/lan/BLRP-Srf-zym/peaks.txt|/data/home/fongam//data/chipseq/ThioMac/new/ThioMac-SRF-noClones/peaks.txt	intron (NM_011504, intron 1 of 18)	NA	857	NM_011504	20912	Mm.316894	NM_011504	ENSMUSG00000027882	Stxbp3a	MGC86097|Munc-18c|Stxbp3|Sxtbp3|Unc18-3	syntaxin binding protein 3A	0.015	0.379052	195.72
Merge-chr2-121875522-0	chr2	121875322	121875722	+	17	/data/home/fongam//data/chipseq/BLRP/lan/BLRP-Srf-zym/peaks.txt|/data/home/fongam//data/chipseq/ThioMac/new/ThioMac-SRF-noClones/peaks.txt	intron (NM_026251, intron 1 of 17)	NA	2108	NM_026251	67578	Mm.150462	NM_026251	ENSMUSG00000027233	Patl2	4930424G05Rik	protein associated with topoisomerase II homolog 2 (yeast)	0	0.361111	195.72
Merge-chr8-86956749-0	chr8	86956549	86956949	+	19.5	/data/home/fongam//data/chipseq/BLRP/lan/BLRP-Srf-zym/peaks.txt|/data/home/fongam//data/chipseq/ThioMac/new/ThioMac-SRF-noClones/peaks.txt	promoter (NM_009055)	NA	-192	NM_009055	19724	Mm.7892	NM_009055	ENSMUSG00000031706	Rfx1	AI047719|AI385641	regulatory factor X, 1 (influences HLA class II expression)	0.0775	0.578554	195.72
Specific-2051-chr8-26	chr8	64379631	64380031	+	30	/data/home/fongam//data/chipseq/BLRP/lan/BLRP-Srf-zym/peaks.txt	promoter (NM_145595)	NA	-45	NM_145595	234309	Mm.29059	NM_145595	ENSMUSG00000031641	Cbr4	A730083J17Rik|BC009118|MGC6971	carbonyl reductase 4	0.027523	0.490854	195.72
Merge-chr3-88068926-0	chr3	88068726	88069126	+	20	/data/home/fongam//data/chipseq/BLRP/lan/BLRP-Srf-zym/peaks.txt|/data/home/fongam//data/chipseq/ThioMac/new/ThioMac-SRF-noClones/peaks.txt	Intergenic	NA	11906	NM_016701	18008	Mm.331129	NM_016701	ENSMUSG00000004891	Nes	AA166324|C78523|ESTM46	nestin	0.0175	0.583541	190.95
Specific-3817-chr13-16	chr13	12988355	12988755	+	25	/data/home/fongam//data/chipseq/BLRP/lan/BLRP-Srf-zym/peaks.txt	Intergenic	NA	-83882	NM_181852	107849	Mm.392548	NM_181852	ENSMUSG00000055360	Prl2c5	MRP-4|Mrpplf4|PLF-4	prolactin family 2, subfamily c, member 5	0	0.379052	190.95
Specific-3499-chr17-16	chr17	83482928	83483328	+	25	/data/home/fongam//data/chipseq/BLRP/lan/BLRP-Srf-zym/peaks.txt	Intergenic	NA	57093	NM_153512	225030	Mm.223506	NM_153512	ENSMUSG00000045053	Kcng3	KV6.3|Kv10.1a|Kv10.1b	potassium voltage-gated channel, subfamily G, member 3	0.025723	0.434505	190.95
Specific-962-chr4-31	chr4	62229464	62229864	+	27	/data/home/fongam//data/chipseq/BLRP/lan/BLRP-Srf-zym/peaks.txt	Intergenic	NA	123631	NM_134257	50780	Mm.286753	NM_001081650	ENSMUSG00000059810	Rgs3	4930506N09Rik|C2PA-RGS3|C2pa|PDZ-RGS3|RGS3S	regulator of G-protein signaling 3	0.015	0.566085	190.95
Specific-2130-chr3-12	chr3	96071761	96072161	+	31	/data/home/fongam//data/chipseq/BLRP/lan/BLRP-Srf-zym/peaks.txt	Intergenic	NA	9283	NM_023320	67220	Mm.458147	NM_023320	ENSMUSG00000015745	Plekho1	2810052M02Rik|Ckip1|JZA-20|Jza2|MGC151380	pleckstrin homology domain containing, family O member 1	0.044521	0.56314	190.95
Specific-6444-chr5-24	chr5	137285267	137285667	+	30	/data/home/fongam//data/chipseq/BLRP/lan/BLRP-Srf-zym/peaks.txt	Intergenic	NA	9407	NR_030483	735283		NR_030483		Mir702	Mirn702|mir-702|mmu-mir-702	microRNA 702	0.004762	0.478673	190.95
Merge-chr16-55679519-0	chr16	55679319	55679719	+	17	/data/home/fongam//data/chipseq/BLRP/lan/BLRP-Srf-zym/peaks.txt|/data/home/fongam//data/chipseq/ThioMac/new/ThioMac-SRF-noClones/peaks.txt	Intergenic	NA	67570	NM_001159394	80859	Mm.247272	NM_001159394	ENSMUSG00000035356	Nfkbiz	AA408868|INAP|Mail	nuclear factor of kappa light polypeptide gene enhancer in B-cells inhibitor, zeta	0.02	0.456359	190.95
Merge-chr6-134009504-0	chr6	134009304	134009704	+	18	/data/home/fongam//data/chipseq/BLRP/lan/BLRP-Srf-zym/peaks.txt|/data/home/fongam//data/chipseq/ThioMac/new/ThioMac-SRF-noClones/peaks.txt	intron (NM_007961, intron 1 of 7)	NA	8104	NM_007961	14011	Mm.269995	NM_007961	ENSMUSG00000030199	Etv6	AW123102|AW557856|Tel	ets variant gene 6 (TEL oncogene)	0.015	0.448878	190.95
Specific-2405-chr7-28	chr7	45585835	45586235	+	27	/data/home/fongam//data/chipseq/BLRP/lan/BLRP-Srf-zym/peaks.txt	promoter (NM_009077)	NA	9	NM_203280	56632	Mm.24222	NM_001172561	ENSMUSG00000057342	Sphk2	C76851|MGC102297	sphingosine kinase 2	0.0825	0.61596	190.95
Merge-chr14-20619503-0	chr14	20619303	20619703	+	28	/data/home/fongam//data/chipseq/BLRP/lan/BLRP-Srf-zym/peaks.txt|/data/home/fongam//data/chipseq/ThioMac/new/ThioMac-SRF-noClones/peaks.txt	promoter (NM_011695)	NA	-610	NM_011695	22334	Mm.262327	NM_011695	ENSMUSG00000021771	Vdac2	Vdac6	voltage-dependent anion channel 2	0.0225	0.55611	190.95
Specific-574-chr1-17	chr1	120196670	120197070	+	28	/data/home/fongam//data/chipseq/BLRP/lan/BLRP-Srf-zym/peaks.txt	Intergenic	NA	-19734	NM_001081276	76707	Mm.138740	NM_001081276	ENSMUSG00000064302	Clasp1	1700030C23Rik|5730583A19Rik|B130045P17Rik|KIAA0622|mKIAA0622	CLIP associating protein 1	0	0.461078	186.17
Merge-chr4-135389279-0	chr4	135389079	135389479	+	21	/data/home/fongam//data/chipseq/BLRP/lan/BLRP-Elk4-notx/peaks.txt|/data/home/fongam//data/chipseq/BLRP/lan/BLRP-Elk4-zym/peaks.txt|/data/home/fongam//data/chipseq/BLRP/lan/BLRP-MKL-zym/peaks.txt|/data/home/fongam//data/chipseq/BLRP/lan/BLRP-Srf-zym/peaks.txt|/data/home/fongam//data/chipseq/ThioMac/new/ThioMac-SRF-noClones/peaks.txt	Intergenic	NA	-26619	NM_008321	15903	Mm.110	NM_008321	ENSMUSG00000007872	Id3	Hlh462|Idb3|bHLHb25	inhibitor of DNA binding 3	0.03	0.566085	186.17
Merge-chr11-86393518-0	chr11	86393318	86393718	+	20.5	/data/home/fongam//data/chipseq/BLRP/lan/BLRP-Srf-zym/peaks.txt|/data/home/fongam//data/chipseq/ThioMac/new/ThioMac-SRF-noClones/peaks.txt	Intergenic	NA	6835	NR_029738	387140		NR_029738		Mir21	Mirn21|mmu-mir-21	microRNA 21	0.005	0.506234	186.17
Specific-5869-chr10-11	chr10	67046972	67047372	+	31	/data/home/fongam//data/chipseq/BLRP/lan/BLRP-Srf-zym/peaks.txt	Intergenic	NA	-102860	NM_001005419	211488	Mm.479554	NM_001005419	ENSMUSG00000057134	Ado	Gm237|MGC67243|MGC73511	2-aminoethanethiol (cysteamine) dioxygenase	0.010989	0.42623	186.17
Merge-chr12-8877158-0	chr12	8876958	8877358	+	25	/data/home/fongam//data/chipseq/BLRP/lan/BLRP-Srf-zym/peaks.txt|/data/home/fongam//data/chipseq/ThioMac/new/ThioMac-SRF-noClones/peaks.txt	Intergenic	NA	-70157	NM_008640	17775	Mm.401534	NM_008640	ENSMUSG00000020585	Laptm4a	AA286466|LAPTM4|MTP|Mtrp|mKIAA0108	lysosomal-associated protein transmembrane 4A	0.0075	0.483791	186.17
Merge-chr15-59452510-0	chr15	59452310	59452710	+	22	/data/home/fongam//data/chipseq/BLRP/lan/BLRP-Elk4-notx/peaks.txt|/data/home/fongam//data/chipseq/BLRP/lan/BLRP-Elk4-zym/peaks.txt|/data/home/fongam//data/chipseq/BLRP/lan/BLRP-Srf-zym/peaks.txt|/data/home/fongam//data/chipseq/ThioMac/new/ThioMac-SRF-noClones/peaks.txt	Intergenic	NA	-25825	NM_144549	211770	Mm.40298	NM_144549	ENSMUSG00000032501	Trib1	A530090O15Rik|TRB-1|Trb1	tribbles homolog 1 (Drosophila)	0.013289	0.419142	186.17
Merge-chr8-123999161-0	chr8	123998961	123999361	+	19.5	/data/home/fongam//data/chipseq/BLRP/lan/BLRP-Srf-zym/peaks.txt|/data/home/fongam//data/chipseq/ThioMac/new/ThioMac-SRF-noClones/peaks.txt	Intergenic	NA	-2987	NM_013519	14234	Mm.14092	NM_013519	ENSMUSG00000046714	Foxc2	Fkh14|Hfhbf3|MFH-1|Mfh1	forkhead box C2	0.038462	0.471698	186.17
Merge-chr11-120166334-0	chr11	120166134	120166534	+	28	/data/home/fongam//data/chipseq/BLRP/lan/BLRP-MKL-zym/peaks.txt|/data/home/fongam//data/chipseq/BLRP/lan/BLRP-Srf-zym/peaks.txt|/data/home/fongam//data/chipseq/ThioMac/new/ThioMac-SRF-noClones/peaks.txt	Intergenic	NA	-1760	NM_009609	11465	Mm.426706	NM_009609	ENSMUSG00000062825	Actg1	AL023024|Actg|Actl|E51|MGC117491|MGC28612	actin, gamma, cytoplasmic 1	0.12766	0.730159	186.17
Merge-chr8-74225200-0	chr8	74225000	74225400	+	27.67	/data/home/fongam//data/chipseq/BLRP/lan/BLRP-Elk4-notx/peaks.txt|/data/home/fongam//data/chipseq/BLRP/lan/BLRP-Srf-zym/peaks.txt|/data/home/fongam//data/chipseq/ThioMac/new/ThioMac-SRF-noClones/peaks.txt	intron (NM_015742, intron 3 of 40)	NA	23497	NM_001142323	17925	Mm.33779	NM_001142322	ENSMUSG00000004677	Myo9b	-	myosin IXb	0.003597	0.471429	186.17
Merge-chr8-127177229-0	chr8	127177029	127177429	+	20	/data/home/fongam//data/chipseq/BLRP/lan/BLRP-Elk4-notx/peaks.txt|/data/home/fongam//data/chipseq/BLRP/lan/BLRP-Srf-zym/peaks.txt	intron (NM_139272, intron 1 of 15)	NA	59745	NM_139272	108148	Mm.33808	NM_139272	ENSMUSG00000031826	Galnt2	AI480629	UDP-N-acetyl-alpha-D-galactosamine:polypeptide N-acetylgalactosaminyltransferase 2	0.02	0.533666	186.17
Merge-chr7-141308301-0	chr7	141308101	141308501	+	29.5	/data/home/fongam//data/chipseq/BLRP/lan/BLRP-Srf-zym/peaks.txt|/data/home/fongam//data/chipseq/ThioMac/new/ThioMac-SRF-noClones/peaks.txt	intron (NR_028142, intron 2 of 9)	NA	1793	NM_001163689	66853	Mm.29998	NM_001163689	ENSMUSG00000025509	Pnpla2	0610039C21Rik|1110001C14Rik|Atgl|TTS-2.2	patatin-like phospholipase domain containing 2	0.015	0.551122	186.17
Merge-chr9-54532663-0	chr9	54532463	54532863	+	22	/data/home/fongam//data/chipseq/BLRP/lan/BLRP-Srf-zym/peaks.txt|/data/home/fongam//data/chipseq/ThioMac/new/ThioMac-SRF-noClones/peaks.txt	promoter (NM_001025375)	NA	2	NM_023191	66317	Mm.28437	NM_001025375	ENSMUSG00000061559	Wdr61	2700038L12Rik|2810418I05Rik|REC14	WD repeat domain 61	0.061224	0.64631	186.17
Specific-1580-chr9-23	chr9	50520241	50520641	+	28	/data/home/fongam//data/chipseq/BLRP/lan/BLRP-Srf-zym/peaks.txt	promoter (NM_023483)	NA	-27	NM_198675	382137	Mm.390169	NM_198675	ENSMUSG00000037845	Fdxacb1	D630004A14Rik	ferredoxin-fold anticodon binding domain containing 1	0.08	0.610973	186.17
Specific-5857-chr2-47	chr2	119169134	119169534	+	21	/data/home/fongam//data/chipseq/BLRP/lan/BLRP-Srf-zym/peaks.txt	promoter (NM_026574)	NA	-264	NM_026574	68142	Mm.330496	NM_026574	ENSMUSG00000034154	Ino80	2310079N15Rik|4632409L19Rik|Inoc1	INO80 homolog (S. cerevisiae)	0.0925	0.633416	186.17
Merge-chr3-127772629-0	chr3	127772429	127772829	+	14.5	/data/home/fongam//data/chipseq/BLRP/lan/BLRP-Srf-zym/peaks.txt|/data/home/fongam//data/chipseq/ThioMac/new/ThioMac-SRF-noClones/peaks.txt	promoter (NM_027808)	NA	-80	NM_027808	71481	Mm.158704	XM_001479503	ENSMUSG00000028028	Alpk1	8430410J10Rik|LAK	alpha-kinase 1	0.030508	0.466216	186.17
Merge-chr6-71467008-0	chr6	71466808	71467208	+	26.5	/data/home/fongam//data/chipseq/BLRP/lan/BLRP-Srf-zym/peaks.txt|/data/home/fongam//data/chipseq/ThioMac/new/ThioMac-SRF-noClones/peaks.txt	Intergenic	NA	-6355	NM_025783	66700	Mm.181278	NM_025783	ENSMUSG00000053119	Vps24	25.1|4921505F14Rik|9130011K15Rik|CGI-49|D6Ertd286e|NEDF	vacuolar protein sorting 24 (yeast)	NA	NA	181.4
Specific-5205-chr4-30	chr4	140632501	140632901	+	28	/data/home/fongam//data/chipseq/BLRP/lan/BLRP-Srf-zym/peaks.txt	Intergenic	NA	-7595	NM_001085513	277743	Mm.294614	XM_204104	ENSMUSG00000006218	Fam131c	Gm693	family with sequence similarity 131, member C	0.01	0.503741	181.4
Specific-2588-chr15-12	chr15	67543967	67544367	+	29	/data/home/fongam//data/chipseq/BLRP/lan/BLRP-Srf-zym/peaks.txt	Intergenic	NA	-537616	NM_009177	20442	Mm.461082	NM_009177	ENSMUSG00000013846	St3gal1	5330418N22Rik|AI467004|MGC90735|ST3GalI|Siat4|Siat4a|St3gal-1	ST3 beta-galactoside alpha-2,3-sialyltransferase 1	0.006309	0.404389	181.4
Merge-chr16-92462538-0	chr16	92462338	92462738	+	27	/data/home/fongam//data/chipseq/BLRP/lan/BLRP-Srf-zym/peaks.txt|/data/home/fongam//data/chipseq/ThioMac/new/ThioMac-SRF-noClones/peaks.txt	Intergenic	NA	75532	NM_172469	209195	Mm.44747	NM_172469	ENSMUSG00000022949	Clic6	5730466J16Rik|AL022908|AW045520|CLIC1L|Neuronatin	chloride intracellular channel 6	0.005435	0.362162	181.4
Merge-chr1-179538730-0	chr1	179538530	179538930	+	19	/data/home/fongam//data/chipseq/BLRP/lan/BLRP-Srf-zym/peaks.txt|/data/home/fongam//data/chipseq/ThioMac/new/ThioMac-SRF-noClones/peaks.txt	Intergenic	NA	-27759	NM_027077	69428	Mm.84467	NM_027077	ENSMUSG00000015962	1700016C15Rik	-	RIKEN cDNA 1700016C15 gene	0.006515	0.480519	181.4
Merge-chr16-51904943-0	chr16	51904743	51905143	+	15.25	/data/home/fongam//data/chipseq/BLRP/lan/BLRP-Elk4-notx/peaks.txt|/data/home/fongam//data/chipseq/BLRP/lan/BLRP-Elk4-zym/peaks.txt|/data/home/fongam//data/chipseq/BLRP/lan/BLRP-Srf-zym/peaks.txt|/data/home/fongam//data/chipseq/ThioMac/new/ThioMac-SRF-noClones/peaks.txt	Intergenic	NA	-45954	NM_001033238	208650	Mm.328206	NM_001033238	ENSMUSG00000022637	Cblb	AI429560|AI851073|Cbl-b	Casitas B-lineage lymphoma b	0.021333	0.406915	181.4
Specific-583-chr19-15	chr19	3829641	3830041	+	23	/data/home/fongam//data/chipseq/BLRP/lan/BLRP-Srf-zym/peaks.txt	Intergenic	NA	-21932	NM_001025566	12660	Mm.225505	NM_001025566	ENSMUSG00000024843	Chka	Chetk-alpha|Chk|ChoK|EtnK-alpha	choline kinase alpha	0	0.492754	181.4
Specific-696-chr11-38	chr11	97637688	97638088	+	22	/data/home/fongam//data/chipseq/BLRP/lan/BLRP-Srf-zym/peaks.txt	intron (NM_010688, intron 3 of 6)	NA	-18982	NM_001080935	68127	Mm.110270	NM_001080935	ENSMUSG00000050538	B230217C12Rik	AI840637	RIKEN cDNA B230217C12 gene	0.015707	0.5	181.4
Merge-chr10-127895994-0	chr10	127895794	127896194	+	27	/data/home/fongam//data/chipseq/BLRP/lan/BLRP-Srf-zym/peaks.txt|/data/home/fongam//data/chipseq/ThioMac/new/ThioMac-SRF-noClones/peaks.txt	intron (NM_010860, intron 2 of 5)	NA	780	NM_010860	17904	Mm.337074	NM_010860		Myl6	ESMLC|LC17-GI|LC17-NM|LC17A|LC17B|MGC106465|MGC107135|MLC1SM|MLC3SM|MLC3nm|Myln	myosin, light polypeptide 6, alkali, smooth muscle and non-muscle	0.01	0.506234	181.4
Specific-3826-chr18-4	chr18	80626824	80627224	+	28	/data/home/fongam//data/chipseq/BLRP/lan/BLRP-Srf-zym/peaks.txt	intron (NM_026295, intron 1 of 12)	NA	4702	NM_026295	67655	Mm.312893	NM_026295	ENSMUSG00000033323	Ctdp1	4930563P03Rik|AW553592	CTD (carboxy-terminal domain, RNA polymerase II, polypeptide A) phosphatase, subunit 1	0	0.666667	181.4
Merge-chr15-83363525-0	chr15	83363325	83363725	+	19.5	/data/home/fongam//data/chipseq/BLRP/lan/BLRP-Srf-zym/peaks.txt|/data/home/fongam//data/chipseq/ThioMac/new/ThioMac-SRF-noClones/peaks.txt	NA	NA	8897	NM_007546	12124	Mm.267006	NM_007546	ENSMUSG00000016758	Bik	Biklk|Blk|Nbk	BCL2-interacting killer	0.0275	0.533666	181.4
Specific-5727-chr5-32	chr5	24087420	24087820	+	24	/data/home/fongam//data/chipseq/BLRP/lan/BLRP-Srf-zym/peaks.txt	promoter (NM_013853)	NA	-196	NM_013853	27407	Mm.21629	NM_013853	ENSMUSG00000028953	Abcf2	0710005O05Rik|Drr3|E430001O06	ATP-binding cassette, sub-family F (GCN20), member 2	0.0675	0.586035	181.4
Merge-chr2-143606654-0	chr2	143606454	143606854	+	22	/data/home/fongam//data/chipseq/BLRP/lan/BLRP-Srf-zym/peaks.txt|/data/home/fongam//data/chipseq/ThioMac/new/ThioMac-SRF-noClones/peaks.txt	promoter (NM_019771)	NA	-118	NM_019771	56431	Mm.28919	NM_019771	ENSMUSG00000015932	Dstn	2610043P17Rik|ADF|AU042046|Dsn|corn1|sid23p	destrin	0.0925	0.670823	181.4
Merge-chr17-71503630-0	chr17	71503430	71503830	+	18.5	/data/home/fongam//data/chipseq/BLRP/lan/BLRP-Srf-zym/peaks.txt|/data/home/fongam//data/chipseq/ThioMac/new/ThioMac-SRF-noClones/peaks.txt	promoter (NR_015549)	NA	-12	NR_027952	68789	Mm.75202	XM_001480625		Trmt61b	1110039F03Rik|623451|Gm6431	tRNA methyltransferase 61 homolog B (S. cerevisiae)	0.085	0.620948	181.4
Merge-chr11-79344324-0	chr11	79344124	79344524	+	29	/data/home/fongam//data/chipseq/BLRP/lan/BLRP-Srf-zym/peaks.txt|/data/home/fongam//data/chipseq/ThioMac/new/ThioMac-SRF-noClones/peaks.txt	exon (NM_001033711, exon 2 of 2)	NA	2460	NM_146023	216984	Mm.439665	NM_001077496	ENSMUSG00000070354	Evi2b	Evi-2|Evi2|MGC28913	ecotropic viral integration site 2b	0.005	0.399002	176.62
Merge-chr15-38588924-0	chr15	38588724	38589124	+	15.5	/data/home/fongam//data/chipseq/BLRP/lan/BLRP-Srf-zym/peaks.txt|/data/home/fongam//data/chipseq/ThioMac/new/ThioMac-SRF-noClones/peaks.txt	Intergenic	NA	-17569	NM_025494	66335	Mm.276618	NM_025494	ENSMUSG00000022295	Atp6v1c1	1700025B18Rik|U13839	ATPase, H+ transporting, lysosomal V1 subunit C1	0.005	0.44389	176.62
Merge-chr7-3551513-0	chr7	3551313	3551713	+	28.5	/data/home/fongam//data/chipseq/BLRP/lan/BLRP-Srf-zym/peaks.txt|/data/home/fongam//data/chipseq/ThioMac/new/ThioMac-SRF-noClones/peaks.txt	Intergenic	NA	-32925	NR_028115	18726	Mm.478662	NM_011090	ENSMUSG00000030427	Lilra6	7M1|Pira3	leukocyte immunoglobulin-like receptor, subfamily A (with TM domain), member 6	0.0075	0.40399	176.62
Specific-2470-chr11-26	chr11	79094904	79095304	+	26	/data/home/fongam//data/chipseq/BLRP/lan/BLRP-Srf-zym/peaks.txt	Intergenic	NA	-24214	NM_019653	78889	Mm.474790	NM_001042565	ENSMUSG00000017677	Wsb1	1110056B13Rik|2700038M07Rik	WD repeat and SOCS box-containing 1	0.019608	0.536313	176.62
Merge-chr5-143320980-0	chr5	143320780	143321180	+	14.67	/data/home/fongam//data/chipseq/BLRP/lan/BLRP-MKL-zym/peaks.txt|/data/home/fongam//data/chipseq/BLRP/lan/BLRP-Srf-zym/peaks.txt|/data/home/fongam//data/chipseq/ThioMac/new/ThioMac-SRF-noClones/peaks.txt	intron (NM_080561, intron 13 of 16)	NA	57154	NM_080561	108086	Mm.381440	NM_080561	ENSMUSG00000045078	Rnf216	2810055G22Rik|AI647468|AU019462|C86502|F830018F18Rik|TRIAD3|UIP83|Ubce7ip1	ring finger protein 216	0.0075	0.408978	176.62
Specific-4644-chr11-23	chr11	121170329	121170729	+	30	/data/home/fongam//data/chipseq/BLRP/lan/BLRP-Srf-zym/peaks.txt	promoter (NM_025793)	NA	8	NM_025793	66840	Mm.103986	NM_025793	ENSMUSG00000025173	Wdr45l	0610008N23Rik|AA408735|D16Bwg0193e	Wdr45 like	0.1225	0.695761	176.62
Merge-chr10-111401376-0	chr10	111401176	111401576	+	18.5	/data/home/fongam//data/chipseq/BLRP/lan/BLRP-Elk4-notx/peaks.txt|/data/home/fongam//data/chipseq/BLRP/lan/BLRP-Elk4-zym/peaks.txt|/data/home/fongam//data/chipseq/BLRP/lan/BLRP-Srf-zym/peaks.txt|/data/home/fongam//data/chipseq/ThioMac/new/ThioMac-SRF-noClones/peaks.txt	promoter (NM_028608)	NA	-2	NM_028608	73690	Mm.173790	NM_028608	ENSMUSG00000056888	Glipr1	2410114O14Rik|RTVP-1|RTVP1|mRTVP-1	GLI pathogenesis-related 1 (glioma)	0.021368	0.43038	176.62
Specific-283-chr5-23	chr5	124839538	124839938	+	31	/data/home/fongam//data/chipseq/BLRP/lan/BLRP-Srf-zym/peaks.txt	promoter (NM_145371)	NA	-28	NM_181410	209357	Mm.185467	NM_181410	ENSMUSG00000029387	Gtf2h3	34kDa|5033417D07Rik|BTF2|BTF2 p34|C730029A10|D5Ertd679e|TFIIH	general transcription factor IIH, polypeptide 3	0.121622	0.650538	176.62
Specific-4801-chr19-12	chr19	53443885	53444285	+	27	/data/home/fongam//data/chipseq/BLRP/lan/BLRP-Srf-zym/peaks.txt	promoter (NM_172429)	NA	-200	NM_172429	76479	Mm.313687	NM_172429	ENSMUSG00000025024	Smndc1	2410004J23Rik|4933440I19Rik|MGC106917	survival motor neuron domain containing 1	0.096774	0.643275	176.62
Merge-chr5-125681745-0	chr5	125681545	125681945	+	21.67	/data/home/fongam//data/chipseq/BLRP/lan/BLRP-Elk4-notx/peaks.txt|/data/home/fongam//data/chipseq/BLRP/lan/BLRP-Srf-zym/peaks.txt|/data/home/fongam//data/chipseq/ThioMac/new/ThioMac-SRF-noClones/peaks.txt	Intergenic	NA	-1767	NM_019639	22190	Mm.331	XM_001471699	ENSMUSG00000008348	Ubc	2700054O04Rik|AI194771|Rps27a|TI-225|Uba52|Ubb	ubiquitin C	0.015	0.481297	171.85
Specific-7089-chr1-33	chr1	158312572	158312972	+	22	/data/home/fongam//data/chipseq/BLRP/lan/BLRP-Srf-zym/peaks.txt	Intergenic	NA	-1767	NM_009230	20652	Mm.28099	NM_009230	ENSMUSG00000026600	Soat1	8430426K15Rik|ACAT-1|AW550831|Acact|ald	sterol O-acyltransferase 1	0.01	0.456359	171.85
Specific-2080-chr1-18	chr1	82580451	82580851	+	27	/data/home/fongam//data/chipseq/BLRP/lan/BLRP-Srf-zym/peaks.txt	intron (NM_007734, intron 43 of 51)	NA	-23291	NM_029409	75734	Mm.479553	NM_029409	ENSMUSG00000026150	Mff	5230400G24Rik|AI314724	mitochondrial fission factor	0.0025	0.416459	171.85
Specific-2828-chr1-34	chr1	161089725	161090125	+	21	/data/home/fongam//data/chipseq/BLRP/lan/BLRP-Srf-zym/peaks.txt	intron (NM_011931, intron 6 of 19)	NA	20922	NM_011931	26374	Mm.328135	NM_011931	ENSMUSG00000040782	Rfwd2	AI316802|C80879|Cop1	ring finger and WD repeat domain 2	0.006873	0.40273	171.85
Merge-chr17-46109420-0	chr17	46109220	46109620	+	21	/data/home/fongam//data/chipseq/BLRP/lan/BLRP-Srf-zym/peaks.txt|/data/home/fongam//data/chipseq/ThioMac/new/ThioMac-SRF-noClones/peaks.txt	NA	NA	-17	NM_025302	27398	Mm.391007	NM_025302	ENSMUSG00000002767	Mrpl2	CGI-22|MRP-L14|Rpml14	mitochondrial ribosomal protein L2	0.095	0.640898	171.85
Specific-2199-chr16-10	chr16	20448660	20449060	+	28	/data/home/fongam//data/chipseq/BLRP/lan/BLRP-Srf-zym/peaks.txt	promoter (NM_009679)	NA	-187	NM_009679	11773	Mm.18946	NM_009679	ENSMUSG00000022841	Ap2m1	MGC102136	adaptor protein complex AP-2, mu1	0.0575	0.511222	171.85
Specific-3643-chr5-31	chr5	48660390	48660790	+	25	/data/home/fongam//data/chipseq/BLRP/lan/BLRP-Srf-zym/peaks.txt	promoter (NM_025755)	NA	-50	NM_025755	66768	Mm.29409	NM_025755	ENSMUSG00000029089	Pacrgl	4933428G09Rik	PARK2 co-regulated-like	0.075	0.598504	171.85
Specific-4984-chr4-37	chr4	140749725	140750125	+	25	/data/home/fongam//data/chipseq/BLRP/lan/BLRP-Srf-zym/peaks.txt	exon (NM_019763, exon 12 of 16)	NA	33176	NM_009541	22642	Mm.389590	NM_009541	ENSMUSG00000006215	Zbtb17	AA589413|Lp-1|Miz1|Zfp100|mZ13	zinc finger and BTB domain containing 17	0.045	0.553616	167.08
Merge-chr16-8739116-0	chr16	8738916	8739316	+	16	/data/home/fongam//data/chipseq/BLRP/lan/BLRP-Srf-zym/peaks.txt|/data/home/fongam//data/chipseq/ThioMac/new/ThioMac-SRF-noClones/peaks.txt	Intergenic	NA	-6854	NM_001081400	69053	Mm.479607	XM_001480138	ENSMUSG00000022507	1810013L24Rik	1110017P05Rik|3010002C02Rik|AA792997|AW124177|R74903	RIKEN cDNA 1810013L24 gene	0	0.389222	167.08
Merge-chr7-126537446-0	chr7	126537246	126537646	+	28	/data/home/fongam//data/chipseq/BLRP/lan/BLRP-Srf-zym/peaks.txt|/data/home/fongam//data/chipseq/ThioMac/new/ThioMac-SRF-noClones/peaks.txt	Intergenic	NA	-13328	NM_011952	26417	Mm.8385	NM_011952	ENSMUSG00000063065	Mapk3	Erk-1|Erk1|Ert2|Esrk1|Mnk1|Mtap2k|Prkm3|p44|p44erk1|p44mapk	mitogen-activated protein kinase 3	0.105263	0.666667	167.08
Specific-5553-chr7-31	chr7	144950089	144950489	+	26	/data/home/fongam//data/chipseq/BLRP/lan/BLRP-Srf-zym/peaks.txt	Intergenic	NA	67220	NR_033626	100040049	Mm.478678	XM_001473999		1810010D01Rik	Gm2572	RIKEN cDNA 1810010D01 gene	0.005	0.476309	167.08
Merge-chr6-136895186-0	chr6	136894986	136895386	+	30.5	/data/home/fongam//data/chipseq/BLRP/lan/BLRP-Srf-zym/peaks.txt|/data/home/fongam//data/chipseq/ThioMac/new/ThioMac-SRF-noClones/peaks.txt	intron (NM_007486, intron 3 of 5)	NA	-8810	NM_026983	69187	Mm.33692	NM_026983	ENSMUSG00000030219	Erp27	1810033M07Rik|1810047B09Rik|MGC129514|MGC129515	endoplasmic reticulum protein 27	0.02	0.526185	167.08
Merge-chr1-87534570-0	chr1	87534370	87534770	+	16	/data/home/fongam//data/chipseq/BLRP/lan/BLRP-Srf-zym/peaks.txt|/data/home/fongam//data/chipseq/ThioMac/new/ThioMac-SRF-noClones/peaks.txt	intron (NM_013673, intron 17 of 19)	NA	33207	NM_177055	319997	Mm.116691	XM_484889	ENSMUSG00000052760	A630001G21Rik	-	RIKEN cDNA A630001G21 gene	0.0275	0.528678	167.08
Specific-6406-chr7-34	chr7	130309285	130309685	+	25	/data/home/fongam//data/chipseq/BLRP/lan/BLRP-Srf-zym/peaks.txt	intron (NM_013799, intron 1 of 11)	NA	1193	NM_001136054	11907	Mm.216321	NM_001029895	ENSMUSG00000030850	Ate1	AI225793|AW547406	arginyltransferase 1	0.025	0.374065	167.08
Merge-chr9-50450056-0	chr9	50449856	50450256	+	24	/data/home/fongam//data/chipseq/BLRP/lan/BLRP-Srf-zym/peaks.txt|/data/home/fongam//data/chipseq/ThioMac/new/ThioMac-SRF-noClones/peaks.txt	intron (NM_178118, intron 5 of 19)	NA	30158	NM_178118	330938	Mm.82598	NM_178118	ENSMUSG00000032064	Dixdc1	4930563F16Rik|BC048182|Ccd1|Ccd1Aalpha1L|Ccd1Abeta1L|Ccd1BalphaL|Ccd1BbetaL|Ccd1CL|MGC61302|mKIAA1735	DIX domain containing 1	0.0325	0.55611	167.08
Specific-2803-chr2-37	chr2	48797020	48797420	+	23	/data/home/fongam//data/chipseq/BLRP/lan/BLRP-Srf-zym/peaks.txt	NA	NA	25703	NM_029924	109241	Mm.440436	XM_001476481	ENSMUSG00000036792	Mbd5	9430004D19Rik|AA536666|AI426407|C030040A15Rik|OTTMUSG00000012483	methyl-CpG binding domain protein 5	0.0025	0.359102	167.08
Merge-chr8-82607831-0	chr8	82607631	82608031	+	18	/data/home/fongam//data/chipseq/BLRP/lan/BLRP-Srf-zym/peaks.txt|/data/home/fongam//data/chipseq/ThioMac/new/ThioMac-SRF-noClones/peaks.txt	promoter (NM_015751)	NA	-19	NM_015751	24015	Mm.5831	NM_015751	ENSMUSG00000058355	Abce1	C79080|Oabp|RLI|RNS41|Rnaseli	ATP-binding cassette, sub-family E (OABP), member 1	0.095	0.625935	167.08
Merge-chr15-74500748-0	chr15	74500548	74500948	+	17.67	/data/home/fongam//data/chipseq/BLRP/lan/BLRP-Elk4-notx/peaks.txt|/data/home/fongam//data/chipseq/BLRP/lan/BLRP-Srf-zym/peaks.txt|/data/home/fongam//data/chipseq/ThioMac/new/ThioMac-SRF-noClones/peaks.txt	promoter (NM_018790)	NA	-923	NM_018790	11838	Mm.25405	NM_018790	ENSMUSG00000022602	Arc	Arc3.1|C86064|arg3.1	activity regulated cytoskeletal-associated protein	0.01108	0.53168	167.08
Merge-chr5-136483583-0	chr5	136483383	136483783	+	19	/data/home/fongam//data/chipseq/BLRP/lan/BLRP-Srf-zym/peaks.txt|/data/home/fongam//data/chipseq/ThioMac/new/ThioMac-SRF-noClones/peaks.txt	promoter (NM_025774)	NA	-2	NM_025774	66801	Mm.425295	NM_025774	ENSMUSG00000039737	Prkrip1	8430424D23Rik|C114	Prkr interacting protein 1 (IL11 inducible)	0.0775	0.57606	167.08
Specific-7044-chr14-18	chr14	74018238	74018638	+	23	/data/home/fongam//data/chipseq/BLRP/lan/BLRP-Srf-zym/peaks.txt	promoter (NM_026083)	NA	-90	NM_026083	67302	Mm.74704	NM_026083	ENSMUSG00000022000	Zc3h13	2600010B19Rik|3110050K21Rik|4930570G11Rik|C87618	zinc finger CCCH type containing 13	0.08	0.588529	167.08
Specific-3523-chr2-33	chr2	127276021	127276421	+	25	/data/home/fongam//data/chipseq/BLRP/lan/BLRP-Srf-zym/peaks.txt	promoter (NM_028141)	NA	-103	NM_028141	72180	Mm.46715	NM_001111029	ENSMUSG00000034800	Zfp661	2810405K07Rik|A1-5|Znf2	zinc finger protein 661	0.0575	0.53616	167.08
Specific-5213-chr5-30	chr5	139714058	139714458	+	26	/data/home/fongam//data/chipseq/BLRP/lan/BLRP-Srf-zym/peaks.txt	promoter (NM_028469)	NA	-82	NM_028469	73212	Mm.84294	NM_028469	ENSMUSG00000053553	3110082I17Rik	AW411904	RIKEN cDNA 3110082I17 gene	0.070681	0.637076	167.08
Specific-5138-chr17-9	chr17	24435061	24435461	+	28	/data/home/fongam//data/chipseq/BLRP/lan/BLRP-Srf-zym/peaks.txt	promoter (NM_145396)	NA	-8	NM_145396	213773	Mm.100353	NM_145396	ENSMUSG00000040688	Tbl3	9430070M15Rik	transducin (beta)-like 3	0.070175	0.600583	167.08
Merge-chr11-100989840-0	chr11	100989640	100990040	+	17.5	/data/home/fongam//data/chipseq/BLRP/lan/BLRP-Elk4-notx/peaks.txt|/data/home/fongam//data/chipseq/BLRP/lan/BLRP-Elk4-zym/peaks.txt|/data/home/fongam//data/chipseq/BLRP/lan/BLRP-Srf-zym/peaks.txt|/data/home/fongam//data/chipseq/ThioMac/new/ThioMac-SRF-noClones/peaks.txt	exon (NM_007721, exon 2 of 2)	NA	1693	NM_007721	12777	Mm.8021	NM_007721	ENSMUSG00000044052	Ccr10	Cmkbr9|Gpr2|MGC151420	chemokine (C-C motif) receptor 10	0.0525	0.613466	162.3
Merge-chr7-114094044-0	chr7	114093844	114094244	+	19	/data/home/fongam//data/chipseq/BLRP/lan/BLRP-Srf-zym/peaks.txt|/data/home/fongam//data/chipseq/ThioMac/new/ThioMac-SRF-noClones/peaks.txt	Intergenic	NA	-26747	NM_011965	26440	Mm.121265	NM_011965	ENSMUSG00000030751	Psma1	C2|alpha-type	proteasome (prosome, macropain) subunit, alpha type 1	0.0075	0.426434	162.3
Merge-chr11-105892590-0	chr11	105892390	105892790	+	31.5	/data/home/fongam//data/chipseq/BLRP/lan/BLRP-Srf-zym/peaks.txt|/data/home/fongam//data/chipseq/ThioMac/new/ThioMac-SRF-noClones/peaks.txt	Intergenic	NA	-8402	NM_011947	26406	Mm.27041	NM_011947	ENSMUSG00000020700	Map3k3	AW548911|KIAA4031|MAPKKK3|Mekk3|mKIAA4031	mitogen-activated protein kinase kinase kinase 3	0.01	0.40399	162.3
Specific-679-chr10-16	chr10	116335836	116336236	+	26	/data/home/fongam//data/chipseq/BLRP/lan/BLRP-Srf-zym/peaks.txt	intron (NM_001003950, intron 3 of 9)	NA	18454	NM_001003950	216363	Mm.336394	NM_001003950	ENSMUSG00000064181	Rab3ip	B230311A06|Gtpat12|MGC90794|Rabin3	RAB3A interacting protein	0.0175	0.481297	162.3
Merge-chr2-160009910-0	chr2	160009710	160010110	+	16	/data/home/fongam//data/chipseq/BLRP/lan/BLRP-Elk4-notx/peaks.txt|/data/home/fongam//data/chipseq/BLRP/lan/BLRP-Srf-zym/peaks.txt|/data/home/fongam//data/chipseq/ThioMac/new/ThioMac-SRF-noClones/peaks.txt	intron (NM_001033411, intron 1 of 2)	NA	9025	NM_001033411	329554	Mm.291144	NM_001033411	ENSMUSG00000074623	Gm826	-	predicted gene 826	0.012097	0.477912	162.3
Merge-chr5-74534622-0	chr5	74534422	74534822	+	14.67	/data/home/fongam//data/chipseq/BLRP/lan/BLRP-Elk4-notx/peaks.txt|/data/home/fongam//data/chipseq/BLRP/lan/BLRP-Srf-zym/peaks.txt|/data/home/fongam//data/chipseq/ThioMac/new/ThioMac-SRF-noClones/peaks.txt	intron (NM_001114660, intron 5 of 8)	NA	57599	NM_026878	68939	Mm.293316	NM_026878	ENSMUSG00000049907	Rasl11b	1190017B18Rik|MGC103217	RAS-like, family 11, member B	0.01	0.516209	162.3
Specific-4123-chr7-30	chr7	132458294	132458694	+	26	/data/home/fongam//data/chipseq/BLRP/lan/BLRP-Srf-zym/peaks.txt	intron (NM_029609, intron 1 of 6)	NA	9508	NM_029609	76429	Mm.276721	NM_029609	ENSMUSG00000030946	Lhpp	2310007H09Rik	phospholysine phosphohistidine inorganic pyrophosphate phosphatase	0.015	0.498753	162.3
Specific-3595-chr3-18	chr3	89800731	89801131	+	26	/data/home/fongam//data/chipseq/BLRP/lan/BLRP-Srf-zym/peaks.txt	promoter (NM_001038587)	NA	-18	NM_001038587	56417	Mm.316628	NM_001038587	ENSMUSG00000027951	Adar	AV242451|Adar1|mZaADAR	adenosine deaminase, RNA-specific	0.0575	0.581047	162.3
Merge-chr12-85083840-0	chr12	85083640	85084040	+	20.75	/data/home/fongam//data/chipseq/BLRP/lan/BLRP-Elk4-notx/peaks.txt|/data/home/fongam//data/chipseq/BLRP/lan/BLRP-Elk4-zym/peaks.txt|/data/home/fongam//data/chipseq/BLRP/lan/BLRP-Srf-zym/peaks.txt|/data/home/fongam//data/chipseq/ThioMac/new/ThioMac-SRF-noClones/peaks.txt	promoter (NM_001163502)	NA	-77	NM_001163502	238317	Mm.31256	XM_001473233	ENSMUSG00000042507	C130039O16Rik	9430029N19Rik|Gm260	RIKEN cDNA C130039O16 gene	0.07622	0.639394	162.3
Merge-chr8-108455203-0	chr8	108455003	108455403	+	20.5	/data/home/fongam//data/chipseq/BLRP/lan/BLRP-Elk4-notx/peaks.txt|/data/home/fongam//data/chipseq/BLRP/lan/BLRP-Elk4-zym/peaks.txt|/data/home/fongam//data/chipseq/BLRP/lan/BLRP-Srf-zym/peaks.txt|/data/home/fongam//data/chipseq/ThioMac/new/ThioMac-SRF-noClones/peaks.txt	promoter (NM_013477)	NA	-34	NM_013477	11972	Mm.17708	NM_013477	ENSMUSG00000013160	Atp6v0d1	AI267038|Ac39|Atp6d|P39|VATX|Vma6	ATPase, H+ transporting, lysosomal V0 subunit D1	0.1	0.650873	162.3
Specific-4894-chr1-22	chr1	94304017	94304417	+	25	/data/home/fongam//data/chipseq/BLRP/lan/BLRP-Srf-zym/peaks.txt	promoter (NM_024197)	NA	-53	NM_024197	67273	Mm.248778	NM_024197	ENSMUSG00000026260	Ndufa10	2900053E13Rik	NADH dehydrogenase (ubiquinone) 1 alpha subcomplex 10	0.11	0.633416	162.3
Specific-2430-chr2-40	chr2	130901602	130902002	+	22	/data/home/fongam//data/chipseq/BLRP/lan/BLRP-Srf-zym/peaks.txt	promoter (NM_027129)	NA	-79	NM_027129	69596	Mm.2937	NM_027129	ENSMUSG00000068264	2310035K24Rik	0610038L13Rik|AW060727	RIKEN cDNA 2310035K24 gene	0.06	0.588529	162.3
Merge-chr11-115749677-0	chr11	115749477	115749877	+	14.5	/data/home/fongam//data/chipseq/BLRP/lan/BLRP-Srf-zym/peaks.txt|/data/home/fongam//data/chipseq/ThioMac/new/ThioMac-SRF-noClones/peaks.txt	promoter (NM_130454)	NA	-72	NM_020483	57230	Mm.267810	NM_020483	ENSMUSG00000020755	Sap30bp	2700016D05Rik|Hcngp	SAP30 binding protein	0.0625	0.533666	162.3
Specific-1801-chr4-39	chr4	124439132	124439532	+	24	/data/home/fongam//data/chipseq/BLRP/lan/BLRP-Srf-zym/peaks.txt	promoter (NM_177573)	NA	-20	NM_177573	194268	Mm.266907	NM_177573	ENSMUSG00000044730	9930104L06Rik	MGC107426	RIKEN cDNA 9930104L06 gene	0.055	0.506234	162.3
Specific-205-chr4-57	chr4	133370637	133371037	+	16	/data/home/fongam//data/chipseq/BLRP/lan/BLRP-Srf-zym/peaks.txt	Intergenic	NA	-3688	NM_013706	23833	Mm.24130	NM_013706	ENSMUSG00000000682	Cd52	AI463198|B7|B7-Ag|CAMPATH-1|CLS1|MB7	CD52 antigen	0.018182	0.533679	157.53
Specific-3037-chr8-36	chr8	90072985	90073385	+	23	/data/home/fongam//data/chipseq/BLRP/lan/BLRP-Srf-zym/peaks.txt	Intergenic	NA	289512	NM_019626	12404	Mm.4880	NM_019626	ENSMUSG00000031654	Cbln1	AI323299	cerebellin 1 precursor protein	0.007117	0.402827	157.53
Specific-476-chr11-32	chr11	70402349	70402749	+	24	/data/home/fongam//data/chipseq/BLRP/lan/BLRP-Srf-zym/peaks.txt	intron (NM_001045959, intron 1 of 31)	NA	23473	NM_176893	50932	Mm.42967	XM_001471583	ENSMUSG00000020827	Mink1	B55|MINK|Map4k6|RP23-122P1.6|Ysk2	misshapen-like kinase 1 (zebrafish)	0.003745	0.460967	157.53
Merge-chr19-40746757-0	chr19	40746557	40746957	+	19	/data/home/fongam//data/chipseq/BLRP/lan/BLRP-Srf-zym/peaks.txt|/data/home/fongam//data/chipseq/ThioMac/new/ThioMac-SRF-noClones/peaks.txt	intron (NM_009848, intron 1 of 9)	NA	33652	NM_009848	12495	Mm.2824	NM_009848	ENSMUSG00000048120	Entpd1	2610206B08Rik|AA408691|Cd39|NTPDase-1	ectonucleoside triphosphate diphosphohydrolase 1	0.0175	0.46384	157.53
Merge-chr10-17711866-0	chr10	17711666	17712066	+	23.5	/data/home/fongam//data/chipseq/BLRP/lan/BLRP-Srf-zym/peaks.txt|/data/home/fongam//data/chipseq/ThioMac/new/ThioMac-SRF-noClones/peaks.txt	intron (NM_028440, intron 1 of 2)	NA	802	NM_028440	73112	Mm.276041	XM_001473245	ENSMUSG00000078453	3110003A17Rik	1700028I04Rik|MGC107537	RIKEN cDNA 3110003A17 gene	0.0475	0.553616	157.53
Specific-5554-chr5-46	chr5	87188322	87188722	+	20	/data/home/fongam//data/chipseq/BLRP/lan/BLRP-Srf-zym/peaks.txt	intron (NM_172712, intron 32 of 32)	NA	42133	NM_019992	56792	Mm.131237	NM_019992	ENSMUSG00000029254	Stap1	AI586015|Brdg1|STAP-1	signal transducing adaptor family member 1	0.0025	0.399002	157.53
Specific-1300-chr14-19	chr14	60192761	60193161	+	22	/data/home/fongam//data/chipseq/BLRP/lan/BLRP-Srf-zym/peaks.txt	intron (NM_172809, intron 9 of 9)	NA	19639	NM_011892	24053	Mm.72173	NM_011892	ENSMUSG00000035296	Sgcg	35kDa|5430420E18Rik|AI642964|gamma-SG	sarcoglycan, gamma (dystrophin-associated glycoprotein)	0.02	0.461347	157.53
Merge-chr11-68824669-0	chr11	68824469	68824869	+	18	/data/home/fongam//data/chipseq/BLRP/lan/BLRP-Srf-zym/peaks.txt|/data/home/fongam//data/chipseq/ThioMac/new/ThioMac-SRF-noClones/peaks.txt	promoter (NM_001159519)	NA	-14	NM_001159519	237823	Mm.340288	XM_111232	ENSMUSG00000020899	Pfas	4432409B16Rik|FGAMS|FGARAT|Gm18|PURL	phosphoribosylformylglycinamidine synthase (FGAR amidotransferase)	0.091205	0.600649	157.53
Specific-1189-chr5-40	chr5	139737914	139738314	+	22	/data/home/fongam//data/chipseq/BLRP/lan/BLRP-Srf-zym/peaks.txt	promoter (NM_001159908)	NA	19	NM_133349	100494	Mm.24521	NM_001159908	ENSMUSG00000053581	Zfand2a	AA407930|AU016206|Airap	zinc finger, AN1-type domain 2A	0.0725	0.59601	157.53
Specific-2982-chr12-16	chr12	116722951	116723351	+	22	/data/home/fongam//data/chipseq/BLRP/lan/BLRP-Srf-zym/peaks.txt	promoter (NM_028731)	NA	-80	NM_028731	52635	Mm.273755	NM_028731	ENSMUSG00000021171	Esyt2	2410017M09Rik|4921504I16Rik|CHR2SYT|D12Ertd551e|Fam62b|KIAA1228	extended synaptotagmin-like protein 2	0.1025	0.688279	157.53
Merge-chr1-64055987-0	chr1	64055787	64056187	+	24.5	/data/home/fongam//data/chipseq/BLRP/lan/BLRP-Srf-zym/peaks.txt|/data/home/fongam//data/chipseq/ThioMac/new/ThioMac-SRF-noClones/peaks.txt	promoter (NM_033563)	NA	-322	NM_033563	93691	Mm.458200	NM_033563	ENSMUSG00000025959	Klf7	9830124P08Rik	Kruppel-like factor 7 (ubiquitous)	0.082508	0.634868	157.53
Specific-5184-chr3-64	chr3	87971472	87971872	+	12	/data/home/fongam//data/chipseq/BLRP/lan/BLRP-Srf-zym/peaks.txt	promoter (NM_033573)	NA	-183	NM_033573	94315	Mm.35089	NM_033573	ENSMUSG00000004895	Prcc	-	papillary renal cell carcinoma (translocation-associated)	0.0325	0.483791	157.53
Merge-chr5-69836070-0	chr5	69835870	69836270	+	19.5	/data/home/fongam//data/chipseq/BLRP/lan/BLRP-Srf-zym/peaks.txt|/data/home/fongam//data/chipseq/ThioMac/new/ThioMac-SRF-noClones/peaks.txt	promoter (NM_172711)	NA	-7	NM_172711	231279	Mm.21105	NM_172711	ENSMUSG00000029208	Guf1	4631409J12|AA407526	GUF1 GTPase homolog (S. cerevisiae)	0.1225	0.695761	157.53
Specific-5644-chr10-29	chr10	51148103	51148503	+	19	/data/home/fongam//data/chipseq/BLRP/lan/BLRP-Srf-zym/peaks.txt	Intergenic	NA	-20791	NM_008147	14727	Mm.439661	NM_008147	ENSMUSG00000062593	Gp49a	gp49	glycoprotein 49 A	0.0025	0.428928	152.76
Merge-chr1-40819833-0	chr1	40819633	40820033	+	11.5	/data/home/fongam//data/chipseq/BLRP/lan/BLRP-Elk4-zym/peaks.txt|/data/home/fongam//data/chipseq/BLRP/lan/BLRP-Srf-zym/peaks.txt	Intergenic	NA	69686	NM_001081198	381339	Mm.395273	NM_001081198	ENSMUSG00000079588	Tmem182	2310079P10Rik|AI414494	transmembrane protein 182	0.015	0.46384	152.76
Specific-281-chr3-17	chr3	127402210	127402610	+	27	/data/home/fongam//data/chipseq/BLRP/lan/BLRP-Srf-zym/peaks.txt	Intergenic	NA	-134840	NR_030403	723948		NR_030403		Mir302b	Mirn302b	microRNA 302b	0.010714	0.41637	152.76
Specific-628-chr10-22	chr10	67029193	67029593	+	22	/data/home/fongam//data/chipseq/BLRP/lan/BLRP-Srf-zym/peaks.txt	Intergenic	NA	-85081	NM_001005419	211488	Mm.479554	NM_001005419	ENSMUSG00000057134	Ado	Gm237|MGC67243|MGC73511	2-aminoethanethiol (cysteamine) dioxygenase	0.01	0.451372	152.76
Merge-chr3-84900411-0	chr3	84900211	84900611	+	17	/data/home/fongam//data/chipseq/BLRP/lan/BLRP-Srf-zym/peaks.txt|/data/home/fongam//data/chipseq/ThioMac/new/ThioMac-SRF-noClones/peaks.txt	Intergenic	NA	-1093	NM_001177773	50754	Mm.196475	NM_001177773	ENSMUSG00000028086	Fbxw7	1110001A17Rik|AGO|Cdc4|Fbw7|Fbwd6|Fbx30|Fbxo30|Fbxw6|SEL-10	F-box and WD-40 domain protein 7	0.110714	0.689046	152.76
Merge-chr16-32110090-0	chr16	32109890	32110290	+	30.5	/data/home/fongam//data/chipseq/BLRP/lan/BLRP-Srf-zym/peaks.txt|/data/home/fongam//data/chipseq/ThioMac/new/ThioMac-SRF-noClones/peaks.txt	Intergenic	NA	10543	NM_001033539	328660	Mm.441006	NM_001033539	ENSMUSG00000075269	Bex6	B020003O03Rik	brain expressed gene 6	0.023585	0.539535	152.76
Specific-2075-chr4-36	chr4	123086747	123087147	+	25	/data/home/fongam//data/chipseq/BLRP/lan/BLRP-Srf-zym/peaks.txt	intron (NM_009600, intron 1 of 92)	NA	99716	NM_009600	11426	Mm.477352	XM_001472676	ENSMUSG00000028649	Macf1	ABP620|Acf7|Aclp7|MACF|R74989|mACF7|mKIAA0465	microtubule-actin crosslinking factor 1	0.0125	0.498753	152.76
Merge-chr11-86403331-0	chr11	86403131	86403531	+	23	/data/home/fongam//data/chipseq/BLRP/lan/BLRP-Srf-zym/peaks.txt|/data/home/fongam//data/chipseq/ThioMac/new/ThioMac-SRF-noClones/peaks.txt	intron (NM_029478, intron 10 of 11)	NA	-2978	NR_029738	387140		NR_029738		Mir21	Mirn21|mmu-mir-21	microRNA 21	0.01	0.448878	152.76
Specific-2204-chr9-26	chr9	44473880	44474280	+	26	/data/home/fongam//data/chipseq/BLRP/lan/BLRP-Srf-zym/peaks.txt	intron (NM_153537, intron 4 of 21)	NA	12109	NM_153537	102693	Mm.28639	NM_153537	ENSMUSG00000048537	Phldb1	AU041016|D330037A14Rik|Ll5a|MGC32394	pleckstrin homology-like domain, family B, member 1	0.0225	0.508728	152.76
Merge-chr2-126770637-0	chr2	126770437	126770837	+	22.5	/data/home/fongam//data/chipseq/BLRP/lan/BLRP-Srf-zym/peaks.txt|/data/home/fongam//data/chipseq/ThioMac/new/ThioMac-SRF-noClones/peaks.txt	NA	NA	8539	NM_026678	109778	Mm.22028	NM_026678	ENSMUSG00000001999	Blvra	0610006A11Rik|2500001N03Rik|Blvr	biliverdin reductase A	0	0	152.76
Merge-chr13-101204362-0	chr13	101204162	101204562	+	20	/data/home/fongam//data/chipseq/BLRP/lan/BLRP-Srf-zym/peaks.txt|/data/home/fongam//data/chipseq/ThioMac/new/ThioMac-SRF-noClones/peaks.txt	promoter (NM_001081061)	NA	-35	NM_001081061	544971	Mm.288546	XM_001474306	ENSMUSG00000049658	Bdp1	AI662220|AW049390|AW456745|B130055N23Rik|G630013P12Rik|KIAA1241|TAF3B1|TFC5|TFIIIB150|TFIIIB90|Tfnr|mKIAA1241	B double prime 1, subunit of RNA polymerase III transcription initiation factor IIIB	0.077128	0.571429	152.76
Specific-6409-chr11-36	chr11	98403166	98403566	+	23	/data/home/fongam//data/chipseq/BLRP/lan/BLRP-Srf-zym/peaks.txt	promoter (NM_025661)	NA	-31	NM_025661	66612	Mm.180546	NM_025661	ENSMUSG00000038150	Ormdl3	2810011N17Rik|AI315223	ORM1-like 3 (S. cerevisiae)	0.0875	0.643392	152.76
Specific-926-chr14-15	chr14	6871991	6872391	+	24	/data/home/fongam//data/chipseq/BLRP/lan/BLRP-Srf-zym/peaks.txt	promoter (NM_025938)	NA	-1	NM_025938	67053	Mm.210048	XM_001471720	ENSMUSG00000023156	Rpp14	2610511E03Rik|AA682089	ribonuclease P 14 subunit (human)	0.083333	0.567867	152.76
Specific-961-chr5-37	chr5	110893544	110893944	+	23	/data/home/fongam//data/chipseq/BLRP/lan/BLRP-Srf-zym/peaks.txt	promoter (NM_153570)	NA	-9	NM_027156	69663	Mm.392735	NM_027156	ENSMUSG00000029504	Ddx51	2310061O04Rik|AA537002|C81583|R75505	DEAD (Asp-Glu-Ala-Asp) box polypeptide 51	0.135	0.705736	152.76
Specific-4111-chr19-11	chr19	29872427	29872827	+	27	/data/home/fongam//data/chipseq/BLRP/lan/BLRP-Srf-zym/peaks.txt	promoter (NM_172836)	NA	-621	NM_172836	240613	Mm.440815	NM_172836	ENSMUSG00000046138	9930021J03Rik	ENSMUSG00000048936|Gm9832|KIAA2026|mKIAA2026	RIKEN cDNA 9930021J03 gene	0.062162	0.566038	152.76
Merge-chr7-80198066-0	chr7	80197866	80198266	+	21.5	/data/home/fongam//data/chipseq/BLRP/lan/BLRP-Srf-zym/peaks.txt|/data/home/fongam//data/chipseq/ThioMac/new/ThioMac-SRF-noClones/peaks.txt	promoter (NM_173445)	NA	-99	NM_173445	269955	Mm.474502	NM_173445	ENSMUSG00000038930	Rccd1	5830436H09|E430018M08Rik	RCC1 domain containing 1	0.022727	0.486146	152.76
Merge-chr13-23753981-0	chr13	23753781	23754181	+	17	/data/home/fongam//data/chipseq/BLRP/lan/BLRP-Srf-zym/peaks.txt|/data/home/fongam//data/chipseq/ThioMac/new/ThioMac-SRF-noClones/peaks.txt	promoter (NM_175653)	NA	-218	NM_175664	319178	Mm.390567	NM_175664	ENSMUSG00000075031	Hist1h2bb	H2b-143	histone cluster 1, H2bb	0.055	0.501247	152.76
Merge-chr7-140729185-0	chr7	140728985	140729385	+	15.67	/data/home/fongam//data/chipseq/BLRP/lan/BLRP-Elk4-zym/peaks.txt|/data/home/fongam//data/chipseq/BLRP/lan/BLRP-MKL-zym/peaks.txt|/data/home/fongam//data/chipseq/BLRP/lan/BLRP-Srf-zym/peaks.txt	exon (NM_001127351, exon 3 of 7)	NA	4004	NM_001127351	64384	Mm.244216	NM_001127351	ENSMUSG00000025486	Sirt3	2310003L23Rik|AI848213|Sir2l3	sirtuin 3 (silent mating type information regulation 2, homolog) 3 (S. cerevisiae)	0.0225	0.55611	147.98
Merge-chr5-77600078-0	chr5	77599878	77600278	+	20.67	/data/home/fongam//data/chipseq/BLRP/lan/BLRP-Elk4-notx/peaks.txt|/data/home/fongam//data/chipseq/BLRP/lan/BLRP-Srf-zym/peaks.txt|/data/home/fongam//data/chipseq/ThioMac/new/ThioMac-SRF-noClones/peaks.txt	Intergenic	NA	-4020	NM_027270	69940	Mm.478882	NM_027270	ENSMUSG00000036435	Exoc1	2810407P21Rik|A730011E05Rik|SEC3|Sec3l1|Sec3p	exocyst complex component 1	0.013699	0.351351	147.98
Specific-342-chr1-39	chr1	107691493	107691893	+	20	/data/home/fongam//data/chipseq/BLRP/lan/BLRP-Srf-zym/peaks.txt	Intergenic	NA	83423	NM_009399	21934	Mm.6251	NM_009399	ENSMUSG00000026321	Tnfrsf11a	Ly109|ODFR|OFE|Rank|TRANCE-R|mRANK	tumor necrosis factor receptor superfamily, member 11a	0	0.24031	147.98
Specific-2222-chrX-3	chrX	68067150	68067550	+	29	/data/home/fongam//data/chipseq/BLRP/lan/BLRP-Srf-zym/peaks.txt	Intergenic	NA	-2149	NM_001081356	67048	Mm.476830	NM_001081356	ENSMUSG00000073131	2610030H06Rik	AI840175|Vma21	RIKEN cDNA 2610030H06 gene	0	0.359756	147.98
Merge-chr10-59655709-0	chr10	59655509	59655909	+	29	/data/home/fongam//data/chipseq/BLRP/lan/BLRP-Srf-zym/peaks.txt|/data/home/fongam//data/chipseq/ThioMac/new/ThioMac-SRF-noClones/peaks.txt	Intergenic	NA	-17276	NM_001146123	19156	Mm.471805	NM_001146120	ENSMUSG00000004207	Psap	AI037048|SGP-1	prosaposin	0.013333	0.50266	147.98
Merge-chr2-180185344-0	chr2	180185144	180185544	+	17	/data/home/fongam//data/chipseq/BLRP/lan/BLRP-Elk4-zym/peaks.txt|/data/home/fongam//data/chipseq/BLRP/lan/BLRP-Srf-zym/peaks.txt|/data/home/fongam//data/chipseq/ThioMac/new/ThioMac-SRF-noClones/peaks.txt	Intergenic	NA	-1443	NM_025587	66481	Mm.289669	NM_025587	ENSMUSG00000039001	Rps21	1810049N11Rik|2410030A14Rik|MGC107620	ribosomal protein S21	0	0	147.98
Specific-4696-chr2-32	chr2	102760084	102760484	+	26	/data/home/fongam//data/chipseq/BLRP/lan/BLRP-Srf-zym/peaks.txt	Intergenic	NA	-57780	NM_001039150	12505	Mm.423621	NM_001039150	ENSMUSG00000005087	Cd44	AU023126|AW121933|AW146109|HERMES|Ly-24|Pgp-1	CD44 antigen	0.015748	0.414062	147.98
Merge-chr18-65097703-0	chr18	65097503	65097903	+	14	/data/home/fongam//data/chipseq/BLRP/lan/BLRP-Srf-zym/peaks.txt|/data/home/fongam//data/chipseq/ThioMac/new/ThioMac-SRF-noClones/peaks.txt	intron (NM_001114386, intron 1 of 30)	NA	-51193	NM_031881	83814	Mm.98668	NM_001114386	ENSMUSG00000024589	Nedd4l	1300012C07Rik|Nedd4-2|Nedd4b	neural precursor cell expressed, developmentally down-regulated gene 4-like	0	0	147.98
Specific-4108-chr8-31	chr8	87310634	87311034	+	24	/data/home/fongam//data/chipseq/BLRP/lan/BLRP-Srf-zym/peaks.txt	intron (NM_007578, intron 1 of 46)	NA	5365	NM_007578	12286	Mm.334658	NM_007578	ENSMUSG00000034656	Cacna1a	APCA|Caca1a|Cacnl1a4|Cav2.1|Ccha1a|EA2|FHM|HPCA|MHP|MHP1|SCA6|alpha1A|la|leaner|nmf352|rkr|rocker|tg|tottering	calcium channel, voltage-dependent, P/Q type, alpha 1A subunit	0.017544	0.543103	147.98
Specific-5204-chr3-25	chr3	95151881	95152281	+	23	/data/home/fongam//data/chipseq/BLRP/lan/BLRP-Srf-zym/peaks.txt	intron (NM_008847, intron 9 of 14)	NA	-24132	NM_008951	19185	Mm.2261	NM_008951	ENSMUSG00000005625	Psmd4	Af1|Mcb1|angiocidin	proteasome (prosome, macropain) 26S subunit, non-ATPase, 4	0.0275	0.453865	147.98
Merge-chr14-30018502-0	chr14	30018302	30018702	+	20.75	/data/home/fongam//data/chipseq/BLRP/lan/BLRP-Elk4-notx/peaks.txt|/data/home/fongam//data/chipseq/BLRP/lan/BLRP-Elk4-zym/peaks.txt|/data/home/fongam//data/chipseq/BLRP/lan/BLRP-Srf-zym/peaks.txt|/data/home/fongam//data/chipseq/ThioMac/new/ThioMac-SRF-noClones/peaks.txt	intron (NM_022656, intron 7 of 20)	NA	17333	NM_022656	64652	Mm.298728	NM_022656	ENSMUSG00000021910	Nisch	1200007D05Rik|3202002H23Rik|AW494485|I-1	nischarin	0.01	0.461347	147.98
Merge-chr11-70466748-0	chr11	70466548	70466948	+	26	/data/home/fongam//data/chipseq/BLRP/lan/BLRP-Srf-zym/peaks.txt|/data/home/fongam//data/chipseq/ThioMac/new/ThioMac-SRF-noClones/peaks.txt	intron (NM_027445, intron 7 of 8)	NA	2964	NM_027445	70510	Mm.261818	XM_001471737	ENSMUSG00000040746	Rnf167	0610010G05Rik|5730408C10Rik|AU019305|AV328608|RP23-326P7.8	ring finger protein 167	0.013089	0.501305	147.98
Specific-6013-chr2-30	chr2	68716573	68716973	+	27	/data/home/fongam//data/chipseq/BLRP/lan/BLRP-Srf-zym/peaks.txt	intron (NM_172856, intron 1 of 9)	NA	54377	NM_172856	241447	Mm.393211	NM_172856	ENSMUSG00000027035	Lass6	4732462C07Rik|AW544719|T1L	LAG1 homolog, ceramide synthase 6	0	0.311258	147.98
Merge-chr15-77669905-0	chr15	77669705	77670105	+	21	/data/home/fongam//data/chipseq/BLRP/lan/BLRP-Srf-zym/peaks.txt|/data/home/fongam//data/chipseq/ThioMac/new/ThioMac-SRF-noClones/peaks.txt	promoter (NM_022410)	NA	-535	NM_022410	17886	Mm.29677	NM_022410	ENSMUSG00000022443	Myh9	C80049|D0Jmb2|E030044M24Rik|Fltn|Myhn-1|Myhn1|NMHCIIA|TU72.6	myosin, heavy polypeptide 9, non-muscle	0.059829	0.555241	147.98
Merge-chr4-56896378-0	chr4	56896178	56896578	+	15.5	/data/home/fongam//data/chipseq/BLRP/lan/BLRP-Srf-zym/peaks.txt|/data/home/fongam//data/chipseq/ThioMac/new/ThioMac-SRF-noClones/peaks.txt	promoter (NM_026079)	NA	-5	NM_001081420	230234	Mm.268148	NM_001081420	ENSMUSG00000038827	BC026590	-	cDNA sequence BC026590	0.09	0.663342	147.98
Specific-1923-chr1-51	chr1	127387822	127388222	+	17	/data/home/fongam//data/chipseq/BLRP/lan/BLRP-Srf-zym/peaks.txt	promoter (NM_028787)	NA	-540	NM_028787	74150	Mm.28654	NM_028787	ENSMUSG00000026342	Slc35f5	1300003P13Rik|AI646727	solute carrier family 35, member F5	0.07	0.653367	147.98
Specific-92-chr4-44	chr4	140878010	140878410	+	21	/data/home/fongam//data/chipseq/BLRP/lan/BLRP-Srf-zym/peaks.txt	promoter (NM_133754)	NA	-82	NM_133754	74202	Mm.479564	NM_001163256	ENSMUSG00000006219	Fblim1	2410043F08Rik|Cal|Gt10	filamin binding LIM protein 1	0.042373	0.563025	147.98
Specific-2421-chr2-50	chr2	144218930	144219330	+	20	/data/home/fongam//data/chipseq/BLRP/lan/BLRP-Srf-zym/peaks.txt	promoter (NM_172859)	NA	-56	NM_029763	70408	Mm.389351	NM_029763	ENSMUSG00000027427	Polr3f	2810411G20Rik|3010019O03Rik|3110032A07Rik|MGC11656|RPC39|RPC6	polymerase (RNA) III (DNA directed) polypeptide F	0.08	0.623441	147.98
Merge-chr1-153981507-0	chr1	153981307	153981707	+	16	/data/home/fongam//data/chipseq/BLRP/lan/BLRP-Srf-zym/peaks.txt|/data/home/fongam//data/chipseq/ThioMac/new/ThioMac-SRF-noClones/peaks.txt	Intergenic	NA	-128969	NM_197990	69399	Mm.278031	NM_197990	ENSMUSG00000032666	1700025G04Rik	2610510E02Rik|2900042O04Rik|AV212693|ENSMUSG00000073540|MGC14005	RIKEN cDNA 1700025G04 gene	0.005222	0.479167	143.21
Specific-7060-chr3-30	chr3	152751215	152751615	+	21	/data/home/fongam//data/chipseq/BLRP/lan/BLRP-Srf-zym/peaks.txt	Intergenic	NA	99929	NM_025662	329777	Mm.331447	NM_025662	ENSMUSG00000039047	Pigk	3000001O05Rik	phosphatidylinositol glycan anchor biosynthesis, class K	0.013158	0.496732	143.21
Merge-chr2-30521997-0	chr2	30521797	30522197	+	23	/data/home/fongam//data/chipseq/BLRP/lan/BLRP-Srf-zym/peaks.txt|/data/home/fongam//data/chipseq/ThioMac/new/ThioMac-SRF-noClones/peaks.txt	Intergenic	NA	101719	NM_198000	73598	Mm.34166	NM_198000	ENSMUSG00000044320	1700001O22Rik	1700113K14Rik|4930549G18Rik	RIKEN cDNA 1700001O22 gene	0.021127	0.517483	143.21
Merge-chr2-24133920-0	chr2	24133720	24134120	+	14	/data/home/fongam//data/chipseq/BLRP/lan/BLRP-Srf-zym/peaks.txt|/data/home/fongam//data/chipseq/ThioMac/new/ThioMac-SRF-noClones/peaks.txt	Intergenic	NA	20715	NM_153077	215274	Mm.218750	NM_153077	ENSMUSG00000046845	Il1f10	MGC130267|MGC130268	interleukin 1 family, member 10	0.0125	0.453865	143.21
Merge-chr8-114124018-0	chr8	114123818	114124218	+	16	/data/home/fongam//data/chipseq/BLRP/lan/BLRP-Srf-zym/peaks.txt|/data/home/fongam//data/chipseq/ThioMac/new/ThioMac-SRF-noClones/peaks.txt	intron (NM_009149, intron 1 of 25)	NA	21857	NM_009149	20340	Mm.440619	NM_009149	ENSMUSG00000003316	Glg1	AI593353|AW537898|CFR|CFR-1|ESL-1|MG-160|MG160|Selel	golgi apparatus protein 1	0.029412	0.305556	143.21
Specific-2370-chr1-27	chr1	108447596	108447996	+	23	/data/home/fongam//data/chipseq/BLRP/lan/BLRP-Srf-zym/peaks.txt	intron (NM_009741, intron 1 of 1)	NA	94041	NM_009741	12043	Mm.479419	XM_001476583	ENSMUSG00000057329	Bcl2	AW986256|Bcl-2|C430015F12Rik|D630044D05Rik|D830018M01Rik	B-cell leukemia/lymphoma 2	0	0.391753	143.21
Merge-chr13-49312927-0	chr13	49312727	49313127	+	14.5	/data/home/fongam//data/chipseq/BLRP/lan/BLRP-Srf-zym/peaks.txt|/data/home/fongam//data/chipseq/ThioMac/new/ThioMac-SRF-noClones/peaks.txt	intron (NM_015759, intron 1 of 17)	NA	8218	NM_015759	30938	Mm.291089	NM_015759	ENSMUSG00000037946	Fgd3	5830461L01Rik|ZFYVE5	FYVE, RhoGEF and PH domain containing 3	0.002732	0.459239	143.21
Merge-chr1-121331849-0	chr1	121331649	121332049	+	19	/data/home/fongam//data/chipseq/BLRP/lan/BLRP-Elk4-notx/peaks.txt|/data/home/fongam//data/chipseq/BLRP/lan/BLRP-Elk4-zym/peaks.txt|/data/home/fongam//data/chipseq/BLRP/lan/BLRP-Srf-zym/peaks.txt|/data/home/fongam//data/chipseq/ThioMac/new/ThioMac-SRF-noClones/peaks.txt	intron (NM_022327, intron 1 of 4)	NA	479	NM_022327	64143	Mm.27832	NM_022327	ENSMUSG00000004451	Ralb	5730472O18Rik	v-ral simian leukemia viral oncogene homolog B (ras related)	0.035	0.538653	143.21
Merge-chr3-86980615-0	chr3	86980415	86980815	+	20	/data/home/fongam//data/chipseq/BLRP/lan/BLRP-Srf-zym/peaks.txt|/data/home/fongam//data/chipseq/ThioMac/new/ThioMac-SRF-noClones/peaks.txt	intron (NM_027539, intron 2 of 15)	NA	26193	NM_027539	70762	Mm.44490	NM_027539	ENSMUSG00000028078	Dclk2	6330415M09Rik|AU044875|CL2|CLICK2|Click-II|Dcamkl2	doublecortin-like kinase 2	0.005	0.396509	143.21
Merge-chr6-86404277-0	chr6	86404077	86404477	+	15	/data/home/fongam//data/chipseq/BLRP/lan/BLRP-Srf-zym/peaks.txt|/data/home/fongam//data/chipseq/ThioMac/new/ThioMac-SRF-noClones/peaks.txt	NA	NA	-3	NR_027370	232196	Mm.333219	NM_146170	ENSMUSG00000046679	C87436	MGC25529	expressed sequence C87436	0.08	0.581047	143.21
Specific-1809-chr14-22	chr14	58551895	58552295	+	20	/data/home/fongam//data/chipseq/BLRP/lan/BLRP-Srf-zym/peaks.txt	promoter (NM_001168537)	NA	-26	NM_001168536	71891	Mm.439850	NM_001168535	ENSMUSG00000021982	Cdadc1	2310010M10Rik|AI449174|AI463398|BB130816|NYD-SP15	cytidine and dCMP deaminase domain containing 1	0.0575	0.568579	143.21
Merge-chr1-192884143-0	chr1	192883943	192884343	+	24.5	/data/home/fongam//data/chipseq/BLRP/lan/BLRP-Srf-zym/peaks.txt|/data/home/fongam//data/chipseq/ThioMac/new/ThioMac-SRF-noClones/peaks.txt	promoter (NM_007498)	NA	-195	NM_007498	11910	Mm.2706	NM_007498	ENSMUSG00000026628	Atf3	LRG-21	activating transcription factor 3	0.0725	0.660848	143.21
Specific-1706-chr4-32	chr4	131115328	131115728	+	27	/data/home/fongam//data/chipseq/BLRP/lan/BLRP-Srf-zym/peaks.txt	promoter (NM_025297)	NA	-19	NM_025297	26922	Mm.192706	NM_025297	ENSMUSG00000028910	Mecr	AI195831|Nrbf1	mitochondrial trans-2-enoyl-CoA reductase	0.0725	0.618454	143.21
Specific-5286-chr19-18	chr19	57505946	57506346	+	22	/data/home/fongam//data/chipseq/BLRP/lan/BLRP-Srf-zym/peaks.txt	promoter (NM_029839)	NA	-10	NM_029839	72133	Mm.258404	NM_028115	ENSMUSG00000025086	Trub1	2610009I02Rik|9030425C13Rik|AI448235|BB118943|C76870|MGC107612	TruB pseudouridine (psi) synthase homolog 1 (E. coli)	0.0375	0.53616	143.21
Merge-chr4-146748658-0	chr4	146748458	146748858	+	14.5	/data/home/fongam//data/chipseq/BLRP/lan/BLRP-Srf-zym/peaks.txt|/data/home/fongam//data/chipseq/ThioMac/new/ThioMac-SRF-noClones/peaks.txt	promoter (NM_133201)	NA	-39	NM_133201	170731	Mm.154312	NM_133201	ENSMUSG00000029020	Mfn2	D630023P19Rik|Fzo	mitofusin 2	0.08908	0.647564	143.21
Specific-7042-chr2-60	chr2	30803774	30804174	+	18	/data/home/fongam//data/chipseq/BLRP/lan/BLRP-Srf-zym/peaks.txt	promoter (NM_144885)	NA	-24	NM_144885	227707	Mm.235238	NM_144885	ENSMUSG00000026851	BC005624	MGC11690	cDNA sequence BC005624	0.09	0.633416	143.21
Merge-chr19-25028725-0	chr19	25028525	25028925	+	16	/data/home/fongam//data/chipseq/BLRP/lan/BLRP-Srf-zym/peaks.txt|/data/home/fongam//data/chipseq/ThioMac/new/ThioMac-SRF-noClones/peaks.txt	promoter (NM_146097)	NA	-70	NM_146097	226043	Mm.272127	NM_146097	ENSMUSG00000024878	Cbwd1	AV349248|BC018472|MGC28027|MGC59411	COBW domain containing 1	0.07	0.598504	143.21
Merge-chr1-54508709-0	chr1	54508509	54508909	+	22.5	/data/home/fongam//data/chipseq/BLRP/lan/BLRP-Srf-zym/peaks.txt|/data/home/fongam//data/chipseq/ThioMac/new/ThioMac-SRF-noClones/peaks.txt	Intergenic	NA	-6482	NM_001163314	241062	Mm.253601	XM_892623	ENSMUSG00000070889	Pgap1	5033403E17Rik|9030223K07Rik|A530084K22|D230012E17Rik|oto	post-GPI attachment to proteins 1	0.014815	0.404412	138.44
Merge-chr9-43056982-0	chr9	43056782	43057182	+	16.25	/data/home/fongam//data/chipseq/BLRP/lan/BLRP-Elk4-notx/peaks.txt|/data/home/fongam//data/chipseq/BLRP/lan/BLRP-Elk4-zym/peaks.txt|/data/home/fongam//data/chipseq/BLRP/lan/BLRP-Srf-zym/peaks.txt|/data/home/fongam//data/chipseq/ThioMac/new/ThioMac-SRF-noClones/peaks.txt	Intergenic	NA	-4776	NM_023655	72169	Mm.273277	NM_023655	ENSMUSG00000032013	Trim29	1110047J21Rik|2810431N19Rik|4732461M22Rik|AI119726	tripartite motif-containing 29	0.0175	0.548628	138.44
Specific-5495-chr12-20	chr12	82743557	82743957	+	21	/data/home/fongam//data/chipseq/BLRP/lan/BLRP-Srf-zym/peaks.txt	Intergenic	NA	-35121	NM_018814	54604	Mm.86584	NM_018814	ENSMUSG00000021140	Pcnx	2900024E21Rik|3526401J03Rik|AF096286|AI327143|AI413187|Pcnxl1	pecanex homolog (Drosophila)	0	0.4	138.44
Merge-chr5-130209757-0	chr5	130209557	130209957	+	17.5	/data/home/fongam//data/chipseq/BLRP/lan/BLRP-Elk4-notx/peaks.txt|/data/home/fongam//data/chipseq/BLRP/lan/BLRP-Elk4-zym/peaks.txt|/data/home/fongam//data/chipseq/BLRP/lan/BLRP-Srf-zym/peaks.txt|/data/home/fongam//data/chipseq/ThioMac/new/ThioMac-SRF-noClones/peaks.txt	Intergenic	NA	16514	NM_026916	69034	Mm.211372	XM_001478672		4930579G22Rik	1810010E01Rik	RIKEN cDNA 4930579G22 gene	0.011268	0.47191	138.44
Merge-chr2-131115207-0	chr2	131115007	131115407	+	10.67	/data/home/fongam//data/chipseq/BLRP/lan/BLRP-Elk4-zym/peaks.txt|/data/home/fongam//data/chipseq/BLRP/lan/BLRP-Srf-zym/peaks.txt|/data/home/fongam//data/chipseq/ThioMac/new/ThioMac-SRF-noClones/peaks.txt	Intergenic	NA	-68096	NM_001177834	228608	Mm.136586	NM_001177833	ENSMUSG00000027333	Smox	B130066H01Rik|PAO|PAOh1|SMO	spermine oxidase	0.015	0.438903	138.44
Merge-chr3-109376983-0	chr3	109376783	109377183	+	17	/data/home/fongam//data/chipseq/BLRP/lan/BLRP-Srf-zym/peaks.txt|/data/home/fongam//data/chipseq/ThioMac/new/ThioMac-SRF-noClones/peaks.txt	Intergenic	NA	-91756	NM_020505	57257	Mm.282257	NM_020505	ENSMUSG00000033721	Vav3	A530094I06Rik|AA986410|MGC27838	vav 3 oncogene	0	0.467742	138.44
Merge-chr19-11678603-0	chr19	11678403	11678803	+	25.5	/data/home/fongam//data/chipseq/BLRP/lan/BLRP-Srf-zym/peaks.txt|/data/home/fongam//data/chipseq/ThioMac/new/ThioMac-SRF-noClones/peaks.txt	Intergenic	NA	-6754	NM_026835	68774	Mm.290390	NM_026835	ENSMUSG00000024679	Ms4a6d	1110058E16Rik|AI447446|Ms4a11	membrane-spanning 4-domains, subfamily A, member 6D	0.01	0.374065	138.44
Merge-chr4-149761708-0	chr4	149761508	149761908	+	16	/data/home/fongam//data/chipseq/BLRP/lan/BLRP-Srf-zym/peaks.txt|/data/home/fongam//data/chipseq/ThioMac/new/ThioMac-SRF-noClones/peaks.txt	Intergenic	NA	-2247	NM_011612	21942	Mm.244187	NM_001077508	ENSMUSG00000028965	Tnfrsf9	4-1BB|A930040I11Rik|AA408498|AI325004|CDw137|Cd137|ILA|Ly63	tumor necrosis factor receptor superfamily, member 9	0.011765	0.572254	138.44
Merge-chr17-56855766-0	chr17	56855566	56855966	+	12.5	/data/home/fongam//data/chipseq/BLRP/lan/BLRP-Srf-zym/peaks.txt|/data/home/fongam//data/chipseq/ThioMac/new/ThioMac-SRF-noClones/peaks.txt	Intergenic	NA	-20656	NM_011617	21948	Mm.42228	NM_011617	ENSMUSG00000019489	Cd70	CD27LG|Cd27l|Tnfsf7	CD70 antigen	0.00578	0.491379	138.44
Specific-6767-chr6-31	chr6	17005585	17005985	+	18	/data/home/fongam//data/chipseq/BLRP/lan/BLRP-Srf-zym/peaks.txt	Intergenic	NA	-9364	NM_207176	21753	Mm.436548	NM_011570	ENSMUSG00000029552	Tes	D6Ertd352e|TESS|Tes1|Tes2|testin2	testis derived transcript	0.006849	0.380952	138.44
Specific-3451-chr16-20	chr16	32315991	32316391	+	19	/data/home/fongam//data/chipseq/BLRP/lan/BLRP-Srf-zym/peaks.txt	Intergenic	NA	-4062	NM_001160402	277203	Mm.310368	XM_205829	ENSMUSG00000079625	Tm4sf19	EG277203	transmembrane 4 L six family member 19	0.005764	0.458453	138.44
Specific-3727-chr10-19	chr10	60864219	60864619	+	22	/data/home/fongam//data/chipseq/BLRP/lan/BLRP-Srf-zym/peaks.txt	Intergenic	NA	-6771	NM_153542	216011	Mm.136116	NM_153542	ENSMUSG00000037151	Lrrc20	BC036304|MGC25719	leucine rich repeat containing 20	0.0175	0.468828	138.44
Specific-4109-chr7-41	chr7	29692860	29693260	+	21	/data/home/fongam//data/chipseq/BLRP/lan/BLRP-Srf-zym/peaks.txt	intron (NM_001033355, intron 1 of 9)	NA	345	NM_001167872	243905	Mm.322432	NM_001033355	ENSMUSG00000074221	Zfp568	C80731|Gm1691|chato	zinc finger protein 568	0.0575	0.551122	138.44
Specific-3269-chr10-21	chr10	61719248	61719648	+	22	/data/home/fongam//data/chipseq/BLRP/lan/BLRP-Srf-zym/peaks.txt	intron (NM_001146100, intron 1 of 17)	NA	16330	NM_001146100	15275	Mm.196605	NM_001146100	ENSMUSG00000037012	Hk1	BB404130|Hk-1|Hk1-s|dea|mHk1-s	hexokinase 1	NA	NA	138.44
Specific-4156-chr2-39	chr2	31731464	31731864	+	22	/data/home/fongam//data/chipseq/BLRP/lan/BLRP-Srf-zym/peaks.txt	intron (NM_011836, intron 7 of 27)	NA	22374	NM_011836	23928	Mm.302362	NM_011836	ENSMUSG00000026840	Lamc3	AI562206|AW240805	laminin gamma 3	0.01	0.483791	138.44
Specific-5717-chr14-25	chr14	45764993	45765393	+	18	/data/home/fongam//data/chipseq/BLRP/lan/BLRP-Srf-zym/peaks.txt	intron (NM_026832, intron 2 of 5)	NA	11072	NM_026832	68755	Mm.343809	NM_026832	ENSMUSG00000055128	Cgrrf1	1110038G02Rik|1810009H17Rik|CGR19	cell growth regulator with ring finger domain 1	0.0025	0.478803	138.44
Specific-4311-chr11-47	chr11	87531820	87532220	+	19	/data/home/fongam//data/chipseq/BLRP/lan/BLRP-Srf-zym/peaks.txt	intron (NM_172448, intron 2 of 9)	NA	-21740	NM_009296	20922	Mm.622	NM_009296	ENSMUSG00000020485	Supt4h1	AL022777|Supt4h	suppressor of Ty 4 homolog 1 (S. cerevisiae)	0.022346	0.501393	138.44
Specific-2857-chr19-17	chr19	24774412	24774812	+	22	/data/home/fongam//data/chipseq/BLRP/lan/BLRP-Srf-zym/peaks.txt	intron (NM_175013, intron 10 of 10)	NA	33507	NM_183160	226040	Mm.391170	NM_183160	ENSMUSG00000048572	E030010A14Rik	MGC107144	RIKEN cDNA E030010A14 gene	0.006329	0.41195	138.44
Merge-chr15-84870491-0	chr15	84870291	84870691	+	14.5	/data/home/fongam//data/chipseq/BLRP/lan/BLRP-Srf-zym/peaks.txt|/data/home/fongam//data/chipseq/ThioMac/new/ThioMac-SRF-noClones/peaks.txt	intron (NM_177067, intron 1 of 4)	NA	5663	NM_177067	73225	Mm.247535	NM_133750	ENSMUSG00000022434	Fam118a	3110048E14Rik|C230014M12Rik	family with sequence similarity 118, member A	0.0025	0.473815	138.44
Specific-3960-chr2-62	chr2	94140276	94140676	+	18	/data/home/fongam//data/chipseq/BLRP/lan/BLRP-Srf-zym/peaks.txt	intron (NM_183106, intron 17 of 24)	NA	67052	NM_183106	74569	Mm.426483	NM_183106	ENSMUSG00000027194	Ttc17	9130020K17Rik|D2Bwg1005e	tetratricopeptide repeat domain 17	0.015	0.431421	138.44
Specific-5784-chr16-26	chr16	17824774	17825174	+	17	/data/home/fongam//data/chipseq/BLRP/lan/BLRP-Srf-zym/peaks.txt	promoter (NM_001081633)	NA	-63	NM_001081633	27886	Mm.256480	NM_001081633	ENSMUSG00000003527	Dgcr14	AI462402|D16H22S1269E|Dgcr1|Dgsi|ES2|Es2el	DiGeorge syndrome critical region gene 14	0.0625	0.518703	138.44
Specific-7084-chr2-35	chr2	25077226	25077626	+	24	/data/home/fongam//data/chipseq/BLRP/lan/BLRP-Srf-zym/peaks.txt	promoter (NM_001082476)	NA	-3	NM_001082476	78797	Mm.40020	XM_001472503	ENSMUSG00000006471	Ndor1	4930447P04Rik|NR1|Ndor	NADPH dependent diflavin oxidoreductase 1	0.085	0.680798	138.44
Merge-chr15-88950952-0	chr15	88950752	88951152	+	20.5	/data/home/fongam//data/chipseq/BLRP/lan/BLRP-Srf-zym/peaks.txt|/data/home/fongam//data/chipseq/ThioMac/new/ThioMac-SRF-noClones/peaks.txt	promoter (NM_001163319)	NA	-36	NM_001163319	328580	Mm.477273	NM_001163319		Tubgcp6	AI843275|D430023H11|mKIAA1669	tubulin, gamma complex associated protein 6	0.08	0.605985	138.44
Merge-chr17-33367599-0	chr17	33367399	33367799	+	14.67	/data/home/fongam//data/chipseq/BLRP/lan/BLRP-Elk4-notx/peaks.txt|/data/home/fongam//data/chipseq/BLRP/lan/BLRP-Elk4-zym/peaks.txt|/data/home/fongam//data/chipseq/BLRP/lan/BLRP-Srf-zym/peaks.txt	promoter (NM_008997)	NA	-233	NM_008997	19326	Mm.387587	NM_008997	ENSMUSG00000077450	Rab11b	A730055L17Rik	RAB11B, member RAS oncogene family	0.0275	0.466334	138.44
Merge-chr14-19717718-0	chr14	19717518	19717918	+	23.5	/data/home/fongam//data/chipseq/BLRP/lan/BLRP-Srf-zym/peaks.txt|/data/home/fongam//data/chipseq/ThioMac/new/ThioMac-SRF-noClones/peaks.txt	promoter (NM_009502)	NA	-267	NM_009502	22330	Mm.279361	NM_009502	ENSMUSG00000021823	Vcl	9430097D22|AA571387|AI462105|AW545629	vinculin	0.085	0.680798	138.44
Specific-1306-chr10-31	chr10	57841973	57842373	+	18	/data/home/fongam//data/chipseq/BLRP/lan/BLRP-Srf-zym/peaks.txt	promoter (NM_011240)	NA	-36	NM_011240	19386	Mm.431695	NM_011240	ENSMUSG00000003226	Ranbp2	A430087B05Rik|AI256741|NUP358	RAN binding protein 2	0.115	0.638404	138.44
Merge-chr17-28055876-0	chr17	28055676	28056076	+	22	/data/home/fongam//data/chipseq/BLRP/lan/BLRP-Srf-zym/peaks.txt|/data/home/fongam//data/chipseq/ThioMac/new/ThioMac-SRF-noClones/peaks.txt	promoter (NM_011287)	NA	-184	NM_011287	19896	Mm.478271	NM_011287	ENSMUSG00000037805	Rpl10a	CsA-19|Nedd6	ribosomal protein L10A	0.0475	0.605985	138.44
Specific-1424-chr4-45	chr4	40946373	40946773	+	20	/data/home/fongam//data/chipseq/BLRP/lan/BLRP-Srf-zym/peaks.txt	promoter (NM_021535)	NA	-17	NM_021535	74255	Mm.478276	NM_021535	ENSMUSG00000028409	Smu1	2600001O03Rik|2610203K23Rik|AB044414|AI845086|AW556129|Bwd	smu-1 suppressor of mec-8 and unc-52 homolog (C. elegans)	0.117241	0.638225	138.44
Specific-2826-chr3-35	chr3	129823271	129823671	+	20	/data/home/fongam//data/chipseq/BLRP/lan/BLRP-Srf-zym/peaks.txt	promoter (NM_026578)	NA	-293	NM_026578	68147	Mm.24873	NM_026578	ENSMUSG00000028010	Gar1	AA409823|AI326794|C430047J18Rik|Nola1	GAR1 ribonucleoprotein homolog (yeast)	0.0975	0.630923	138.44
Specific-2246-chr7-32	chr7	30373550	30373950	+	25	/data/home/fongam//data/chipseq/BLRP/lan/BLRP-Srf-zym/peaks.txt	promoter (NM_027999)	NA	4	NM_027999	71909	Mm.290410	XM_001001304	ENSMUSG00000078762	Haus5	2310022K01Rik	HAUS augmin-like complex, subunit 5	0.06	0.566085	138.44
Specific-121-chr1-29	chr1	152154773	152155173	+	23	/data/home/fongam//data/chipseq/BLRP/lan/BLRP-Srf-zym/peaks.txt	promoter (NM_133780)	NA	-83	NM_133780	108989	Mm.174256	NM_133780	ENSMUSG00000006005	Tpr	2610029M07Rik|C77892	translocated promoter region	0.0575	0.586035	138.44
Merge-chr13-38642617-0	chr13	38642417	38642817	+	14.67	/data/home/fongam//data/chipseq/BLRP/lan/BLRP-Elk4-notx/peaks.txt|/data/home/fongam//data/chipseq/BLRP/lan/BLRP-Elk4-zym/peaks.txt|/data/home/fongam//data/chipseq/BLRP/lan/BLRP-Srf-zym/peaks.txt	promoter (NM_139063)	NA	-42	NM_139063	17828	Mm.261554	NM_139063	ENSMUSG00000038982	Muted	1810074A19Rik|mu	muted	0.091603	0.596447	138.44
Specific-1763-chr7-38	chr7	24239067	24239467	+	22	/data/home/fongam//data/chipseq/BLRP/lan/BLRP-Srf-zym/peaks.txt	promoter (NM_153134)	NA	-141	NM_153134	210146	Mm.41108	NM_153134	ENSMUSG00000041037	Irgq	AF322649|FKSG27|Irgq1	immunity-related GTPase family, Q	0.055	0.553616	138.44
Merge-chr10-80105079-0	chr10	80104879	80105279	+	28.67	/data/home/fongam//data/chipseq/BLRP/lan/BLRP-Elk4-notx/peaks.txt|/data/home/fongam//data/chipseq/BLRP/lan/BLRP-Srf-zym/peaks.txt|/data/home/fongam//data/chipseq/ThioMac/new/ThioMac-SRF-noClones/peaks.txt	promoter (NM_172457)	NA	-130	NM_172457	208228	Mm.49309	NM_172457	ENSMUSG00000003348	Mobkl2a	5330417K06Rik|A630029F06|AV218468	MOB1, Mps One Binder kinase activator-like 2A (yeast)	0.1075	0.705736	138.44
Specific-4053-chr6-26	chr6	113497251	113497651	+	22	/data/home/fongam//data/chipseq/BLRP/lan/BLRP-Srf-zym/peaks.txt	promoter (NM_175101)	NA	-8	NM_001033244	211651	Mm.160061	NM_001033244	ENSMUSG00000034023	Fancd2	2410150O07Rik|AU015151|BB137857|FA-D2|FA4|FACD|FAD|FANCD	Fanconi anemia, complementation group D2	0.0825	0.59601	138.44
Merge-chr11-3548855-0	chr11	3548655	3549055	+	23	/data/home/fongam//data/chipseq/BLRP/lan/BLRP-Srf-zym/peaks.txt|/data/home/fongam//data/chipseq/ThioMac/new/ThioMac-SRF-noClones/peaks.txt	promoter (NR_002321)	NA	-44	NR_002321	544752	Mm.471608	NR_002321		Tug1	AI316828	taurine upregulated gene 1	0.120879	0.68306	138.44
Specific-2689-chr14-23	chr14	72183317	72183717	+	20	/data/home/fongam//data/chipseq/BLRP/lan/BLRP-Srf-zym/peaks.txt	Intergenic	NA	-60687	NM_026119	67381	Mm.282888	NM_026119	ENSMUSG00000022109	Med4	2410046H15Rik|DRIP36|HSPC126|TRAP36|Vdirp|Vdrip	mediator of RNA polymerase II transcription, subunit 4 homolog (yeast)	0.03	0.451372	133.66
Merge-chr12-74698330-0	chr12	74698130	74698530	+	15	/data/home/fongam//data/chipseq/BLRP/lan/BLRP-Srf-zym/peaks.txt|/data/home/fongam//data/chipseq/ThioMac/new/ThioMac-SRF-noClones/peaks.txt	Intergenic	NA	-128375	NM_010431	15251	Mm.446610	NM_010431	ENSMUSG00000021109	Hif1a	AA959795|HIF1alpha|MOP1|bHLHe78	hypoxia inducible factor 1, alpha subunit	0.0125	0.533666	133.66
Specific-6483-chr5-43	chr5	33412029	33412429	+	20	/data/home/fongam//data/chipseq/BLRP/lan/BLRP-Srf-zym/peaks.txt	Intergenic	NA	-8847	NM_019810	20537	Mm.25237	NM_019810	ENSMUSG00000011034	Slc5a1	Sglt1	solute carrier family 5 (sodium/glucose cotransporter), member 1	0.016949	0.464435	133.66
Merge-chr3-100568275-0	chr3	100568075	100568475	+	24	/data/home/fongam//data/chipseq/BLRP/lan/BLRP-Srf-zym/peaks.txt|/data/home/fongam//data/chipseq/ThioMac/new/ThioMac-SRF-noClones/peaks.txt	Intergenic	NA	49978	NM_001142952	74645	Mm.226900	NM_001142952		Fam46c	4930431B09Rik|AI449797	family with sequence similarity 46, member C	0.0075	0.508728	133.66
Merge-chr10-77884247-0	chr10	77884047	77884447	+	26	/data/home/fongam//data/chipseq/BLRP/lan/BLRP-Srf-zym/peaks.txt|/data/home/fongam//data/chipseq/ThioMac/new/ThioMac-SRF-noClones/peaks.txt	Intergenic	NA	-16170	NM_172134	216134	Mm.206159	NM_172134	ENSMUSG00000032788	Pdxk	2310036D04Rik|AA119688|C77999	pyridoxal (pyridoxine, vitamin B6) kinase	0.005917	0.464706	133.66
Specific-6357-chr12-23	chr12	112007683	112008083	+	19	/data/home/fongam//data/chipseq/BLRP/lan/BLRP-Srf-zym/peaks.txt	Intergenic	NA	-14435	NM_021516	17169	Mm.425769	NM_021516	ENSMUSG00000007411	Mark3	1600015G02Rik|A430080F22Rik|ETK-1|ETK1|Emk2|KIAA4230|MPK10	MAP/microtubule affinity-regulating kinase 3	0.031915	0.478947	133.66
Merge-chr11-68352842-0	chr11	68352642	68353042	+	17.5	/data/home/fongam//data/chipseq/BLRP/lan/BLRP-Srf-zym/peaks.txt|/data/home/fongam//data/chipseq/ThioMac/new/ThioMac-SRF-noClones/peaks.txt	intron (NM_001004435, intron 13 of 19)	NA	-19539	NM_146004	215723	Mm.131205	NM_146004	ENSMUSG00000048329	Mfsd6l	MGC32231	major facilitator superfamily domain containing 6-like	0.017241	0.440171	133.66
Specific-4316-chr8-39	chr8	14651462	14651862	+	19	/data/home/fongam//data/chipseq/BLRP/lan/BLRP-Srf-zym/peaks.txt	intron (NM_001145965, intron 3 of 14)	NA	-236851	NM_012000	26889	Mm.467756	NM_012000	ENSMUSG00000026317	Cln8	mnd	ceroid-lipofuscinosis, neuronal 8	0.01	0.503741	133.66
Merge-chr9-66840199-0	chr9	66839999	66840399	+	13	/data/home/fongam//data/chipseq/BLRP/lan/BLRP-Srf-zym/peaks.txt|/data/home/fongam//data/chipseq/ThioMac/new/ThioMac-SRF-noClones/peaks.txt	intron (NM_001164256, intron 1 of 7)	NA	2816	NM_001164252	22003	Mm.121878	NM_001164248	ENSMUSG00000032366	Tpm1	AA986836|AI854628|TM2|Tm3|Tmpa|Tpm-1|alpha-TM	tropomyosin 1, alpha	0.0075	0.471322	133.66
Merge-chr4-124205879-0	chr4	124205679	124206079	+	13.33	/data/home/fongam//data/chipseq/BLRP/lan/BLRP-Elk4-notx/peaks.txt|/data/home/fongam//data/chipseq/BLRP/lan/BLRP-Srf-zym/peaks.txt|/data/home/fongam//data/chipseq/ThioMac/new/ThioMac-SRF-noClones/peaks.txt	intron (NM_010213, intron 1 of 5)	NA	2876	NM_010213	14201	Mm.331856	NM_010213	ENSMUSG00000032643	Fhl3	SLIM2	four and a half LIM domains 3	0.005	0.591022	133.66
Merge-chrX-92310434-0	chrX	92310234	92310634	+	14.5	/data/home/fongam//data/chipseq/BLRP/lan/BLRP-Srf-zym/peaks.txt|/data/home/fongam//data/chipseq/ThioMac/new/ThioMac-SRF-noClones/peaks.txt	intron (NM_010833, intron 1 of 12)	NA	11670	NM_010833	17698	Mm.138876	NM_010833	ENSMUSG00000031207	Msn	C78546	moesin	0.003135	0.475	133.66
Merge-chr3-88578966-0	chr3	88578766	88579166	+	25.5	/data/home/fongam//data/chipseq/BLRP/lan/BLRP-Srf-zym/peaks.txt|/data/home/fongam//data/chipseq/ThioMac/new/ThioMac-SRF-noClones/peaks.txt	intron (NM_019390, intron 1 of 9)	NA	260	NM_019390	16905	Mm.471227	NM_001002011	ENSMUSG00000028063	Lmna	-	lamin A	0.045333	0.660477	133.66
Merge-chr14-56565959-0	chr14	56565759	56566159	+	14.5	/data/home/fongam//data/chipseq/BLRP/lan/BLRP-Srf-zym/peaks.txt|/data/home/fongam//data/chipseq/ThioMac/new/ThioMac-SRF-noClones/peaks.txt	intron (NM_020506, intron 9 of 22)	NA	-40280	NM_026526	68043	Mm.45225	NM_026526	ENSMUSG00000021951	N6amt2	2510005D08Rik|AW045965|Ayu21-96|Gt(pU21)96Imeg|GtAyu21-96	N-6 adenine-specific DNA methyltransferase 2 (putative)	0.0075	0.374065	133.66
Specific-606-chr11-29	chr11	86402988	86403388	+	5	/data/home/fongam//data/chipseq/BLRP/lan/BLRP-MKL-zym/peaks.txt	intron (NM_029478, intron 10 of 11)	NA	-2835	NR_029738	387140		NR_029738		Mir21	Mirn21|mmu-mir-21	microRNA 21	0.0125	0.478803	133.66
Merge-chr7-27066274-0	chr7	27066074	27066474	+	16	/data/home/fongam//data/chipseq/BLRP/lan/BLRP-Elk4-notx/peaks.txt|/data/home/fongam//data/chipseq/BLRP/lan/BLRP-Srf-zym/peaks.txt|/data/home/fongam//data/chipseq/ThioMac/new/ThioMac-SRF-noClones/peaks.txt	intron (NM_032610, intron 35 of 35)	NA	-1506	NM_138676	192192	Mm.470999	NM_138676	ENSMUSG00000003759	Shkbp1	B930062H15Rik|Sb1	Sh3kbp1 binding protein 1	0.03	0.533666	133.66
Specific-1094-chr9-37	chr9	53458299	53458699	+	20	/data/home/fongam//data/chipseq/BLRP/lan/BLRP-Srf-zym/peaks.txt	intron (NM_175562, intron 1 of 1)	NA	10128	NM_175562	270160	Mm.290285	NM_175562	ENSMUSG00000055069	Rab39	C230094F14Rik	RAB39, member RAS oncogene family	0.006757	0.390728	133.66
Specific-3596-chr15-22	chr15	81248809	81249209	+	19	/data/home/fongam//data/chipseq/BLRP/lan/BLRP-Srf-zym/peaks.txt	intron (NM_177310, intron 2 of 8)	NA	-13481	NM_021317	57755	Mm.440590	NM_021317	ENSMUSG00000047108	Dnajb7	4933424H20Rik|Dj5|mDj5	DnaJ (Hsp40) homolog, subfamily B, member 7	0.0025	0.371571	133.66
Merge-chr3-90334772-0	chr3	90334572	90334972	+	19.5	/data/home/fongam//data/chipseq/BLRP/lan/BLRP-Srf-zym/peaks.txt|/data/home/fongam//data/chipseq/ThioMac/new/ThioMac-SRF-noClones/peaks.txt	NA	NA	653	NM_013901	30791	Mm.294709	NM_013901	ENSMUSG00000052310	Slc39a1	Zip1|Zirtl	solute carrier family 39 (zinc transporter), member 1	0.0325	0.553616	133.66
Specific-7120-chr3-37	chr3	95192174	95192574	+	19	/data/home/fongam//data/chipseq/BLRP/lan/BLRP-Srf-zym/peaks.txt	promoter (NM_008847)	NA	-112	NM_008847	18720	Mm.296409	NM_008847	ENSMUSG00000028126	Pip5k1a	Pip5k1b|Pipk5a|Pipk5b	phosphatidylinositol-4-phosphate 5-kinase, type 1 alpha	0.0575	0.553616	133.66
Merge-chr13-55454232-0	chr13	55454032	55454432	+	18.5	/data/home/fongam//data/chipseq/BLRP/lan/BLRP-Srf-zym/peaks.txt|/data/home/fongam//data/chipseq/ThioMac/new/ThioMac-SRF-noClones/peaks.txt	promoter (NM_011938)	NA	-724	NM_011938	26385	Mm.10193	NM_001038018	ENSMUSG00000074886	Grk6	Gprk6	G protein-coupled receptor kinase 6	0.06	0.600998	133.66
Merge-chr5-5521020-0	chr5	5520820	5521220	+	10.67	/data/home/fongam//data/chipseq/BLRP/lan/BLRP-MKL-zym/peaks.txt|/data/home/fongam//data/chipseq/BLRP/lan/BLRP-Srf-zym/peaks.txt|/data/home/fongam//data/chipseq/ThioMac/new/ThioMac-SRF-noClones/peaks.txt	promoter (NM_022890)	NA	-38	NM_022890	64945	Mm.40132	NM_022890	ENSMUSG00000046798	Cldn12	-	claudin 12	0.05	0.523691	133.66
Specific-3112-chr5-47	chr5	130540107	130540507	+	20	/data/home/fongam//data/chipseq/BLRP/lan/BLRP-Srf-zym/peaks.txt	promoter (NM_023248)	NA	-15	NM_178897	100929	Mm.271296	NM_001015876	ENSMUSG00000056310	Tyw1	AW125391|Rsafd1	tRNA-yW synthesizing protein 1 homolog (S. cerevisiae)	0.072555	0.540881	133.66
Specific-530-chr5-41	chr5	143594180	143594580	+	22	/data/home/fongam//data/chipseq/BLRP/lan/BLRP-Srf-zym/peaks.txt	promoter (NM_028379)	NA	-14	NM_028379	72881	Mm.261606	NM_028379	ENSMUSG00000001844	Zdhhc4	1810021D01Rik|2900029I10Rik	zinc finger, DHHC domain containing 4	0.0975	0.608479	133.66
Specific-2779-chr18-14	chr18	9957930	9958330	+	17	/data/home/fongam//data/chipseq/BLRP/lan/BLRP-Srf-zym/peaks.txt	promoter (NM_153552)	NA	-48	NM_153552	225160	Mm.219648	NM_153552	ENSMUSG00000024287	Thoc1	3110002N20Rik|AW107452|MGC28284|NMP-84	THO complex 1	0.085	0.625935	133.66
Specific-3183-chrX-7	chrX	95140266	95140666	+	21	/data/home/fongam//data/chipseq/BLRP/lan/BLRP-Srf-zym/peaks.txt	promoter (NM_207633)	NA	-34	NM_207633	77929	Mm.212290	NM_207633	ENSMUSG00000047694	Yipf6	A430107J06Rik|MGC59484	Yip1 domain family, member 6	0.059211	0.590909	133.66
Specific-3668-chr7-55	chr7	145117602	145118002	+	16	/data/home/fongam//data/chipseq/BLRP/lan/BLRP-Srf-zym/peaks.txt	exon (NM_145379, exon 3 of 3)	NA	-6423	NM_203490	211578	Mm.370299	NM_203490	ENSMUSG00000051207	Mrgprd	Gm499|MrgD|TGR7	MAS-related GPR, member D	0.0475	0.563591	128.89
Specific-3012-chr18-5	chr18	80332654	80333054	+	24	/data/home/fongam//data/chipseq/BLRP/lan/BLRP-Srf-zym/peaks.txt	Intergenic	NA	-19313	NM_175028	240442	Mm.26594	XM_140497	ENSMUSG00000053950	Adnp2	8430420L05Rik|BC024969|Kiaa0863|MGC38953|Zfp508|mKIAA0863	ADNP homeobox 2	0.006849	0.37415	128.89
Merge-chr12-71918304-0	chr12	71918104	71918504	+	16	/data/home/fongam//data/chipseq/BLRP/lan/BLRP-Srf-zym/peaks.txt|/data/home/fongam//data/chipseq/ThioMac/new/ThioMac-SRF-noClones/peaks.txt	Intergenic	NA	-16268	NM_001081195	238247	Mm.241601	NM_001081195	ENSMUSG00000048118	Arid4a	A630009N03|A630067N03Rik|MmRBBP1|Rbbp1	AT rich interactive domain 4A (RBP1-like)	0.0125	0.408978	128.89
Specific-3917-chr1-24	chr1	183083736	183084136	+	24	/data/home/fongam//data/chipseq/BLRP/lan/BLRP-Srf-zym/peaks.txt	Intergenic	NA	-35283	NM_145514	226757	Mm.289082	NM_145514	ENSMUSG00000038733	Wdr26	1600024A01Rik|AA693241|AI447817|AU044014|C77982	WD repeat domain 26	0.0075	0.456359	128.89
Merge-chr13-52994542-0	chr13	52994342	52994742	+	17	/data/home/fongam//data/chipseq/BLRP/lan/BLRP-Srf-zym/peaks.txt|/data/home/fongam//data/chipseq/ThioMac/new/ThioMac-SRF-noClones/peaks.txt	Intergenic	NA	-1071	NM_017373	18030	Mm.136604	NM_017373	ENSMUSG00000056749	Nfil3	AV225605|E4BP4	nuclear factor, interleukin 3, regulated	0.035	0.518703	128.89
Merge-chr15-62091383-0	chr15	62091183	62091583	+	15.5	/data/home/fongam//data/chipseq/BLRP/lan/BLRP-Srf-zym/peaks.txt|/data/home/fongam//data/chipseq/ThioMac/new/ThioMac-SRF-noClones/peaks.txt	Intergenic	NA	-42266	NR_003523	67552	Mm.4608	NR_003523		H2afy3	4933432H23Rik	H2A histone family, member Y3	0.005	0.486284	128.89
Specific-5956-chr19-20	chr19	10231061	10231461	+	21	/data/home/fongam//data/chipseq/BLRP/lan/BLRP-Srf-zym/peaks.txt	Intergenic	NA	-18672	NM_146094	76267	Mm.30158	NM_146094	ENSMUSG00000010663	Fads1	0710001O03Rik|A930006B21Rik|AI317215|DSD|MGC37858	fatty acid desaturase 1	0.003968	0.482213	128.89
Merge-chr1-54973567-0	chr1	54973367	54973767	+	19.5	/data/home/fongam//data/chipseq/BLRP/lan/BLRP-Srf-zym/peaks.txt|/data/home/fongam//data/chipseq/ThioMac/new/ThioMac-SRF-noClones/peaks.txt	Intergenic	NA	-1544	NM_031179	81898	Mm.279736	NM_031179	ENSMUSG00000025982	Sf3b1	155kDa|2810001M05Rik|AA409119|Prp10|SAP155|SF3b155|TA-8|Targ4	splicing factor 3b, subunit 1	0.010526	0.421875	128.89
Specific-5483-chr19-22	chr19	53618973	53619373	+	21	/data/home/fongam//data/chipseq/BLRP/lan/BLRP-Srf-zym/peaks.txt	Intergenic	NA	-34535	NM_007790	13006	Mm.14910	NM_007790	ENSMUSG00000024974	Smc3	Bamacan|Cspg6|HCAP|Mmip1|SMC-3|SmcD	structural maintenace of chromosomes 3	0.0225	0.523691	128.89
Specific-7007-chr7-43	chr7	142094004	142094404	+	21	/data/home/fongam//data/chipseq/BLRP/lan/BLRP-Srf-zym/peaks.txt	Intergenic	NA	12255	NM_015808	50774	Mm.389993	NM_015808		Krtap5-1	-	keratin associated protein 5-1	0.047319	0.484277	128.89
Merge-chr6-83448152-0	chr6	83447952	83448352	+	35	/data/home/fongam//data/chipseq/BLRP/lan/BLRP-Srf-zym/peaks.txt|/data/home/fongam//data/chipseq/ThioMac/new/ThioMac-SRF-noClones/peaks.txt	intron (NM_001162521, intron 4 of 5)	NA	24475	NM_013764	27369	Mm.42234	NM_001162521	ENSMUSG00000014554	Dguok	dGK|dGK1|dGK2|dGK3	deoxyguanosine kinase	0	0.522581	128.89
Specific-1190-chr4-46	chr4	114506596	114506996	+	20	/data/home/fongam//data/chipseq/BLRP/lan/BLRP-Srf-zym/peaks.txt	intron (NM_009185, intron 5 of 16)	NA	8746	NM_009185	20460	Mm.3988	NM_009185	ENSMUSG00000028718	Stil	Sil	Scl/Tal1 interrupting locus	0.005391	0.383378	128.89
Specific-2958-chr5-48	chr5	135455100	135455500	+	20	/data/home/fongam//data/chipseq/BLRP/lan/BLRP-Srf-zym/peaks.txt	intron (NM_009745, intron 1 of 5)	NA	2301	NM_009745	12054	Mm.405834	XM_001474834	ENSMUSG00000029681	Bcl7b	-	B-cell CLL/lymphoma 7B	0.00831	0.494475	128.89
Merge-chr16-58417653-0	chr16	58417453	58417853	+	14.5	/data/home/fongam//data/chipseq/BLRP/lan/BLRP-Srf-zym/peaks.txt|/data/home/fongam//data/chipseq/ThioMac/new/ThioMac-SRF-noClones/peaks.txt	intron (NM_018784, intron 7 of 10)	NA	48202	NM_018784	54613	Mm.212742	NM_018784	ENSMUSG00000022747	St3gal6	1700023B24Rik|AI930218|AW552396|Siat10|St3galVI	ST3 beta-galactoside alpha-2,3-sialyltransferase 6	0.0075	0.456359	128.89
Specific-5273-chr11-65	chr11	86468828	86469228	+	15	/data/home/fongam//data/chipseq/BLRP/lan/BLRP-Srf-zym/peaks.txt	intron (NM_029478, intron 5 of 11)	NA	30989	NM_029478	75909	Mm.479212	NM_029478	ENSMUSG00000018171	Tmem49	3110098I04Rik|4930579A11Rik|AI787464|ni-2	transmembrane protein 49	0.015	0.448878	128.89
Merge-chr4-133858382-0	chr4	133858182	133858582	+	20	/data/home/fongam//data/chipseq/BLRP/lan/BLRP-Srf-zym/peaks.txt|/data/home/fongam//data/chipseq/ThioMac/new/ThioMac-SRF-noClones/peaks.txt	intron (NM_207237, intron 4 of 11)	NA	-34140	NM_029100	74777	Mm.29773	NM_029100	ENSMUSG00000050989	Sepn1	1110019I12Rik|AI414492	selenoprotein N, 1	0.014925	0.372024	128.89
Specific-6035-chr2-64	chr2	118848235	118848635	+	18	/data/home/fongam//data/chipseq/BLRP/lan/BLRP-Srf-zym/peaks.txt	promoter (NM_001033136)	NA	40	NM_001033136	67809	Mm.475909	NM_001033136	ENSMUSG00000070730	Fam82a2	1200015F23Rik|AI131757|Ptpip51|RMD-3|Rmd3	family with sequence similarity 82, member A2	0.09	0.648379	128.89
Specific-3384-chr2-110	chr2	120300704	120301104	+	12	/data/home/fongam//data/chipseq/BLRP/lan/BLRP-Srf-zym/peaks.txt	promoter (NM_001159609)	NA	27	NM_025475	66296	Mm.221900	NM_025475	ENSMUSG00000027285	Haus2	1700101G24Rik|2410007P03Rik|AU020217|Cep27	HAUS augmin-like complex, subunit 2	0.085	0.638404	128.89
Merge-chr10-126524109-0	chr10	126523909	126524309	+	15.67	/data/home/fongam//data/chipseq/BLRP/lan/BLRP-Elk4-notx/peaks.txt|/data/home/fongam//data/chipseq/BLRP/lan/BLRP-Elk4-zym/peaks.txt|/data/home/fongam//data/chipseq/BLRP/lan/BLRP-Srf-zym/peaks.txt	promoter (NM_001171026)	NA	0	NM_177614	216440	Mm.295246	NM_001171026	ENSMUSG00000040462	Os9	4632413K17Rik|AU022351	amplified in osteosarcoma	0.06	0.568579	128.89
Merge-chr1-173071098-0	chr1	173070898	173071298	+	15.25	/data/home/fongam//data/chipseq/BLRP/lan/BLRP-Elk4-notx/peaks.txt|/data/home/fongam//data/chipseq/BLRP/lan/BLRP-Elk4-zym/peaks.txt|/data/home/fongam//data/chipseq/BLRP/lan/BLRP-Srf-zym/peaks.txt|/data/home/fongam//data/chipseq/ThioMac/new/ThioMac-SRF-noClones/peaks.txt	promoter (NM_010185)	NA	-74	NM_010185	14127	Mm.22673	NM_010185	ENSMUSG00000058715	Fcer1g	AI573376|CD23|FcR-gamma|FcR[g]|FcRgamma|Fce1g|Ly-50	Fc receptor, IgE, high affinity I, gamma polypeptide	0.035	0.573566	128.89
Specific-1029-chr9-39	chr9	122799476	122799876	+	20	/data/home/fongam//data/chipseq/BLRP/lan/BLRP-Srf-zym/peaks.txt	promoter (NM_010620)	NA	22	NM_025419	66202	Mm.268307	NM_025419	ENSMUSG00000032551	1110059G10Rik	-	RIKEN cDNA 1110059G10 gene	0.08	0.605985	128.89
Specific-6160-chr7-40	chr7	110635412	110635812	+	22	/data/home/fongam//data/chipseq/BLRP/lan/BLRP-Srf-zym/peaks.txt	promoter (NM_025999)	NA	-52	NM_025999	67150	Mm.96867	NM_025999	ENSMUSG00000030788	Rnf141	2610110L04Rik|AA792898|AU022812|ZFP36|ZNF230	ring finger protein 141	0.067449	0.628655	128.89
Merge-chr15-58702673-0	chr15	58702473	58702873	+	9.75	/data/home/fongam//data/chipseq/BLRP/lan/BLRP-Elk4-notx/peaks.txt|/data/home/fongam//data/chipseq/BLRP/lan/BLRP-Elk4-zym/peaks.txt|/data/home/fongam//data/chipseq/BLRP/lan/BLRP-Srf-zym/peaks.txt|/data/home/fongam//data/chipseq/ThioMac/new/ThioMac-SRF-noClones/peaks.txt	promoter (NM_026642)	NA	-59	NM_026642	68260	Mm.278805	NM_026642	ENSMUSG00000037085	Trmt12	4632406N01Rik|AI449275	tRNA methyltranferase 12 homolog (S. cerevisiae)	0.06	0.456359	128.89
Specific-3548-chr10-19	chr10	80723927	80724327	+	7	/data/home/fongam//data/chipseq/BLRP/lan/BLRP-Elk4-notx/peaks.txt	promoter (NM_027381)	NA	-105	NM_027381	70312	Mm.87628	NM_027381	ENSMUSG00000034889	2510012J08Rik	-	RIKEN cDNA 2510012J08 gene	0.065	0.593516	128.89
Specific-6572-chr10-28	chr10	98536318	98536718	+	20	/data/home/fongam//data/chipseq/BLRP/lan/BLRP-Srf-zym/peaks.txt	promoter (NM_027740)	NA	-341	NM_027740	382406	Mm.440656	NM_027740	ENSMUSG00000019952	Poc1b	4933430F16Rik|Wdr51b	POC1 centriolar protein homolog B (Chlamydomonas)	0.075676	0.548387	128.89
Merge-chr19-5295522-0	chr19	5295322	5295722	+	16.5	/data/home/fongam//data/chipseq/BLRP/lan/BLRP-Srf-zym/peaks.txt|/data/home/fongam//data/chipseq/ThioMac/new/ThioMac-SRF-noClones/peaks.txt	promoter (NM_030109)	NA	-67	NM_030109	319322	Mm.471551	NM_030109	ENSMUSG00000024853	Sf3b2	145kDa|2610311M13Rik|2810441F20Rik|B230398H18Rik|SAP145|SF3b1|SF3b145|SF3b150	splicing factor 3b, subunit 2	0.0675	0.573566	128.89
Merge-chr3-96070823-0	chr3	96070623	96071023	+	17.5	/data/home/fongam//data/chipseq/BLRP/lan/BLRP-Srf-zym/peaks.txt|/data/home/fongam//data/chipseq/ThioMac/new/ThioMac-SRF-noClones/peaks.txt	Intergenic	NA	10421	NM_023320	67220	Mm.458147	NM_023320	ENSMUSG00000015745	Plekho1	2810052M02Rik|Ckip1|JZA-20|Jza2|MGC151380	pleckstrin homology domain containing, family O member 1	0.018717	0.553191	124.11
Specific-1700-chr3-31	chr3	79323605	79324005	+	20	/data/home/fongam//data/chipseq/BLRP/lan/BLRP-Srf-zym/peaks.txt	Intergenic	NA	-92003	NM_001099624	76089	Mm.31220	XM_001473837	ENSMUSG00000062232	Rapgef2	5830453M24Rik|CNRasGEF|Pdzgef1|RA-GEF-1|mKIAA0313|nRapGEP	Rap guanine nucleotide exchange factor (GEF) 2	0.006897	0.431507	124.11
Merge-chr18-67495233-0	chr18	67495033	67495433	+	14	/data/home/fongam//data/chipseq/BLRP/lan/BLRP-Srf-zym/peaks.txt|/data/home/fongam//data/chipseq/ThioMac/new/ThioMac-SRF-noClones/peaks.txt	Intergenic	NA	-20867	NM_026473	67951	Mm.181860	NM_026473	ENSMUSG00000001473	Tubb6	2310057H16Rik|BB220206	tubulin, beta 6	0.024129	0.590909	124.11
Specific-3310-chr15-27	chr15	73286787	73287187	+	17	/data/home/fongam//data/chipseq/BLRP/lan/BLRP-Srf-zym/peaks.txt	Intergenic	NA	-36540	NM_007982	14083	Mm.254494	NM_001130409	ENSMUSG00000022607	Ptk2	FAK|FRNK|Fadk|KIAA4203|mKIAA4203	PTK2 protein tyrosine kinase 2	0.006557	0.436482	124.11
Merge-chr16-92301517-0	chr16	92301317	92301717	+	21.5	/data/home/fongam//data/chipseq/BLRP/lan/BLRP-Srf-zym/peaks.txt|/data/home/fongam//data/chipseq/ThioMac/new/ThioMac-SRF-noClones/peaks.txt	Intergenic	NA	-12581	NM_019466	54720	Mm.265744	NM_001081549	ENSMUSG00000022951	Rcan1	2410048A02Rik|AA408855|AI429645|AL024459|AV028423|Adapt78|CALP1L|CSP1|DSC1|Dscr1|MCIP1|RCN1	regulator of calcineurin 1	0.034483	0.644068	124.11
Specific-1765-chr14-24	chr14	65833402	65833802	+	19	/data/home/fongam//data/chipseq/BLRP/lan/BLRP-Srf-zym/peaks.txt	Intergenic	NA	10642	NM_001034881	432870	Mm.479693	NM_001034881	ENSMUSG00000075553	Gm5464	EG432870	predicted gene 5464	0.015748	0.387597	124.11
Merge-chr5-143191731-0	chr5	143191531	143191931	+	19	/data/home/fongam//data/chipseq/BLRP/lan/BLRP-Srf-zym/peaks.txt|/data/home/fongam//data/chipseq/ThioMac/new/ThioMac-SRF-noClones/peaks.txt	Intergenic	NA	-19867	NM_007393	11461	Mm.469717	NM_007393	ENSMUSG00000029580	Actb	Actx|E430023M04Rik|beta-actin	actin, beta	0.025	0.618454	124.11
Specific-244-chr1-44	chr1	89382143	89382543	+	18	/data/home/fongam//data/chipseq/BLRP/lan/BLRP-Srf-zym/peaks.txt	intron (NM_001111314, intron 1 of 14)	NA	22698	NM_001111314	53972	Mm.435439	NM_001111314	ENSMUSG00000026259	Ngef	Tims2|ephexin	neuronal guanine nucleotide exchange factor	0.015564	0.548263	124.11
Merge-chr6-137546674-0	chr6	137546474	137546874	+	10	/data/home/fongam//data/chipseq/BLRP/lan/BLRP-Elk4-zym/peaks.txt|/data/home/fongam//data/chipseq/BLRP/lan/BLRP-Srf-zym/peaks.txt	intron (NM_007945, intron 2 of 21)	NA	66642	NM_007945	13860	Mm.412332	NM_007945	ENSMUSG00000015766	Eps8	AW261790	epidermal growth factor receptor pathway substrate 8	0.0275	0.483791	124.11
Specific-4227-chr15-32	chr15	100966680	100967080	+	17	/data/home/fongam//data/chipseq/BLRP/lan/BLRP-Srf-zym/peaks.txt	intron (NM_009612, intron 9 of 10)	NA	10309	NM_009612	11482	Mm.279542	NM_009612	ENSMUSG00000000530	Acvrl1	AI115505|AI427544|Acvrlk1|Alk1	activin A receptor, type II-like 1	0.009259	0.454128	124.11
Specific-3552-chr11-67	chr11	97641419	97641819	+	15	/data/home/fongam//data/chipseq/BLRP/lan/BLRP-Srf-zym/peaks.txt	intron (NM_010688, intron 4 of 6)	NA	-15251	NM_001080935	68127	Mm.110270	NM_001080935	ENSMUSG00000050538	B230217C12Rik	AI840637	RIKEN cDNA B230217C12 gene	0.03	0.573566	124.11
Specific-6253-chr12-19	chr12	81147901	81148301	+	21	/data/home/fongam//data/chipseq/BLRP/lan/BLRP-Srf-zym/peaks.txt	intron (NM_134156, intron 1 of 20)	NA	31110	NM_134156	109711	Mm.403477	NM_134156	ENSMUSG00000015143	Actn1	3110023F10Rik|Actn1a	actinin, alpha 1	0.0075	0.528678	124.11
Merge-chr13-108959000-0	chr13	108958800	108959200	+	14.5	/data/home/fongam//data/chipseq/BLRP/lan/BLRP-Srf-zym/peaks.txt|/data/home/fongam//data/chipseq/ThioMac/new/ThioMac-SRF-noClones/peaks.txt	intron (NM_145456, intron 2 of 14)	NA	51811	NM_145456	67263	Mm.433838	XM_358311	ENSMUSG00000032846	Zswim6	2900036G02Rik|mKIAA1577	zinc finger, SWIM domain containing 6	0.004808	0.454545	124.11
Merge-chr19-12540651-0	chr19	12540451	12540851	+	19	/data/home/fongam//data/chipseq/BLRP/lan/BLRP-Srf-zym/peaks.txt|/data/home/fongam//data/chipseq/ThioMac/new/ThioMac-SRF-noClones/peaks.txt	intron (NM_172442, intron 7 of 8)	NA	12827	NM_010821	17476	Mm.3999	NM_010821	ENSMUSG00000046805	Mpeg1	MGC150002|MGC150003|MPS1|Mpg-1	macrophage expressed gene 1	0.0025	0.426434	124.11
Specific-1063-chr17-26	chr17	31387296	31387696	+	16	/data/home/fongam//data/chipseq/BLRP/lan/BLRP-Srf-zym/peaks.txt	promoter (NM_001163769)	NA	-32	NM_001163769	108121	Mm.379289	NM_001163769	ENSMUSG00000061613	U2af1	2010107D16Rik|35kDa	U2 small nuclear ribonucleoprotein auxiliary factor (U2AF) 1	0.1275	0.693267	124.11
Specific-163-chr2-43	chr2	29757198	29757598	+	21	/data/home/fongam//data/chipseq/BLRP/lan/BLRP-Srf-zym/peaks.txt	promoter (NM_028923)	NA	-20	NM_028923	74412	Mm.275121	NM_028923	ENSMUSG00000019715	Gle1	4933405K21Rik|AA553313|Gle1l	GLE1 RNA export mediator (yeast)	0.0925	0.620948	124.11
Specific-3848-chr12-27	chr12	34014660	34015060	+	17	/data/home/fongam//data/chipseq/BLRP/lan/BLRP-Srf-zym/peaks.txt	promoter (NM_172253)	NA	-11	NM_172253	28071	Mm.413045	NM_172253	ENSMUSG00000020561	Twistnb	2410173G11|2810024J17Rik|D16Wsu83e	TWIST neighbor	0.075	0.618454	124.11
Merge-chr9-70006490-0	chr9	70006290	70006690	+	11.33	/data/home/fongam//data/chipseq/BLRP/lan/BLRP-MKL-zym/peaks.txt|/data/home/fongam//data/chipseq/BLRP/lan/BLRP-Srf-zym/peaks.txt|/data/home/fongam//data/chipseq/ThioMac/new/ThioMac-SRF-noClones/peaks.txt	promoter (NM_181072)	NA	-24	NM_181072	71602	Mm.249311	NM_181072	ENSMUSG00000032220	Myo1e	2310020N23Rik|9130023P14Rik|AA407778|myosin-1e|myr 3	myosin IE	0.055	0.568579	124.11
Specific-2409-chr1-47	chr1	37374468	37374868	+	17	/data/home/fongam//data/chipseq/BLRP/lan/BLRP-Srf-zym/peaks.txt	promoter (NM_198006)	NA	-50	NM_026123	67387	Mm.27404	NM_026123	ENSMUSG00000026111	Unc50	1110002A21Rik|GMH1|UNCL|URP	unc-50 homolog (C. elegans)	0.1075	0.688279	124.11
Merge-chr13-5870909-0	chr13	5870709	5871109	+	14	/data/home/fongam//data/chipseq/BLRP/lan/BLRP-Srf-zym/peaks.txt|/data/home/fongam//data/chipseq/ThioMac/new/ThioMac-SRF-noClones/peaks.txt	Intergenic	NA	10174	NM_011803	23849	Mm.275036	NM_011803	ENSMUSG00000000078	Klf6	AI448727|BCD1|C86813|CPBP|Copeb|FM2|FM6|Ierepo1|Ierepo3|R75280|Zf9	Kruppel-like factor 6	0.02	0.416459	119.34
Merge-chr8-26690542-0	chr8	26690342	26690742	+	15.5	/data/home/fongam//data/chipseq/BLRP/lan/BLRP-Srf-zym/peaks.txt|/data/home/fongam//data/chipseq/ThioMac/new/ThioMac-SRF-noClones/peaks.txt	Intergenic	NA	-23548	NM_177089	320165	Mm.308452	NM_177089	ENSMUSG00000065954	Tacc1	4833447E04Rik|AA960202|B230378H13Rik	transforming, acidic coiled-coil containing protein 1	0.0275	0.538653	119.34
Specific-839-chr16-21	chr16	95276849	95277249	+	19	/data/home/fongam//data/chipseq/BLRP/lan/BLRP-Srf-zym/peaks.txt	Intergenic	NA	-89400	NM_019664	16516	Mm.272239	NM_001039056	ENSMUSG00000062609	Kcnj15	4930414N08Rik|AI182284|AI267127|IRKK|Kir4.2	potassium inwardly-rectifying channel, subfamily J, member 15	0.020468	0.516035	119.34
Specific-204-chr10-48	chr10	94515256	94515656	+	16	/data/home/fongam//data/chipseq/BLRP/lan/BLRP-Srf-zym/peaks.txt	Intergenic	NA	-141190	NM_018797	54712	Mm.256712	NM_018797	ENSMUSG00000074785	Plxnc1	2510048K12Rik|AW742158|CD232|Vespr	plexin C1	0.0125	0.461347	119.34
Merge-chr13-21789922-0	chr13	21789722	21790122	+	15	/data/home/fongam//data/chipseq/BLRP/lan/BLRP-Srf-zym/peaks.txt|/data/home/fongam//data/chipseq/ThioMac/new/ThioMac-SRF-noClones/peaks.txt	Intergenic	NA	940	NM_178207	319153	Mm.397328	NM_178207	ENSMUSG00000069310	Hist1h3i	H3-H|Hist1h3a|Hist1h3g|Hist1h3h|MGC144390	histone cluster 1, H3i	0.012903	0.421222	119.34
Merge-chr10-39869675-0	chr10	39869475	39869875	+	14	/data/home/fongam//data/chipseq/BLRP/lan/BLRP-Srf-zym/peaks.txt|/data/home/fongam//data/chipseq/ThioMac/new/ThioMac-SRF-noClones/peaks.txt	Intergenic	NA	-38005	NM_001114332	72472	Mm.186778	NM_001114332		Slc16a10	2610103N14Rik|9830169E08|PRO0813|TAT1	solute carrier family 16 (monocarboxylic acid transporters), member 10	0	0.508929	119.34
Merge-chr18-30587818-0	chr18	30587618	30588018	+	21.5	/data/home/fongam//data/chipseq/BLRP/lan/BLRP-Elk4-notx/peaks.txt|/data/home/fongam//data/chipseq/BLRP/lan/BLRP-Elk4-zym/peaks.txt|/data/home/fongam//data/chipseq/BLRP/lan/BLRP-Srf-zym/peaks.txt|/data/home/fongam//data/chipseq/ThioMac/new/ThioMac-SRF-noClones/peaks.txt	Intergenic	NA	171912	NM_181414	225326	Mm.194127	NM_181414	ENSMUSG00000033628	Pik3c3	5330434F23Rik|Vps34	phosphoinositide-3-kinase, class 3	0.005	0.366584	119.34
Merge-chr5-147397179-0	chr5	147396979	147397379	+	14.5	/data/home/fongam//data/chipseq/BLRP/lan/BLRP-MKL-zym/peaks.txt|/data/home/fongam//data/chipseq/BLRP/lan/BLRP-Srf-zym/peaks.txt	Intergenic	NA	9262	NM_181730	20018	Mm.317557	NM_009087	ENSMUSG00000029642	Polr1d	1110003G10Rik|16kDa|AU018636|C81327|MGC107156|Rpo1-3|mRPA16	polymerase (RNA) I polypeptide D	0	0.482759	119.34
Merge-chr6-146632544-0	chr6	146632344	146632744	+	12.5	/data/home/fongam//data/chipseq/BLRP/lan/BLRP-Srf-zym/peaks.txt|/data/home/fongam//data/chipseq/ThioMac/new/ThioMac-SRF-noClones/peaks.txt	Intergenic	NA	-27572	NM_001178001	626175	Mm.391544	XM_893655		Gm6654	EG626175	predicted pseudogene 6654	0.0075	0.441397	119.34
Merge-chr6-125132274-0	chr6	125132074	125132474	+	11.33	/data/home/fongam//data/chipseq/BLRP/lan/BLRP-MKL-zym/peaks.txt|/data/home/fongam//data/chipseq/BLRP/lan/BLRP-Srf-zym/peaks.txt|/data/home/fongam//data/chipseq/ThioMac/new/ThioMac-SRF-noClones/peaks.txt	Intergenic	NA	-1072	NM_008084	14433	Mm.475698	NM_008084	ENSMUSG00000057666	Gapdh	Gapd|MGC102544|MGC102546|MGC103190|MGC103191|MGC105239	glyceraldehyde-3-phosphate dehydrogenase	0.0225	0.573566	119.34
Specific-4552-chr5-49	chr5	143177978	143178378	+	20	/data/home/fongam//data/chipseq/BLRP/lan/BLRP-Srf-zym/peaks.txt	Intergenic	NA	-6314	NM_007393	11461	Mm.469717	NM_007393	ENSMUSG00000029580	Actb	Actx|E430023M04Rik|beta-actin	actin, beta	0.010753	0.551601	119.34
Specific-1459-chr1-54	chr1	179405158	179405558	+	17	/data/home/fongam//data/chipseq/BLRP/lan/BLRP-Srf-zym/peaks.txt	Intergenic	NA	122862	NM_013915	30928	Mm.330700	NM_001012330	ENSMUSG00000063659	Zfp238	RP58|Znf238	zinc finger protein 238	0.003817	0.391635	119.34
Specific-5986-chr7-49	chr7	80248762	80249162	+	17	/data/home/fongam//data/chipseq/BLRP/lan/BLRP-Srf-zym/peaks.txt	Intergenic	NA	-4323	NM_172903	140481	Mm.269245	NM_172903	ENSMUSG00000038886	Man2a2	1700052O22Rik|4931438M07Rik|AI480988|MX	mannosidase 2, alpha 2	0.017804	0.494083	119.34
Merge-chr8-77982344-0	chr8	77982144	77982544	+	11	/data/home/fongam//data/chipseq/BLRP/lan/BLRP-Srf-zym/peaks.txt|/data/home/fongam//data/chipseq/ThioMac/new/ThioMac-SRF-noClones/peaks.txt	Intergenic	NA	-7346	NM_010442	15368	Mm.276389	NM_010442	ENSMUSG00000005413	Hmox1	D8Wsu38e|HO-1|HO1|Hemox|Hmox|Hsp32	heme oxygenase (decycling) 1	0.012552	0.460581	119.34
Specific-6959-chr5-59	chr5	145185276	145185676	+	18	/data/home/fongam//data/chipseq/BLRP/lan/BLRP-Srf-zym/peaks.txt	intron (NM_001038627, intron 1 of 17)	NA	33881	NM_029438	75788	Mm.27735	NM_001038627	ENSMUSG00000038780	Smurf1	4930431E10Rik|mKIAA1625	SMAD specific E3 ubiquitin protein ligase 1	0.015707	0.462141	119.34
Merge-chr5-66168320-0	chr5	66168120	66168520	+	19.5	/data/home/fongam//data/chipseq/BLRP/lan/BLRP-Srf-zym/peaks.txt|/data/home/fongam//data/chipseq/ThioMac/new/ThioMac-SRF-noClones/peaks.txt	intron (NM_001081105, intron 1 of 2)	NA	25616	NM_001081105	74734	Mm.20323	NM_001081105	ENSMUSG00000029204	Rhoh	5830400A04Rik|AU019774|Arhh	ras homolog gene family, member H	0.0125	0.516209	119.34
Merge-chr17-70650334-0	chr17	70650134	70650534	+	16	/data/home/fongam//data/chipseq/BLRP/lan/BLRP-Srf-zym/peaks.txt|/data/home/fongam//data/chipseq/ThioMac/new/ThioMac-SRF-noClones/peaks.txt	intron (NM_001128181, intron 5 of 9)	NA	101300	NM_001164077	21815	Mm.101034	NM_001164074	ENSMUSG00000047407	Tgif1	AA959811|AI462167|Tgif	TGFB-induced factor homeobox 1	0.015	0.483791	119.34
Specific-3474-chr4-55	chr4	140862902	140863302	+	17	/data/home/fongam//data/chipseq/BLRP/lan/BLRP-Srf-zym/peaks.txt	intron (NM_001163256, intron 3 of 8)	NA	8898	NM_001163256	74202	Mm.479564	NM_001163256	ENSMUSG00000006219	Fblim1	2410043F08Rik|Cal|Gt10	filamin binding LIM protein 1	0	0.28	119.34
Merge-chr14-62083373-0	chr14	62083173	62083573	+	14	/data/home/fongam//data/chipseq/BLRP/lan/BLRP-MKL-zym/peaks.txt|/data/home/fongam//data/chipseq/BLRP/lan/BLRP-Srf-zym/peaks.txt|/data/home/fongam//data/chipseq/ThioMac/new/ThioMac-SRF-noClones/peaks.txt	intron (NM_007798, intron 1 of 9)	NA	6798	NM_007798	13030	Mm.236553	NM_007798	ENSMUSG00000021939	Ctsb	-	cathepsin B	0.01	0.458853	119.34
Specific-4106-chr13-31	chr13	43800058	43800458	+	19	/data/home/fongam//data/chipseq/BLRP/lan/BLRP-Srf-zym/peaks.txt	intron (NM_009856, intron 2 of 4)	NA	4179	NM_009856	12522	Mm.57175	NM_009856	ENSMUSG00000015396	Cd83	MGC130312|MGC130313	CD83 antigen	0.0075	0.498753	119.34
Merge-chr4-43579866-0	chr4	43579666	43580066	+	14	/data/home/fongam//data/chipseq/BLRP/lan/BLRP-Srf-zym/peaks.txt|/data/home/fongam//data/chipseq/ThioMac/new/ThioMac-SRF-noClones/peaks.txt	intron (NM_011602, intron 1 of 56)	NA	3817	NM_011602	21894	Mm.208601	NM_011602	ENSMUSG00000028465	Tln1	Tln	talin 1	0.0125	0.521197	119.34
Specific-3758-chr5-44	chr5	38841970	38842370	+	20	/data/home/fongam//data/chipseq/BLRP/lan/BLRP-Srf-zym/peaks.txt	intron (NM_011715, intron 2 of 14)	NA	7674	NM_011715	22388	Mm.406120	NM_011715	ENSMUSG00000005103	Wdr1	Aip1|D5Wsu185e|rede	WD repeat domain 1	0.01	0.491272	119.34
Merge-chr8-74508203-0	chr8	74508003	74508403	+	14.5	/data/home/fongam//data/chipseq/BLRP/lan/BLRP-Srf-zym/peaks.txt|/data/home/fongam//data/chipseq/ThioMac/new/ThioMac-SRF-noClones/peaks.txt	intron (NM_011977, intron 3 of 13)	NA	10287	NM_011977	26457	Mm.38165	NM_011977	ENSMUSG00000031808	Slc27a1	FATP1|Fatp	solute carrier family 27 (fatty acid transporter), member 1	0.00369	0.496324	119.34
Merge-chr16-38614723-0	chr16	38614523	38614923	+	25	/data/home/fongam//data/chipseq/BLRP/lan/BLRP-Srf-zym/peaks.txt|/data/home/fongam//data/chipseq/ThioMac/new/ThioMac-SRF-noClones/peaks.txt	intron (NM_020260, intron 1 of 11)	NA	17644	NM_020260	12549	Mm.370848	NM_020260	ENSMUSG00000022799	Arhgap31	5830477L08Rik|AU041750|Cdgap|D330026I07Rik	Rho GTPase activating protein 31	0.016667	0.371901	119.34
Specific-4317-chr9-50	chr9	83232653	83233053	+	17	/data/home/fongam//data/chipseq/BLRP/lan/BLRP-Srf-zym/peaks.txt	intron (NM_027448, intron 1 of 7)	NA	4964	NM_027448	75782	Mm.199698	NM_027448	ENSMUSG00000032258	Lca5	4930431B11Rik|5730406O13Rik|AV274874|ORF64	Leber congenital amaurosis 5 (human)	0	0.428571	119.34
Specific-106-chr5-71	chr5	147373836	147374236	+	16	/data/home/fongam//data/chipseq/BLRP/lan/BLRP-Srf-zym/peaks.txt	intron (NM_080795, intron 1 of 9)	NA	12885	NM_080795	140887	Mm.272203	NM_080795	ENSMUSG00000016520	Lnx2	9630046H24|AW209022	ligand of numb-protein X 2	0.01	0.416459	119.34
Merge-chr1-129078166-0	chr1	129077966	129078366	+	13	/data/home/fongam//data/chipseq/BLRP/lan/BLRP-Srf-zym/peaks.txt|/data/home/fongam//data/chipseq/ThioMac/new/ThioMac-SRF-noClones/peaks.txt	intron (NM_145128, intron 2 of 17)	NA	45634	NM_145128	107895	Mm.472488	NM_145128	ENSMUSG00000036155	Mgat5	4930471A21Rik|5330407H02Rik|AI480971|GlcNAc-TV	mannoside acetylglucosaminyltransferase 5	0	0.428571	119.34
Merge-chr2-104391019-0	chr2	104390819	104391219	+	15.5	/data/home/fongam//data/chipseq/BLRP/lan/BLRP-Srf-zym/peaks.txt|/data/home/fongam//data/chipseq/ThioMac/new/ThioMac-SRF-noClones/peaks.txt	promoter (NM_001037326)	NA	-304	NM_177253	228410	Mm.479443	NM_001037326	ENSMUSG00000027176	Cstf3	4732468G05Rik|C79532|CstF-77|MGC6373	cleavage stimulation factor, 3' pre-RNA, subunit 3	0.066092	0.54	119.34
Merge-chr5-108553091-0	chr5	108552891	108553291	+	13	/data/home/fongam//data/chipseq/BLRP/lan/BLRP-Srf-zym/peaks.txt|/data/home/fongam//data/chipseq/ThioMac/new/ThioMac-SRF-noClones/peaks.txt	promoter (NM_001081234)	NA	-136	NM_001081234	433931	Mm.319881	NM_001081234	ENSMUSG00000029263	Pigg	Gpi7	phosphatidylinositol glycan anchor biosynthesis, class G	0.0975	0.67581	119.34
Merge-chr17-32902545-0	chr17	32902345	32902745	+	10.67	/data/home/fongam//data/chipseq/BLRP/lan/BLRP-Elk4-notx/peaks.txt|/data/home/fongam//data/chipseq/BLRP/lan/BLRP-Srf-zym/peaks.txt|/data/home/fongam//data/chipseq/ThioMac/new/ThioMac-SRF-noClones/peaks.txt	promoter (NM_001142957)	NA	-10	NM_029952	77652	Mm.460572	XM_001472768	ENSMUSG00000008686	Zfp422-rs1	A430003O12Rik|AI842447|C430039G02Rik|C530035A18Rik|Krox-25-2	zinc finger protein 422, related sequence 1	0.04	0.508728	119.34
Specific-2750-chr16-16	chr16	17532695	17533095	+	22	/data/home/fongam//data/chipseq/BLRP/lan/BLRP-Srf-zym/peaks.txt	promoter (NM_001164609)	NA	-22	NM_001164610	77626	Mm.34659	NM_001164609	ENSMUSG00000005899	Smpd4	4122402O22Rik|mKIAA1418	sphingomyelin phosphodiesterase 4	0.066667	0.539642	119.34
Specific-6719-chr6-42	chr6	4036774	4037174	+	15	/data/home/fongam//data/chipseq/BLRP/lan/BLRP-Srf-zym/peaks.txt	promoter (NM_009748)	NA	-47	NM_009748	12068	Mm.286457	NM_009748	ENSMUSG00000032757	Bet1	AW555236|Bet-1	blocked early in transport 1 homolog (S. cerevisiae)	0.045	0.538653	119.34
Specific-3536-chr1-30	chr1	132846458	132846858	+	8	/data/home/fongam//data/chipseq/BLRP/lan/BLRP-Elk4-zym/peaks.txt	promoter (NM_010548)	NA	-733	NM_010548	16153	Mm.874	NM_010548	ENSMUSG00000016529	Il10	CSIF|Il-10	interleukin 10	0.015	0.501247	119.34
Merge-chr5-121806562-0	chr5	121806362	121806762	+	15	/data/home/fongam//data/chipseq/BLRP/lan/BLRP-Elk4-zym/peaks.txt|/data/home/fongam//data/chipseq/BLRP/lan/BLRP-Srf-zym/peaks.txt	promoter (NM_010765)	NA	-53	NM_010765	17165	Mm.272206	XM_001479242	ENSMUSG00000029454	Mapkapk5	MK5|PRAK	MAP kinase-activated protein kinase 5	0.101064	0.676393	119.34
Specific-6071-chr9-32	chr9	65143870	65144270	+	22	/data/home/fongam//data/chipseq/BLRP/lan/BLRP-Srf-zym/peaks.txt	promoter (NM_016688)	NA	-4	NM_016688	50996	Mm.479567	NM_016688	ENSMUSG00000041837	Pdcd7	C80112|ES18	programmed cell death 7	0.07	0.598504	119.34
Specific-5836-chr16-18	chr16	55891044	55891444	+	21	/data/home/fongam//data/chipseq/BLRP/lan/BLRP-Srf-zym/peaks.txt	promoter (NM_024218)	NA	18	NM_024218	68193	Mm.282814	NM_024218	ENSMUSG00000022601	Rpl24	0610008L05Rik|Bst	ribosomal protein L24	0.0425	0.516209	119.34
Specific-869-chr2-56	chr2	150299822	150300222	+	19	/data/home/fongam//data/chipseq/BLRP/lan/BLRP-Srf-zym/peaks.txt	promoter (NM_027977)	NA	-58	NM_027977	71881	Mm.26599	NM_027977	ENSMUSG00000033096	2310001A20Rik	AI314817|Apmap	RIKEN cDNA 2310001A20 gene	0.065	0.628429	119.34
Merge-chr3-88382963-0	chr3	88382763	88383163	+	14	/data/home/fongam//data/chipseq/BLRP/lan/BLRP-Srf-zym/peaks.txt|/data/home/fongam//data/chipseq/ThioMac/new/ThioMac-SRF-noClones/peaks.txt	promoter (NM_029801)	NA	-99	NM_009836	12462	Mm.256034	NM_009836	ENSMUSG00000001416	Cct3	AL024092|Cctg|Tcp1-rs3|TriC-P5	chaperonin containing Tcp1, subunit 3 (gamma)	0.0625	0.57606	119.34
Merge-chr16-23043102-0	chr16	23042902	23043302	+	14.5	/data/home/fongam//data/chipseq/BLRP/lan/BLRP-Srf-zym/peaks.txt|/data/home/fongam//data/chipseq/ThioMac/new/ThioMac-SRF-noClones/peaks.txt	promoter (NM_145480)	NA	-38	NM_145480	106344	Mm.386835	NM_145480	ENSMUSG00000022881	Rfc4	A1|AI894123|AU040575|RFC37	replication factor C (activator 1) 4	0.09	0.643392	119.34
Merge-chr17-56294990-0	chr17	56294790	56295190	+	16.75	/data/home/fongam//data/chipseq/BLRP/lan/BLRP-Elk4-notx/peaks.txt|/data/home/fongam//data/chipseq/BLRP/lan/BLRP-Elk4-zym/peaks.txt|/data/home/fongam//data/chipseq/BLRP/lan/BLRP-Srf-zym/peaks.txt|/data/home/fongam//data/chipseq/ThioMac/new/ThioMac-SRF-noClones/peaks.txt	promoter (NM_153152)	NA	-100	NM_153152	224904	Mm.34002	NM_153152	ENSMUSG00000049760	2410015M20Rik	QIL1	RIKEN cDNA 2410015M20 gene	0.0775	0.57606	119.34
Merge-chr19-46381677-0	chr19	46381477	46381877	+	11	/data/home/fongam//data/chipseq/BLRP/lan/BLRP-Srf-zym/peaks.txt|/data/home/fongam//data/chipseq/ThioMac/new/ThioMac-SRF-noClones/peaks.txt	exon (NM_133694, exon 1 of 4)	NA	182	NM_133694	68431	Mm.19973	NM_133694	ENSMUSG00000025226	Fbxl15	0710008C12Rik|Fbxo37	F-box and leucine-rich repeat protein 15	0.0675	0.598504	114.57
Specific-4982-chr11-40	chr11	83113981	83114381	+	21	/data/home/fongam//data/chipseq/BLRP/lan/BLRP-Srf-zym/peaks.txt	exon (NM_134025, exon 3 of 4)	NA	991	NM_134025	103737	Mm.102205	NM_134025	ENSMUSG00000018733	Pex12	AI451906	peroxisomal biogenesis factor 12	0.015	0.446384	114.57
Merge-chr1-179460308-0	chr1	179460108	179460508	+	13	/data/home/fongam//data/chipseq/BLRP/lan/BLRP-Srf-zym/peaks.txt|/data/home/fongam//data/chipseq/ThioMac/new/ThioMac-SRF-noClones/peaks.txt	Intergenic	NA	-106181	NM_027077	69428	Mm.84467	NM_027077	ENSMUSG00000015962	1700016C15Rik	-	RIKEN cDNA 1700016C15 gene	0.0125	0.493766	114.57
Specific-1302-chr7-50	chr7	112977149	112977549	+	17	/data/home/fongam//data/chipseq/BLRP/lan/BLRP-Srf-zym/peaks.txt	Intergenic	NA	-21297	NM_007489	11865	Mm.440371	NM_007489	ENSMUSG00000055116	Arntl	Arnt3|BMAL1b|Bmal1|MOP3|bHLHe5|bmal1b'	aryl hydrocarbon receptor nuclear translocator-like	0.01	0.503741	114.57
Merge-chr5-143726555-0	chr5	143726355	143726755	+	14	/data/home/fongam//data/chipseq/BLRP/lan/BLRP-Srf-zym/peaks.txt|/data/home/fongam//data/chipseq/ThioMac/new/ThioMac-SRF-noClones/peaks.txt	Intergenic	NA	-2008	NM_144915	231871	Mm.469963	NM_144915	ENSMUSG00000039206	Daglb	E330036I19Rik|MGC27690	diacylglycerol lipase, beta	0.016779	0.474916	114.57
Merge-chr2-152618516-0	chr2	152618316	152618716	+	11.5	/data/home/fongam//data/chipseq/BLRP/lan/BLRP-Srf-zym/peaks.txt|/data/home/fongam//data/chipseq/ThioMac/new/ThioMac-SRF-noClones/peaks.txt	Intergenic	NA	6133	NM_010226	14239	Mm.205798	NM_010226	ENSMUSG00000074676	Foxs1	FREAC10|Fkh3|Fkhl18	forkhead box S1	0.020725	0.527132	114.57
Specific-5848-chr12-48	chr12	17480508	17480908	+	12	/data/home/fongam//data/chipseq/BLRP/lan/BLRP-Srf-zym/peaks.txt	Intergenic	NA	-89645	NM_013614	18263	Mm.472891	NM_013614	ENSMUSG00000011179	Odc1	MGC103389|ODC	ornithine decarboxylase, structural 1	0.025773	0.438776	114.57
Specific-7093-chr2-82	chr2	28413489	28413889	+	14	/data/home/fongam//data/chipseq/BLRP/lan/BLRP-Srf-zym/peaks.txt	Intergenic	NA	-8401	NM_148928	70239	Mm.274120	NM_148928	ENSMUSG00000026816	Gtf3c5	2700084A09Rik|TFIIIC63|TFiiiC2-63	general transcription factor IIIC, polypeptide 5	0.009709	0.442308	114.57
Merge-chr6-83761544-0	chr6	83761344	83761744	+	13.5	/data/home/fongam//data/chipseq/BLRP/lan/BLRP-Srf-zym/peaks.txt|/data/home/fongam//data/chipseq/ThioMac/new/ThioMac-SRF-noClones/peaks.txt	intron (NM_001164187, intron 1 of 9)	NA	728	NM_001164187	56174	Mm.190650	NM_001164187	ENSMUSG00000034744	Nagk	Gnk	N-acetylglucosamine kinase	0.032028	0.469965	114.57
Merge-chr10-75869564-0	chr10	75869364	75869764	+	15.5	/data/home/fongam//data/chipseq/BLRP/lan/BLRP-Srf-zym/peaks.txt|/data/home/fongam//data/chipseq/ThioMac/new/ThioMac-SRF-noClones/peaks.txt	intron (NM_008787, intron 10 of 41)	NA	17064	NM_008787	18541	Mm.251794	NM_008787	ENSMUSG00000001151	Pcnt	AW476095|C86676|KEN|Pcnt2|kendrin|m239Asp|m275Asp	pericentrin (kendrin)	0.019126	0.468665	114.57
Specific-2172-chr3-46	chr3	98131900	98132300	+	17	/data/home/fongam//data/chipseq/BLRP/lan/BLRP-Srf-zym/peaks.txt	intron (NM_010928, intron 1 of 33)	NA	33157	NM_010928	18129	Mm.479590	NM_010928	ENSMUSG00000027878	Notch2	AI853703|N2	Notch gene homolog 2 (Drosophila)	0	0.488764	114.57
Specific-1324-chr15-39	chr15	77625951	77626351	+	14	/data/home/fongam//data/chipseq/BLRP/lan/BLRP-Srf-zym/peaks.txt	intron (NM_022410, intron 3 of 40)	NA	43219	NM_022410	17886	Mm.29677	NM_022410	ENSMUSG00000022443	Myh9	C80049|D0Jmb2|E030044M24Rik|Fltn|Myhn-1|Myhn1|NMHCIIA|TU72.6	myosin, heavy polypeptide 9, non-muscle	0.025	0.588529	114.57
Specific-928-chr10-24	chr10	6238411	6238811	+	21	/data/home/fongam//data/chipseq/BLRP/lan/BLRP-Srf-zym/peaks.txt	intron (NM_172308, intron 26 of 27)	NA	134855	NM_001170786	270685	Mm.184752	NM_001170785	ENSMUSG00000040675	Mthfd1l	2410004L15Rik|AI647056|Fthfsdc1	methylenetetrahydrofolate dehydrogenase (NADP+ dependent) 1-like	0.01	0.548628	114.57
Specific-5690-chr11-42	chr11	83118652	83119052	+	20	/data/home/fongam//data/chipseq/BLRP/lan/BLRP-Srf-zym/peaks.txt	promoter (NM_001035854)	NA	-40	NM_027915	71770	Mm.39053	NM_001035854	ENSMUSG00000035152	Ap2b1	1300012O03Rik|AI788979	adaptor-related protein complex 2, beta 1 subunit	0.058172	0.53719	114.57
Specific-6766-chr19-24	chr19	5731568	5731968	+	20	/data/home/fongam//data/chipseq/BLRP/lan/BLRP-Srf-zym/peaks.txt	promoter (NM_020491)	NA	-47	NM_020491	56390	Mm.455818	NM_020491	ENSMUSG00000079478	Sssca1	1500016H19Rik|C184L	Sjogren's syndrome/scleroderma autoantigen 1 homolog (human)	0.0525	0.588529	114.57
Specific-3140-chr3-38	chr3	96990509	96990909	+	19	/data/home/fongam//data/chipseq/BLRP/lan/BLRP-Srf-zym/peaks.txt	promoter (NM_026229)	NA	-6	NM_026229	67549	Mm.46722	NM_026229	ENSMUSG00000028096	Gpr89	4933412D19Rik|Gpr89a|SH120	G protein-coupled receptor 89	0.045455	0.599496	114.57
Merge-chrX-70523318-0	chrX	70523118	70523518	+	11.5	/data/home/fongam//data/chipseq/BLRP/lan/BLRP-Elk4-notx/peaks.txt|/data/home/fongam//data/chipseq/BLRP/lan/BLRP-Elk4-zym/peaks.txt|/data/home/fongam//data/chipseq/BLRP/lan/BLRP-Srf-zym/peaks.txt|/data/home/fongam//data/chipseq/ThioMac/new/ThioMac-SRF-noClones/peaks.txt	promoter (NM_052835)	NA	-218	NM_052835	110954	Mm.352201	NM_052835	ENSMUSG00000008682	Rpl10	D0HXS648|DXHXS648|DXHXS648E|MGC107630|QM|QM16	ribosomal protein 10	0.05	0.521197	114.57
Merge-chr7-30358957-0	chr7	30358757	30359157	+	12.5	/data/home/fongam//data/chipseq/BLRP/lan/BLRP-Srf-zym/peaks.txt|/data/home/fongam//data/chipseq/ThioMac/new/ThioMac-SRF-noClones/peaks.txt	promoter (NM_133693)	NA	31	NM_133693	68035	Mm.401747	NM_133693	ENSMUSG00000036733	Rbm42	1700003D06Rik|3100004P22Rik	RNA binding motif protein 42	0.09	0.643392	114.57
Merge-chr2-103562129-0	chr2	103561929	103562329	+	14	/data/home/fongam//data/chipseq/BLRP/lan/BLRP-Srf-zym/peaks.txt|/data/home/fongam//data/chipseq/ThioMac/new/ThioMac-SRF-noClones/peaks.txt	promoter (NM_153126)	NA	-40	NM_153126	98956	Mm.288005	NM_153126	ENSMUSG00000027185	Nat10	AI429152|MGC25461	N-acetyltransferase 10	0.07	0.548628	114.57
Merge-chr10-61845096-0	chr10	61844896	61845296	+	13	/data/home/fongam//data/chipseq/BLRP/lan/BLRP-Srf-zym/peaks.txt|/data/home/fongam//data/chipseq/ThioMac/new/ThioMac-SRF-noClones/peaks.txt	promoter (NM_181423)	NA	-46	NM_181423	338359	Mm.235898	NM_181423	ENSMUSG00000020079	Supv3l1	6330443E10Rik	suppressor of var1, 3-like 1 (S. cerevisiae)	0.101928	0.643836	114.57
Specific-4377-chr8-44	chr8	26621702	26622102	+	17	/data/home/fongam//data/chipseq/BLRP/lan/BLRP-Srf-zym/peaks.txt	exon (NM_177089, exon 13 of 13)	NA	45092	NM_199323	320165	Mm.308452	NM_177089	ENSMUSG00000065954	Tacc1	4833447E04Rik|AA960202|B230378H13Rik	transforming, acidic coiled-coil containing protein 1	0.025	0.528678	109.79
Merge-chr3-88263619-0	chr3	88263419	88263819	+	12.33	/data/home/fongam//data/chipseq/BLRP/lan/BLRP-MKL-zym/peaks.txt|/data/home/fongam//data/chipseq/BLRP/lan/BLRP-Srf-zym/peaks.txt|/data/home/fongam//data/chipseq/ThioMac/new/ThioMac-SRF-noClones/peaks.txt	Intergenic	NA	35297	NM_133665	17261	Mm.478816	NM_133665	ENSMUSG00000001419	Mef2d	C80750|MGC31718	myocyte enhancer factor 2D	0.065	0.618454	109.79
Merge-chr6-145680671-0	chr6	145680471	145680871	+	11	/data/home/fongam//data/chipseq/BLRP/lan/BLRP-MKL-zym/peaks.txt|/data/home/fongam//data/chipseq/BLRP/lan/BLRP-Srf-zym/peaks.txt	Intergenic	NA	-84871	NM_027760	71323	Mm.444985	NM_027760	ENSMUSG00000030259	Rassf8	5133400D11Rik|AA815821|AW123240|Hoj1|MGC144731|MGC144732|mHoj-1	Ras association (RalGDS/AF-6) domain family (N-terminal) member 8	0.026087	0.474138	109.79
Specific-4226-chr13-7	chr13	44714961	44715361	+	5	/data/home/fongam//data/chipseq/BLRP/lan/BLRP-MKL-zym/peaks.txt	Intergenic	NA	-26714	NM_021878	16468	Mm.25059	NM_021878	ENSMUSG00000038518	Jarid2	AI317256|AU045941|C79929|C79931|Jmj|jumonji	jumonji, AT rich interactive domain 2	0.025	0.46384	109.79
Specific-4420-chr10-35	chr10	12666753	12667153	+	17	/data/home/fongam//data/chipseq/BLRP/lan/BLRP-Srf-zym/peaks.txt	Intergenic	NA	-12496	NM_001163591	74732	Mm.248648	XM_001472888	ENSMUSG00000039232	Stx11	5830405C08Rik	syntaxin 11	0.0175	0.418953	109.79
Specific-4956-chr1-24567015-0	chr1	24566815	24567215	+	6	/data/home/fongam//data/chipseq/ThioMac/new/ThioMac-SRF-noClones/peaks.txt	Intergenic	NA	-25303	NM_007733	12823	Mm.329196	NM_007733	ENSMUSG00000026141	Col19a1	-	collagen, type XIX, alpha 1	0.005	0.321696	109.79
Merge-chr4-134559083-0	chr4	134558883	134559283	+	17	/data/home/fongam//data/chipseq/BLRP/lan/BLRP-Srf-zym/peaks.txt|/data/home/fongam//data/chipseq/ThioMac/new/ThioMac-SRF-noClones/peaks.txt	Intergenic	NA	-14247	NM_013885	29876	Mm.473864	NM_013885	ENSMUSG00000037242	Clic4	D0Jmb3|TU-74|mc3s5|mtCLIC	chloride intracellular channel 4 (mitochondrial)	0.025	0.600998	109.79
Merge-chr11-68439904-0	chr11	68439704	68440104	+	14	/data/home/fongam//data/chipseq/BLRP/lan/BLRP-Srf-zym/peaks.txt|/data/home/fongam//data/chipseq/ThioMac/new/ThioMac-SRF-noClones/peaks.txt	Intergenic	NA	36672	NM_177779	276920	Mm.123046	NM_177779	ENSMUSG00000045915	Ccdc42	A530001H01Rik	coiled-coil domain containing 42	0.0325	0.528678	109.79
Merge-chr2-130944028-0	chr2	130943828	130944228	+	13	/data/home/fongam//data/chipseq/BLRP/lan/BLRP-Srf-zym/peaks.txt|/data/home/fongam//data/chipseq/ThioMac/new/ThioMac-SRF-noClones/peaks.txt	Intergenic	NA	-9913	NM_153501	74450	Mm.101264	NM_153501	ENSMUSG00000037514	Pank2	4933409I19Rik|AI642621|MGC118448	pantothenate kinase 2 (Hallervorden-Spatz syndrome)	0.014925	0.46798	109.79
Merge-chr7-144921755-0	chr7	144921555	144921955	+	11	/data/home/fongam//data/chipseq/BLRP/lan/BLRP-Srf-zym/peaks.txt|/data/home/fongam//data/chipseq/ThioMac/new/ThioMac-SRF-noClones/peaks.txt	Intergenic	NA	95754	NR_033626	100040049	Mm.478678	XM_001473999		1810010D01Rik	Gm2572	RIKEN cDNA 1810010D01 gene	0	0.479021	109.79
Specific-7046-chr12-26	chr12	82708328	82708728	+	18	/data/home/fongam//data/chipseq/BLRP/lan/BLRP-Srf-zym/peaks.txt	Intergenic	NA	-8510	NM_001174107	338372	Mm.458732	NM_001174107	ENSMUSG00000042724	Map3k9	E130314H24Rik|Mlk1|Prke1	mitogen-activated protein kinase kinase kinase 9	0.00578	0.402299	109.79
Specific-2743-chr2-72	chr2	164631675	164632075	+	16	/data/home/fongam//data/chipseq/BLRP/lan/BLRP-Srf-zym/peaks.txt	Intergenic	NA	-7581	NM_013599	17395	Mm.4406	NM_013599	ENSMUSG00000017737	Mmp9	AW743869|B/MMP9|Clg4b|MMP-9|pro-MMP-9	matrix metallopeptidase 9	0.02	0.493766	109.79
Specific-225-chr10-58	chr10	61715997	61716397	+	13	/data/home/fongam//data/chipseq/BLRP/lan/BLRP-Srf-zym/peaks.txt	intron (NM_001146100, intron 1 of 17)	NA	19581	NM_001146100	15275	Mm.196605	NM_001146100	ENSMUSG00000037012	Hk1	BB404130|Hk-1|Hk1-s|dea|mHk1-s	hexokinase 1	0.016393	0.523161	109.79
Specific-200-chr1-35	chr1	175707468	175707868	+	21	/data/home/fongam//data/chipseq/BLRP/lan/BLRP-Srf-zym/peaks.txt	intron (NM_001170853, intron 6 of 9)	NA	9194	NM_001170853	100040462	Mm.472787	XM_001474715		Mndal	Gm2785	myeloid nuclear differentiation antigen like	0.003817	0.418251	109.79
Specific-1663-chr16-53	chr16	87613959	87614359	+	12	/data/home/fongam//data/chipseq/BLRP/lan/BLRP-Srf-zym/peaks.txt	intron (NM_007520, intron 4 of 4)	NA	26009	NM_007520	12013	Mm.26147	NM_007520	ENSMUSG00000025612	Bach1	6230421P05Rik|AI323795	BTB and CNC homology 1	0.015	0.483791	109.79
Merge-chr5-141020963-0	chr5	141020763	141021163	+	13.5	/data/home/fongam//data/chipseq/BLRP/lan/BLRP-Srf-zym/peaks.txt|/data/home/fongam//data/chipseq/ThioMac/new/ThioMac-SRF-noClones/peaks.txt	intron (NM_010302, intron 2 of 3)	NA	44362	NM_173405	231842	Mm.397580	NM_173405	ENSMUSG00000050022	Amz1	5330426I05|6530401C20Rik	archaelysin family metallopeptidase 1	0.0125	0.508728	109.79
Merge-chr2-60170612-0	chr2	60170412	60170812	+	14	/data/home/fongam//data/chipseq/BLRP/lan/BLRP-Srf-zym/peaks.txt|/data/home/fongam//data/chipseq/ThioMac/new/ThioMac-SRF-noClones/peaks.txt	intron (NM_013825, intron 2 of 34)	NA	13458	NM_013825	17076	Mm.2074	NM_013825	ENSMUSG00000026980	Ly75	CD205|DEC-205|DEC205	lymphocyte antigen 75	0.01	0.44389	109.79
Specific-6855-chr15-21	chr15	79597838	79598238	+	19	/data/home/fongam//data/chipseq/BLRP/lan/BLRP-Srf-zym/peaks.txt	intron (NM_017470, intron 1 of 3)	NA	3684	NM_017470	54152	Mm.288159	NM_017470	ENSMUSG00000022420	Dnalc4	D15Ertd424e|Dnal4	dynein, axonemal, light chain 4	0.0375	0.491272	109.79
Specific-3244-chr13-29	chr13	24111451	24111851	+	19	/data/home/fongam//data/chipseq/BLRP/lan/BLRP-Srf-zym/peaks.txt	intron (NM_026825, intron 17 of 37)	NA	-112972	NM_145399	214189	Mm.255667	NM_145399	ENSMUSG00000021337	Scgn	MGC27615	secretagogin, EF-hand calcium binding protein	0.01	0.418953	109.79
Specific-3129-chr6-49	chr6	113204152	113204552	+	14	/data/home/fongam//data/chipseq/BLRP/lan/BLRP-Srf-zym/peaks.txt	intron (NM_026849, intron 1 of 18)	NA	732	NM_026849	97287	Mm.197816	NM_026849	ENSMUSG00000030269	Mtmr14	1110061O04Rik|AW553738|C76151	myotubularin related protein 14	0.015	0.488778	109.79
Specific-2559-chr12-33	chr12	111056478	111056878	+	16	/data/home/fongam//data/chipseq/BLRP/lan/BLRP-Srf-zym/peaks.txt	intron (NM_030238, intron 1 of 76)	NA	7476	NM_030238	13424	Mm.181430	NM_030238	ENSMUSG00000018707	Dync1h1	9930018I23Rik|AI894280|DHC1|DHC1a|DNCL|Dnchc1|Dnec1|Dnecl|Loa|MAP1C|P22|Swl|mKIAA0325	dynein cytoplasmic 1 heavy chain 1	0.014577	0.476744	109.79
Specific-89-chr10-32	chr10	69176803	69177203	+	18	/data/home/fongam//data/chipseq/BLRP/lan/BLRP-Srf-zym/peaks.txt	intron (NM_146005, intron 1 of 42)	NA	-143886	NM_170687	11735	Mm.235960	NM_009670	ENSMUSG00000069601	Ank3	2900054D09Rik|AI314020|Ank-3|AnkG|Ankyrin-3|Ankyrin-G|MGC14049	ankyrin 3, epithelial	0.0175	0.516209	109.79
Merge-chr2-69893067-0	chr2	69892867	69893267	+	14	/data/home/fongam//data/chipseq/BLRP/lan/BLRP-Srf-zym/peaks.txt|/data/home/fongam//data/chipseq/ThioMac/new/ThioMac-SRF-noClones/peaks.txt	intron (NM_177376, intron 2 of 34)	NA	53102	NM_177376	329421	Mm.99648	NM_177376	ENSMUSG00000042064	Myo3b	A430065P19Rik	myosin IIIB	0	0.666667	109.79
Merge-chr1-137550764-0	chr1	137550564	137550964	+	11.5	/data/home/fongam//data/chipseq/BLRP/lan/BLRP-Srf-zym/peaks.txt|/data/home/fongam//data/chipseq/ThioMac/new/ThioMac-SRF-noClones/peaks.txt	NA	NA	5156	NM_007791	13007	Mm.196484	NM_007791	ENSMUSG00000026421	Csrp1	AA408841|AA959891|AW545626|CRP1|Csrp	cysteine and glycine-rich protein 1	0.0025	0.533666	109.79
Merge-chr5-114033767-0	chr5	114033567	114033967	+	13.5	/data/home/fongam//data/chipseq/BLRP/lan/BLRP-Srf-zym/peaks.txt|/data/home/fongam//data/chipseq/ThioMac/new/ThioMac-SRF-noClones/peaks.txt	NA	NA	-44	NM_025526	66383	Mm.29497	NM_025526	ENSMUSG00000025825	Iscu	2310020H20Rik|AA407971|Nifu|Nifun	IscU iron-sulfur cluster scaffold homolog (E. coli)	0.135	0.713217	109.79
Specific-2293-chr4-49	chr4	40467890	40468290	+	18	/data/home/fongam//data/chipseq/BLRP/lan/BLRP-Srf-zym/peaks.txt	promoter (NM_001033305)	NA	-51	NM_001033305	230075	Mm.1103	NM_001033305	ENSMUSG00000071014	Ndufb6	Gm137	NADH dehydrogenase (ubiquinone) 1 beta subcomplex, 6	0.0675	0.625935	109.79
Specific-4318-chr3-48	chr3	95674019	95674419	+	16	/data/home/fongam//data/chipseq/BLRP/lan/BLRP-Srf-zym/peaks.txt	promoter (NM_001177669)	NA	-119	NM_146133	229593	Mm.245830	NM_001177669	ENSMUSG00000046519	Golph3l	2010204I15Rik|AU015439|AW549227|C77637|Gpp34r|MGC28597	golgi phosphoprotein 3-like	0.0225	0.491272	109.79
Specific-2548-chr5-72	chr5	150790770	150791170	+	16	/data/home/fongam//data/chipseq/BLRP/lan/BLRP-Srf-zym/peaks.txt	promoter (NM_009765)	NA	-32	NM_009765	12190	Mm.236256	NM_001081001	ENSMUSG00000041147	Brca2	AI256696|AW045498|Fancd1|RAB163	breast cancer 2	0.1075	0.640898	109.79
Merge-chr15-101094805-0	chr15	101094605	101095005	+	15.33	/data/home/fongam//data/chipseq/BLRP/lan/BLRP-Elk4-zym/peaks.txt|/data/home/fongam//data/chipseq/BLRP/lan/BLRP-Srf-zym/peaks.txt|/data/home/fongam//data/chipseq/ThioMac/new/ThioMac-SRF-noClones/peaks.txt	promoter (NM_010444)	NA	-75	NM_010444	15370	Mm.119	NM_010444	ENSMUSG00000023034	Nr4a1	GFRP1|Gfrp|Hbr-1|Hbr1|Hmr|N10|NGFI-B|NGFIB|NP10|TIS1|TR3|nur77	nuclear receptor subfamily 4, group A, member 1	0.11	0.703242	109.79
Specific-4400-chr14-29	chr14	74844803	74845203	+	16	/data/home/fongam//data/chipseq/BLRP/lan/BLRP-Srf-zym/peaks.txt	promoter (NM_026177)	NA	-33	NM_026177	67467	Mm.260767	NM_026177	ENSMUSG00000022008	1200011I18Rik	Kiaa1704	RIKEN cDNA 1200011I18 gene	0.0825	0.61596	109.79
Specific-7148-chr17-34	chr17	56933098	56933498	+	15	/data/home/fongam//data/chipseq/BLRP/lan/BLRP-Srf-zym/peaks.txt	promoter (NM_030084)	NA	-322	NM_030084	78308	Mm.28468	NM_030084	ENSMUSG00000005823	Gpr108	1810015L19Rik|AA589464|C79132	G protein-coupled receptor 108	0.045	0.493766	109.79
Specific-4551-chr5-69	chr5	35891727	35892127	+	16	/data/home/fongam//data/chipseq/BLRP/lan/BLRP-Srf-zym/peaks.txt	promoter (NM_030208)	NA	4	NM_030208	78890	Mm.98522	NM_030208	ENSMUSG00000029097	2310079F23Rik	-	RIKEN cDNA 2310079F23 gene	0.0825	0.65586	109.79
Merge-chr16-31922937-0	chr16	31922737	31923137	+	10.5	/data/home/fongam//data/chipseq/BLRP/lan/BLRP-Srf-zym/peaks.txt|/data/home/fongam//data/chipseq/ThioMac/new/ThioMac-SRF-noClones/peaks.txt	promoter (NM_177103)	NA	97	NM_177103	320213	Mm.152890	NM_177103	ENSMUSG00000022772	Senp5	6230429P13Rik|A730063F07Rik|AI851888|BB189556|DKFZp564O1016|SMT3IP3	SUMO/sentrin specific peptidase 5	0.09	0.65586	109.79
Merge-chr8-72645493-0	chr8	72645293	72645693	+	13.5	/data/home/fongam//data/chipseq/BLRP/lan/BLRP-Srf-zym/peaks.txt|/data/home/fongam//data/chipseq/ThioMac/new/ThioMac-SRF-noClones/peaks.txt	promoter (NM_181274)	NA	-18	NM_181274	66869	Mm.334581	NM_001039965	ENSMUSG00000054648	Zfp869	1200003I07Rik	zinc finger protein 869	0.065	0.573566	109.79
Specific-3450-chr10-24	chr10	61845025	61845425	+	8	/data/home/fongam//data/chipseq/BLRP/lan/BLRP-Elk4-zym/peaks.txt	promoter (NM_181423)	NA	-175	NM_181423	338359	Mm.235898	NM_181423	ENSMUSG00000020079	Supv3l1	6330443E10Rik	suppressor of var1, 3-like 1 (S. cerevisiae)	0.0825	0.57606	109.79
Merge-chr1-140139654-0	chr1	140139454	140139854	+	12.5	/data/home/fongam//data/chipseq/BLRP/lan/BLRP-Srf-zym/peaks.txt|/data/home/fongam//data/chipseq/ThioMac/new/ThioMac-SRF-noClones/peaks.txt	Intergenic	NA	49505	NM_177397	338375	Mm.114424	NM_177397	ENSMUSG00000026394	Atp6v1g3	MGC130213|MGC130214	ATPase, H+ transporting, lysosomal V1 subunit G3	0.005	0.473815	105.02
Specific-6933-chr11-64	chr11	83533352	83533752	+	15	/data/home/fongam//data/chipseq/BLRP/lan/BLRP-Srf-zym/peaks.txt	Intergenic	NA	8353	NM_007969	14038	Mm.1650	NM_007969	ENSMUSG00000000983	Expi	Kal1|WDNM1	extracellular proteinase inhibitor	0.019481	0.464516	105.02
Merge-chr10-61951992-0	chr10	61951792	61952192	+	17	/data/home/fongam//data/chipseq/BLRP/lan/BLRP-Srf-zym/peaks.txt|/data/home/fongam//data/chipseq/ThioMac/new/ThioMac-SRF-noClones/peaks.txt	Intergenic	NA	21822	NM_028197	72320	Mm.258955	NM_028197	ENSMUSG00000036955	2510003E04Rik	0710007C18Rik|KBP|MGC107132|mKIAA1279	RIKEN cDNA 2510003E04 gene	0.012821	0.476038	105.02
Specific-4537-chr3-47	chr3	90057438	90057838	+	16	/data/home/fongam//data/chipseq/BLRP/lan/BLRP-Srf-zym/peaks.txt	Intergenic	NA	-8203	NM_001081182	54667	Mm.30455	NM_001081182	ENSMUSG00000060671	Atp8b2	Id	ATPase, class I, type 8B, member 2	0.076923	0.4	105.02
Specific-60-chr2-69	chr2	68582902	68583302	+	16	/data/home/fongam//data/chipseq/BLRP/lan/BLRP-Srf-zym/peaks.txt	Intergenic	NA	-79294	NM_172856	241447	Mm.393211	NM_172856	ENSMUSG00000027035	Lass6	4732462C07Rik|AW544719|T1L	LAG1 homolog, ceramide synthase 6	0.017301	0.453608	105.02
Specific-2059-chr13-39	chr13	6029381	6029781	+	15	/data/home/fongam//data/chipseq/BLRP/lan/BLRP-Srf-zym/peaks.txt	Intergenic	NA	168846	NM_011803	23849	Mm.275036	NM_011803	ENSMUSG00000000078	Klf6	AI448727|BCD1|C86813|CPBP|Copeb|FM2|FM6|Ierepo1|Ierepo3|R75280|Zf9	Kruppel-like factor 6	0	0.403846	105.02
Specific-5395-chr11-50	chr11	119868330	119868730	+	18	/data/home/fongam//data/chipseq/BLRP/lan/BLRP-Srf-zym/peaks.txt	Intergenic	NA	-5725	NM_007377	11302	Mm.6826	NM_007377	ENSMUSG00000025375	Aatk	AATYK|aatyk1|mKIAA0641	apoptosis-associated tyrosine kinase	0.05	0.590909	105.02
Merge-chr19-37560703-0	chr19	37560503	37560903	+	15	/data/home/fongam//data/chipseq/BLRP/lan/BLRP-Srf-zym/peaks.txt|/data/home/fongam//data/chipseq/ThioMac/new/ThioMac-SRF-noClones/peaks.txt	Intergenic	NA	-54859	NM_175353	107371	Mm.24865	NM_175353	ENSMUSG00000053799	Exoc6	4833405E05Rik|AW413330|C430002C19|Sec15|Sec15l1|hbd|msec15	exocyst complex component 6	0.02973	0.537634	105.02
Specific-5660-chr14-34	chr14	19691623	19692023	+	14	/data/home/fongam//data/chipseq/BLRP/lan/BLRP-Srf-zym/peaks.txt	Intergenic	NA	-26162	NM_009502	22330	Mm.279361	NM_009502	ENSMUSG00000021823	Vcl	9430097D22|AA571387|AI462105|AW545629	vinculin	0.017544	0.454545	105.02
Specific-1783-chr2-53	chr2	51822011	51822411	+	19	/data/home/fongam//data/chipseq/BLRP/lan/BLRP-Srf-zym/peaks.txt	Intergenic	NA	-26994	NM_001141948	64685	Mm.7491	NM_001141948	ENSMUSG00000026946	Nmi	-	N-myc (and STAT) interactor	0.017995	0.423077	105.02
Specific-3066-chr9-45	chr9	103100017	103100417	+	18	/data/home/fongam//data/chipseq/BLRP/lan/BLRP-Srf-zym/peaks.txt	Intergenic	NA	-11781	NM_133977	22041	Mm.37214	NM_133977	ENSMUSG00000032554	Trf	AI266983|Cd176|HP|MGC102653|Tf|Tfn|hpx	transferrin	0.007874	0.478431	105.02
Specific-354-chr6-39	chr6	140320420	140320820	+	16	/data/home/fongam//data/chipseq/BLRP/lan/BLRP-Srf-zym/peaks.txt	Intergenic	NA	-65885	NM_144920	109135	Mm.247670	NM_144920	ENSMUSG00000030231	Plekha5	2810431N21Rik|AI428202|AK129423|Ayu21-9|Gt(pU21)9Imeg|MGC38455|Pepp2	pleckstrin homology domain containing, family A member 5	0	0.491525	105.02
Merge-chr1-99961833-0	chr1	99961633	99962033	+	15	/data/home/fongam//data/chipseq/BLRP/lan/BLRP-Srf-zym/peaks.txt|/data/home/fongam//data/chipseq/ThioMac/new/ThioMac-SRF-noClones/peaks.txt	Intergenic	NA	-35795	NM_013626	18484	Mm.441453	NM_013626	ENSMUSG00000026335	Pam	PHM	peptidylglycine alpha-amidating monooxygenase	0.0075	0.394015	105.02
Specific-1364-chr3-65	chr3	96036288	96036688	+	12	/data/home/fongam//data/chipseq/BLRP/lan/BLRP-Srf-zym/peaks.txt	Intergenic	NA	21826	NM_023210	66471	Mm.218657	NM_023210	ENSMUSG00000015749	Anp32e	2810018A15Rik|AI047746|AI326868|CPD1|LANP-L|LANPL|MGC11640|mLANP-L	acidic (leucine-rich) nuclear phosphoprotein 32 family, member E	0.055	0.583541	105.02
Merge-chr7-27513614-0	chr7	27513414	27513814	+	14	/data/home/fongam//data/chipseq/BLRP/lan/BLRP-Srf-zym/peaks.txt|/data/home/fongam//data/chipseq/ThioMac/new/ThioMac-SRF-noClones/peaks.txt	Intergenic	NA	-33730	NM_011762	22717	Mm.379046	NM_011762	ENSMUSG00000078779	Zfp59	Mfg-2|Mfg2	zinc finger protein 59	0.062284	0.56701	105.02
Specific-5616-chr8-43	chr8	26587238	26587638	+	17	/data/home/fongam//data/chipseq/BLRP/lan/BLRP-Srf-zym/peaks.txt	Intergenic	NA	-20082	NM_031257	83436	Mm.261122	NM_031257	ENSMUSG00000031557	Plekha2	6430512N22Rik|AI851530|AU041791|TAPP2|W91773	pleckstrin homology domain-containing, family A (phosphoinositide binding specific) member 2	0.0125	0.466334	105.02
Specific-4952-chr1-71	chr1	182264925	182265325	+	14	/data/home/fongam//data/chipseq/BLRP/lan/BLRP-Srf-zym/peaks.txt	Intergenic	NA	55054	NM_001081227	381310	Mm.44791	NM_001081227	ENSMUSG00000053963	6330403A02Rik	R75555	RIKEN cDNA 6330403A02 gene	0.015	0.441397	105.02
Specific-5619-chr8-55	chr8	14468062	14468462	+	13	/data/home/fongam//data/chipseq/BLRP/lan/BLRP-Srf-zym/peaks.txt	intron (NM_001145965, intron 2 of 14)	NA	372410	NM_172910	244310	Mm.478217	NM_001145965	ENSMUSG00000047495	Dlgap2	6430596N04Rik|DAP2|Sapap2	discs, large (Drosophila) homolog-associated protein 2	0.02	0.483791	105.02
Merge-chrX-105345146-0	chrX	105344946	105345346	+	13.5	/data/home/fongam//data/chipseq/BLRP/lan/BLRP-Srf-zym/peaks.txt|/data/home/fongam//data/chipseq/ThioMac/new/ThioMac-SRF-noClones/peaks.txt	intron (NM_019989, intron 1 of 3)	NA	47020	NM_019989	56726	Mm.260760	NM_019989	ENSMUSG00000031246	Sh3bgrl	1190008F14Rik	SH3-binding domain glutamic acid-rich protein like	0.0075	0.391521	105.02
Merge-chr10-82582717-0	chr10	82582517	82582917	+	19	/data/home/fongam//data/chipseq/BLRP/lan/BLRP-Srf-zym/peaks.txt|/data/home/fongam//data/chipseq/ThioMac/new/ThioMac-SRF-noClones/peaks.txt	intron (NM_021439, intron 2 of 2)	NA	167421	NM_021439	58250	Mm.360747	NM_021439	ENSMUSG00000034612	Chst11	1110020P09Rik|C4ST|C4ST-1|C4ST1|C4s	carbohydrate sulfotransferase 11	0.011494	0.318182	105.02
Merge-chr2-156555384-0	chr2	156555184	156555584	+	15.75	/data/home/fongam//data/chipseq/BLRP/lan/BLRP-Elk4-notx/peaks.txt|/data/home/fongam//data/chipseq/BLRP/lan/BLRP-Elk4-zym/peaks.txt|/data/home/fongam//data/chipseq/BLRP/lan/BLRP-Srf-zym/peaks.txt|/data/home/fongam//data/chipseq/ThioMac/new/ThioMac-SRF-noClones/peaks.txt	intron (NM_026124, intron 1 of 3)	NA	821	NM_026124	67388	Mm.29264	NM_026124	ENSMUSG00000027637	1110008F13Rik	AI316789	RIKEN cDNA 1110008F13 gene	0.02	0.506234	105.02
Specific-2354-chr18-10	chr18	32392215	32392615	+	18	/data/home/fongam//data/chipseq/BLRP/lan/BLRP-Srf-zym/peaks.txt	intron (NM_133658, intron 8 of 14)	NA	9074	NM_133658	13872	Mm.282335	NM_133658	ENSMUSG00000024382	Ercc3	BTF2 p89|Ercc-3|XPB	excision repair cross-complementing rodent repair deficiency, complementation group 3	0.019231	0.480916	105.02
Specific-5146-chr7-57	chr7	43447854	43448254	+	15	/data/home/fongam//data/chipseq/BLRP/lan/BLRP-Srf-zym/peaks.txt	intron (NM_172482, intron 1 of 3)	NA	426	NM_172482	210105	Mm.234422	XM_145574	ENSMUSG00000030469	Zfp719	8030458J18|9430094P17Rik|C630016O21Rik|mszf6	zinc finger protein 719	0.05	0.566085	105.02
Specific-489-chr1-110	chr1	157805229	157805629	+	11	/data/home/fongam//data/chipseq/BLRP/lan/BLRP-Srf-zym/peaks.txt	intron (NM_172843, intron 2 of 6)	NA	2350	NM_022329	240832	Mm.458051	NM_001160180	ENSMUSG00000050565	Tor1aip2	1110020D10Rik|A130072J07|AA103493|AW060462|AW610675|C77739|FLJ13142|Ifrg15|Lull1|MGC102429|MGC70203|MGC76434	torsin A interacting protein 2	0.01	0.431421	105.02
Specific-6579-chr19-28	chr19	16845632	16846032	+	16	/data/home/fongam//data/chipseq/BLRP/lan/BLRP-Srf-zym/peaks.txt	intron (NM_173028, intron 1 of 71)	NA	2114	NM_173028	271564	Mm.211963	NM_173028	ENSMUSG00000046230	Vps13a	4930425F11|4930516E05Rik|4930543C13Rik|9930023P20|CHAC|D330038K10Rik|KIAA0986|chorein|mKIAA0986	vacuolar protein sorting 13A (yeast)	0.022305	0.453875	105.02
Specific-2064-chr5-74	chr5	31469572	31469972	+	15	/data/home/fongam//data/chipseq/BLRP/lan/BLRP-Srf-zym/peaks.txt	promoter (NM_001127355)	NA	-52	NM_001127356	13667	Mm.29394	NM_001127355	ENSMUSG00000029145	Eif2b4	Eif2b	eukaryotic translation initiation factor 2B, subunit 4 delta	0.08	0.650873	105.02
Specific-3557-chr11-63	chr11	78352364	78352764	+	15	/data/home/fongam//data/chipseq/BLRP/lan/BLRP-Srf-zym/peaks.txt	promoter (NM_018854)	NA	-67	NM_018854	55978	Mm.358671	NM_018854	ENSMUSG00000001105	Ift20	0610009H04Rik|AU015496	intraflagellar transport 20 homolog (Chlamydomonas)	0.08	0.608479	105.02
Merge-chr3-36744126-0	chr3	36743926	36744326	+	11.5	/data/home/fongam//data/chipseq/BLRP/lan/BLRP-Srf-zym/peaks.txt|/data/home/fongam//data/chipseq/ThioMac/new/ThioMac-SRF-noClones/peaks.txt	promoter (NM_019393)	NA	-29	NM_019393	50911	Mm.116711	NM_019393	ENSMUSG00000027714	Exosc9	PM/Scl-75|Pmscl1|RRP45|p5|p6	exosome component 9	0.092537	0.620178	105.02
Specific-5638-chr7-22	chr7	24592780	24593180	+	10	/data/home/fongam//data/chipseq/BLRP/lan/BLRP-Elk4-zym/peaks.txt	promoter (NM_023133)	NA	-494	NM_023133	20085	Mm.445088	NM_023133	ENSMUSG00000040952	Rps19	Dsk3|MGC107694	ribosomal protein S19	0.0725	0.588529	105.02
Merge-chr8-49174050-0	chr8	49173850	49174250	+	27	/data/home/fongam//data/chipseq/BLRP/lan/BLRP-Srf-zym/peaks.txt|/data/home/fongam//data/chipseq/ThioMac/new/ThioMac-SRF-noClones/peaks.txt	promoter (NM_023503)	NA	-74	NM_023503	69260	Mm.430733	NM_023503	ENSMUSG00000063049	Ing2	2810011M06Rik|Ing1l|Ing2b|P33ING2	inhibitor of growth family, member 2	0.0925	0.703242	105.02
Specific-1515-chr4-50	chr4	40891637	40892037	+	18	/data/home/fongam//data/chipseq/BLRP/lan/BLRP-Srf-zym/peaks.txt	promoter (NM_025545)	NA	21	NM_001025444	66408	Mm.430710	NM_001025444	ENSMUSG00000028411	Aptx	2410016G21Rik|AA388047	aprataxin	0.0675	0.573566	105.02
Specific-7122-chr9-41	chr9	59089344	59089744	+	19	/data/home/fongam//data/chipseq/BLRP/lan/BLRP-Srf-zym/peaks.txt	promoter (NM_028121)	NA	-34	NM_028121	72141	Mm.22456	NM_028121	ENSMUSG00000025236	Adpgk	2610017G09Rik|Adp-gk|C77577	ADP-dependent glucokinase	0.11	0.673317	105.02
Merge-chr3-132621365-0	chr3	132621165	132621565	+	13.5	/data/home/fongam//data/chipseq/BLRP/lan/BLRP-Elk4-notx/peaks.txt|/data/home/fongam//data/chipseq/BLRP/lan/BLRP-Srf-zym/peaks.txt	promoter (NM_173032)	NA	-85	NM_001163455	271981	Mm.257864	NM_001163455	ENSMUSG00000028030	Tbck	1700120J03Rik|9430001M19|A630047E20Rik|Tbckl	TBC1 domain containing kinase	0.085	0.658354	105.02
Merge-chr16-32166959-0	chr16	32166759	32167159	+	12	/data/home/fongam//data/chipseq/BLRP/lan/BLRP-Srf-zym/peaks.txt|/data/home/fongam//data/chipseq/ThioMac/new/ThioMac-SRF-noClones/peaks.txt	promoter (NM_173439)	NA	-74	NM_026898	68980	Mm.159860	NM_026898	ENSMUSG00000022787	Wdr53	1500002B03Rik|AI848860	WD repeat domain 53	0.1025	0.650873	105.02
Merge-chr3-97743648-0	chr3	97743448	97743848	+	22	/data/home/fongam//data/chipseq/BLRP/lan/BLRP-Srf-zym/peaks.txt|/data/home/fongam//data/chipseq/ThioMac/new/ThioMac-SRF-noClones/peaks.txt	promoter (NM_182997)	NA	31	NM_182997	108097	Mm.31175	NM_182997	ENSMUSG00000038205	Prkab2	5730553K21Rik|AW049591|BB124140	protein kinase, AMP-activated, beta 2 non-catalytic subunit	0.105	0.698254	105.02
Specific-1076-chr5-94	chr5	137203202	137203602	+	13	/data/home/fongam//data/chipseq/BLRP/lan/BLRP-Srf-zym/peaks.txt	promoter (NR_015555)	NA	-371	NR_015555	66752	Mm.135764	NR_015555		4933404O12Rik	AW494809	RIKEN cDNA 4933404O12 gene	0.025063	0.41	105.02
Specific-6324-chr10-41	chr10	25964840	25965240	+	16	/data/home/fongam//data/chipseq/BLRP/lan/BLRP-Srf-zym/peaks.txt	exon (NM_172787, exon 22 of 22)	NA	45917	NM_001115154	268288	Mm.479328	NM_001013766	ENSMUSG00000051354	Samd3	Gm623	sterile alpha motif domain containing 3	0.015	0.369077	100.25
Specific-1078-chr1-56	chr1	34334063	34334463	+	16	/data/home/fongam//data/chipseq/BLRP/lan/BLRP-Srf-zym/peaks.txt	Intergenic	NA	49955	NM_027159	69668	Mm.379170	NM_027159	ENSMUSG00000042111	Ccdc115	2310061I09Rik|Ccp1	coiled-coil domain containing 115	0.01	0.438903	100.25
Merge-chr16-13154074-0	chr16	13153874	13154274	+	18	/data/home/fongam//data/chipseq/BLRP/lan/BLRP-Srf-zym/peaks.txt|/data/home/fongam//data/chipseq/ThioMac/new/ThioMac-SRF-noClones/peaks.txt	Intergenic	NA	-15985	NM_001122667	239719	Mm.270643	NM_001122667	ENSMUSG00000009569	Mkl2	ENSMUSG00000075401|Gt4-1|KIAA1243|MGC41582|MRTF-B|Mrtfb|mKIAA1243	MKL/myocardin-like 2	0.0175	0.391521	100.25
Specific-659-chr9-48	chr9	62422559	62422959	+	17	/data/home/fongam//data/chipseq/BLRP/lan/BLRP-Srf-zym/peaks.txt	Intergenic	NA	-53102	NM_176922	319480	Mm.34883	NM_176922	ENSMUSG00000032243	Itga11	4732459H24Rik	integrin alpha 11	0.02	0.531172	100.25
Specific-2859-chr3-57	chr3	51311026	51311426	+	14	/data/home/fongam//data/chipseq/BLRP/lan/BLRP-Srf-zym/peaks.txt	Intergenic	NA	-1150	NM_009834	12457	Mm.86541	NM_009834	ENSMUSG00000023087	Ccrn4l	AU043840|Ccr4|nocturnin	CCR4 carbon catabolite repression 4-like (S. cerevisiae)	0.02	0.458853	100.25
Specific-2879-chr2-73	chr2	172083214	172083614	+	16	/data/home/fongam//data/chipseq/BLRP/lan/BLRP-Srf-zym/peaks.txt	Intergenic	NA	-1585	NM_001033538	320664	Mm.210195	NM_001033538	ENSMUSG00000074570	Cass4	F730031O20Rik	Cas scaffolding protein family member 4	0.020906	0.513889	100.25
Specific-1477-chr2-98	chr2	116614065	116614465	+	13	/data/home/fongam//data/chipseq/BLRP/lan/BLRP-Srf-zym/peaks.txt	Intergenic	NA	44133	NM_026104	67356	Mm.447273	NM_026104	ENSMUSG00000027355	Tmco5	1700095F04Rik|Tmco5a	transmembrane and coiled-coil domains 5	0.01	0.456359	100.25
Merge-chr9-108200804-0	chr9	108200604	108201004	+	12	/data/home/fongam//data/chipseq/BLRP/lan/BLRP-Srf-zym/peaks.txt|/data/home/fongam//data/chipseq/ThioMac/new/ThioMac-SRF-noClones/peaks.txt	Intergenic	NA	3436	NM_008160	14775	Mm.1090	NM_008160	ENSMUSG00000063856	Gpx1	AI195024|AL033363|CGPx|GPx-1|GSHPx-1|Gpx	glutathione peroxidase 1	0.01	0.376559	100.25
Specific-2727-chr14-26	chr14	75482023	75482423	+	18	/data/home/fongam//data/chipseq/BLRP/lan/BLRP-Srf-zym/peaks.txt	Intergenic	NA	70500	NR_015485	73272	Mm.116804	XM_001006824		1700108F19Rik	1700020I02Rik|BB065030	RIKEN cDNA 1700108F19 gene	0.007092	0.457746	100.25
Specific-6725-chr6-35	chr6	82605642	82606042	+	16	/data/home/fongam//data/chipseq/BLRP/lan/BLRP-Srf-zym/peaks.txt	Intergenic	NA	12681	NM_025882	66979	Mm.195753	NM_025882	ENSMUSG00000030042	Pole4	2400007P05Rik|5830430F06Rik	polymerase (DNA-directed), epsilon 4 (p12 subunit)	0.010667	0.420213	100.25
Specific-4623-chr13-52	chr13	102755966	102756366	+	12	/data/home/fongam//data/chipseq/BLRP/lan/BLRP-Srf-zym/peaks.txt	Intergenic	NA	36738	NM_001024955	18708	Mm.259333	NM_001024955	ENSMUSG00000041417	Pik3r1	AA414921|C530050K14|PI3K|p50alpha|p55alpha|p85alpha	phosphatidylinositol 3-kinase, regulatory subunit, polypeptide 1 (p85 alpha)	0.012739	0.443038	100.25
Merge-chr1-36074956-0	chr1	36074756	36075156	+	9.5	/data/home/fongam//data/chipseq/BLRP/lan/BLRP-Srf-zym/peaks.txt|/data/home/fongam//data/chipseq/ThioMac/new/ThioMac-SRF-noClones/peaks.txt	Intergenic	NA	62010	NM_015818	50785	Mm.213566	NM_015818	ENSMUSG00000045216	Hs6st1	6Ost1	heparan sulfate 6-O-sulfotransferase 1	0.005556	0.512465	100.25
Merge-chr4-149642857-0	chr4	149642657	149643057	+	13.5	/data/home/fongam//data/chipseq/BLRP/lan/BLRP-Srf-zym/peaks.txt|/data/home/fongam//data/chipseq/ThioMac/new/ThioMac-SRF-noClones/peaks.txt	Intergenic	NA	-56034	NM_133753	74155	Mm.318841	NM_133753	ENSMUSG00000028967	Errfi1	1300002F13Rik|AI788755|Mig-6|Mig6|RALT	ERBB receptor feedback inhibitor 1	0.0275	0.468828	100.25
Specific-5219-chr2-102	chr2	157859089	157859489	+	13	/data/home/fongam//data/chipseq/BLRP/lan/BLRP-Srf-zym/peaks.txt	Intergenic	NA	-21456	NM_009373	21817	Mm.330731	NM_009373	ENSMUSG00000037820	Tgm2	G[a]h|TG2|TGase2|tTG|tTGas	transglutaminase 2, C polypeptide	0.0125	0.516209	100.25
Merge-chr4-138433289-0	chr4	138433089	138433489	+	19.5	/data/home/fongam//data/chipseq/BLRP/lan/BLRP-Srf-zym/peaks.txt|/data/home/fongam//data/chipseq/ThioMac/new/ThioMac-SRF-noClones/peaks.txt	Intergenic	NA	19442	NR_033543	100038595	Mm.385206	NR_033543		Gm16287	ENSMUSG00000073739|OTTMUSG00000009902|OTTMUSG00000033208	predicted gene 16287	0	0.594595	100.25
Specific-2268-chr12-30	chr12	74728728	74729128	+	16	/data/home/fongam//data/chipseq/BLRP/lan/BLRP-Srf-zym/peaks.txt	Intergenic	NA	-97777	NM_010431	15251	Mm.446610	NM_010431	ENSMUSG00000021109	Hif1a	AA959795|HIF1alpha|MOP1|bHLHe78	hypoxia inducible factor 1, alpha subunit	0.015	0.513716	100.25
Specific-4237-chr7-72	chr7	98406785	98407185	+	13	/data/home/fongam//data/chipseq/BLRP/lan/BLRP-Srf-zym/peaks.txt	Intergenic	NA	37571	NM_001113379	434215	Mm.323057	XM_001472523		Lrrc32	AI426318|D11S833Eh|D7H11S833E|EG434215|Garp	leucine rich repeat containing 32	0.011628	0.573077	100.25
Specific-1704-chr9-81	chr9	65333306	65333706	+	11	/data/home/fongam//data/chipseq/BLRP/lan/BLRP-Srf-zym/peaks.txt	Intergenic	NA	44534	NM_153119	102595	Mm.247303	NM_153119	ENSMUSG00000050721	Plekho2	AI840980|MGC30448|Plekhq1	pleckstrin homology domain containing, family O member 2	0.008596	0.492877	100.25
Specific-1536-chr8-45	chr8	109450299	109450699	+	17	/data/home/fongam//data/chipseq/BLRP/lan/BLRP-Srf-zym/peaks.txt	Intergenic	NA	-41998	NM_009864	12550	Mm.35605	NM_009864	ENSMUSG00000000303	Cdh1	AA960649|Ecad|L-CAM|MGC107495|UVO|Um	cadherin 1	0.03125	0.567797	100.25
Specific-3193-chr14-35	chr14	30614768	30615168	+	14	/data/home/fongam//data/chipseq/BLRP/lan/BLRP-Srf-zym/peaks.txt	intron (NM_001024604, intron 1 of 27)	NA	44456	NM_001024604	105522	Mm.37660	NM_001024604	ENSMUSG00000014496	Ankrd28	AI465466|AI604979|E430019N21Rik|KIAA0379|mKIAA0379	ankyrin repeat domain 28	0	0.361868	100.25
Specific-931-chr9-67	chr9	47484915	47485315	+	13	/data/home/fongam//data/chipseq/BLRP/lan/BLRP-Srf-zym/peaks.txt	intron (NM_001025600, intron 1 of 8)	NA	203768	NM_018770	54725	Mm.234832	NM_001025600	ENSMUSG00000032076	Cadm1	2900073G06Rik|3100001I08Rik|AI987920|Bl2|Igsf4|Igsf4a|Necl2|RA175|RA175A|RA175B|RA175C|RA175N|ST17|SgIGSF|SynCam|Tslc1	cell adhesion molecule 1	0.0175	0.486284	100.25
Specific-3072-chr2-68	chr2	60127835	60128235	+	16	/data/home/fongam//data/chipseq/BLRP/lan/BLRP-Srf-zym/peaks.txt	intron (NM_013825, intron 23 of 34)	NA	-42778	NM_025422	66205	Mm.227281	NM_025422	ENSMUSG00000060703	Cd302	1110055L24Rik|AI159627	CD302 antigen	0.0125	0.356608	100.25
Specific-3171-chr12-25	chr12	80087177	80087577	+	18	/data/home/fongam//data/chipseq/BLRP/lan/BLRP-Srf-zym/peaks.txt	intron (NM_016800, intron 1 of 5)	NA	3921	NM_016800	53612	Mm.265929	NM_016800	ENSMUSG00000021124	Vti1b	AU015348|GES30|MVti1b|SNARE|Vti1-rp1	vesicle transport through interaction with t-SNAREs 1B homolog	0.005	0.406484	100.25
Specific-4351-chr1-68	chr1	153423921	153424321	+	14	/data/home/fongam//data/chipseq/BLRP/lan/BLRP-Srf-zym/peaks.txt	intron (NM_022018, intron 5 of 13)	NA	90530	NM_022018	63913	Mm.157700	NM_022018	ENSMUSG00000026483	Fam129a	AI256368|AU019833|Niban	family with sequence similarity 129, member A	0.0075	0.488778	100.25
Specific-5533-chr1-59	chr1	167199876	167200276	+	16	/data/home/fongam//data/chipseq/BLRP/lan/BLRP-Srf-zym/peaks.txt	intron (NM_028759, intron 10 of 18)	NA	67635	NM_001081126	240888	Mm.329929	NM_001081126	ENSMUSG00000040836	Gpr161	Gm208|Gm208Gpr|vl	G protein-coupled receptor 161	0.006231	0.435185	100.25
Specific-5780-chr6-56	chr6	125842385	125842785	+	13	/data/home/fongam//data/chipseq/BLRP/lan/BLRP-Srf-zym/peaks.txt	intron (NM_153589, intron 13 of 25)	NA	186547	NM_153589	243634	Mm.333398	NM_153589	ENSMUSG00000038115	Ano2	BC033409|MGC38715|Tmem16b	anoctamin 2	0	0.434483	100.25
Specific-2925-chr7-8	chr7	43447739	43448139	+	5	/data/home/fongam//data/chipseq/BLRP/lan/BLRP-MKL-zym/peaks.txt	intron (NM_172482, intron 1 of 3)	NA	311	NM_172482	210105	Mm.234422	XM_145574	ENSMUSG00000030469	Zfp719	8030458J18|9430094P17Rik|C630016O21Rik|mszf6	zinc finger protein 719	0.0525	0.571072	100.25
Specific-1726-chr19-32	chr19	24837512	24837912	+	14	/data/home/fongam//data/chipseq/BLRP/lan/BLRP-Srf-zym/peaks.txt	intron (NM_175013, intron 6 of 10)	NA	91227	NM_175013	226041	Mm.105222	NM_175013	ENSMUSG00000041731	Pgm5	4833423B07|9530034F03Rik|D830025G17|aciculin	phosphoglucomutase 5	0.0175	0.511222	100.25
Merge-chr16-31983901-0	chr16	31983701	31984101	+	16	/data/home/fongam//data/chipseq/BLRP/lan/BLRP-Srf-zym/peaks.txt|/data/home/fongam//data/chipseq/ThioMac/new/ThioMac-SRF-noClones/peaks.txt	intron (NM_177326, intron 1 of 14)	NA	15119	NM_177326	224105	Mm.234204	NM_177326	ENSMUSG00000022781	Pak2	A130002K10Rik|AI836325|D16Ertd269e|KIAA4182|PAK-2|mKIAA4182	p21 protein (Cdc42/Rac)-activated kinase 2	0.015	0.431421	100.25
Specific-3601-chr16-43	chr16	91286948	91287348	+	14	/data/home/fongam//data/chipseq/BLRP/lan/BLRP-Srf-zym/peaks.txt	NA	NA	-7946	NM_008349	16155	Mm.4154	NM_008349	ENSMUSG00000022969	Il10rb	6620401D04Rik|AI528744|CRF2-4|Crfb4|D16H21S58|D21S58h|IL-10R2|Il10r2	interleukin 10 receptor, beta	0.0275	0.506234	100.25
Merge-chr11-68832297-0	chr11	68832097	68832497	+	11.5	/data/home/fongam//data/chipseq/BLRP/lan/BLRP-Srf-zym/peaks.txt|/data/home/fongam//data/chipseq/ThioMac/new/ThioMac-SRF-noClones/peaks.txt	NA	NA	191	NR_026565	68964	Mm.478946	NM_001013256	ENSMUSG00000020898	1500010J02Rik	AAF-132|AAF132|Ctc1	RIKEN cDNA 1500010J02 gene	0.045016	0.557692	100.25
Merge-chr7-105613120-0	chr7	105612920	105613320	+	15	/data/home/fongam//data/chipseq/BLRP/lan/BLRP-Srf-zym/peaks.txt|/data/home/fongam//data/chipseq/ThioMac/new/ThioMac-SRF-noClones/peaks.txt	NA	NA	2574	NM_010562	16202	Mm.274846	NM_001161724	ENSMUSG00000030890	Ilk	AA511515|ESTM24	integrin linked kinase	0.01	0.466334	100.25
Specific-5386-chr19-33	chr19	42071186	42071586	+	14	/data/home/fongam//data/chipseq/BLRP/lan/BLRP-Srf-zym/peaks.txt	NA	NA	-17963	NM_020033	56642	Mm.143737	NM_020033	ENSMUSG00000025172	Ankrd2	Arpp|mArpp	ankyrin repeat domain 2 (stretch responsive muscle)	0.01	0.511222	100.25
Merge-chr2-91450955-0	chr2	91450755	91451155	+	13.5	/data/home/fongam//data/chipseq/BLRP/lan/BLRP-Elk4-notx/peaks.txt|/data/home/fongam//data/chipseq/BLRP/lan/BLRP-Elk4-zym/peaks.txt|/data/home/fongam//data/chipseq/BLRP/lan/BLRP-Srf-zym/peaks.txt|/data/home/fongam//data/chipseq/ThioMac/new/ThioMac-SRF-noClones/peaks.txt	promoter (NM_001033451)	NA	-2	NR_027372	228359	Mm.463444	NM_001145902	ENSMUSG00000027247	Arhgap1	B230365D05Rik|C76222|Cdc42GAP|MGC101942|MGC7050|RP23-12H6.2|p50rhoGAP	Rho GTPase activating protein 1	0.0675	0.588529	100.25
Specific-5345-chr7-75	chr7	142878433	142878833	+	13	/data/home/fongam//data/chipseq/BLRP/lan/BLRP-Srf-zym/peaks.txt	promoter (NM_001115085)	NA	-125	NM_020285	56844	Mm.139675	NM_001115085	ENSMUSG00000045752	Tssc4	AA241958|ESTM671070	tumor-suppressing subchromosomal transferable fragment 4	0.075	0.586035	100.25
Merge-chr7-18468843-0	chr7	18468643	18469043	+	22.5	/data/home/fongam//data/chipseq/BLRP/lan/BLRP-Srf-zym/peaks.txt|/data/home/fongam//data/chipseq/ThioMac/new/ThioMac-SRF-noClones/peaks.txt	promoter (NM_008036)	NA	-276	NM_008036	14282	Mm.248335	NM_008036	ENSMUSG00000003545	Fosb	-	FBJ osteosarcoma oncogene B	0.0775	0.653367	100.25
Merge-chr11-75404208-0	chr11	75404008	75404408	+	17.5	/data/home/fongam//data/chipseq/BLRP/lan/BLRP-Srf-zym/peaks.txt|/data/home/fongam//data/chipseq/ThioMac/new/ThioMac-SRF-noClones/peaks.txt	promoter (NM_008850)	NA	-95	NM_008850	18738	Mm.3128	NM_008850	ENSMUSG00000017781	Pitpna	Pitpn|vb|vibrator	phosphatidylinositol transfer protein, alpha	0.085	0.63591	100.25
Merge-chr1-43878418-0	chr1	43878218	43878618	+	9.5	/data/home/fongam//data/chipseq/BLRP/lan/BLRP-Srf-zym/peaks.txt|/data/home/fongam//data/chipseq/ThioMac/new/ThioMac-SRF-noClones/peaks.txt	promoter (NM_009418)	NA	-135	NM_009418	22019	Mm.401675	NM_009418	ENSMUSG00000041763	Tpp2	TPP-2|TppII	tripeptidyl peptidase II	0.1075	0.640898	100.25
Merge-chr13-93455332-0	chr13	93455132	93455532	+	23	/data/home/fongam//data/chipseq/BLRP/lan/BLRP-Elk4-notx/peaks.txt|/data/home/fongam//data/chipseq/BLRP/lan/BLRP-Srf-zym/peaks.txt|/data/home/fongam//data/chipseq/ThioMac/new/ThioMac-SRF-noClones/peaks.txt	promoter (NM_010049)	NA	-204	NM_010049	13361	Mm.23695	NM_010049	ENSMUSG00000021707	Dhfr	8430436I03Rik|AA607882|AI662710|AW555094	dihydrofolate reductase	0.081325	0.598802	100.25
Specific-7160-chr1-105	chr1	132846601	132847001	+	11	/data/home/fongam//data/chipseq/BLRP/lan/BLRP-Srf-zym/peaks.txt	promoter (NM_010548)	NA	-590	NM_010548	16153	Mm.874	NM_010548	ENSMUSG00000016529	Il10	CSIF|Il-10	interleukin 10	0.0225	0.483791	100.25
Specific-5521-chr5-57	chr5	136219903	136220303	+	18	/data/home/fongam//data/chipseq/BLRP/lan/BLRP-Srf-zym/peaks.txt	promoter (NM_018871)	NA	-835	NM_018871	22628	Mm.479138	NM_018871	ENSMUSG00000051391	Ywhag	14-3-3gamma|D7Bwg1348e	tyrosine 3-monooxygenase/tryptophan 5-monooxygenase activation protein, gamma polypeptide	0.0275	0.468828	100.25
Merge-chr10-59274930-0	chr10	59274730	59275130	+	11.5	/data/home/fongam//data/chipseq/BLRP/lan/BLRP-Srf-zym/peaks.txt|/data/home/fongam//data/chipseq/ThioMac/new/ThioMac-SRF-noClones/peaks.txt	promoter (NM_019965)	NA	-18	NM_019965	56709	Mm.443586	NM_019965	ENSMUSG00000020109	Dnajb12	Dj10|mDj10	DnaJ (Hsp40) homolog, subfamily B, member 12	0.11	0.648379	100.25
Specific-5670-chr9-59	chr9	107445524	107445924	+	14	/data/home/fongam//data/chipseq/BLRP/lan/BLRP-Srf-zym/peaks.txt	promoter (NM_025903)	NA	-95	NM_025903	15983	Mm.215335	NM_025903	ENSMUSG00000010048	Ifrd2	1810034A24Rik|AA470234|AI838527|SKMc15	interferon-related developmental regulator 2	0.085	0.600998	100.25
Merge-chr15-81699713-0	chr15	81699513	81699913	+	13	/data/home/fongam//data/chipseq/BLRP/lan/BLRP-Srf-zym/peaks.txt|/data/home/fongam//data/chipseq/ThioMac/new/ThioMac-SRF-noClones/peaks.txt	promoter (NM_026737)	NA	-5	NM_080633	11429	Mm.154581	NM_080633	ENSMUSG00000022477	Aco2	Aco-2|Aco3|D10Wsu183e	aconitase 2, mitochondrial	0.085	0.620948	100.25
Specific-4006-chr4-56	chr4	41463833	41464233	+	16	/data/home/fongam//data/chipseq/BLRP/lan/BLRP-Srf-zym/peaks.txt	promoter (NM_026872)	NA	-227	NM_026872	68926	Mm.41864	NM_026872	ENSMUSG00000028433	Ubap2	1190005K07Rik|AA408600|AU045235|UBAP-2|mKIAA1491	ubiquitin-associated protein 2	0.065	0.541147	100.25
Specific-760-chr11-45	chr11	70226051	70226451	+	19	/data/home/fongam//data/chipseq/BLRP/lan/BLRP-Srf-zym/peaks.txt	promoter (NM_029231)	NA	-25	NM_029231	75273	Mm.340601	NM_029231	ENSMUSG00000018921	Pelp1	4930563C04Rik|MNAR	proline, glutamic acid and leucine rich protein 1	0.1025	0.695761	100.25
Specific-4233-chr6-113272477-0	chr6	113272277	113272677	+	9	/data/home/fongam//data/chipseq/ThioMac/new/ThioMac-SRF-noClones/peaks.txt	promoter (NM_030178)	NA	-497	NM_030178	78783	Mm.474132	NM_030178	ENSMUSG00000001632	Brpf1	4833438B11Rik|4930540D11Rik|Brpf2	bromodomain and PHD finger containing, 1	0.0825	0.678304	100.25
Merge-chr6-113343641-0	chr6	113343441	113343841	+	22	/data/home/fongam//data/chipseq/BLRP/lan/BLRP-Srf-zym/peaks.txt|/data/home/fongam//data/chipseq/ThioMac/new/ThioMac-SRF-noClones/peaks.txt	promoter (NM_133932)	NA	-249	NM_026552	68089	Mm.472172	NM_001170485	ENSMUSG00000079426	Arpc4	20kDa|5330419I20Rik|AI327076|p20-Arc	actin related protein 2/3 complex, subunit 4	0.0575	0.593516	100.25
Merge-chr7-140716334-0	chr7	140716134	140716534	+	15	/data/home/fongam//data/chipseq/BLRP/lan/BLRP-Elk4-zym/peaks.txt|/data/home/fongam//data/chipseq/BLRP/lan/BLRP-MKL-zym/peaks.txt|/data/home/fongam//data/chipseq/BLRP/lan/BLRP-Srf-zym/peaks.txt	exon (NM_001127351, exon 6 of 7)	NA	7617	NM_053194	101489	Mm.281916	NM_053194	ENSMUSG00000025485	Ric8	AI114950|RIC-8|Ric8a	resistance to inhibitors of cholinesterase 8 homolog (C. elegans)	0.03	0.558603	95.47
Specific-2802-chr7-62	chr7	46876071	46876471	+	14	/data/home/fongam//data/chipseq/BLRP/lan/BLRP-Srf-zym/peaks.txt	exon (NM_175318, exon 1 of 6)	NA	165	NM_175318	101685	Mm.155687	NM_175318	ENSMUSG00000049516	Spty2d1	5830435K17Rik|AI852426|P16H6	SPT2, Suppressor of Ty, domain containing 1 (S. cerevisiae)	0.095368	0.598916	95.47
Merge-chr1-151907492-0	chr1	151907292	151907692	+	9	/data/home/fongam//data/chipseq/BLRP/lan/BLRP-MKL-zym/peaks.txt|/data/home/fongam//data/chipseq/BLRP/lan/BLRP-Srf-zym/peaks.txt	Intergenic	NA	45150	NM_011198	19225	Mm.292547	NM_011198	ENSMUSG00000032487	Ptgs2	COX2|Cox-2|PGHS-2|PHS-2|Pghs2|TIS10	prostaglandin-endoperoxide synthase 2	0.02	0.478803	95.47
Specific-2185-chr17-49	chr17	56112000	56112400	+	11	/data/home/fongam//data/chipseq/BLRP/lan/BLRP-Srf-zym/peaks.txt	Intergenic	NA	-2012	NM_011218	19280	Mm.258771	NM_011218	ENSMUSG00000013236	Ptprs	AL022616|MGC90571|PTP|PTP-NU3|PTPNU-3|PTPsigma|Ptpt9|R-PTP-S|RPTPsigma	protein tyrosine phosphatase, receptor type, S	0.0225	0.548628	95.47
Merge-chr1-40349275-0	chr1	40349075	40349475	+	12.5	/data/home/fongam//data/chipseq/BLRP/lan/BLRP-Srf-zym/peaks.txt|/data/home/fongam//data/chipseq/ThioMac/new/ThioMac-SRF-noClones/peaks.txt	Intergenic	NA	-34920	NM_010743	17082	Mm.289824	NM_001025602	ENSMUSG00000026069	Il1rl1	DER4|Fit-1|Ly84|ST2L|St2|St2-rs1|T1|T1/ST2	interleukin 1 receptor-like 1	0.0125	0.421446	95.47
Merge-chr10-67047888-0	chr10	67047688	67048088	+	15.5	/data/home/fongam//data/chipseq/BLRP/lan/BLRP-Srf-zym/peaks.txt|/data/home/fongam//data/chipseq/ThioMac/new/ThioMac-SRF-noClones/peaks.txt	Intergenic	NA	-103576	NM_001005419	211488	Mm.479554	NM_001005419	ENSMUSG00000057134	Ado	Gm237|MGC67243|MGC73511	2-aminoethanethiol (cysteamine) dioxygenase	0	0.438356	95.47
Specific-6520-chr8-59	chr8	97268068	97268468	+	13	/data/home/fongam//data/chipseq/BLRP/lan/BLRP-Srf-zym/peaks.txt	Intergenic	NA	-7361	NM_022331	64209	Mm.29151	NM_022331	ENSMUSG00000031770	Herpud1	Herp|Mifl|SUP	homocysteine-inducible, endoplasmic reticulum stress-inducible, ubiquitin-like domain member 1	0.023136	0.487179	95.47
Specific-5783-chr13-50	chr13	44726186	44726586	+	12	/data/home/fongam//data/chipseq/BLRP/lan/BLRP-Srf-zym/peaks.txt	Intergenic	NA	-15489	NM_021878	16468	Mm.25059	NM_021878	ENSMUSG00000038518	Jarid2	AI317256|AU045941|C79929|C79931|Jmj|jumonji	jumonji, AT rich interactive domain 2	0.009934	0.416393	95.47
Merge-chr6-34538918-0	chr6	34538718	34539118	+	22	/data/home/fongam//data/chipseq/BLRP/lan/BLRP-Srf-zym/peaks.txt|/data/home/fongam//data/chipseq/ThioMac/new/ThioMac-SRF-noClones/peaks.txt	Intergenic	NA	-100678	NM_145575	109624	Mm.308134	NM_145575	ENSMUSG00000029761	Cald1	4833423D12Rik|AI195384|AV071549|AW536160|C920027I18Rik|MGC30319	caldesmon 1	0.005952	0.486647	95.47
Specific-4268-chr4-61	chr4	8866077	8866477	+	14	/data/home/fongam//data/chipseq/BLRP/lan/BLRP-Srf-zym/peaks.txt	Intergenic	NA	248209	NM_001081417	320790	Mm.138792	NM_001081417	ENSMUSG00000041235	Chd7	A730019I05Rik|Cycn|Cyn|Dz|Edy|Flo|Lda|Mt|Obt|Todo|WBE1|Whi	chromodomain helicase DNA binding protein 7	0.015	0.473815	95.47
Specific-1827-chr14-41	chr14	13313348	13313748	+	13	/data/home/fongam//data/chipseq/BLRP/lan/BLRP-Srf-zym/peaks.txt	Intergenic	NA	173786	NM_008369	16188	Mm.425857	NM_008369	ENSMUSG00000068758	Il3ra	CD123|CDw123|SUT-1	interleukin 3 receptor, alpha chain	0.0025	0.446384	95.47
Specific-3629-chr11-83	chr11	57727770	57728170	+	12	/data/home/fongam//data/chipseq/BLRP/lan/BLRP-Srf-zym/peaks.txt	Intergenic	NA	-79628	NM_008213	15110	Mm.4746	NM_008213	ENSMUSG00000037335	Hand1	Ehand1|Hxt|Th1|Thing1|bHLHa27|eHAND	heart and neural crest derivatives expressed transcript 1	0.015	0.501247	95.47
Merge-chr15-74506564-0	chr15	74506364	74506764	+	12.33	/data/home/fongam//data/chipseq/BLRP/lan/BLRP-Elk4-notx/peaks.txt|/data/home/fongam//data/chipseq/BLRP/lan/BLRP-Elk4-zym/peaks.txt|/data/home/fongam//data/chipseq/BLRP/lan/BLRP-Srf-zym/peaks.txt	Intergenic	NA	-6739	NM_018790	11838	Mm.25405	NM_018790	ENSMUSG00000022602	Arc	Arc3.1|C86064|arg3.1	activity regulated cytoskeletal-associated protein	0.0175	0.603491	95.47
Specific-2149-chr10-69	chr10	96034791	96035191	+	12	/data/home/fongam//data/chipseq/BLRP/lan/BLRP-Srf-zym/peaks.txt	Intergenic	NA	-11698	NM_007569	12226	Mm.23811	NM_007569	ENSMUSG00000036478	Btg1	AI426953|AW546738	B-cell translocation gene 1, anti-proliferative	0.003367	0.409396	95.47
Merge-chrX-162510801-0	chrX	162510601	162511001	+	10.5	/data/home/fongam//data/chipseq/BLRP/lan/BLRP-Srf-zym/peaks.txt|/data/home/fongam//data/chipseq/ThioMac/new/ThioMac-SRF-noClones/peaks.txt	Intergenic	NA	42522	NM_021278	19241	Mm.142729	NM_021278	ENSMUSG00000049775	Tmsb4x	Ptmb4|Tb4	thymosin, beta 4, X chromosome	0.020833	0.44898	95.47
Merge-chr5-32412046-0	chr5	32411846	32412246	+	23	/data/home/fongam//data/chipseq/BLRP/lan/BLRP-Srf-zym/peaks.txt|/data/home/fongam//data/chipseq/ThioMac/new/ThioMac-SRF-noClones/peaks.txt	Intergenic	NA	-1007	NM_008037	14284	Mm.24684	NM_008037	ENSMUSG00000029135	Fosl2	Fra-2	fos-like antigen 2	0.115702	0.70137	95.47
Specific-2672-chr18-24	chr18	84408003	84408403	+	13	/data/home/fongam//data/chipseq/BLRP/lan/BLRP-Srf-zym/peaks.txt	intron (NM_001033341, intron 8 of 8)	NA	185852	NM_146090	225791	Mm.440718	NM_146090	ENSMUSG00000049090	Zadh2	C530046K17Rik|MGC32469	zinc binding alcohol dehydrogenase, domain containing 2	0.015	0.516209	95.47
Specific-411-chr10-46	chr10	68614094	68614494	+	16	/data/home/fongam//data/chipseq/BLRP/lan/BLRP-Srf-zym/peaks.txt	intron (NM_001081347, intron 2 of 10)	NA	6280	NM_001081347	69288	Mm.26659	NM_001081347	ENSMUSG00000019944	Rhobtb1	1700008H16Rik|3110048G13Rik|AI173445|AI573858|AV350930|MGC107538	Rho-related BTB domain containing 1	0.013937	0.439446	95.47
Specific-7018-chr1-49	chr1	82534580	82534980	+	17	/data/home/fongam//data/chipseq/BLRP/lan/BLRP-Srf-zym/peaks.txt	intron (NM_007734, intron 11 of 51)	NA	68835	NM_007734	12828	Mm.389135	NM_007734	ENSMUSG00000079465	Col4a3	[a]3(IV)|alpha3(IV)|tumstatin	collagen, type IV, alpha 3	0.0025	0.42394	95.47
Merge-chr12-109087278-0	chr12	109087078	109087478	+	10	/data/home/fongam//data/chipseq/BLRP/lan/BLRP-Srf-zym/peaks.txt|/data/home/fongam//data/chipseq/ThioMac/new/ThioMac-SRF-noClones/peaks.txt	intron (NM_007965, intron 1 of 12)	NA	3718	NM_001163396	14026	Mm.238841	NM_001163394	ENSMUSG00000021262	Evl	AI528774	Ena-vasodilator stimulated phosphoprotein	0.010152	0.462312	95.47
Merge-chr14-73910952-0	chr14	73910752	73911152	+	11.5	/data/home/fongam//data/chipseq/BLRP/lan/BLRP-Srf-zym/peaks.txt|/data/home/fongam//data/chipseq/ThioMac/new/ThioMac-SRF-noClones/peaks.txt	intron (NM_008879, intron 1 of 16)	NA	40372	NM_008879	18826	Mm.153911	NM_008879	ENSMUSG00000021998	Lcp1	AW536232|D14Ertd310e|L-fimbrin|Pls2	lymphocyte cytosolic protein 1	0.0075	0.501247	95.47
Merge-chr11-117627071-0	chr11	117626871	117627271	+	12.75	/data/home/fongam//data/chipseq/BLRP/lan/BLRP-Elk4-notx/peaks.txt|/data/home/fongam//data/chipseq/BLRP/lan/BLRP-Elk4-zym/peaks.txt|/data/home/fongam//data/chipseq/BLRP/lan/BLRP-Srf-zym/peaks.txt|/data/home/fongam//data/chipseq/ThioMac/new/ThioMac-SRF-noClones/peaks.txt	intron (NM_009304, intron 1 of 3)	NA	1314	NM_009304	20973	Mm.468228	NM_009304	ENSMUSG00000048277	Syngr2	Clast2|cellugyrin	synaptogyrin 2	0.015	0.53616	95.47
Merge-chr15-99162825-0	chr15	99162625	99163025	+	12.5	/data/home/fongam//data/chipseq/BLRP/lan/BLRP-Srf-zym/peaks.txt|/data/home/fongam//data/chipseq/ThioMac/new/ThioMac-SRF-noClones/peaks.txt	intron (NM_011711, intron 4 of 26)	NA	31510	NM_018786	54614	Mm.358668	NM_018786	ENSMUSG00000023007	Prpf40b	2610317D23Rik|Hypc|MGC91243	PRP40 pre-mRNA processing factor 40 homolog B (yeast)	0.015	0.528678	95.47
Merge-chr11-98524735-0	chr11	98524535	98524935	+	9.5	/data/home/fongam//data/chipseq/BLRP/lan/BLRP-Elk4-zym/peaks.txt|/data/home/fongam//data/chipseq/BLRP/lan/BLRP-Srf-zym/peaks.txt	intron (NM_011869, intron 19 of 25)	NA	7332	NM_009971	12985	Mm.1238	NM_009971	ENSMUSG00000038067	Csf3	Csfg|G-CSF|MGI-IG	colony stimulating factor 3 (granulocyte)	0.005	0.58209	95.47
Specific-2245-chr8-8	chr8	74508174	74508574	+	5	/data/home/fongam//data/chipseq/BLRP/lan/BLRP-MKL-zym/peaks.txt	intron (NM_011977, intron 3 of 13)	NA	10458	NM_011977	26457	Mm.38165	NM_011977	ENSMUSG00000031808	Slc27a1	FATP1|Fatp	solute carrier family 27 (fatty acid transporter), member 1	0.035	0.558603	95.47
Merge-chr4-15885692-0	chr4	15885492	15885892	+	12.5	/data/home/fongam//data/chipseq/BLRP/lan/BLRP-Srf-zym/peaks.txt|/data/home/fongam//data/chipseq/ThioMac/new/ThioMac-SRF-noClones/peaks.txt	intron (NM_013752, intron 1 of 15)	NA	578	NM_013752	27354	Mm.20866	NM_013752	ENSMUSG00000028224	Nbn	Nbs1	nibrin	0.05	0.498753	95.47
Specific-6941-chr2-79	chr2	135516236	135516636	+	15	/data/home/fongam//data/chipseq/BLRP/lan/BLRP-Srf-zym/peaks.txt	intron (NM_013829, intron 2 of 36)	NA	83165	NM_013829	18798	Mm.38009	NM_013829	ENSMUSG00000039943	Plcb4	A930039J07Rik|AI854601|C230058B11Rik	phospholipase C, beta 4	0.0025	0.433915	95.47
Merge-chr4-134527048-0	chr4	134526848	134527248	+	16	/data/home/fongam//data/chipseq/BLRP/lan/BLRP-Srf-zym/peaks.txt|/data/home/fongam//data/chipseq/ThioMac/new/ThioMac-SRF-noClones/peaks.txt	intron (NM_013885, intron 1 of 5)	NA	17788	NM_013885	29876	Mm.473864	NM_013885	ENSMUSG00000037242	Clic4	D0Jmb3|TU-74|mc3s5|mtCLIC	chloride intracellular channel 4 (mitochondrial)	0.0075	0.416459	95.47
Specific-855-chr7-82	chr7	92707537	92707937	+	12	/data/home/fongam//data/chipseq/BLRP/lan/BLRP-Srf-zym/peaks.txt	intron (NM_029494, intron 4 of 4)	NA	41687	NM_001080995	74041	Mm.26468	NM_001080995	ENSMUSG00000030641	4632434I11Rik	noxin	RIKEN cDNA 4632434I11 gene	NA	NA	95.47
Specific-2612-chr18-15	chr18	9734815	9735215	+	15	/data/home/fongam//data/chipseq/BLRP/lan/BLRP-Srf-zym/peaks.txt	intron (NM_130449, intron 2 of 9)	NA	27369	NM_130449	140792	Mm.218571	NM_130449	ENSMUSG00000036103	Colec12	CL-P1|SRCL|Scara4	collectin sub-family member 12	0.006536	0.374593	95.47
Merge-chr1-129088783-0	chr1	129088583	129088983	+	17.5	/data/home/fongam//data/chipseq/BLRP/lan/BLRP-Srf-zym/peaks.txt|/data/home/fongam//data/chipseq/ThioMac/new/ThioMac-SRF-noClones/peaks.txt	intron (NM_145128, intron 2 of 17)	NA	56251	NM_145128	107895	Mm.472488	NM_145128	ENSMUSG00000036155	Mgat5	4930471A21Rik|5330407H02Rik|AI480971|GlcNAc-TV	mannoside acetylglucosaminyltransferase 5	0.018868	0.592593	95.47
Merge-chr14-119423806-0	chr14	119423606	119424006	+	15	/data/home/fongam//data/chipseq/BLRP/lan/BLRP-Srf-zym/peaks.txt|/data/home/fongam//data/chipseq/ThioMac/new/ThioMac-SRF-noClones/peaks.txt	intron (NM_175341, intron 1 of 8)	NA	12955	NM_175341	105559	Mm.400294	NM_175341	ENSMUSG00000022139	Mbnl2	1110002M11Rik|AI047808|AI837313|AI849185|AL118326|KIAA4072|MBLL|R75232|mKIAA4072	muscleblind-like 2	0.023392	0.450581	95.47
Specific-83-chr5-109	chr5	20953004	20953404	+	11	/data/home/fongam//data/chipseq/BLRP/lan/BLRP-Srf-zym/peaks.txt	intron (NM_177869, intron 4 of 7)	NA	16477	NM_177869	330050	Mm.40655	NM_177869	ENSMUSG00000047221	Fam185a	4631428I10|AI847670	family with sequence similarity 185, member A	0.007605	0.441509	95.47
Specific-2703-chr11-71	chr11	76295891	76296291	+	14	/data/home/fongam//data/chipseq/BLRP/lan/BLRP-Srf-zym/peaks.txt	intron (NM_198018, intron 2 of 21)	NA	29523	NM_198018	109934	Mm.258939	NM_198018	ENSMUSG00000017631	Abr	6330400K15Rik|AU042359	active BCR-related gene	0.004202	0.5125	95.47
Specific-3983-chr6-37	chr6	115539855	115540255	+	16	/data/home/fongam//data/chipseq/BLRP/lan/BLRP-Srf-zym/peaks.txt	intron (NM_199033, intron 8 of 11)	NA	18140	NM_001101431	70291	Mm.133694	XM_132808	ENSMUSG00000068011	2510049J12Rik	-	RIKEN cDNA 2510049J12 gene	0.018519	0.494737	95.47
Specific-4799-chr11-48	chr11	31571737	31572137	+	18	/data/home/fongam//data/chipseq/BLRP/lan/BLRP-Srf-zym/peaks.txt	promoter (NM_001024919)	NA	-75	NM_001024919	69556	Mm.34183	NM_001024919	ENSMUSG00000044502	Bod1	2310022M17Rik|BOD2.1|Fam44b|MGC144642	biorientation of chromosomes in cell division 1	0.089041	0.639456	95.47
Specific-1844-chr3-123	chr3	106849597	106849997	+	9	/data/home/fongam//data/chipseq/BLRP/lan/BLRP-Srf-zym/peaks.txt	promoter (NM_001039488)	NA	59	NM_028081	321000	Mm.259638	NM_001039478	ENSMUSG00000056260	4933421E11Rik	2010012G17Rik|AI450568|Rif1	RIKEN cDNA 4933421E11 gene	0.0575	0.568579	95.47
Specific-5464-chr7-79	chr7	46663599	46663999	+	12	/data/home/fongam//data/chipseq/BLRP/lan/BLRP-Srf-zym/peaks.txt	promoter (NM_008186)	NA	124	NM_001005248	246694	Mm.379442	NM_001005247	ENSMUSG00000014418	Hps5	AI646796|AL022647|C85120|MGC99886|haze|hz|maroon|mr|ru-2|ru2	Hermansky-Pudlak syndrome 5 homolog (human)	0.09	0.663342	95.47
Specific-1760-chr3-44	chr3	94744666	94745066	+	17	/data/home/fongam//data/chipseq/BLRP/lan/BLRP-Srf-zym/peaks.txt	promoter (NM_011656)	NA	-656	NM_011656	22156	Mm.10214	NM_011656	ENSMUSG00000005968	Tuft1	-	tuftelin 1	0.0175	0.508728	95.47
Specific-2461-chr13-43	chr13	23431138	23431538	+	14	/data/home/fongam//data/chipseq/BLRP/lan/BLRP-Srf-zym/peaks.txt	promoter (NM_013924)	NA	-7	NM_013924	30946	Mm.292094	NM_013924	ENSMUSG00000036376	Abt1	-	activator of basal transcription 1	0.063584	0.591954	95.47
Merge-chr18-61852500-0	chr18	61852300	61852700	+	13	/data/home/fongam//data/chipseq/BLRP/lan/BLRP-Srf-zym/peaks.txt|/data/home/fongam//data/chipseq/ThioMac/new/ThioMac-SRF-noClones/peaks.txt	promoter (NM_021296)	NA	741	NR_029432	68982	Mm.441992	NR_029432		1500015A07Rik	-	RIKEN cDNA 1500015A07 gene	0.023649	0.432886	95.47
Merge-chr7-24592853-0	chr7	24592653	24593053	+	11	/data/home/fongam//data/chipseq/BLRP/lan/BLRP-Elk4-notx/peaks.txt|/data/home/fongam//data/chipseq/BLRP/lan/BLRP-Srf-zym/peaks.txt	promoter (NM_023133)	NA	-621	NM_023133	20085	Mm.445088	NM_023133	ENSMUSG00000040952	Rps19	Dsk3|MGC107694	ribosomal protein S19	0.0525	0.558603	95.47
Specific-5856-chr18-17	chr18	60685901	60686301	+	15	/data/home/fongam//data/chipseq/BLRP/lan/BLRP-Srf-zym/peaks.txt	promoter (NM_025776)	NA	-54	NM_025776	66810	Mm.275106	NM_025776	ENSMUSG00000024604	Rbm22	8430430L24Rik|MGC91134	RNA binding motif protein 22	0.1	0.613466	95.47
Specific-428-chr3-71	chr3	79714732	79715132	+	11	/data/home/fongam//data/chipseq/BLRP/lan/BLRP-Srf-zym/peaks.txt	promoter (NM_025794)	NA	-74	NM_029482	75939	Mm.221520	XM_485257	ENSMUSG00000027811	4930579G24Rik	-	RIKEN cDNA 4930579G24 gene	0.05	0.578554	95.47
Merge-chr10-80724259-0	chr10	80724059	80724459	+	11	/data/home/fongam//data/chipseq/BLRP/lan/BLRP-Srf-zym/peaks.txt|/data/home/fongam//data/chipseq/ThioMac/new/ThioMac-SRF-noClones/peaks.txt	promoter (NM_027381)	NA	27	NM_027381	70312	Mm.87628	NM_027381	ENSMUSG00000034889	2510012J08Rik	-	RIKEN cDNA 2510012J08 gene	0.095238	0.608939	95.47
Merge-chr16-43809030-0	chr16	43808830	43809230	+	9.5	/data/home/fongam//data/chipseq/BLRP/lan/BLRP-Srf-zym/peaks.txt|/data/home/fongam//data/chipseq/ThioMac/new/ThioMac-SRF-noClones/peaks.txt	promoter (NM_029128)	NA	-22	NM_029128	106248	Mm.275354	NM_029128	ENSMUSG00000022704	Qtrtd1	3110012M05Rik|4930470H18Rik|AI648807|MGC102598	queuine tRNA-ribosyltransferase domain containing 1	0.055	0.526185	95.47
Specific-2605-chr1-92	chr1	95309236	95309636	+	12	/data/home/fongam//data/chipseq/BLRP/lan/BLRP-Srf-zym/peaks.txt	promoter (NM_133808)	NA	-31	NM_001159719	18000	Mm.428652	NM_001159717	ENSMUSG00000026276	2-Sep	AW208991|Nedd5|mKIAA0158	septin 2	0.1125	0.685786	95.47
Specific-4126-chr13-37	chr13	74069745	74070145	+	16	/data/home/fongam//data/chipseq/BLRP/lan/BLRP-Srf-zym/peaks.txt	promoter (NM_146047)	NA	-358	NM_146047	218335	Mm.30099	NM_146047	ENSMUSG00000021610	Clptm1l	C130052I12Rik|Crr9|MGC36304	CLPTM1-like	0.106667	0.65252	95.47
Specific-4591-chr10-57	chr10	12698443	12698843	+	13	/data/home/fongam//data/chipseq/BLRP/lan/BLRP-Srf-zym/peaks.txt	promoter (NM_175102)	NA	-5	NM_175102	66125	Mm.402225	NM_175102	ENSMUSG00000078348	Sf3b5	10kDa|1110005L13Rik|AU043053|Sf3b10	splicing factor 3b, subunit 5	0.095	0.583541	95.47
Specific-768-chr9-49	chr9	63977084	63977484	+	17	/data/home/fongam//data/chipseq/BLRP/lan/BLRP-Srf-zym/peaks.txt	promoter (NM_183316)	NA	-19	NM_183316	330959	Mm.24082	NM_183316	ENSMUSG00000032398	Snapc5	2010103A03Rik	small nuclear RNA activating complex, polypeptide 5	0.065	0.57606	95.47
Specific-5528-chr1-103	chr1	74314812	74315212	+	11	/data/home/fongam//data/chipseq/BLRP/lan/BLRP-Srf-zym/peaks.txt	exon (NM_013612, exon 9 of 15)	NA	6602	NM_013612	18173	Mm.2913	NM_013612	ENSMUSG00000026177	Slc11a1	Bcg|Ity|Lsh|MGC129156|MGC129157|Nramp|Nramp1|ity	solute carrier family 11 (proton-coupled divalent metal ion transporters), member 1	0.025	0.533666	90.7
Specific-6327-chr17-28	chr17	15204688	15205088	+	15	/data/home/fongam//data/chipseq/BLRP/lan/BLRP-Srf-zym/peaks.txt	exon (NM_013684, exon 1 of 8)	NA	37	NM_013684	21374	Mm.244820	NM_013684	ENSMUSG00000014767	Tbp	GTF2D1|Gtf2d|SCA17|TFIID	TATA box binding protein	0.0825	0.591022	90.7
Specific-3748-chr4-81	chr4	140691448	140691848	+	12	/data/home/fongam//data/chipseq/BLRP/lan/BLRP-Srf-zym/peaks.txt	Intergenic	NA	-1207	NM_013868	29818	Mm.46181	NM_013868	ENSMUSG00000006221	Hspb7	27kDa|Hsp25-2|MGC107591|cvHsp	heat shock protein family, member 7 (cardiovascular)	0.044586	0.515723	90.7
Specific-1268-chr16-55	chr16	94653695	94654095	+	12	/data/home/fongam//data/chipseq/BLRP/lan/BLRP-Srf-zym/peaks.txt	Intergenic	NA	-18468	NM_007834	13185	Mm.7472	NM_007834	ENSMUSG00000022898	Dscr3	AW538125|Dcra|MGC5833	Down syndrome critical region gene 3	0.00974	0.433657	90.7
Merge-chr9-119891931-0	chr9	119891731	119892131	+	10.5	/data/home/fongam//data/chipseq/BLRP/lan/BLRP-Srf-zym/peaks.txt|/data/home/fongam//data/chipseq/ThioMac/new/ThioMac-SRF-noClones/peaks.txt	Intergenic	NA	-19635	NM_011724	22437	Mm.10117	NM_001081339		Xirp1	AI415219|Cmya1|MGC144145|MGC144146	xin actin-binding repeat containing 1	0.0175	0.548628	90.7
Specific-6108-chr11-198	chr11	96906814	96907214	+	8	/data/home/fongam//data/chipseq/BLRP/lan/BLRP-Srf-zym/peaks.txt	Intergenic	NA	24407	NM_019507	57765	Mm.478978	NM_019507	ENSMUSG00000001444	Tbx21	TBT1|Tbet|Tblym	T-box 21	0.028061	0.552163	90.7
Specific-1081-chr5-82	chr5	121199253	121199653	+	14	/data/home/fongam//data/chipseq/BLRP/lan/BLRP-Srf-zym/peaks.txt	Intergenic	NA	24018	NM_133893	100535	Mm.247620	NM_133893	ENSMUSG00000032623	Oas1d	AA536864|C85127|oasl8	2'-5' oligoadenylate synthetase 1D	0.019544	0.543689	90.7
Merge-chr2-145579904-0	chr2	145579704	145580104	+	13.5	/data/home/fongam//data/chipseq/BLRP/lan/BLRP-Srf-zym/peaks.txt|/data/home/fongam//data/chipseq/ThioMac/new/ThioMac-SRF-noClones/peaks.txt	Intergenic	NA	-14778	NM_026425	67877	Mm.442235	NM_001141965	ENSMUSG00000002728	Naa20	1500004D14Rik|2900026I01Rik|AU041458|D2Ertd186e|MGC144325|Nat5	N(alpha)-acetyltransferase 20, NatB catalytic subunit	0.0225	0.493766	90.7
Specific-4365-chr4-66	chr4	53460163	53460563	+	13	/data/home/fongam//data/chipseq/BLRP/lan/BLRP-Srf-zym/peaks.txt	Intergenic	NA	-1150	NM_001159633	100434	Mm.270088	NM_001159633	ENSMUSG00000028412	Slc44a1	2210409B22Rik|4833416H08Rik|AW547365|CHTL1|CTL1|Cdw92	solute carrier family 44, member 1	0.015	0.433915	90.7
Specific-851-chr5-55	chr5	107005636	107006036	+	18	/data/home/fongam//data/chipseq/BLRP/lan/BLRP-Srf-zym/peaks.txt	Intergenic	NA	-68704	NM_026856	52397	Mm.249474	XM_001475996	ENSMUSG00000049606	Zfp644	1110068L01Rik|AA408882|BM-005|D5Ertd689e|Zep-2	zinc finger protein 644	0.007407	0.409594	90.7
Specific-2114-chr10-39	chr10	80504431	80504831	+	17	/data/home/fongam//data/chipseq/BLRP/lan/BLRP-Srf-zym/peaks.txt	Intergenic	NA	-2630	NM_145365	208677	Mm.294693	NM_145365	ENSMUSG00000035041	Creb3l3	BC010786|CREB-H|D10Bur1e	cAMP responsive element binding protein 3-like 3	0.006944	0.417808	90.7
Specific-187-chr10-50	chr10	21472907	21473307	+	15	/data/home/fongam//data/chipseq/BLRP/lan/BLRP-Srf-zym/peaks.txt	Intergenic	NA	-98493	NM_001161845	20393	Mm.28405	NM_001161845	ENSMUSG00000019970	Sgk1	Sgk	serum/glucocorticoid regulated kinase 1	0.016043	0.466667	90.7
Merge-chr10-18720613-0	chr10	18720413	18720813	+	14.5	/data/home/fongam//data/chipseq/BLRP/lan/BLRP-Srf-zym/peaks.txt|/data/home/fongam//data/chipseq/ThioMac/new/ThioMac-SRF-noClones/peaks.txt	Intergenic	NA	-15787	NM_009397	21929	Mm.116683	NM_001166402	ENSMUSG00000019850	Tnfaip3	A20|Tnfip3	tumor necrosis factor, alpha-induced protein 3	0.0175	0.411471	90.7
Specific-6047-chr1-134	chr1	64160316	64160716	+	9	/data/home/fongam//data/chipseq/BLRP/lan/BLRP-Srf-zym/peaks.txt	Intergenic	NA	-104851	NM_033563	93691	Mm.458200	NM_033563	ENSMUSG00000025959	Klf7	9830124P08Rik	Kruppel-like factor 7 (ubiquitous)	0.0125	0.503741	90.7
Specific-2796-chr9-79	chr9	45051729	45052129	+	11	/data/home/fongam//data/chipseq/BLRP/lan/BLRP-Srf-zym/peaks.txt	Intergenic	NA	-18166	NM_001013373	214531	Mm.477907	NM_001013373	ENSMUSG00000037129	Tmprss13	BC010843|MGC103261|Tpmrss13	transmembrane protease, serine 13	0.0175	0.478803	90.7
Specific-2102-chr11-76	chr11	101931202	101931602	+	13	/data/home/fongam//data/chipseq/BLRP/lan/BLRP-Srf-zym/peaks.txt	Intergenic	NA	-7536	NM_145435	217212	Mm.46248	NM_145435	ENSMUSG00000017311	Pyy	MGC19143	peptide YY	0.08	0.538462	90.7
Specific-5970-chr5-90	chr5	98273321	98273721	+	13	/data/home/fongam//data/chipseq/BLRP/lan/BLRP-Srf-zym/peaks.txt	Intergenic	NA	-2257	NM_133738	71914	Mm.24842	NM_133738	ENSMUSG00000029338	Antxr2	2310046B19Rik|AW561899|CMG-2|CMG2|cI-35	anthrax toxin receptor 2	0.0125	0.433915	90.7
Specific-4811-chr14-42	chr14	69520405	69520805	+	13	/data/home/fongam//data/chipseq/BLRP/lan/BLRP-Srf-zym/peaks.txt	Intergenic	NA	11144	NM_010071	13449	Mm.243323	NM_010071	ENSMUSG00000022102	Dok2	DokR|Frip	docking protein 2	0.003401	0.496622	90.7
Specific-2846-chr9-87	chr9	47496565	47496965	+	10	/data/home/fongam//data/chipseq/BLRP/lan/BLRP-Srf-zym/peaks.txt	intron (NM_001025600, intron 1 of 8)	NA	215418	NM_018770	54725	Mm.234832	NM_001025600	ENSMUSG00000032076	Cadm1	2900073G06Rik|3100001I08Rik|AI987920|Bl2|Igsf4|Igsf4a|Necl2|RA175|RA175A|RA175B|RA175C|RA175N|ST17|SgIGSF|SynCam|Tslc1	cell adhesion molecule 1	0.012626	0.423174	90.7
Merge-chr7-125553617-0	chr7	125553417	125553817	+	10	/data/home/fongam//data/chipseq/BLRP/lan/BLRP-Srf-zym/peaks.txt|/data/home/fongam//data/chipseq/ThioMac/new/ThioMac-SRF-noClones/peaks.txt	intron (NM_001081022, intron 5 of 27)	NA	54593	NM_001081022	233865	Mm.274389	NM_001081022	ENSMUSG00000032743	D430042O09Rik	Kiaa0556|MGC31549	RIKEN cDNA D430042O09 gene	0.005249	0.465969	90.7
Specific-211-chr8-49	chr8	37706578	37706978	+	15	/data/home/fongam//data/chipseq/BLRP/lan/BLRP-Srf-zym/peaks.txt	intron (NM_001081150, intron 1 of 11)	NA	11255	NM_001081150	244421	Mm.324032	NM_001081150	ENSMUSG00000039633	Lonrf1	-	LON peptidase N-terminal domain and ring finger 1	0.0175	0.548628	90.7
Merge-chr10-75238850-0	chr10	75238650	75239050	+	12	/data/home/fongam//data/chipseq/BLRP/lan/BLRP-Srf-zym/peaks.txt|/data/home/fongam//data/chipseq/ThioMac/new/ThioMac-SRF-noClones/peaks.txt	intron (NM_008185, intron 2 of 4)	NA	3450	NM_008185	14871	Mm.2746	NM_008185	ENSMUSG00000001663	Gstt1	AI255817|Gstt1-1	glutathione S-transferase, theta 1	0	0.553191	90.7
Specific-4125-chr3-56	chr3	36659270	36659670	+	14	/data/home/fongam//data/chipseq/BLRP/lan/BLRP-Srf-zym/peaks.txt	intron (NM_009673, intron 2 of 12)	NA	7966	NM_009673	11747	Mm.1620	NM_009673	ENSMUSG00000027712	Anxa5	Anx5|R74653	annexin A5	0.02	0.458853	90.7
Merge-chr5-34854936-0	chr5	34854736	34855136	+	12	/data/home/fongam//data/chipseq/BLRP/lan/BLRP-Srf-zym/peaks.txt|/data/home/fongam//data/chipseq/ThioMac/new/ThioMac-SRF-noClones/peaks.txt	intron (NM_011893, intron 1 of 12)	NA	-5286	NM_001145858	24055	Mm.5012	NM_001136088	ENSMUSG00000054520	Sh3bp2	3BP2	SH3-domain binding protein 2	0.015	0.481297	90.7
Specific-2611-chr17-29	chr17	25100070	25100470	+	15	/data/home/fongam//data/chipseq/BLRP/lan/BLRP-Srf-zym/peaks.txt	intron (NM_012034, intron 2 of 4)	NA	2117	NM_012034	26945	Mm.180108	NM_012034	ENSMUSG00000033200	Tpsg1	Prss31|Tmt	tryptase gamma 1	0.02	0.57606	90.7
Specific-4600-chr5-78	chr5	58012291	58012691	+	14	/data/home/fongam//data/chipseq/BLRP/lan/BLRP-Srf-zym/peaks.txt	intron (NM_018764, intron 1 of 1)	NA	6233	NM_018764	54216	Mm.397491	NM_001122758	ENSMUSG00000029108	Pcdh7	-	protocadherin 7	0.005	0.361596	90.7
Specific-1149-chr16-39	chr16	22304440	22304840	+	14	/data/home/fongam//data/chipseq/BLRP/lan/BLRP-Srf-zym/peaks.txt	intron (NM_023794, intron 11 of 12)	NA	50186	NM_023794	104156	Mm.155708	NM_023794	ENSMUSG00000013089	Etv5	1110005E01Rik|8430401F14Rik|ERM	ets variant gene 5	0.0225	0.53616	90.7
Merge-chr3-123321436-0	chr3	123321236	123321636	+	10.5	/data/home/fongam//data/chipseq/BLRP/lan/BLRP-Srf-zym/peaks.txt|/data/home/fongam//data/chipseq/ThioMac/new/ThioMac-SRF-noClones/peaks.txt	intron (NM_027135, intron 9 of 22)	NA	56576	NM_201638	210529	Mm.260039	NM_201638	ENSMUSG00000028114	Mettl14	G430022H21Rik|mKIAA1627	methyltransferase like 14	0.015957	0.465608	90.7
Specific-7162-chr11-113	chr11	119532079	119532479	+	11	/data/home/fongam//data/chipseq/BLRP/lan/BLRP-Srf-zym/peaks.txt	intron (NM_028898, intron 3 of 33)	NA	113194	NM_028898	74370	Mm.209933	NM_028898	ENSMUSG00000025583	Rptor	4932417H02Rik|Raptor|mKIAA1303	regulatory associated protein of MTOR, complex 1	0.0075	0.476309	90.7
Merge-chrX-162670493-0	chrX	162670293	162670693	+	13	/data/home/fongam//data/chipseq/BLRP/lan/BLRP-Srf-zym/peaks.txt|/data/home/fongam//data/chipseq/ThioMac/new/ThioMac-SRF-noClones/peaks.txt	intron (NM_133211, intron 2 of 2)	NA	4140	NM_133211	170743	Mm.23979	NM_133211	ENSMUSG00000044583	Tlr7	-	toll-like receptor 7	0.0025	0.36409	90.7
Specific-3077-chr10-51	chr10	24468112	24468512	+	14	/data/home/fongam//data/chipseq/BLRP/lan/BLRP-Srf-zym/peaks.txt	intron (NM_134005, intron 20 of 24)	NA	57299	NM_134005	209558	Mm.338425	NM_134005	ENSMUSG00000019989	Enpp3	AI876438|CD203c|MGC6548	ectonucleotide pyrophosphatase/phosphodiesterase 3	0.02	0.491272	90.7
Specific-79-chr16-23	chr16	36633348	36633748	+	18	/data/home/fongam//data/chipseq/BLRP/lan/BLRP-Srf-zym/peaks.txt	intron (NM_134109, intron 3 of 7)	NA	20271	NM_134109	106347	Mm.17807	NM_134109	ENSMUSG00000022900	Ildr1	AU041483|AU044638	immunoglobulin-like domain containing receptor 1	0	0.485714	90.7
Specific-5211-chr3-60	chr3	51758286	51758686	+	13	/data/home/fongam//data/chipseq/BLRP/lan/BLRP-Srf-zym/peaks.txt	intron (NM_174995, intron 2 of 4)	NA	9364	NM_174995	211666	Mm.24679	NM_174995	ENSMUSG00000074604	Mgst2	GST2|MGC41409|MGST-II	microsomal glutathione S-transferase 2	0	0.363636	90.7
Specific-1678-chr2-85	chr2	77068502	77068902	+	14	/data/home/fongam//data/chipseq/BLRP/lan/BLRP-Srf-zym/peaks.txt	intron (NM_175465, intron 1 of 17)	NA	12762	NM_175465	228071	Mm.389296	NM_175465	ENSMUSG00000042272	Sestd1	1500031J16Rik|A930010O20|MGC51459|Solo/Trio8	SEC14 and spectrin domains 1	0.012085	0.429429	90.7
Merge-chr7-11797983-0	chr7	11797783	11798183	+	9.5	/data/home/fongam//data/chipseq/BLRP/lan/BLRP-Srf-zym/peaks.txt|/data/home/fongam//data/chipseq/ThioMac/new/ThioMac-SRF-noClones/peaks.txt	promoter (NM_001001447)	NA	-11	NM_001001447	232878	Mm.40706	NM_001001447	ENSMUSG00000054715	Zscan22	AW227621|D530006B18Rik|Hkr2	zinc finger and SCAN domain containing 22	0.0475	0.57606	90.7
Merge-chr4-140412025-0	chr4	140411825	140412225	+	34.5	/data/home/fongam//data/chipseq/BLRP/lan/BLRP-Elk4-notx/peaks.txt|/data/home/fongam//data/chipseq/BLRP/lan/BLRP-Elk4-zym/peaks.txt	promoter (NM_001025608)	NA	-153	NM_174996	213491	Mm.332006	NM_001025608	ENSMUSG00000040842	D4Ertd22e	1110022I03	DNA segment, Chr 4, ERATO Doi 22, expressed	0.055	0.53616	90.7
Specific-6115-chr7-76	chr7	3232843	3233243	+	12	/data/home/fongam//data/chipseq/BLRP/lan/BLRP-Srf-zym/peaks.txt	promoter (NM_001159714)	NA	-29	NM_001159714	68988	Mm.246863	NM_001159714	ENSMUSG00000008373	Prpf31	1500019O16Rik|2810404O06Rik|AW554706|PRP31|RP11	PRP31 pre-mRNA processing factor 31 homolog (yeast)	0.075	0.503741	90.7
Merge-chr11-102844407-0	chr11	102844207	102844607	+	9	/data/home/fongam//data/chipseq/BLRP/lan/BLRP-Srf-zym/peaks.txt|/data/home/fongam//data/chipseq/ThioMac/new/ThioMac-SRF-noClones/peaks.txt	promoter (NM_008707)	NA	-245	NM_008707	18107	Mm.10265	NM_008707	ENSMUSG00000020936	Nmt1	AW536594	N-myristoyltransferase 1	0.0525	0.521197	90.7
Specific-3705-chr15-34	chr15	5191772	5192172	+	15	/data/home/fongam//data/chipseq/BLRP/lan/BLRP-Srf-zym/peaks.txt	promoter (NM_008965)	NA	-926	NM_008965	19219	Mm.18509	NM_001136079	ENSMUSG00000039942	Ptger4	EP4|Ptgerep4	prostaglandin E receptor 4 (subtype EP4)	0.0375	0.55611	90.7
Merge-chr19-14665094-0	chr19	14664894	14665294	+	26.5	/data/home/fongam//data/chipseq/BLRP/lan/BLRP-Srf-zym/peaks.txt|/data/home/fongam//data/chipseq/ThioMac/new/ThioMac-SRF-noClones/peaks.txt	promoter (NM_011600)	NA	-92	NM_011600	21888	Mm.103638	NM_011600	ENSMUSG00000024642	Tle4	5730411M05Rik|AA792082|Bce-1|Bce1|ESTM13|ESTM14|Grg4|X83332|X83333	transducin-like enhancer of split 4, homolog of Drosophila E(spl)	0.0775	0.543641	90.7
Specific-2117-chr2-88	chr2	127480159	127480559	+	14	/data/home/fongam//data/chipseq/BLRP/lan/BLRP-Srf-zym/peaks.txt	promoter (NM_016902)	NA	-64	NM_016902	53885	Mm.210766	NM_016902	ENSMUSG00000027378	Nphp1	-	nephronophthisis 1 (juvenile) homolog (human)	0.088472	0.650667	90.7
Merge-chr6-88484630-0	chr6	88484430	88484830	+	10	/data/home/fongam//data/chipseq/BLRP/lan/BLRP-Elk4-zym/peaks.txt|/data/home/fongam//data/chipseq/BLRP/lan/BLRP-Srf-zym/peaks.txt|/data/home/fongam//data/chipseq/ThioMac/new/ThioMac-SRF-noClones/peaks.txt	promoter (NM_016906)	NA	-189	NM_016906	53421	Mm.477740	NM_016906	ENSMUSG00000030082	Sec61a1	AA408394|AA410007|Sec61a	Sec61 alpha 1 subunit (S. cerevisiae)	0.088398	0.637363	90.7
Specific-7014-chr12-45	chr12	86713781	86714181	+	13	/data/home/fongam//data/chipseq/BLRP/lan/BLRP-Srf-zym/peaks.txt	promoter (NM_021446)	NA	-72	NM_001081423	320244	Mm.132172	NM_001081423	ENSMUSG00000012609	Ttll5	1700048H13Rik|2310009M18Rik|4930556H18Rik|AI428864|D630041K24Rik|R75373|Stamp|mKIAA0998	tubulin tyrosine ligase-like family, member 5	0.0925	0.63591	90.7
Specific-1629-chr2-81	chr2	181426389	181426789	+	15	/data/home/fongam//data/chipseq/BLRP/lan/BLRP-Srf-zym/peaks.txt	promoter (NM_025482)	NA	-71	NM_025482	66314	Mm.136648	NM_025482	ENSMUSG00000000827	Tpd52l2	2810411G23Rik|AU016537|C86069|D54	tumor protein D52-like 2	0.0675	0.586035	90.7
Specific-2527-chr16-38	chr16	57527819	57528219	+	15	/data/home/fongam//data/chipseq/BLRP/lan/BLRP-Srf-zym/peaks.txt	promoter (NM_025599)	NA	-6	NM_025599	66497	Mm.445948	NM_025599	ENSMUSG00000022748	2610528E23Rik	1110001A06Rik|4930572F24Rik|AV099812|AV122629	RIKEN cDNA 2610528E23 gene	0.084656	0.584211	90.7
Merge-chr17-70907423-0	chr17	70907223	70907623	+	25.5	/data/home/fongam//data/chipseq/BLRP/lan/BLRP-Srf-zym/peaks.txt|/data/home/fongam//data/chipseq/ThioMac/new/ThioMac-SRF-noClones/peaks.txt	promoter (NM_026064)	NA	-33	NM_026064	67268	Mm.261329	NM_026064	ENSMUSG00000024048	2900073G15Rik	AI838292|C80200	RIKEN cDNA 2900073G15 gene	0.0725	0.63591	90.7
Specific-2026-chr5-64	chr5	124167242	124167642	+	17	/data/home/fongam//data/chipseq/BLRP/lan/BLRP-Srf-zym/peaks.txt	promoter (NM_026603)	NA	-451	NM_026603	68184	Mm.28549	NM_026603	ENSMUSG00000023106	Denr	1500003K04Rik	density-regulated protein	0.0325	0.466334	90.7
Specific-2230-chr2-99	chr2	128509407	128509807	+	13	/data/home/fongam//data/chipseq/BLRP/lan/BLRP-Srf-zym/peaks.txt	promoter (NM_028248)	NA	-137	NM_028248	72477	Mm.259688	NM_028248	ENSMUSG00000014353	Tmem87b	2610301K12Rik|2810431I02Rik|AU014804	transmembrane protein 87B	0.080268	0.677741	90.7
Specific-3618-chr16-35	chr16	21924383	21924783	+	15	/data/home/fongam//data/chipseq/BLRP/lan/BLRP-Srf-zym/peaks.txt	promoter (NM_029457)	NA	-56	NM_029457	75826	Mm.297431	NM_029457	ENSMUSG00000022855	Senp2	2310007L05Rik|4930538C18Rik|AI646780|AW554757|KIAA1331|Smt3ip2|SuPr-1|mKIAA1331	SUMO/sentrin specific peptidase 2	0.086154	0.639144	90.7
Merge-chr5-37036949-0	chr5	37036749	37037149	+	11	/data/home/fongam//data/chipseq/BLRP/lan/BLRP-Srf-zym/peaks.txt|/data/home/fongam//data/chipseq/ThioMac/new/ThioMac-SRF-noClones/peaks.txt	promoter (NM_133724)	NA	-21	NM_133724	117197	Mm.398757	NM_133724	ENSMUSG00000060708	Cno	2610101N07Rik	cappuccino	0.097826	0.634146	90.7
Specific-3976-chr6-3	chr6	113343635	113344035	+	20	/data/home/fongam//data/chipseq/BLRP/lan/BLRP-Elk4-notx/peaks.txt	promoter (NM_133932)	NA	-55	NM_026552	68089	Mm.472172	NM_001170485	ENSMUSG00000079426	Arpc4	20kDa|5330419I20Rik|AI327076|p20-Arc	actin related protein 2/3 complex, subunit 4	0.07	0.608479	90.7
Specific-398-chr5-106	chr5	135293374	135293774	+	12	/data/home/fongam//data/chipseq/BLRP/lan/BLRP-Srf-zym/peaks.txt	promoter (NM_145215)	NA	-352	NM_145215	68758	Mm.389700	NM_145215	ENSMUSG00000040532	Abhd11	1110054D16Rik|A630008N09Rik|Wbscr21	abhydrolase domain containing 11	0.0625	0.55611	90.7
Merge-chr7-45394456-0	chr7	45394256	45394656	+	11	/data/home/fongam//data/chipseq/BLRP/lan/BLRP-Srf-zym/peaks.txt|/data/home/fongam//data/chipseq/ThioMac/new/ThioMac-SRF-noClones/peaks.txt	promoter (NM_148927)	NA	84	NM_148927	69217	Mm.274158	NM_148927	ENSMUSG00000040428	Plekha4	2410005C22Rik|C88169|Pepp1	pleckstrin homology domain containing, family A (phosphoinositide binding specific) member 4	0.08125	0.540373	90.7
Merge-chr2-162708870-0	chr2	162708670	162709070	+	11	/data/home/fongam//data/chipseq/BLRP/lan/BLRP-Srf-zym/peaks.txt|/data/home/fongam//data/chipseq/ThioMac/new/ThioMac-SRF-noClones/peaks.txt	promoter (NM_172150)	NA	-43	NM_172150	245866	Mm.34034	NM_172150	ENSMUSG00000017858	Ift52	BC037708|MGC47065|NGD5	intraflagellar transport 52 homolog (Chlamydomonas)	0.0775	0.613466	90.7
Specific-5694-chr8-60	chr8	113914287	113914687	+	13	/data/home/fongam//data/chipseq/BLRP/lan/BLRP-Srf-zym/peaks.txt	promoter (NM_172284)	NA	-48	NM_172284	234733	Mm.287901	NM_172284	ENSMUSG00000033658	Ddx19b	2810457M08Rik|4921519L13Rik|AW260119	DEAD (Asp-Glu-Ala-Asp) box polypeptide 19b	0.0725	0.600998	90.7
Specific-4176-chr11-54	chr11	16851098	16851498	+	16	/data/home/fongam//data/chipseq/BLRP/lan/BLRP-Srf-zym/peaks.txt	promoter (NM_176982)	NA	-115	NM_176982	319701	Mm.446582	NM_176982	ENSMUSG00000044966	Fbxo48	A630050E13Rik	F-box protein 48	0.0625	0.591022	90.7
Specific-4452-chr18-20	chr18	80537302	80537702	+	14	/data/home/fongam//data/chipseq/BLRP/lan/BLRP-Srf-zym/peaks.txt	Intergenic	NA	94224	NM_026295	67655	Mm.312893	NM_026295	ENSMUSG00000033323	Ctdp1	4930563P03Rik|AW553592	CTD (carboxy-terminal domain, RNA polymerase II, polypeptide A) phosphatase, subunit 1	0	0.402685	85.93
Specific-1698-chr4-107	chr4	140697816	140698216	+	10	/data/home/fongam//data/chipseq/BLRP/lan/BLRP-Srf-zym/peaks.txt	Intergenic	NA	5161	NM_013868	29818	Mm.46181	NM_013868	ENSMUSG00000006221	Hspb7	27kDa|Hsp25-2|MGC107591|cvHsp	heat shock protein family, member 7 (cardiovascular)	0.0525	0.650873	85.93
Specific-6221-chr19-41	chr19	6272836	6273236	+	12	/data/home/fongam//data/chipseq/BLRP/lan/BLRP-Srf-zym/peaks.txt	Intergenic	NA	-3860	NM_010119	13660	Mm.471458	NM_010119	ENSMUSG00000024772	Ehd1	AA409636|Past1|RME-1	EH-domain containing 1	0.0131	0.463203	85.93
Specific-802-chr14-30	chr14	53447015	53447415	+	15	/data/home/fongam//data/chipseq/BLRP/lan/BLRP-Srf-zym/peaks.txt	Intergenic	NA	16910	NM_080726	140743	Mm.274727	NM_080726	ENSMUSG00000022176	Rem2	AW411893	rad and gem related GTP binding protein 2	0.020339	0.486486	85.93
Specific-908-chr1-67	chr1	146001348	146001748	+	14	/data/home/fongam//data/chipseq/BLRP/lan/BLRP-Srf-zym/peaks.txt	Intergenic	NA	9774	NM_015811	50778	Mm.103701	NM_015811	ENSMUSG00000026358	Rgs1	BL34	regulator of G-protein signaling 1	NA	NA	85.93
Specific-6432-chr16-42	chr16	84509583	84509983	+	14	/data/home/fongam//data/chipseq/BLRP/lan/BLRP-Srf-zym/peaks.txt	Intergenic	NA	-86949	NR_029565	387173	Mm.261808	NR_029565		Mir155	Mirn155|mmu-mir-155	microRNA 155	0.005	0.379052	85.93
Specific-2328-chr17-37	chr17	4582777	4583177	+	13	/data/home/fongam//data/chipseq/BLRP/lan/BLRP-Srf-zym/peaks.txt	Intergenic	NA	-368579	NM_001085355	239985	Mm.133401	XM_001474848	ENSMUSG00000069729	Arid1b	8030481M12|9330189K18Rik|AI836955|Ardi1b|B230217J03Rik|mKIAA1235	AT rich interactive domain 1B (SWI-like)	0.020833	0.484536	85.93
Specific-2108-chr9-70	chr9	86797808	86798208	+	13	/data/home/fongam//data/chipseq/BLRP/lan/BLRP-Srf-zym/peaks.txt	Intergenic	NA	-15475	NM_001037907	382089	Mm.92244	XM_918212	ENSMUSG00000047897	Ripply2	C030002E08Rik|Gm1122	ripply2 homolog (zebrafish)	0.0025	0.431421	85.93
Merge-chr1-154549182-0	chr1	154548982	154549382	+	11	/data/home/fongam//data/chipseq/BLRP/lan/BLRP-Srf-zym/peaks.txt|/data/home/fongam//data/chipseq/ThioMac/new/ThioMac-SRF-noClones/peaks.txt	Intergenic	NA	20422	NM_026369	67771	Mm.288974	NM_026369	ENSMUSG00000008475	Arpc5	5830443F10Rik|p16-Arc	actin related protein 2/3 complex, subunit 5	0	0.5	85.93
Specific-3611-chr8-47	chr8	110558429	110558829	+	16	/data/home/fongam//data/chipseq/BLRP/lan/BLRP-Srf-zym/peaks.txt	Intergenic	NA	-81018	NM_010817	17463	Mm.18347	NM_010817	ENSMUSG00000039067	Psmd7	AW107203|Mov-34|Mov34	proteasome (prosome, macropain) 26S subunit, non-ATPase, 7	0.002849	0.356941	85.93
Specific-6073-chr9-71	chr9	106661302	106661702	+	13	/data/home/fongam//data/chipseq/BLRP/lan/BLRP-Srf-zym/peaks.txt	Intergenic	NA	-14188	NM_030730	81000	Mm.246689	NM_030730	ENSMUSG00000040661	Rad54l2	Arip4|D130058C05|G630026H09Rik|Srisnf2l	RAD54 like 2 (S. cerevisiae)	NA	NA	85.93
Specific-2193-chr6-54	chr6	86481737	86482137	+	13	/data/home/fongam//data/chipseq/BLRP/lan/BLRP-Srf-zym/peaks.txt	Intergenic	NA	9862	NM_011865	23983	Mm.274146	NM_011865	ENSMUSG00000051695	Pcbp1	WBP17|[a]CP-1|alphaCP-1	poly(rC) binding protein 1	0.003623	0.521583	85.93
Merge-chr18-75862977-0	chr18	75862777	75863177	+	10	/data/home/fongam//data/chipseq/BLRP/lan/BLRP-Srf-zym/peaks.txt|/data/home/fongam//data/chipseq/ThioMac/new/ThioMac-SRF-noClones/peaks.txt	Intergenic	NA	-39916	NM_201354	269037	Mm.36745	NM_201354	ENSMUSG00000052928	Gm672	Ctif|MGC67202	predicted gene 672	NA	NA	85.93
Merge-chr2-79015062-0	chr2	79014862	79015262	+	8.5	/data/home/fongam//data/chipseq/BLRP/lan/BLRP-Srf-zym/peaks.txt|/data/home/fongam//data/chipseq/ThioMac/new/ThioMac-SRF-noClones/peaks.txt	Intergenic	NA	-41203	NM_010576	16401	Mm.31903	NM_010576	ENSMUSG00000027009	Itga4	CD49D	integrin alpha 4	0.01	0.411471	85.93
Specific-226-chr2-78	chr2	129029644	129030044	+	15	/data/home/fongam//data/chipseq/BLRP/lan/BLRP-Srf-zym/peaks.txt	Intergenic	NA	-28431	NM_010554	16175	Mm.15534	NM_010554	ENSMUSG00000027399	Il1a	Il-1a	interleukin 1 alpha	0.0125	0.508728	85.93
Specific-6283-chr15-45	chr15	76864673	76865073	+	13	/data/home/fongam//data/chipseq/BLRP/lan/BLRP-Srf-zym/peaks.txt	Intergenic	NA	-7457	NM_001163621	71939	Mm.34173	XM_001481299	ENSMUSG00000033576	Apol6	2310076O14Rik	apolipoprotein L 6	0.013736	0.497268	85.93
Specific-3805-chr14-39	chr14	65488243	65488643	+	14	/data/home/fongam//data/chipseq/BLRP/lan/BLRP-Srf-zym/peaks.txt	Intergenic	NA	-100925	NM_013461	11549	Mm.57064	NM_013461	ENSMUSG00000045875	Adra1a	Adra1c|MGC130524|[a]1a	adrenergic receptor, alpha 1a	0	0.328244	85.93
Specific-2053-chr13-46	chr13	44549214	44549614	+	13	/data/home/fongam//data/chipseq/BLRP/lan/BLRP-Srf-zym/peaks.txt	Intergenic	NA	-192461	NM_021878	16468	Mm.25059	NM_021878	ENSMUSG00000038518	Jarid2	AI317256|AU045941|C79929|C79931|Jmj|jumonji	jumonji, AT rich interactive domain 2	0.018237	0.469697	85.93
Specific-6477-chr1-83	chr1	168624587	168624987	+	13	/data/home/fongam//data/chipseq/BLRP/lan/BLRP-Srf-zym/peaks.txt	Intergenic	NA	-106267	NM_172844	240894	Mm.246610	NM_172844	ENSMUSG00000026560	Fmo9	4831428F09Rik	flavin containing monooxygenase 9	0.0025	0.421446	85.93
Specific-3849-chr5-93	chr5	125755047	125755447	+	13	/data/home/fongam//data/chipseq/BLRP/lan/BLRP-Srf-zym/peaks.txt	Intergenic	NA	-10087	NM_030210	78894	Mm.431573	NM_030210	ENSMUSG00000029482	Aacs	2210408B16Rik|SUR5	acetoacetyl-CoA synthetase	0.0675	0.613466	85.93
Specific-944-chr15-99	chr15	103198372	103198772	+	8	/data/home/fongam//data/chipseq/BLRP/lan/BLRP-Srf-zym/peaks.txt	Intergenic	NA	-3790	NM_010577	16402	Mm.16234	NM_010577	ENSMUSG00000000555	Itga5	Cd49e|Fnra|VLA5	integrin alpha 5 (fibronectin receptor alpha)	0.01	0.523691	85.93
Merge-chr11-81821140-0	chr11	81820940	81821340	+	19	/data/home/fongam//data/chipseq/BLRP/lan/BLRP-Srf-zym/peaks.txt|/data/home/fongam//data/chipseq/ThioMac/new/ThioMac-SRF-noClones/peaks.txt	Intergenic	NA	-30632	NM_011333	20296	Mm.290320	NM_011333	ENSMUSG00000035385	Ccl2	AI323594|HC11|JE|MCAF|MCP-1|MCP1|SMC-CF|Scya2|Sigje	chemokine (C-C motif) ligand 2	0.01	0.453865	85.93
Specific-1053-chr1-84	chr1	173388040	173388440	+	13	/data/home/fongam//data/chipseq/BLRP/lan/BLRP-Srf-zym/peaks.txt	Intergenic	NA	-7628	NM_018729	18106	Mm.2299	NM_018729	ENSMUSG00000004709	Cd244	2B4|C9.1|F730046O15Rik|Ly90|NAIL|NKR2B4|Nmrk|SLAMF4	CD244 natural killer cell receptor 2B4	0.02	0.476309	85.93
Specific-6847-chr10-83	chr10	80020647	80021047	+	10	/data/home/fongam//data/chipseq/BLRP/lan/BLRP-Srf-zym/peaks.txt	Intergenic	NA	-5062	NM_134002	103236	Mm.29873	NM_001159591	ENSMUSG00000003345	Csnk1g2	2810429I12Rik|AI463719	casein kinase 1, gamma 2	0.005	0.421446	85.93
Specific-775-chr18-23	chr18	63966862	63967262	+	13	/data/home/fongam//data/chipseq/BLRP/lan/BLRP-Srf-zym/peaks.txt	intron (NM_001014981, intron 20 of 27)	NA	132998	NM_001014981	104082	Mm.478907	XM_140391	ENSMUSG00000040560	Wdr7	AI462727|TRAG|mKIAA0541	WD repeat domain 7	0	0.322493	85.93
Merge-chr12-33896507-0	chr12	33896307	33896707	+	13	/data/home/fongam//data/chipseq/BLRP/lan/BLRP-Srf-zym/peaks.txt|/data/home/fongam//data/chipseq/ThioMac/new/ThioMac-SRF-noClones/peaks.txt	intron (NM_001033436, intron 1 of 7)	NA	8745	NM_001033436	380753	Mm.41540	NM_001033436	ENSMUSG00000020564	Atxn7l1	2810423G08Rik|Atxn7l4|MGC28883	ataxin 7-like 1	0	0.418182	85.93
Specific-1168-chr2-89	chr2	142387478	142387878	+	14	/data/home/fongam//data/chipseq/BLRP/lan/BLRP-Srf-zym/peaks.txt	intron (NM_001081133, intron 22 of 25)	NA	205227	NM_001081133	16558	Mm.251934	NM_001081133	ENSMUSG00000038844	Kif16b	8430434E15Rik|AA623607|AI789011|C80253|C80902|mKIAA1590	kinesin family member 16B	0.005	0.341646	85.93
Specific-3612-chrX-13	chrX	72071559	72071959	+	14	/data/home/fongam//data/chipseq/BLRP/lan/BLRP-Srf-zym/peaks.txt	intron (NM_001166454, intron 2 of 15)	NA	23911	NM_001166454	102866	Mm.28777	NM_001166453	ENSMUSG00000016382	Pls3	AI115446|AL024105|T-fimbrin	plastin 3 (T-isoform)	0.0025	0.411471	85.93
Specific-1884-chr2-76	chr2	84427967	84428367	+	15	/data/home/fongam//data/chipseq/BLRP/lan/BLRP-Srf-zym/peaks.txt	intron (NM_007615, intron 1 of 19)	NA	23182	NM_001085453	12388	Mm.35738	NM_001085448	ENSMUSG00000034101	Ctnnd1	AA409437|AU019353|Catns|Ctnnd|P120|mKIAA0384	catenin (cadherin associated protein), delta 1	0.0075	0.453865	85.93
Specific-3346-chr8-68	chr8	120605869	120606269	+	12	/data/home/fongam//data/chipseq/BLRP/lan/BLRP-Srf-zym/peaks.txt	intron (NM_008290, intron 1 of 4)	NA	18146	NM_008290	15486	Mm.276466	NM_008290	ENSMUSG00000031844	Hsd17b2	AI194836|AI194967|AI255511	hydroxysteroid (17-beta) dehydrogenase 2	0.008475	0.48169	85.93
Specific-6385-chr5-84	chr5	139314020	139314420	+	14	/data/home/fongam//data/chipseq/BLRP/lan/BLRP-Srf-zym/peaks.txt	intron (NM_008923, intron 6 of 10)	NA	-65625	NM_008808	18590	Mm.2675	NM_008808	ENSMUSG00000025856	Pdgfa	-	platelet derived growth factor, alpha	0.02	0.531172	85.93
Specific-3060-chr9-53	chr9	108551521	108551921	+	15	/data/home/fongam//data/chipseq/BLRP/lan/BLRP-Srf-zym/peaks.txt	intron (NM_008924, intron 1 of 10)	NA	2174	NM_008924	19087	Mm.253102	NM_008924	ENSMUSG00000032601	Prkar2a	1110061A24Rik|AI317181|AI836829|RII(alpha)	protein kinase, cAMP dependent regulatory, type II alpha	0.005051	0.475	85.93
Merge-chr12-80239872-0	chr12	80239672	80240072	+	15.5	/data/home/fongam//data/chipseq/BLRP/lan/BLRP-Srf-zym/peaks.txt|/data/home/fongam//data/chipseq/ThioMac/new/ThioMac-SRF-noClones/peaks.txt	intron (NM_009014, intron 5 of 10)	NA	23750	NM_009014	19363	Mm.341756	NM_009014		Rad51l1	AI553500|R51H2|Rad51b|mREC2	RAD51-like 1 (S. cerevisiae)	0	0.527778	85.93
Merge-chr1-52086183-0	chr1	52085983	52086383	+	15	/data/home/fongam//data/chipseq/BLRP/lan/BLRP-Srf-zym/peaks.txt|/data/home/fongam//data/chipseq/ThioMac/new/ThioMac-SRF-noClones/peaks.txt	intron (NM_009283, intron 11 of 24)	NA	22200	NM_009283	20846	Mm.277406	NM_009283	ENSMUSG00000026104	Stat1	2010005J02Rik|AA408197	signal transducer and activator of transcription 1	0.011905	0.376471	85.93
Specific-4861-chr4-109	chr4	140726739	140727139	+	10	/data/home/fongam//data/chipseq/BLRP/lan/BLRP-Srf-zym/peaks.txt	intron (NM_009541, intron 2 of 15)	NA	10190	NM_009541	22642	Mm.389590	NM_009541	ENSMUSG00000006215	Zbtb17	AA589413|Lp-1|Miz1|Zfp100|mZ13	zinc finger and BTB domain containing 17	0.0125	0.513716	85.93
Specific-4714-chr7-83	chr7	110577943	110578343	+	12	/data/home/fongam//data/chipseq/BLRP/lan/BLRP-Srf-zym/peaks.txt	intron (NM_009667, intron 2 of 14)	NA	14362	NM_009667	11717	Mm.3238	NM_009667	ENSMUSG00000005686	Ampd3	-	adenosine monophosphate deaminase 3	0.0025	0.518703	85.93
Merge-chr15-80462058-0	chr15	80461858	80462258	+	20	/data/home/fongam//data/chipseq/BLRP/lan/BLRP-Srf-zym/peaks.txt|/data/home/fongam//data/chipseq/ThioMac/new/ThioMac-SRF-noClones/peaks.txt	intron (NM_010815, intron 2 of 6)	NA	11320	NM_010815	17444	Mm.12947	NM_010815	ENSMUSG00000042351	Grap2	GRAP-2|GRB2L|GRID|Gads|GrbX|Grf40|GrpL|Mona|P38	GRB2-related adaptor protein 2	0.01	0.448878	85.93
Specific-6208-chr6-47	chr6	39006081	39006481	+	14	/data/home/fongam//data/chipseq/BLRP/lan/BLRP-Srf-zym/peaks.txt	intron (NM_011539, intron 10 of 12)	NA	41675	NM_172893	243771	Mm.268462	NM_172893	ENSMUSG00000038507	Parp12	9930021O16|AA409132|AA536654|PARP-12|Zc3hdc1	poly (ADP-ribose) polymerase family, member 12	0	0.404348	85.93
Specific-1525-chr10-61	chr10	92702113	92702513	+	13	/data/home/fongam//data/chipseq/BLRP/lan/BLRP-Srf-zym/peaks.txt	intron (NM_013508, intron 2 of 4)	NA	38645	NM_013508	13713	Mm.4454	NM_013508	ENSMUSG00000008398	Elk3	D430049E23Rik|Erp|Etrp|Net|Sap-2	ELK3, member of ETS oncogene family	0	0.534162	85.93
Merge-chr15-99643069-0	chr15	99642869	99643269	+	12	/data/home/fongam//data/chipseq/BLRP/lan/BLRP-Srf-zym/peaks.txt|/data/home/fongam//data/chipseq/ThioMac/new/ThioMac-SRF-noClones/peaks.txt	intron (NM_023063, intron 1 of 7)	NA	5107	NM_023063	65970	Mm.33207	NM_001113545	ENSMUSG00000023022	Lima1	1110021C24Rik|3526402A12Rik|D15Ertd366e|Eplin	LIM domain and actin binding 1	0.031579	0.425197	85.93
Specific-1504-chr3-62	chr3	69105178	69105578	+	12	/data/home/fongam//data/chipseq/BLRP/lan/BLRP-Srf-zym/peaks.txt	intron (NM_133786, intron 7 of 23)	NA	7547	NR_029735	723949		NR_029735		Mir16-2	Mirn16-2|mir-16-2	microRNA 16-2	0.018692	0.440367	85.93
Merge-chr9-121231330-0	chr9	121231130	121231530	+	14.5	/data/home/fongam//data/chipseq/BLRP/lan/BLRP-Srf-zym/peaks.txt|/data/home/fongam//data/chipseq/ThioMac/new/ThioMac-SRF-noClones/peaks.txt	intron (NM_175114, intron 1 of 15)	NA	15674	NM_175114	67095	Mm.478822	NM_175114	ENSMUSG00000032536	Trak1	2310001H13Rik|AI413908|AI467545|hyrt|mKIAA1042	trafficking protein, kinesin binding 1	0.04	0.546135	85.93
Specific-4630-chr14-40	chr14	119460765	119461165	+	14	/data/home/fongam//data/chipseq/BLRP/lan/BLRP-Srf-zym/peaks.txt	intron (NM_175341, intron 2 of 8)	NA	50114	NM_175341	105559	Mm.400294	NM_175341	ENSMUSG00000022139	Mbnl2	1110002M11Rik|AI047808|AI837313|AI849185|AL118326|KIAA4072|MBLL|R75232|mKIAA4072	muscleblind-like 2	0.0125	0.42394	85.93
Merge-chr12-81354064-0	chr12	81353864	81354264	+	13.5	/data/home/fongam//data/chipseq/BLRP/lan/BLRP-Srf-zym/peaks.txt|/data/home/fongam//data/chipseq/ThioMac/new/ThioMac-SRF-noClones/peaks.txt	intron (NM_177267, intron 1 of 8)	NA	1385	NM_177267	320808	Mm.447547	NM_177267	ENSMUSG00000049106	Dcaf5	9430020B07Rik|AI325023|AI430035|AI848110|AW124614|BCRG2|BCRP2|Wdr22	DDB1 and CUL4 associated factor 5	0.084011	0.730458	85.93
Specific-1516-chr7-54	chr7	112076712	112077112	+	16	/data/home/fongam//data/chipseq/BLRP/lan/BLRP-Srf-zym/peaks.txt	intron (NM_177282, intron 3 of 19)	NA	59841	NM_177282	320878	Mm.52312	NM_177282	ENSMUSG00000038244	Mical2	5330438E18Rik|9530064J02|KIAA0750|mKIAA0750	microtubule associated monoxygenase, calponin and LIM domain containing 2	0.021739	0.529412	85.93
Specific-5566-chr2-113	chr2	166347748	166348148	+	12	/data/home/fongam//data/chipseq/BLRP/lan/BLRP-Srf-zym/peaks.txt	intron (NM_177782, intron 1 of 39)	NA	57089	NM_177782	277360	Mm.478314	NM_177782	ENSMUSG00000039621	Prex1	G630042G04|P-REX1|Setd6	phosphatidylinositol-3,4,5-trisphosphate-dependent Rac exchange factor 1	0.005	0.503741	85.93
Merge-chr6-120117450-0	chr6	120117250	120117650	+	15.75	/data/home/fongam//data/chipseq/BLRP/lan/BLRP-Elk4-notx/peaks.txt|/data/home/fongam//data/chipseq/BLRP/lan/BLRP-Elk4-zym/peaks.txt|/data/home/fongam//data/chipseq/BLRP/lan/BLRP-Srf-zym/peaks.txt|/data/home/fongam//data/chipseq/ThioMac/new/ThioMac-SRF-noClones/peaks.txt	NA	NA	58451	NM_016718	29862	Mm.103668	NM_016718	ENSMUSG00000041377	Ninj2	MGC143502	ninjurin 2	0.003333	0.463576	85.93
Specific-1672-chr4-59	chr4	32985514	32985914	+	15	/data/home/fongam//data/chipseq/BLRP/lan/BLRP-Srf-zym/peaks.txt	promoter (NM_001081392)	NA	-18	NM_001081392	100019	Mm.24627	NM_001081392	ENSMUSG00000058006	Mdn1	4833432B22Rik|A130070M06|AA958993|D4Abb1e|Gm135	midasin homolog (yeast)	0.105	0.613466	85.93
Specific-3761-chr2-95	chr2	34648053	34648453	+	13	/data/home/fongam//data/chipseq/BLRP/lan/BLRP-Srf-zym/peaks.txt	promoter (NM_001164770)	NA	-9	NM_001164772	30050	Mm.4465	NM_001164768	ENSMUSG00000035949	Fbxw2	2700071L08Rik|FBW2|Fwd2|MD6	F-box and WD-40 domain protein 2	0.085	0.623441	85.93
Merge-chr2-11471813-0	chr2	11471613	11472013	+	14.5	/data/home/fongam//data/chipseq/BLRP/lan/BLRP-Srf-zym/peaks.txt|/data/home/fongam//data/chipseq/ThioMac/new/ThioMac-SRF-noClones/peaks.txt	promoter (NM_001177758)	NA	-31	NM_001177758	170768	Mm.19669	NM_001177752	ENSMUSG00000026773	Pfkfb3	E330010H22Rik|iPFK-2|uPFK-2	6-phosphofructo-2-kinase/fructose-2,6-biphosphatase 3	0.105	0.705736	85.93
Merge-chr8-86956943-0	chr8	86956743	86957143	+	9	/data/home/fongam//data/chipseq/BLRP/lan/BLRP-Elk4-notx/peaks.txt|/data/home/fongam//data/chipseq/BLRP/lan/BLRP-Elk4-zym/peaks.txt	promoter (NM_009055)	NA	2	NM_009055	19724	Mm.7892	NM_009055	ENSMUSG00000031706	Rfx1	AI047719|AI385641	regulatory factor X, 1 (influences HLA class II expression)	0.083815	0.603448	85.93
Specific-5385-chr3-202	chr3	145861452	145861852	+	7	/data/home/fongam//data/chipseq/BLRP/lan/BLRP-Srf-zym/peaks.txt	promoter (NM_009740)	NA	-112	NM_009740	12042	Mm.239141	NM_009740	ENSMUSG00000028191	Bcl10	AI132454|BCL-10|C81403|CARMEN|CIPER|CLAP|ME10|cE10	B-cell leukemia/lymphoma 10	0.085	0.670823	85.93
Specific-1904-chr12-35	chr12	29235670	29236070	+	14	/data/home/fongam//data/chipseq/BLRP/lan/BLRP-Srf-zym/peaks.txt	promoter (NM_011275)	NA	0	NM_011275	19819	Mm.10152	NM_011275	ENSMUSG00000020630	Rnaseh1	-	ribonuclease H1	0.0975	0.63591	85.93
Specific-3981-chr17-39	chr17	24613825	24614225	+	13	/data/home/fongam//data/chipseq/BLRP/lan/BLRP-Srf-zym/peaks.txt	promoter (NM_011956)	NA	-75	NM_011956	26426	Mm.36718	NM_011956	ENSMUSG00000039183	Nubp2	D17Wsu11e	nucleotide binding protein 2	0.0575	0.531172	85.93
Specific-387-chr6-73	chr6	124794594	124794994	+	11	/data/home/fongam//data/chipseq/BLRP/lan/BLRP-Srf-zym/peaks.txt	promoter (NM_013538)	NA	272	NM_013700	22225	Mm.3571	NM_013700	ENSMUSG00000038429	Usp5	AA407472|ISOT|ISOT-1|Ucht	ubiquitin specific peptidase 5 (isopeptidase T)	0.065	0.558603	85.93
Specific-2714-chr5-83	chr5	130030010	130030410	+	14	/data/home/fongam//data/chipseq/BLRP/lan/BLRP-Srf-zym/peaks.txt	promoter (NM_025450)	NA	-26	NM_025450	66258	Mm.249809	NM_025450	ENSMUSG00000034211	Mrps17	1810006P02Rik|Mprs17	mitochondrial ribosomal protein S17	0.0675	0.588529	85.93
Specific-3308-chr18-28	chr18	80631914	80632314	+	12	/data/home/fongam//data/chipseq/BLRP/lan/BLRP-Srf-zym/peaks.txt	promoter (NM_026295)	NA	-388	NM_026295	67655	Mm.312893	NM_026295	ENSMUSG00000033323	Ctdp1	4930563P03Rik|AW553592	CTD (carboxy-terminal domain, RNA polymerase II, polypeptide A) phosphatase, subunit 1	0.1075	0.593516	85.93
Specific-4997-chr17-25	chr17	11962331	11962731	+	16	/data/home/fongam//data/chipseq/BLRP/lan/BLRP-Srf-zym/peaks.txt	promoter (NM_026644)	NA	-111	NM_026644	68262	Mm.258300	NM_026644	ENSMUSG00000023827	Agpat4	1500003P24Rik	1-acylglycerol-3-phosphate O-acyltransferase 4 (lysophosphatidic acid acyltransferase, delta)	0.0375	0.553616	85.93
Specific-6419-chr14-37	chr14	53380451	53380851	+	14	/data/home/fongam//data/chipseq/BLRP/lan/BLRP-Srf-zym/peaks.txt	promoter (NM_026851)	NA	-463	NM_026851	68836	Mm.248163	NM_026851	ENSMUSG00000010406	Mrpl52	1110047B07Rik	mitochondrial ribosomal protein L52	0.020057	0.411429	85.93
Merge-chr7-79533642-0	chr7	79533442	79533842	+	10	/data/home/fongam//data/chipseq/BLRP/lan/BLRP-Srf-zym/peaks.txt|/data/home/fongam//data/chipseq/ThioMac/new/ThioMac-SRF-noClones/peaks.txt	promoter (NM_029835)	NA	-67	NM_029835	77011	Mm.28132	NM_029835	ENSMUSG00000046591	5730590G19Rik	BC028450|Lrrk1|Ticrr	RIKEN cDNA 5730590G19 gene	0.073048	0.595477	85.93
Specific-7059-chr11-126	chr11	69811606	69812006	+	10	/data/home/fongam//data/chipseq/BLRP/lan/BLRP-Srf-zym/peaks.txt	promoter (NM_030064)	NA	-160	NM_030064	78246	Mm.413084	NM_030064	ENSMUSG00000018572	Phf23	2410141M05Rik|JUNE-1	PHD finger protein 23	0.053763	0.580214	85.93
Merge-chr5-29899965-0	chr5	29899765	29900165	+	9	/data/home/fongam//data/chipseq/BLRP/lan/BLRP-Elk4-notx/peaks.txt|/data/home/fongam//data/chipseq/BLRP/lan/BLRP-Srf-zym/peaks.txt|/data/home/fongam//data/chipseq/ThioMac/new/ThioMac-SRF-noClones/peaks.txt	promoter (NM_133907)	NA	-64	NM_133907	100763	Mm.137746	NM_133907	ENSMUSG00000039000	Ube3c	AI853514|mKIAA0010	ubiquitin protein ligase E3C	0.17	0.733167	85.93
Merge-chr1-145465054-0	chr1	145464854	145465254	+	38	/data/home/fongam//data/chipseq/BLRP/lan/BLRP-Srf-zym/peaks.txt|/data/home/fongam//data/chipseq/ThioMac/new/ThioMac-SRF-noClones/peaks.txt	promoter (NM_145991)	NA	-152	NM_145991	214498	Mm.398849	NM_145991	ENSMUSG00000026361	Cdc73	8430414L16Rik|BC027756|C130030P16Rik|C81219|Hrpt2|MGC29274|MGC36559	cell division cycle 73, Paf1/RNA polymerase II complex component, homolog (S. cerevisiae)	0.133641	0.710407	85.93
Specific-752-chr5-85	chr5	5565357	5565757	+	13	/data/home/fongam//data/chipseq/BLRP/lan/BLRP-Srf-zym/peaks.txt	promoter (NM_153116)	NA	-50	NM_153116	207704	Mm.323984	NM_153116	ENSMUSG00000040464	Gtpbp10	4930545J22Rik|BC034507|MGC30495	GTP-binding protein 10 (putative)	0.0875	0.628429	85.93
Specific-857-chr9-54	chr9	108931385	108931785	+	15	/data/home/fongam//data/chipseq/BLRP/lan/BLRP-Srf-zym/peaks.txt	promoter (NM_172774)	NA	-55	NM_172774	235610	Mm.100622	NM_172774	ENSMUSG00000025646	Atrip	6620401K05Rik|MGC90531	ATR interacting protein	0.08	0.645885	85.93
Specific-6216-chr2-86	chr2	118726055	118726455	+	14	/data/home/fongam//data/chipseq/BLRP/lan/BLRP-Srf-zym/peaks.txt	promoter (NM_173450)	NA	24	NM_173450	271842	Mm.354742	NM_173450	ENSMUSG00000027324	Rpusd2	4921503C21Rik|9630001E10	RNA pseudouridylate synthase domain containing 2	0.04	0.553616	85.93
Merge-chr11-75389540-0	chr11	75389340	75389740	+	10.5	/data/home/fongam//data/chipseq/BLRP/lan/BLRP-Srf-zym/peaks.txt|/data/home/fongam//data/chipseq/ThioMac/new/ThioMac-SRF-noClones/peaks.txt	exon (NM_173388, exon 14 of 14)	NA	-14763	NM_008850	18738	Mm.3128	NM_008850	ENSMUSG00000017781	Pitpna	Pitpn|vb|vibrator	phosphatidylinositol transfer protein, alpha	0.011204	0.545961	81.15
Specific-3646-chr13-61	chr13	44715065	44715465	+	10	/data/home/fongam//data/chipseq/BLRP/lan/BLRP-Srf-zym/peaks.txt	Intergenic	NA	-26610	NM_021878	16468	Mm.25059	NM_021878	ENSMUSG00000038518	Jarid2	AI317256|AU045941|C79929|C79931|Jmj|jumonji	jumonji, AT rich interactive domain 2	0.02507	0.480556	81.15
Specific-2348-chr12-52	chr12	111834184	111834584	+	12	/data/home/fongam//data/chipseq/BLRP/lan/BLRP-Srf-zym/peaks.txt	Intergenic	NA	-8858	NM_183016	217866	Mm.27397	NM_183016	ENSMUSG00000021279	Cdc42bpb	-	CDC42 binding protein kinase beta	0.0175	0.511222	81.15
Merge-chr5-64435546-0	chr5	64435346	64435746	+	19.5	/data/home/fongam//data/chipseq/BLRP/lan/BLRP-Srf-zym/peaks.txt|/data/home/fongam//data/chipseq/ThioMac/new/ThioMac-SRF-noClones/peaks.txt	Intergenic	NA	-3800	NM_019636	57915	Mm.286353	NM_019636	ENSMUSG00000029174	Tbc1d1	1110062G02Rik|AI385682|AW555803|MGC106104|MGC144097|Tbc1|mKIAA1108	TBC1 domain family, member 1	0.0275	0.486284	81.15
Specific-2914-chr2-80	chr2	168142773	168143173	+	15	/data/home/fongam//data/chipseq/BLRP/lan/BLRP-Srf-zym/peaks.txt	Intergenic	NA	138423	NM_001136073	18019	Mm.116802	NM_001037177	ENSMUSG00000027544	Nfatc2	AI607462|NF-ATc2|NFAT1|NFAT1-D|Nfatp	nuclear factor of activated T-cells, cytoplasmic, calcineurin-dependent 2	0.033457	0.461255	81.15
Specific-2677-chr15-43	chr15	58982939	58983339	+	13	/data/home/fongam//data/chipseq/BLRP/lan/BLRP-Srf-zym/peaks.txt	Intergenic	NA	-71030	NM_144800	211401	Mm.394414	NM_001146180	ENSMUSG00000022353	Mtss1	2310003N14Rik|BC024131|D130001D01Rik|MGC37896|Mim|mKIAA0429	metastasis suppressor 1	0.023529	0.348837	81.15
Specific-1692-chr16-50	chr16	30789255	30789655	+	12	/data/home/fongam//data/chipseq/BLRP/lan/BLRP-Srf-zym/peaks.txt	Intergenic	NA	211724	NM_198626	268880	Mm.286693	NM_198626	ENSMUSG00000047434	AI480653	MGC19367	expressed sequence AI480653	0.012012	0.483582	81.15
Specific-3115-chr11-107	chr11	95218732	95219132	+	11	/data/home/fongam//data/chipseq/BLRP/lan/BLRP-Srf-zym/peaks.txt	Intergenic	NA	-11241	NM_025287	20747	Mm.395285	NM_025287	ENSMUSG00000057522	Spop	AI315626|Pcif1|TEF2	speckle-type POZ protein	0.021622	0.487871	81.15
Merge-chr18-35013518-0	chr18	35013318	35013718	+	29.75	/data/home/fongam//data/chipseq/BLRP/lan/BLRP-Elk4-notx/peaks.txt|/data/home/fongam//data/chipseq/BLRP/lan/BLRP-Elk4-zym/peaks.txt|/data/home/fongam//data/chipseq/BLRP/lan/BLRP-Srf-zym/peaks.txt|/data/home/fongam//data/chipseq/ThioMac/new/ThioMac-SRF-noClones/peaks.txt	Intergenic	NA	26337	NM_007913	13653	Mm.181959	NM_007913	ENSMUSG00000038418	Egr1	A530045N19Rik|ETR103|Egr-1|Krox-1|Krox-24|Krox24|NGF1-A|NGFI-A|NGFIA|TIS8|Zenk|Zfp-6|Zif268|egr	early growth response 1	0.090615	0.66881	81.15
Specific-2084-chr7-58	chr7	72462939	72463339	+	15	/data/home/fongam//data/chipseq/BLRP/lan/BLRP-Srf-zym/peaks.txt	Intergenic	NA	-283031	NM_001024703	244049	Mm.217412	NM_001024703	ENSMUSG00000032776	Mctp2	Gm489	multiple C2 domains, transmembrane 2	0.0075	0.438903	81.15
Specific-294-chr1-69	chr1	162207300	162207700	+	14	/data/home/fongam//data/chipseq/BLRP/lan/BLRP-Srf-zym/peaks.txt	Intergenic	NA	-19252	NM_001038621	29809	Mm.478325	NM_001038621	ENSMUSG00000026721	Rabgap1l	5830411O09Rik|8430421H08Rik|9630005B12Rik|AW049894|HHL|Hh1|mKIAA0471	RAB GTPase activating protein 1-like	0.003333	0.539735	81.15
Specific-6238-chr11-68	chr11	5171856	5172256	+	14	/data/home/fongam//data/chipseq/BLRP/lan/BLRP-Srf-zym/peaks.txt	Intergenic	NA	-10443	NM_032396	84035	Mm.209989	NM_032396	ENSMUSG00000020393	Kremen1	AV002070|Kremen|Krm1	kringle containing transmembrane protein 1	0.010695	0.449468	81.15
Specific-4729-chr7-70	chr7	66465248	66465648	+	13	/data/home/fongam//data/chipseq/BLRP/lan/BLRP-Srf-zym/peaks.txt	Intergenic	NA	103063	NM_080443	117589	Mm.34785	NM_080443	ENSMUSG00000030509	Asb7	AI449039|Asb-7|D030055C23Rik	ankyrin repeat and SOCS box-containing 7	0.010471	0.528497	81.15
Specific-3215-chr5-105	chr5	127868338	127868738	+	12	/data/home/fongam//data/chipseq/BLRP/lan/BLRP-Srf-zym/peaks.txt	Intergenic	NA	38057	NM_133895	100561	Mm.28506	NM_133895	ENSMUSG00000029416	Slc15a4	AA987064|AW742963|C130069N12Rik|PHT1|PTR4	solute carrier family 15, member 4	0.010471	0.492308	81.15
Specific-2496-chr15-55	chr15	78106465	78106865	+	11	/data/home/fongam//data/chipseq/BLRP/lan/BLRP-Srf-zym/peaks.txt	Intergenic	NA	26193	NM_007781	12984	Mm.1940	NM_007781	ENSMUSG00000071714	Csf2rb2	AIC2A|BetaIl3|Bil3|Csfgmrb|Il3r|Il3rb|Il3rb2	colony stimulating factor 2 receptor, beta 2, low-affinity (granulocyte-macrophage)	0.017544	0.440233	81.15
Specific-6177-chr2-117	chr2	102791196	102791596	+	11	/data/home/fongam//data/chipseq/BLRP/lan/BLRP-Srf-zym/peaks.txt	Intergenic	NA	82956	NM_175094	27402	Mm.315011	NM_175094	ENSMUSG00000010914	Pdhx	AI481367|E3bp|Pdx1	pyruvate dehydrogenase complex, component X	0.00639	0.447619	81.15
Specific-5033-chr12-62	chr12	87714041	87714441	+	10	/data/home/fongam//data/chipseq/BLRP/lan/BLRP-Srf-zym/peaks.txt	Intergenic	NA	59676	NM_145836	238330	Mm.248358	NM_145836	ENSMUSG00000034168	6430527G18Rik	Eap1	RIKEN cDNA 6430527G18 gene	0.025	0.571072	81.15
Specific-4087-chr10-99	chr10	68100807	68101207	+	9	/data/home/fongam//data/chipseq/BLRP/lan/BLRP-Srf-zym/peaks.txt	Intergenic	NA	-18096	NM_177794	327766	Mm.2479	NM_177794	ENSMUSG00000060044	Tmem26	3230401A06|AI195372	transmembrane protein 26	0.007792	0.401554	81.15
Merge-chr16-30430427-0	chr16	30430227	30430627	+	19.5	/data/home/fongam//data/chipseq/BLRP/lan/BLRP-Srf-zym/peaks.txt|/data/home/fongam//data/chipseq/ThioMac/new/ThioMac-SRF-noClones/peaks.txt	Intergenic	NA	39898	NM_172614	224090	Mm.241459	NM_172614	ENSMUSG00000022537	Tmem44	1700007N03Rik|9330161C17Rik|B230220N21	transmembrane protein 44	0.05	0.591022	81.15
Merge-chr3-122400966-0	chr3	122400766	122401166	+	11	/data/home/fongam//data/chipseq/BLRP/lan/BLRP-Elk4-zym/peaks.txt|/data/home/fongam//data/chipseq/BLRP/lan/BLRP-Srf-zym/peaks.txt	Intergenic	NA	-10836	NM_013867	29815	Mm.45815	NM_013867	ENSMUSG00000028121	Bcar3	AI131758|AND-34	breast cancer anti-estrogen resistance 3	0.035	0.518703	81.15
Merge-chr11-22566144-0	chr11	22565944	22566344	+	19.67	/data/home/fongam//data/chipseq/BLRP/lan/BLRP-Elk4-notx/peaks.txt|/data/home/fongam//data/chipseq/BLRP/lan/BLRP-Elk4-zym/peaks.txt|/data/home/fongam//data/chipseq/BLRP/lan/BLRP-Srf-zym/peaks.txt	Intergenic	NA	153858	NM_153596	103765	Mm.221274	NM_153596	ENSMUSG00000049904	Tmem17	AI503894|AW049890|MGC40971	transmembrane protein 17	0.012903	0.456592	81.15
Merge-chr5-64995956-0	chr5	64995756	64996156	+	15	/data/home/fongam//data/chipseq/BLRP/lan/BLRP-Srf-zym/peaks.txt|/data/home/fongam//data/chipseq/ThioMac/new/ThioMac-SRF-noClones/peaks.txt	Intergenic	NA	-86702	NM_008453	16599	Mm.439720	NM_008453	ENSMUSG00000029178	Klf3	9930027G08Rik|AL024007|Bklf|MGC151315|Tef-2	Kruppel-like factor 3 (basic)	0.026667	0.470199	81.15
Specific-5027-chr16-51	chr16	38313263	38313663	+	12	/data/home/fongam//data/chipseq/BLRP/lan/BLRP-Srf-zym/peaks.txt	Intergenic	NA	32014	NM_022318	64082	Mm.390856	NM_001081984	ENSMUSG00000022803	Popdc2	AV006127|Pop2	popeye domain containing 2	0.01	0.461347	81.15
Specific-2970-chr13-45	chr13	37970904	37971304	+	13	/data/home/fongam//data/chipseq/BLRP/lan/BLRP-Srf-zym/peaks.txt	Intergenic	NA	30552	NM_025965	107513	Mm.476789	NM_025965	ENSMUSG00000021427	Ssr1	2510001K09Rik|6330400D04|AI159733|AI452176|SSR|TRAPA	signal sequence receptor, alpha	0.031646	0.566038	81.15
Specific-5427-chr1-88	chr1	192993038	192993438	+	13	/data/home/fongam//data/chipseq/BLRP/lan/BLRP-Srf-zym/peaks.txt	Intergenic	NA	25495	NM_025424	66208	Mm.46444	NM_025424	ENSMUSG00000037499	Nenf	1110060M21Rik|SCIRP10|Spuf	neuron derived neurotrophic factor	0.0125	0.558603	81.15
Specific-2220-chr16-54	chr16	91410936	91411336	+	12	/data/home/fongam//data/chipseq/BLRP/lan/BLRP-Srf-zym/peaks.txt	Intergenic	NA	-24817	NM_008338	15980	Mm.249364	NM_008338	ENSMUSG00000022965	Ifngr2	Ifgr2|Ifgt	interferon gamma receptor 2	0.01	0.431421	81.15
Merge-chr6-113656366-0	chr6	113656166	113656566	+	20.5	/data/home/fongam//data/chipseq/BLRP/lan/BLRP-Srf-zym/peaks.txt|/data/home/fongam//data/chipseq/ThioMac/new/ThioMac-SRF-noClones/peaks.txt	intron (NM_001113553, intron 10 of 11)	NA	-6910	NM_001033463	381801	Mm.333322	NM_001033463	ENSMUSG00000056952	Tatdn2	AI646012|KIAA0218|mKIAA0218	TatD DNase domain containing 2	0.016736	0.539419	81.15
Merge-chr10-79340442-0	chr10	79340242	79340642	+	14.75	/data/home/fongam//data/chipseq/BLRP/lan/BLRP-Elk4-notx/peaks.txt|/data/home/fongam//data/chipseq/BLRP/lan/BLRP-Elk4-zym/peaks.txt|/data/home/fongam//data/chipseq/BLRP/lan/BLRP-Srf-zym/peaks.txt|/data/home/fongam//data/chipseq/ThioMac/new/ThioMac-SRF-noClones/peaks.txt	intron (NM_007880, intron 3 of 8)	NA	10241	NM_007880	13496	Mm.301282	NM_007880	ENSMUSG00000019564	Arid3a	Bright|Dri1|Dril1	AT rich interactive domain 3A (BRIGHT-like)	0.06	0.668329	81.15
Merge-chr1-133961127-0	chr1	133960927	133961327	+	7.5	/data/home/fongam//data/chipseq/BLRP/lan/BLRP-Srf-zym/peaks.txt|/data/home/fongam//data/chipseq/ThioMac/new/ThioMac-SRF-noClones/peaks.txt	intron (NM_008795, intron 1 of 15)	NA	6104	NM_008795	18557	Mm.28130	NM_008795	ENSMUSG00000026437	Cdk18	AA682070|Ctk18|Pctk3	cyclin-dependent kinase 18	0.014085	0.559441	81.15
Merge-chr14-73904621-0	chr14	73904421	73904821	+	13	/data/home/fongam//data/chipseq/BLRP/lan/BLRP-Srf-zym/peaks.txt|/data/home/fongam//data/chipseq/ThioMac/new/ThioMac-SRF-noClones/peaks.txt	intron (NM_008879, intron 1 of 16)	NA	34041	NM_008879	18826	Mm.153911	NM_008879	ENSMUSG00000021998	Lcp1	AW536232|D14Ertd310e|L-fimbrin|Pls2	lymphocyte cytosolic protein 1	0.014151	0.490654	81.15
Specific-4387-chr8-67	chr8	114612621	114613021	+	12	/data/home/fongam//data/chipseq/BLRP/lan/BLRP-Srf-zym/peaks.txt	intron (NM_009954, intron 1 of 6)	NA	17661	NM_009954	12927	Mm.3758	NM_009954	ENSMUSG00000031955	Bcar1	AI385681|Cas|Crkas	breast cancer anti-estrogen resistance 1	0.0025	0.516209	81.15
Merge-chr1-154576110-0	chr1	154575910	154576310	+	14	/data/home/fongam//data/chipseq/BLRP/lan/BLRP-Srf-zym/peaks.txt|/data/home/fongam//data/chipseq/ThioMac/new/ThioMac-SRF-noClones/peaks.txt	intron (NM_010877, intron 2 of 14)	NA	6002	NM_010877	17970	Mm.270307	NM_010877	ENSMUSG00000026480	Ncf2	NOXA2|Ncf-2|p67phox	neutrophil cytosolic factor 2	0	0.6	81.15
Merge-chr13-55413801-0	chr13	55413601	55414001	+	10.5	/data/home/fongam//data/chipseq/BLRP/lan/BLRP-Srf-zym/peaks.txt|/data/home/fongam//data/chipseq/ThioMac/new/ThioMac-SRF-noClones/peaks.txt	intron (NM_011392, intron 8 of 12)	NA	4531	NM_011392	20505	Mm.276355	NM_011392	ENSMUSG00000021490	Slc34a1	NaPi-IIa|Npt2|Npt2a|Slc17a2	solute carrier family 34 (sodium phosphate), member 1	0.0125	0.498753	81.15
Merge-chr11-100876454-0	chr11	100876254	100876654	+	10	/data/home/fongam//data/chipseq/BLRP/lan/BLRP-Srf-zym/peaks.txt|/data/home/fongam//data/chipseq/ThioMac/new/ThioMac-SRF-noClones/peaks.txt	intron (NM_016920, intron 21 of 21)	NA	-9730	NM_013792	27419	Mm.95452	NM_013792	ENSMUSG00000001751	Naglu	-	alpha-N-acetylglucosaminidase (Sanfilippo disease IIIB)	0.02	0.543641	81.15
Specific-3678-chr2-101	chr2	155620414	155620814	+	13	/data/home/fongam//data/chipseq/BLRP/lan/BLRP-Srf-zym/peaks.txt	intron (NM_018888, intron 1 of 9)	NA	1137	NM_018888	56046	Mm.158827	NM_018888	ENSMUSG00000005882	Uqcc	2310079L17Rik|2410003P15Rik|3110038N19Rik|Bfzb|Bfzp	ubiquinol-cytochrome c reductase complex chaperone, CBP3 homolog (yeast)	0.005	0.438903	81.15
Specific-6688-chr4-72	chr4	41541538	41541938	+	12	/data/home/fongam//data/chipseq/BLRP/lan/BLRP-Srf-zym/peaks.txt	intron (NM_023305, intron 1 of 6)	NA	4071	NM_023305	67123	Mm.466320	NM_023305	ENSMUSG00000028437	Ubap1	2700092A01Rik|NAG20|UBAP-1|Ubap	ubiquitin-associated protein 1	0.012821	0.402556	81.15
Specific-240-chr3-69	chr3	152126496	152126896	+	12	/data/home/fongam//data/chipseq/BLRP/lan/BLRP-Srf-zym/peaks.txt	intron (NM_025926, intron 1 of 2)	NA	4533	NM_025926	67035	Mm.458538	NM_025926	ENSMUSG00000028035	Dnajb4	1700029A20Rik|2010306G19Rik|5730460G06Rik	DnaJ (Hsp40) homolog, subfamily B, member 4	0.005	0.386534	81.15
Specific-5242-chr7-88	chr7	28099087	28099487	+	11	/data/home/fongam//data/chipseq/BLRP/lan/BLRP-Srf-zym/peaks.txt	intron (NM_026042, intron 3 of 3)	NA	2163	NM_026042	67224	Mm.41647	NM_026042	ENSMUSG00000003444	Med29	2810405O22Rik|AU020902|Ixl	mediator complex subunit 29	0.0075	0.538653	81.15
Specific-3181-chr7-34	chr7	92707703	92708103	+	7	/data/home/fongam//data/chipseq/BLRP/lan/BLRP-Elk4-notx/peaks.txt	intron (NM_029494, intron 4 of 4)	NA	41521	NM_001080995	74041	Mm.26468	NM_001080995	ENSMUSG00000030641	4632434I11Rik	noxin	RIKEN cDNA 4632434I11 gene	0	0.75	81.15
Specific-4116-chr19-45	chr19	43751005	43751405	+	12	/data/home/fongam//data/chipseq/BLRP/lan/BLRP-Srf-zym/peaks.txt	intron (NM_053103, intron 3 of 12)	NA	8205	NM_053103	93685	Mm.296789	NM_053103	ENSMUSG00000025192	Entpd7	1810012B13Rik|1810020C02Rik|2810003F23Rik|LALP1|Lysal2	ectonucleoside triphosphate diphosphohydrolase 7	0.005952	0.428994	81.15
Specific-3167-chr1-77	chr1	122084944	122085344	+	13	/data/home/fongam//data/chipseq/BLRP/lan/BLRP-Srf-zym/peaks.txt	intron (NM_133186, intron 1 of 4)	NA	7682	NM_133186	68428	Mm.181033	NM_001085409	ENSMUSG00000026389	Steap3	1010001D01Rik|Tsap6|pHyde	STEAP family member 3	0.005495	0.445652	81.15
Specific-5899-chr5-101	chr5	114436546	114436946	+	12	/data/home/fongam//data/chipseq/BLRP/lan/BLRP-Srf-zym/peaks.txt	intron (NM_133904, intron 1 of 51)	NA	10229	NM_133904	100705	Mm.81793	NM_133904	ENSMUSG00000042010	Acacb	AI597064|AW743042|Acc2|Accb	acetyl-Coenzyme A carboxylase beta	0.0425	0.645885	81.15
Specific-3074-chr5-115	chr5	104015021	104015421	+	11	/data/home/fongam//data/chipseq/BLRP/lan/BLRP-Srf-zym/peaks.txt	intron (NM_133919, intron 1 of 19)	NA	20346	NM_001080798	17355	Mm.6949	NM_001080798	ENSMUSG00000029313	Aff1	9630032B01Rik|AW319193|Af4|Mllt2h|Rob	AF4/FMR2 family, member 1	0.015	0.493766	81.15
Specific-3397-chr7-64	chr7	90008492	90008892	+	14	/data/home/fongam//data/chipseq/BLRP/lan/BLRP-Srf-zym/peaks.txt	intron (NM_146194, intron 1 of 20)	NA	3268	NM_146194	233489	Mm.393563	NM_146194	ENSMUSG00000039361	Picalm	CALM|CLTH|KIAA4114|MGC19382|MGC36413|MGC36616|PAP180|fit-1|fit1|mKIAA4114	phosphatidylinositol binding clathrin assembly protein	0.005	0.294264	81.15
Merge-chr9-65373999-0	chr9	65373799	65374199	+	13	/data/home/fongam//data/chipseq/BLRP/lan/BLRP-Srf-zym/peaks.txt|/data/home/fongam//data/chipseq/ThioMac/new/ThioMac-SRF-noClones/peaks.txt	intron (NM_153119, intron 1 of 5)	NA	4041	NM_153119	102595	Mm.247303	NM_153119	ENSMUSG00000050721	Plekho2	AI840980|MGC30448|Plekhq1	pleckstrin homology domain containing, family O member 2	0.006472	0.512903	81.15
Specific-5861-chr11-96	chr11	118982057	118982457	+	12	/data/home/fongam//data/chipseq/BLRP/lan/BLRP-Srf-zym/peaks.txt	intron (NM_172443, intron 3 of 11)	NA	62332	NM_172443	207592	Mm.205263	NM_172443	ENSMUSG00000039976	Tbc1d16	B930087K01|BC026530|Tcd1d16	TBC1 domain family, member 16	0.043956	0.576087	81.15
Specific-189-chr19-43	chr19	24799582	24799982	+	12	/data/home/fongam//data/chipseq/BLRP/lan/BLRP-Srf-zym/peaks.txt	intron (NM_175013, intron 8 of 10)	NA	58677	NM_183160	226040	Mm.391170	NM_183160	ENSMUSG00000048572	E030010A14Rik	MGC107144	RIKEN cDNA E030010A14 gene	0.0075	0.408978	81.15
Specific-5110-chr12-51	chr12	111039211	111039611	+	12	/data/home/fongam//data/chipseq/BLRP/lan/BLRP-Srf-zym/peaks.txt	NA	NA	230	NR_033340	319786	Mm.460448	NR_033340		B930059L03Rik	-	RIKEN cDNA B930059L03 gene	0.09	0.618454	81.15
Specific-766-chr12-39	chr12	8233923	8234323	+	13	/data/home/fongam//data/chipseq/BLRP/lan/BLRP-Srf-zym/peaks.txt	promoter (NM_001167767)	NA	8	NM_172401	68832	Mm.25608	NM_001167767	ENSMUSG00000037669	1110057K04Rik	-	RIKEN cDNA 1110057K04 gene	0.0725	0.57606	81.15
Specific-2357-chr8-79	chr8	114408716	114409116	+	10	/data/home/fongam//data/chipseq/BLRP/lan/BLRP-Srf-zym/peaks.txt	promoter (NM_001170742)	NA	-136	NM_176923	319481	Mm.247294	NM_001170742	ENSMUSG00000031959	Wdr59	5430401O09Rik|Cdw12	WD repeat domain 59	0.0425	0.541147	81.15
Merge-chr14-53837504-0	chr14	53837304	53837704	+	10.5	/data/home/fongam//data/chipseq/BLRP/lan/BLRP-Srf-zym/peaks.txt|/data/home/fongam//data/chipseq/ThioMac/new/ThioMac-SRF-noClones/peaks.txt	promoter (NM_007537)	NA	-126	NM_007537	12050	Mm.397611	NM_007537	ENSMUSG00000022194	Bcl2l2	AW048834|Bcl-w|Gtrgal2|Gtrosa41|bclw|c98	BCL2-like 2	0.050157	0.607477	81.15
Specific-563-chr7-165	chr7	109852448	109852848	+	8	/data/home/fongam//data/chipseq/BLRP/lan/BLRP-Srf-zym/peaks.txt	promoter (NM_009281)	NA	-231	NM_009281	20841	Mm.10815	NM_009281	ENSMUSG00000061079	Zfp143	AA959806|AU015869|D7Ertd805e|KRAB14|SBF|Staf|Zfp79|Zfp80-rs1|Znf143|pHZ-1	zinc finger protein 143	0.0575	0.586035	81.15
Specific-5364-chr8-54	chr8	125167350	125167750	+	14	/data/home/fongam//data/chipseq/BLRP/lan/BLRP-Srf-zym/peaks.txt	promoter (NM_009569)	NA	-681	NM_009569	22761	Mm.390068	NM_009569	ENSMUSG00000049577	Zfpm1	FOG|Fog1	zinc finger protein, multitype 1	0.055	0.653367	81.15
Specific-3585-chr2-83	chr2	32392601	32393001	+	14	/data/home/fongam//data/chipseq/BLRP/lan/BLRP-Srf-zym/peaks.txt	promoter (NM_010073)	NA	-66	NM_010073	13481	Mm.22001	NM_010073	ENSMUSG00000026810	Dpm2	AW557993|R75484	dolichol-phosphate (beta-D) mannosyltransferase 2	0.04	0.526185	81.15
Specific-3275-chr1-90	chr1	75200763	75201163	+	12	/data/home/fongam//data/chipseq/BLRP/lan/BLRP-Srf-zym/peaks.txt	promoter (NM_016878)	NA	-178	NM_001110831	13437	Mm.24680	NM_001110831	ENSMUSG00000026209	Dnpep	AA407814	aspartyl aminopeptidase	0.095	0.673317	81.15
Specific-955-chr6-60	chr6	66464611	66465011	+	12	/data/home/fongam//data/chipseq/BLRP/lan/BLRP-Srf-zym/peaks.txt	promoter (NM_019499)	NA	-235	NM_019499	56150	Mm.476807	NM_019499	ENSMUSG00000029910	Mad2l1	AA673185|MAD2|MGC113763	MAD2 mitotic arrest deficient-like 1 (yeast)	0.07	0.608479	81.15
Merge-chr5-125680230-0	chr5	125680030	125680430	+	9.5	/data/home/fongam//data/chipseq/BLRP/lan/BLRP-Srf-zym/peaks.txt|/data/home/fongam//data/chipseq/ThioMac/new/ThioMac-SRF-noClones/peaks.txt	promoter (NM_019639)	NA	-252	NM_019639	22190	Mm.331	XM_001471699	ENSMUSG00000008348	Ubc	2700054O04Rik|AI194771|Rps27a|TI-225|Uba52|Ubb	ubiquitin C	0.037736	0.568365	81.15
Merge-chr4-41159557-0	chr4	41159357	41159757	+	15	/data/home/fongam//data/chipseq/BLRP/lan/BLRP-Srf-zym/peaks.txt|/data/home/fongam//data/chipseq/ThioMac/new/ThioMac-SRF-noClones/peaks.txt	promoter (NM_023739)	NA	-57	NM_023739	74164	Mm.439181	NM_023739	ENSMUSG00000028423	Nfx1	1300017N15Rik|3000003M19Rik|NFX.1|TEG-42|Tex42	nuclear transcription factor, X-box binding 1	0.0925	0.648379	81.15
Merge-chr11-97131307-0	chr11	97131107	97131507	+	15	/data/home/fongam//data/chipseq/BLRP/lan/BLRP-Srf-zym/peaks.txt|/data/home/fongam//data/chipseq/ThioMac/new/ThioMac-SRF-noClones/peaks.txt	promoter (NM_025927)	NA	-499	NM_025927	67036	Mm.5381	NM_025927	ENSMUSG00000018882	Mrpl45	2600005P05Rik|AU043542|R75241	mitochondrial ribosomal protein L45	0.014634	0.373786	81.15
Merge-chr5-31567749-0	chr5	31567549	31567949	+	10	/data/home/fongam//data/chipseq/BLRP/lan/BLRP-Srf-zym/peaks.txt|/data/home/fongam//data/chipseq/ThioMac/new/ThioMac-SRF-noClones/peaks.txt	promoter (NM_026298)	NA	-54	NM_026298	67661	Mm.479717	NM_026298	ENSMUSG00000038564	Ift172	4930553F24Rik|Slb|wim	intraflagellar transport 172 homolog (Chlamydomonas)	0.08	0.568579	81.15
Specific-3313-chr3-137	chr3	88005194	88005594	+	8	/data/home/fongam//data/chipseq/BLRP/lan/BLRP-Srf-zym/peaks.txt	promoter (NM_026591)	NA	-77	NM_026591	67707	Mm.393802	NM_026591	ENSMUSG00000019710	Mrpl24	2010005E08Rik|2810470K06Rik|6720473G22Rik|AA407670|MGC25749|MGC38056|MGC7749	mitochondrial ribosomal protein L24	0.0425	0.476309	81.15
Specific-6638-chr1-70	chr1	167297071	167297471	+	14	/data/home/fongam//data/chipseq/BLRP/lan/BLRP-Srf-zym/peaks.txt	promoter (NM_027430)	NA	-133	NM_028759	74106	Mm.227605	XM_917541	ENSMUSG00000026571	Dcaf6	1200006M05Rik|Iqwd1|PC326	DDB1 and CUL4 associated factor 6	0.08	0.643875	81.15
Specific-1286-chr1-121	chr1	129930079	129930479	+	10	/data/home/fongam//data/chipseq/BLRP/lan/BLRP-Srf-zym/peaks.txt	promoter (NM_027678)	NA	-325	NM_027678	226409	Mm.440937	NM_027678	ENSMUSG00000036086	Zranb3	4933425L19Rik|AI316834|C730006D09	zinc finger, RAN-binding domain containing 3	0.025	0.453865	81.15
Specific-1979-chr9-78	chr9	44550050	44550450	+	11	/data/home/fongam//data/chipseq/BLRP/lan/BLRP-Srf-zym/peaks.txt	promoter (NM_027865)	NA	-39	NM_027865	71687	Mm.41409	NM_027865	ENSMUSG00000002032	Tmem25	0610039J01Rik|AI429491	transmembrane protein 25	0.0625	0.648379	81.15
Specific-3069-chr16-56	chr16	15776817	15777217	+	11	/data/home/fongam//data/chipseq/BLRP/lan/BLRP-Srf-zym/peaks.txt	promoter (NM_029354)	NA	-117	NM_029354	72083	Mm.22351	NM_029354	ENSMUSG00000022671	Fam128b	2410018G20Rik|2610001E06Rik|Fam128	family with sequence similarity 128, member B	0.0575	0.533666	81.15
Specific-3659-chr2-96	chr2	38887305	38887705	+	13	/data/home/fongam//data/chipseq/BLRP/lan/BLRP-Srf-zym/peaks.txt	promoter (NM_029793)	NA	-90	NM_029793	76899	Mm.131098	NM_029793	ENSMUSG00000026754	Golga1	0710001G09Rik|2210418B03Rik|AW107649|MGC91089|golgin-97	golgi autoantigen, golgin subfamily a, 1	0.1075	0.705736	81.15
Specific-1855-chr6-87	chr6	113272092	113272492	+	10	/data/home/fongam//data/chipseq/BLRP/lan/BLRP-Srf-zym/peaks.txt	promoter (NM_030178)	NA	-682	NM_030178	78783	Mm.474132	NM_030178	ENSMUSG00000001632	Brpf1	4833438B11Rik|4930540D11Rik|Brpf2	bromodomain and PHD finger containing, 1	0.06	0.59601	81.15
Specific-5609-chrX-17	chrX	70522525	70522925	+	12	/data/home/fongam//data/chipseq/BLRP/lan/BLRP-Srf-zym/peaks.txt	promoter (NM_052835)	NA	-811	NM_052835	110954	Mm.352201	NM_052835	ENSMUSG00000008682	Rpl10	D0HXS648|DXHXS648|DXHXS648E|MGC107630|QM|QM16	ribosomal protein 10	0.025	0.483791	81.15
Merge-chr5-24353043-0	chr5	24352843	24353243	+	18	/data/home/fongam//data/chipseq/BLRP/lan/BLRP-Srf-zym/peaks.txt|/data/home/fongam//data/chipseq/ThioMac/new/ThioMac-SRF-noClones/peaks.txt	promoter (NM_053075)	NA	-617	NM_053075	19744	Mm.319175	NM_053075	ENSMUSG00000028945	Rheb	-	Ras homolog enriched in brain	0.0675	0.566085	81.15
Specific-2079-chr10-45	chr10	62315753	62316153	+	16	/data/home/fongam//data/chipseq/BLRP/lan/BLRP-Srf-zym/peaks.txt	promoter (NM_175194)	NA	-37	NM_175194	73132	Mm.37457	NM_175194	ENSMUSG00000071253	Slc25a16	3110021G18Rik|GDA|GDC|HGT.1|ML7	solute carrier family 25 (mitochondrial carrier, Graves disease autoantigen), member 16	0.088608	0.666667	81.15
Merge-chr14-19631304-0	chr14	19631104	19631504	+	8	/data/home/fongam//data/chipseq/BLRP/lan/BLRP-MKL-zym/peaks.txt|/data/home/fongam//data/chipseq/BLRP/lan/BLRP-Srf-zym/peaks.txt	exon (NM_008873, exon 11 of 11)	NA	6090	NM_008873	18792	Mm.4183	NM_008873	ENSMUSG00000021822	Plau	u-PA|uPA	plasminogen activator, urokinase	0.01	0.493766	76.38
Specific-4825-chr4-106	chr4	140681256	140681656	+	10	/data/home/fongam//data/chipseq/BLRP/lan/BLRP-Srf-zym/peaks.txt	exon (NM_019701, exon 12 of 20)	NA	6608	NM_019701	56365	Mm.24882	NM_019701	ENSMUSG00000006216	Clcnkb	CLCKB|Clc-Ka|Clck2|Clcnk1l	chloride channel Kb	0.01	0.568579	76.38
Specific-1045-chr1-159	chr1	181640359	181640759	+	9	/data/home/fongam//data/chipseq/BLRP/lan/BLRP-Srf-zym/peaks.txt	exon (NM_026375, exon 1 of 36)	NA	131	NM_026375	226747	Mm.128165	NM_026375	ENSMUSG00000026491	Ahctf1	6230412P20Rik|AV011447|Elys	AT hook containing transcription factor 1	0.085	0.571072	76.38
Merge-chr14-69516415-0	chr14	69516215	69516615	+	12	/data/home/fongam//data/chipseq/BLRP/lan/BLRP-Srf-zym/peaks.txt|/data/home/fongam//data/chipseq/ThioMac/new/ThioMac-SRF-noClones/peaks.txt	Intergenic	NA	6954	NM_010071	13449	Mm.243323	NM_010071	ENSMUSG00000022102	Dok2	DokR|Frip	docking protein 2	0.0225	0.518703	76.38
Merge-chr10-5058038-0	chr10	5057838	5058238	+	9.5	/data/home/fongam//data/chipseq/BLRP/lan/BLRP-Srf-zym/peaks.txt|/data/home/fongam//data/chipseq/ThioMac/new/ThioMac-SRF-noClones/peaks.txt	Intergenic	NA	-93796	NM_001079686	64009	Mm.331626	NM_001079686	ENSMUSG00000019769	Syne1	8B|A330049M09Rik|BE692247|C130039F11Rik|CPG2|KIAA1756|MGC62825|Myne1|mKIAA1756	synaptic nuclear envelope 1	0.014205	0.40678	76.38
Specific-2723-chr7-97	chr7	6744626	6745026	+	10	/data/home/fongam//data/chipseq/BLRP/lan/BLRP-Srf-zym/peaks.txt	Intergenic	NA	-3985	NM_029584	76373	Mm.159732	XM_001475009	ENSMUSG00000063535	Zfp773	2810409K11Rik	zinc finger protein 773	0.0025	0.406484	76.38
Specific-5637-chr12-38	chr12	3349971	3350371	+	13	/data/home/fongam//data/chipseq/BLRP/lan/BLRP-Srf-zym/peaks.txt	Intergenic	NA	-14961	NM_008445	16570	Mm.415417	NM_008445	ENSMUSG00000020668	Kif3c	KIAA4058|mKIAA4058	kinesin family member 3C	0.00885	0.434783	76.38
Specific-21-chr11-89	chr11	95323148	95323548	+	12	/data/home/fongam//data/chipseq/BLRP/lan/BLRP-Srf-zym/peaks.txt	Intergenic	NA	7307	NM_130858	104079	Mm.22970	NM_130858	ENSMUSG00000046719	Nxph3	-	neurexophilin 3	0.0175	0.523691	76.38
Specific-5808-chr4-86	chr4	140824551	140824951	+	11	/data/home/fongam//data/chipseq/BLRP/lan/BLRP-Srf-zym/peaks.txt	Intergenic	NA	6513	NR_030695	320456	Mm.32859	NR_030695		B330016D10Rik	-	RIKEN cDNA B330016D10 gene	0	0.631579	76.38
Specific-3903-chr1-61	chr1	64186943	64187343	+	15	/data/home/fongam//data/chipseq/BLRP/lan/BLRP-Srf-zym/peaks.txt	Intergenic	NA	-131478	NM_033563	93691	Mm.458200	NM_033563	ENSMUSG00000025959	Klf7	9830124P08Rik	Kruppel-like factor 7 (ubiquitous)	0.0025	0.366584	76.38
Specific-1157-chr19-39	chr19	53447848	53448248	+	13	/data/home/fongam//data/chipseq/BLRP/lan/BLRP-Srf-zym/peaks.txt	Intergenic	NA	-4163	NM_172429	76479	Mm.313687	NM_172429	ENSMUSG00000025024	Smndc1	2410004J23Rik|4933440I19Rik|MGC106917	survival motor neuron domain containing 1	0.004545	0.376682	76.38
Specific-3876-chr6-53	chr6	66970402	66970802	+	13	/data/home/fongam//data/chipseq/BLRP/lan/BLRP-Srf-zym/peaks.txt	Intergenic	NA	-3617	NM_007836	13197	Mm.389750	NM_007836	ENSMUSG00000036390	Gadd45a	AA545191|Ddit1|GADD45	growth arrest and DNA-damage-inducible 45 alpha	0.0075	0.376559	76.38
Merge-chr1-182266539-0	chr1	182266339	182266739	+	11.5	/data/home/fongam//data/chipseq/BLRP/lan/BLRP-Srf-zym/peaks.txt|/data/home/fongam//data/chipseq/ThioMac/new/ThioMac-SRF-noClones/peaks.txt	Intergenic	NA	53640	NM_001081227	381310	Mm.44791	NM_001081227	ENSMUSG00000053963	6330403A02Rik	R75555	RIKEN cDNA 6330403A02 gene	0.0131	0.541126	76.38
Specific-2374-chr10-95	chr10	56270419	56270819	+	9	/data/home/fongam//data/chipseq/BLRP/lan/BLRP-Srf-zym/peaks.txt	Intergenic	NA	204904	NM_010288	14609	Mm.477216	NM_010288	ENSMUSG00000050953	Gja1	AU042049|AW546267|Cnx43|Cx43|Cx43alpha1|Gja-1|Npm1|connexin43	gap junction protein, alpha 1	0.0175	0.461347	76.38
Specific-584-chr1-80	chr1	146042252	146042652	+	13	/data/home/fongam//data/chipseq/BLRP/lan/BLRP-Srf-zym/peaks.txt	Intergenic	NA	-31130	NM_015811	50778	Mm.103701	NM_015811	ENSMUSG00000026358	Rgs1	BL34	regulator of G-protein signaling 1	0.008368	0.385892	76.38
Specific-4140-chr3-61	chr3	145589103	145589503	+	13	/data/home/fongam//data/chipseq/BLRP/lan/BLRP-Srf-zym/peaks.txt	Intergenic	NA	-1932	NM_010516	16007	Mm.1231	NM_010516	ENSMUSG00000028195	Cyr61	AI325051|CCN1|Igfbp10	cysteine rich protein 61	0.0175	0.431421	76.38
Specific-3587-chr2-114	chr2	31959810	31960210	+	11	/data/home/fongam//data/chipseq/BLRP/lan/BLRP-Srf-zym/peaks.txt	Intergenic	NA	-13147	NM_172661	227723	Mm.25504	NM_001159634	ENSMUSG00000039262	Bat2l	5830434P21Rik|AI173903|Bat2l1|D430039P21|mKIAA0515	HLA-B associated transcript 2-like	0.075	0.588529	76.38
Specific-1008-chr5-141	chr5	147132471	147132871	+	10	/data/home/fongam//data/chipseq/BLRP/lan/BLRP-Srf-zym/peaks.txt	Intergenic	NA	-10568	NM_019647	19933	Mm.440507	NM_019647	ENSMUSG00000041453	Rpl21	8430440E03Rik|L21|MGC107026|MGC107587|MGC107588|MGC107690|MGC117917	ribosomal protein L21	0.015	0.451372	76.38
Merge-chr5-120769611-0	chr5	120769411	120769811	+	9	/data/home/fongam//data/chipseq/BLRP/lan/BLRP-Elk4-notx/peaks.txt|/data/home/fongam//data/chipseq/BLRP/lan/BLRP-Srf-zym/peaks.txt|/data/home/fongam//data/chipseq/ThioMac/new/ThioMac-SRF-noClones/peaks.txt	Intergenic	NA	-2198	NM_001177594	170756	Mm.291070	NM_001177594	ENSMUSG00000032754	Slc24a6	AF261233|NCKX6	solute carrier family 24 (sodium/potassium/calcium exchanger), member 6	0.005	0.518703	76.38
Specific-1671-chr5-103	chr5	122405903	122406303	+	12	/data/home/fongam//data/chipseq/BLRP/lan/BLRP-Srf-zym/peaks.txt	Intergenic	NA	-7424	NM_183307	330188	Mm.386907	NM_183307	ENSMUSG00000043036	Ccdc63	4921511C16Rik	coiled-coil domain containing 63	0.015	0.468828	76.38
Specific-7086-chr5-143	chr5	151636879	151637279	+	10	/data/home/fongam//data/chipseq/BLRP/lan/BLRP-Srf-zym/peaks.txt	Intergenic	NA	-178507	NM_146258	243362	Mm.209272	NM_001163493	ENSMUSG00000016128	Stard13	DLC2|GT650|MGC38133	StAR-related lipid transfer (START) domain containing 13	0.1225	0.708229	76.38
Specific-4229-chr11-88	chr11	79121894	79122294	+	12	/data/home/fongam//data/chipseq/BLRP/lan/BLRP-Srf-zym/peaks.txt	Intergenic	NA	-33993	NM_010897	18015	Mm.438247	NM_010897	ENSMUSG00000020716	Nf1	AW494271|E030030H24Rik|Nf-1	neurofibromatosis 1	0.010601	0.463158	76.38
Specific-6266-chr4-78	chr4	131182607	131183007	+	12	/data/home/fongam//data/chipseq/BLRP/lan/BLRP-Srf-zym/peaks.txt	Intergenic	NA	37092	NM_020587	57317	Mm.2478	NM_020587		Sfrs4	5730499P16Rik|AW550192|MNCb-2616|SRp75	splicing factor, arginine/serine-rich 4 (SRp75)	0.034483	0.487179	76.38
Specific-1254-chr10-55	chr10	126486516	126486916	+	14	/data/home/fongam//data/chipseq/BLRP/lan/BLRP-Srf-zym/peaks.txt	intron (NM_001033263, intron 5 of 18)	NA	4860	NM_001033263	216439	Mm.336761	NM_001033263	ENSMUSG00000025422	Agap2	Centg1|mKIAA0167	ArfGAP with GTPase domain, ankyrin repeat and PH domain 2	0.0025	0.486284	76.38
Specific-4443-chr4-73	chr4	58398651	58399051	+	12	/data/home/fongam//data/chipseq/BLRP/lan/BLRP-Srf-zym/peaks.txt	intron (NM_001037128, intron 5 of 14)	NA	18835	NM_010944	18198	Mm.16148	NM_001037127	ENSMUSG00000057280	Musk	MGC117677|Mdk4|Mlk|Nsk1|Nsk2|Nsk3	muscle, skeletal, receptor tyrosine kinase	0.019608	0.433225	76.38
Merge-chr19-9127283-0	chr19	9127083	9127483	+	9	/data/home/fongam//data/chipseq/BLRP/lan/BLRP-Elk4-zym/peaks.txt|/data/home/fongam//data/chipseq/BLRP/lan/BLRP-Srf-zym/peaks.txt|/data/home/fongam//data/chipseq/ThioMac/new/ThioMac-SRF-noClones/peaks.txt	intron (NM_001039959, intron 5 of 5)	NA	27718	NM_011681	22287	Mm.2258	NM_011681	ENSMUSG00000024653	Scgb1a1	CC10|CC16|CCSP|PCB-BP|UG|UGB|Utg	secretoglobin, family 1A, member 1 (uteroglobin)	0.01	0.493766	76.38
Specific-3253-chr4-95	chr4	107362829	107363229	+	10	/data/home/fongam//data/chipseq/BLRP/lan/BLRP-Srf-zym/peaks.txt	intron (NM_001080926, intron 16 of 18)	NA	-14716	NM_010760	17149	Mm.808	NM_010760	ENSMUSG00000028609	Magoh	Mago-m	mago-nashi homolog, proliferation-associated (Drosophila)	0.012579	0.447205	76.38
Specific-221-chr5-88	chr5	53876760	53877160	+	13	/data/home/fongam//data/chipseq/BLRP/lan/BLRP-Srf-zym/peaks.txt	intron (NM_001080928, intron 1 of 10)	NA	-1503	NM_009035	19664	Mm.209292	NM_001080927	ENSMUSG00000039191	Rbpj	AI843960|CBF1|Igkjrb|Igkrsbp|RBP-J|RBPjk|Rbpsuh	recombination signal binding protein for immunoglobulin kappa J region	0.031884	0.455331	76.38
Specific-6525-chr5-144	chr5	5697635	5698035	+	9	/data/home/fongam//data/chipseq/BLRP/lan/BLRP-Srf-zym/peaks.txt	intron (NM_001103157, intron 1 of 5)	NA	2248	NM_001103156	74051	Mm.477119	NM_001103156	ENSMUSG00000015653	Steap2	4921538B17Rik|AI930049|AW045895|IPCA-1|IPCA1|PCANAP1|STAMP1|STMP	six transmembrane epithelial antigen of prostate 2	0.010563	0.468531	76.38
Specific-1216-chr1-119	chr1	89380135	89380535	+	10	/data/home/fongam//data/chipseq/BLRP/lan/BLRP-Srf-zym/peaks.txt	intron (NM_001111314, intron 1 of 14)	NA	24706	NM_001111314	53972	Mm.435439	NM_001111314	ENSMUSG00000026259	Ngef	Tims2|ephexin	neuronal guanine nucleotide exchange factor	0.009317	0.49226	76.38
Merge-chrX-155048924-0	chrX	155048724	155049124	+	9	/data/home/fongam//data/chipseq/BLRP/lan/BLRP-Srf-zym/peaks.txt|/data/home/fongam//data/chipseq/ThioMac/new/ThioMac-SRF-noClones/peaks.txt	intron (NM_001135727, intron 2 of 17)	NA	-3782	NM_021389	58194	Mm.286495	NM_001135727	ENSMUSG00000040990	Sh3kbp1	1200007H22Rik|1700125L08Rik|5830464D22Rik|AI447724|IN85|Ruk|Seta	SH3-domain kinase binding protein 1	0.0025	0.461347	76.38
Specific-6496-chr14-62	chr14	69684929	69685329	+	10	/data/home/fongam//data/chipseq/BLRP/lan/BLRP-Srf-zym/peaks.txt	intron (NM_008115, intron 4 of 8)	NA	59919	NM_008115	14586	Mm.32619	NM_008115	ENSMUSG00000022103	Gfra2	-	glial cell line derived neurotrophic factor family receptor alpha 2	0.005	0.501247	76.38
Merge-chr7-101556788-0	chr7	101556588	101556988	+	11	/data/home/fongam//data/chipseq/BLRP/lan/BLRP-Elk4-notx/peaks.txt|/data/home/fongam//data/chipseq/BLRP/lan/BLRP-Srf-zym/peaks.txt	intron (NM_009191, intron 2 of 15)	NA	19199	NM_009191	20480	Mm.3990	NM_009191	ENSMUSG00000001829	Clpb	AL118244|Skd3	ClpB caseinolytic peptidase B homolog (E. coli)	0.01	0.493766	76.38
Specific-734-chr1-99	chr1	184340155	184340555	+	12	/data/home/fongam//data/chipseq/BLRP/lan/BLRP-Srf-zym/peaks.txt	intron (NM_009794, intron 2 of 20)	NA	13803	NM_009794	12334	Mm.19306	NM_009794	ENSMUSG00000026509	Capn2	AI326419|Capa-2|Capa2|m-calpain|m-calpin	calpain 2	0.02439	0.614458	76.38
Merge-chr15-64096450-0	chr15	64096250	64096650	+	12.5	/data/home/fongam//data/chipseq/BLRP/lan/BLRP-Srf-zym/peaks.txt|/data/home/fongam//data/chipseq/ThioMac/new/ThioMac-SRF-noClones/peaks.txt	intron (NM_010026, intron 3 of 30)	NA	116142	NM_010026	13196	Mm.277236	NM_010026	ENSMUSG00000022377	Asap1	AV239055|Ddef1|PAP|mKIAA1249|s19	ArfGAP with SH# domain, ankyrin repeat and PH domain1	0.005	0.38404	76.38
Merge-chrX-70497559-0	chrX	70497359	70497759	+	16.5	/data/home/fongam//data/chipseq/BLRP/lan/BLRP-Srf-zym/peaks.txt|/data/home/fongam//data/chipseq/ThioMac/new/ThioMac-SRF-noClones/peaks.txt	intron (NM_010227, intron 1 of 45)	NA	1695	NM_010227	192176	Mm.295533	NM_010227	ENSMUSG00000031328	Flna	ABP-280|Dilp2|F730004A14Rik|Fln1|filamin-1	filamin, alpha	0.0075	0.563591	76.38
Specific-4867-chr2-168	chr2	168231000	168231400	+	9	/data/home/fongam//data/chipseq/BLRP/lan/BLRP-Srf-zym/peaks.txt	intron (NM_010899, intron 3 of 9)	NA	50196	NM_001136073	18019	Mm.116802	NM_001037177	ENSMUSG00000027544	Nfatc2	AI607462|NF-ATc2|NFAT1|NFAT1-D|Nfatp	nuclear factor of activated T-cells, cytoplasmic, calcineurin-dependent 2	0.03937	0.581395	76.38
Merge-chr13-110880834-0	chr13	110880634	110881034	+	10	/data/home/fongam//data/chipseq/BLRP/lan/BLRP-Srf-zym/peaks.txt|/data/home/fongam//data/chipseq/ThioMac/new/ThioMac-SRF-noClones/peaks.txt	intron (NM_011056, intron 5 of 16)	NA	435226	NR_030644	100124489		NR_030644		Mir582	Mirn582|mmu-mir-582	microRNA 582	0.0125	0.44389	76.38
Merge-chr15-77633093-0	chr15	77632893	77633293	+	12	/data/home/fongam//data/chipseq/BLRP/lan/BLRP-Srf-zym/peaks.txt|/data/home/fongam//data/chipseq/ThioMac/new/ThioMac-SRF-noClones/peaks.txt	intron (NM_022410, intron 3 of 40)	NA	36277	NM_022410	17886	Mm.29677	NM_022410	ENSMUSG00000022443	Myh9	C80049|D0Jmb2|E030044M24Rik|Fltn|Myhn-1|Myhn1|NMHCIIA|TU72.6	myosin, heavy polypeptide 9, non-muscle	0.0075	0.493766	76.38
Specific-3177-chr3-89	chr3	121283868	121284268	+	10	/data/home/fongam//data/chipseq/BLRP/lan/BLRP-Srf-zym/peaks.txt	intron (NM_024178, intron 1 of 3)	NA	228	NM_024178	66789	Mm.269881	NM_024178	ENSMUSG00000039887	Alg14	5430428G01Rik|AI854024	asparagine-linked glycosylation 14 homolog (yeast)	0.0525	0.526185	76.38
Merge-chr11-101798096-0	chr11	101797896	101798296	+	12.5	/data/home/fongam//data/chipseq/BLRP/lan/BLRP-Srf-zym/peaks.txt|/data/home/fongam//data/chipseq/ThioMac/new/ThioMac-SRF-noClones/peaks.txt	intron (NM_028207, intron 1 of 2)	NA	2764	NM_028207	72349	Mm.229761	NM_028207	ENSMUSG00000003518	Dusp3	2210015O03Rik|5031436O03Rik|T-DSP11|VHR	dual specificity phosphatase 3 (vaccinia virus phosphatase VH1-related)	0.028205	0.57289	76.38
Merge-chr9-110523052-0	chr9	110522852	110523252	+	14	/data/home/fongam//data/chipseq/BLRP/lan/BLRP-Srf-zym/peaks.txt|/data/home/fongam//data/chipseq/ThioMac/new/ThioMac-SRF-noClones/peaks.txt	intron (NM_028312, intron 1 of 6)	NA	21733	NM_028312	72654	Mm.249115	NM_028312	ENSMUSG00000019659	Ccdc12	2700094L05Rik|C76605	coiled-coil domain containing 12	0.014493	0.442857	76.38
Specific-3914-chr5-96	chr5	147367894	147368294	+	13	/data/home/fongam//data/chipseq/BLRP/lan/BLRP-Srf-zym/peaks.txt	intron (NM_080795, intron 1 of 9)	NA	18827	NM_080795	140887	Mm.272203	NM_080795	ENSMUSG00000016520	Lnx2	9630046H24|AW209022	ligand of numb-protein X 2	0.03937	0.515625	76.38
Specific-4617-chr2-77	chr2	112109520	112109920	+	15	/data/home/fongam//data/chipseq/BLRP/lan/BLRP-Srf-zym/peaks.txt	intron (NM_133649, intron 1 of 24)	NA	24193	NM_133648	107723	Mm.479575	NM_133648	ENSMUSG00000027130	Slc12a6	9530023I19Rik|KCC3|gaxp	solute carrier family 12, member 6	0	0.305085	76.38
Merge-chr4-9570279-0	chr4	9570079	9570479	+	11.5	/data/home/fongam//data/chipseq/BLRP/lan/BLRP-Srf-zym/peaks.txt|/data/home/fongam//data/chipseq/ThioMac/new/ThioMac-SRF-noClones/peaks.txt	intron (NM_133723, intron 1 of 4)	NA	585	NM_001177853	65973	Mm.412008	NM_001177849	ENSMUSG00000028207	Asph	2310005F16Rik|3110001L23Rik|AI848629|AW261690|AW561901|BAH|C79816|cI-37	aspartate-beta-hydroxylase	0.002793	0.344444	76.38
Specific-5196-chr4-82	chr4	16086700	16087100	+	11	/data/home/fongam//data/chipseq/BLRP/lan/BLRP-Srf-zym/peaks.txt	intron (NM_138952, intron 1 of 10)	NA	3745	NM_138952	192656	Mm.112765	NM_138952	ENSMUSG00000041135	Ripk2	2210420D18Rik|CARD3|CARDIAK|CCK|D4Bwg0615e|RICK|RIP2	receptor (TNFRSF)-interacting serine-threonine kinase 2	0.005	0.408978	76.38
Specific-4411-chr5-87	chr5	32332160	32332560	+	13	/data/home/fongam//data/chipseq/BLRP/lan/BLRP-Srf-zym/peaks.txt	intron (NM_144541, intron 10 of 11)	NA	-80693	NM_008037	14284	Mm.24684	NM_008037	ENSMUSG00000029135	Fosl2	Fra-2	fos-like antigen 2	0.01	0.436409	76.38
Specific-2569-chr7-122	chr7	36428728	36429128	+	9	/data/home/fongam//data/chipseq/BLRP/lan/BLRP-Srf-zym/peaks.txt	intron (NM_172298, intron 1 of 1)	NA	22050	NM_172298	243931	Mm.44141	NM_172298	ENSMUSG00000021217	Tshz3	A630038G13Rik|KIAA1474|Tsh3|Zfp537|mKIAA1474|teashirt3	teashirt zinc finger family member 3	0.03	0.408978	76.38
Specific-5847-chr7-68	chr7	44903728	44904128	+	13	/data/home/fongam//data/chipseq/BLRP/lan/BLRP-Srf-zym/peaks.txt	intron (NM_175022, intron 6 of 13)	NA	16995	NM_175022	233210	Mm.219137	XM_001003082	ENSMUSG00000046574	Prr12	6720469B10|BC058674	proline rich 12	0.006452	0.411576	76.38
Specific-1312-chr8-66	chr8	93758805	93759205	+	12	/data/home/fongam//data/chipseq/BLRP/lan/BLRP-Srf-zym/peaks.txt	intron (NM_177224, intron 2 of 39)	NA	40065	NM_177224	109151	Mm.100615	NM_177224	ENSMUSG00000056608	Chd9	1810014J18Rik|9030205D12Rik|A330063D19Rik|AD013|PRIC320|mKIAA0308	chromodomain helicase DNA binding protein 9	0.01	0.493766	76.38
Specific-6048-chr8-100	chr8	94285667	94286067	+	9	/data/home/fongam//data/chipseq/BLRP/lan/BLRP-Srf-zym/peaks.txt	NA	NA	82237	NM_011936	26383	Mm.4375	NM_011936	ENSMUSG00000055932	Fto	AW743446|mKIAA1752	fat mass and obesity associated	0.015873	0.434555	76.38
Specific-3788-chr9-20823912-0	chr9	20823712	20824112	+	6	/data/home/fongam//data/chipseq/ThioMac/new/ThioMac-SRF-noClones/peaks.txt	promoter (NM_001039824)	NA	4	NM_001039824	68165	Mm.196137	NM_001039824	ENSMUSG00000079677	Fdx1l	B230118G17Rik	ferredoxin 1-like	0.101408	0.657303	76.38
Specific-4273-chr15-52	chr15	57906514	57906914	+	11	/data/home/fongam//data/chipseq/BLRP/lan/BLRP-Srf-zym/peaks.txt	promoter (NM_001042438)	NA	-142	NM_009572	22770	Mm.244931	NM_001042438	ENSMUSG00000022361	Zhx1	3110006I21Rik|KIAA4149|mKIAA4149	zinc fingers and homeoboxes 1	0.0975	0.698254	76.38
Specific-709-chr8-61	chr8	120043718	120044118	+	13	/data/home/fongam//data/chipseq/BLRP/lan/BLRP-Srf-zym/peaks.txt	promoter (NM_001081151)	NA	-194	NM_001081151	209239	Mm.132992	NM_001081151	ENSMUSG00000052557	Gan	A330045G18|gigaxonin	giant axonal neuropathy	0.119205	0.664474	76.38
Merge-chr7-28081571-0	chr7	28081371	28081771	+	11	/data/home/fongam//data/chipseq/BLRP/lan/BLRP-Srf-zym/peaks.txt|/data/home/fongam//data/chipseq/ThioMac/new/ThioMac-SRF-noClones/peaks.txt	promoter (NM_001083912)	NA	-149	NM_001083912	101497	Mm.235700	NM_001083912	ENSMUSG00000037552	Plekhg2	AI194308|Clg|Cslg	pleckstrin homology domain containing, family G (with RhoGef domain) member 2	0.072351	0.590206	76.38
Merge-chr11-119729881-0	chr11	119729681	119730081	+	8	/data/home/fongam//data/chipseq/BLRP/lan/BLRP-Elk4-zym/peaks.txt|/data/home/fongam//data/chipseq/BLRP/lan/BLRP-Srf-zym/peaks.txt	promoter (NM_001085498)	NA	-19	NM_001085498	208092	Mm.306673	XM_126613	ENSMUSG00000025371	Chmp6	2400004G01Rik	chromatin modifying protein 6	0.101064	0.661376	76.38
Specific-492-chr12-53	chr12	112125687	112126087	+	12	/data/home/fongam//data/chipseq/BLRP/lan/BLRP-Srf-zym/peaks.txt	promoter (NM_001099792)	NA	-26	NM_001099793	328162	Mm.425747	NM_001099792	ENSMUSG00000060950	Trmt61a	6720458F09Rik|AI606093|Gcd14|Trm61	tRNA methyltransferase 61 homolog A (S. cerevisiae)	0.0975	0.650873	76.38
Specific-3847-chr1-76	chr1	94802403	94802803	+	13	/data/home/fongam//data/chipseq/BLRP/lan/BLRP-Srf-zym/peaks.txt	promoter (NM_001104529)	NA	-922	NM_001104529	64095	Mm.152780	NM_001104529	ENSMUSG00000026271	Gpr35	KPG_007	G protein-coupled receptor 35	0.015	0.483791	76.38
Specific-5830-chr10-77	chr10	29889800	29890200	+	10	/data/home/fongam//data/chipseq/BLRP/lan/BLRP-Srf-zym/peaks.txt	promoter (NM_001109747)	NA	-44	NM_001109747	66311	Mm.251779	XM_488549	ENSMUSG00000075266	2610036L11Rik	Cenpw|Cug2	RIKEN cDNA 2610036L11 gene	0.07	0.581047	76.38
Specific-5575-chr15-65	chr15	89183307	89183707	+	10	/data/home/fongam//data/chipseq/BLRP/lan/BLRP-Srf-zym/peaks.txt	promoter (NM_001115132)	NA	18	NM_001115132	52683	Mm.143167	NM_001115132	ENSMUSG00000008690	Ncaph2	0610010J20Rik|2610524G04Rik|AI255179|D15Ertd785e|MGC6766	non-SMC condensin II complex, subunit H2	0.0725	0.630923	76.38
Specific-6996-chr7-115	chr7	110819935	110820335	+	10	/data/home/fongam//data/chipseq/BLRP/lan/BLRP-Srf-zym/peaks.txt	promoter (NM_009431)	NA	3	NM_009431	22083	Mm.255858	NM_009431	ENSMUSG00000005609	Ctr9	AA409336|KIAA0155|Sh2bp1|Tsbp|Tsp|mKIAA0155	Ctr9, Paf1/RNA polymerase II complex component, homolog (S. cerevisiae)	0.09	0.643392	76.38
Specific-6206-chr8-78	chr8	112667565	112667965	+	10	/data/home/fongam//data/chipseq/BLRP/lan/BLRP-Srf-zym/peaks.txt	promoter (NM_009677)	NA	-4	NM_009677	11765	Mm.471663	NM_009677	ENSMUSG00000031731	Ap1g1	AA409002|AU041323|AW551707|Adtg|D8Ertd374e	adaptor protein complex AP-1, gamma 1 subunit	0.1125	0.710723	76.38
Specific-3843-chr12-58	chr12	99135867	99136267	+	11	/data/home/fongam//data/chipseq/BLRP/lan/BLRP-Srf-zym/peaks.txt	promoter (NM_011877)	NA	-372	NM_011877	24000	Mm.4420	NM_001146199	ENSMUSG00000021009	Ptpn21	MGC107492|PTPD1|PTPRL10	protein tyrosine phosphatase, non-receptor type 21	0.0375	0.461347	76.38
Merge-chr19-4037937-0	chr19	4037737	4038137	+	13	/data/home/fongam//data/chipseq/BLRP/lan/BLRP-Srf-zym/peaks.txt|/data/home/fongam//data/chipseq/ThioMac/new/ThioMac-SRF-noClones/peaks.txt	promoter (NM_013541)	NA	-25	NM_013541	14870	Mm.299292	NM_013541	ENSMUSG00000060803	Gstp1	GstpiB	glutathione S-transferase, pi 1	0.07	0.645885	76.38
Merge-chr8-11550784-0	chr8	11550584	11550984	+	9	/data/home/fongam//data/chipseq/BLRP/lan/BLRP-Srf-zym/peaks.txt|/data/home/fongam//data/chipseq/ThioMac/new/ThioMac-SRF-noClones/peaks.txt	promoter (NM_024248)	NA	-41	NM_024248	71941	Mm.196576	XM_001474115	ENSMUSG00000056228	Cars2	2310051N18Rik|2410044A07Rik|D530030H10Rik	cysteinyl-tRNA synthetase 2 (mitochondrial)(putative)	0.07	0.623441	76.38
Merge-chr5-108228217-0	chr5	108228017	108228417	+	10	/data/home/fongam//data/chipseq/BLRP/lan/BLRP-Srf-zym/peaks.txt|/data/home/fongam//data/chipseq/ThioMac/new/ThioMac-SRF-noClones/peaks.txt	promoter (NM_026062)	NA	-838	NM_026062	67266	Mm.479552	NM_026062	ENSMUSG00000029270	Fam69a	2900024C23Rik|AI315274|MGC144843	family with sequence similarity 69, member A	0.0125	0.413965	76.38
Specific-887-chr19-35	chr19	4231711	4232111	+	13	/data/home/fongam//data/chipseq/BLRP/lan/BLRP-Srf-zym/peaks.txt	promoter (NM_027196)	NA	12	NM_027196	69745	Mm.32518	NM_027196	ENSMUSG00000024854	Pold4	2410012M21Rik|AI463381|AW060307|Polds|p12	polymerase (DNA-directed), delta 4	0.045	0.59601	76.38
Merge-chr6-125005312-0	chr6	125005112	125005512	+	9.67	/data/home/fongam//data/chipseq/BLRP/lan/BLRP-Elk4-notx/peaks.txt|/data/home/fongam//data/chipseq/BLRP/lan/BLRP-Elk4-zym/peaks.txt|/data/home/fongam//data/chipseq/BLRP/lan/BLRP-Srf-zym/peaks.txt	promoter (NM_133345)	NA	-155	NM_133345	28019	Mm.347910	NM_133345	ENSMUSG00000030330	Ing4	D6Wsu147e|D6Xrf92|p29ING4	inhibitor of growth family, member 4	0.0475	0.438903	76.38
Specific-5882-chr12-55	chr12	32085335	32085735	+	11	/data/home/fongam//data/chipseq/BLRP/lan/BLRP-Srf-zym/peaks.txt	promoter (NM_134048)	NA	-31	NM_134048	104836	Mm.273270	NM_134048	ENSMUSG00000020659	Cbll1	AI467391|Hakai|c-Cbl-like	Casitas B-lineage lymphoma-like 1	0.085	0.658354	76.38
Specific-3279-chr4-65	chr4	41312918	41313318	+	13	/data/home/fongam//data/chipseq/BLRP/lan/BLRP-Srf-zym/peaks.txt	promoter (NM_139236)	NA	-108	NM_139236	230082	Mm.285797	NM_139236	ENSMUSG00000028430	Nol6	AA410091|Nrap	nucleolar protein family 6 (RNA-associated)	0.066225	0.587459	76.38
Specific-6146-chr9-107	chr9	123215437	123215837	+	9	/data/home/fongam//data/chipseq/BLRP/lan/BLRP-Srf-zym/peaks.txt	promoter (NM_153168)	NA	-1	NM_153168	102436	Mm.276076	NM_153168	ENSMUSG00000035202	Lars2	AI035546|Kiaa0028|LEURS	leucyl-tRNA synthetase, mitochondrial	0.0675	0.623441	76.38
Merge-chr5-110376021-0	chr5	110375821	110376221	+	13.75	/data/home/fongam//data/chipseq/BLRP/lan/BLRP-Elk4-notx/peaks.txt|/data/home/fongam//data/chipseq/BLRP/lan/BLRP-Elk4-zym/peaks.txt|/data/home/fongam//data/chipseq/BLRP/lan/BLRP-Srf-zym/peaks.txt|/data/home/fongam//data/chipseq/ThioMac/new/ThioMac-SRF-noClones/peaks.txt	promoter (NM_172717)	NA	-121	NM_172717	231600	Mm.30264	NM_172717	ENSMUSG00000014668	Chfr	5730484M20Rik|C230082M18|RNF116	checkpoint with forkhead and ring finger domains	0.07	0.57606	76.38
Specific-151-chr11-82	chr11	54631006	54631406	+	12	/data/home/fongam//data/chipseq/BLRP/lan/BLRP-Srf-zym/peaks.txt	promoter (NM_178626)	NA	-80	NM_178626	72729	Mm.431861	NM_178626	ENSMUSG00000052298	Cdc42se2	2810404F18Rik|AA408783|AA536669|SPEC2	CDC42 small effector 2	0.0925	0.698254	76.38
Specific-3038-chr12-65	chr12	3235308	3235708	+	9	/data/home/fongam//data/chipseq/BLRP/lan/BLRP-Srf-zym/peaks.txt	promoter (NR_015551)	NA	-283	NR_015551	74173	Mm.479123	XM_001474315		1700012B15Rik	1810036A22Rik	RIKEN cDNA 1700012B15 gene	0.0775	0.571072	76.38
Specific-5438-chr6-69	chr6	82618120	82618520	+	11	/data/home/fongam//data/chipseq/BLRP/lan/BLRP-Srf-zym/peaks.txt	exon (NM_025882, exon 1 of 4)	NA	203	NM_025882	66979	Mm.195753	NM_025882	ENSMUSG00000030042	Pole4	2400007P05Rik|5830430F06Rik	polymerase (DNA-directed), epsilon 4 (p12 subunit)	0.0925	0.685786	71.6
Merge-chr3-115691360-0	chr3	115691160	115691560	+	10	/data/home/fongam//data/chipseq/BLRP/lan/BLRP-Srf-zym/peaks.txt|/data/home/fongam//data/chipseq/ThioMac/new/ThioMac-SRF-noClones/peaks.txt	Intergenic	NA	15699	NM_007901	13609	Mm.982	NM_007901	ENSMUSG00000045092	S1pr1	AI849002|Edg1|Lpb1|S1p|S1p1	sphingosine-1-phosphate receptor 1	0	0.436658	71.6
Specific-2661-chr6-103	chr6	72403084	72403484	+	9	/data/home/fongam//data/chipseq/BLRP/lan/BLRP-Srf-zym/peaks.txt	Intergenic	NA	-34217	NM_145569	232087	Mm.29815	NM_145569	ENSMUSG00000053907	Mat2a	D630045P18Rik|MGC6545	methionine adenosyltransferase II, alpha	0.015	0.501247	71.6
Specific-5571-chr13-90	chr13	37226000	37226400	+	8	/data/home/fongam//data/chipseq/BLRP/lan/BLRP-Srf-zym/peaks.txt	Intergenic	NA	-126611	NM_010745	17084	Mm.2639	NM_010745	ENSMUSG00000021423	Ly86	MD-1|MD1	lymphocyte antigen 86	0.01	0.433915	71.6
Merge-chr8-131540967-0	chr8	131540767	131541167	+	16	/data/home/fongam//data/chipseq/BLRP/lan/BLRP-Srf-zym/peaks.txt|/data/home/fongam//data/chipseq/ThioMac/new/ThioMac-SRF-noClones/peaks.txt	Intergenic	NA	-30777	NM_010578	16412	Mm.263396	NM_010578	ENSMUSG00000025809	Itgb1	4633401G24Rik|AA409975|AA960159|CD29|Fnrb|gpIIa	integrin beta 1 (fibronectin receptor beta)	0.0175	0.53616	71.6
Specific-93-chr2-94	chr2	30313827	30314227	+	13	/data/home/fongam//data/chipseq/BLRP/lan/BLRP-Srf-zym/peaks.txt	Intergenic	NA	-17819	NM_030244	72500	Mm.295464	NM_030244	ENSMUSG00000078200	Ier5l	2610524G09Rik	immediate early response 5-like	0.015	0.538653	71.6
Specific-4922-chr17-41	chr17	27831900	27832300	+	13	/data/home/fongam//data/chipseq/BLRP/lan/BLRP-Srf-zym/peaks.txt	Intergenic	NA	-23872	NM_001085555	21463	Mm.29758	NM_001085555	ENSMUSG00000062859	Tcp11	D17Ken1|MGC107229|Tcp-11	t-complex protein 11	0.015686	0.457031	71.6
Specific-6271-chr19-60	chr19	24682843	24683243	+	9	/data/home/fongam//data/chipseq/BLRP/lan/BLRP-Srf-zym/peaks.txt	Intergenic	NA	-58062	NM_183160	226040	Mm.391170	NM_183160	ENSMUSG00000048572	E030010A14Rik	MGC107144	RIKEN cDNA E030010A14 gene	0.012346	0.479508	71.6
Specific-5084-chr13-44	chr13	44707097	44707497	+	14	/data/home/fongam//data/chipseq/BLRP/lan/BLRP-Srf-zym/peaks.txt	Intergenic	NA	-34578	NM_021878	16468	Mm.25059	NM_021878	ENSMUSG00000038518	Jarid2	AI317256|AU045941|C79929|C79931|Jmj|jumonji	jumonji, AT rich interactive domain 2	0.011299	0.447887	71.6
Specific-4368-chr17-40	chr17	26261272	26261672	+	13	/data/home/fongam//data/chipseq/BLRP/lan/BLRP-Srf-zym/peaks.txt	Intergenic	NA	-25400	NM_013642	19252	Mm.239041	NM_013642	ENSMUSG00000024190	Dusp1	3CH134|Ptpn16|U19515|erp|mkp-1	dual specificity phosphatase 1	0.017751	0.442478	71.6
Specific-4517-chr12-59	chr12	100695059	100695459	+	11	/data/home/fongam//data/chipseq/BLRP/lan/BLRP-Srf-zym/peaks.txt	Intergenic	NA	94668	NM_009790	12313	Mm.285993	NM_009790	ENSMUSG00000001175	Calm1	AI256814|AI327027|AI461935|AL024000|CaM|Calm|Calm2|Calm3	calmodulin 1	0.0225	0.543641	71.6
Specific-980-chr2-116	chr2	93218193	93218593	+	11	/data/home/fongam//data/chipseq/BLRP/lan/BLRP-Srf-zym/peaks.txt	Intergenic	NA	44942	NM_007656	12521	Mm.4261	NM_001136055	ENSMUSG00000027215	Cd82	AA682076|AL023070|C33|Kai1|Tspan27	CD82 antigen	0.011799	0.432353	71.6
Specific-2266-chr4-113	chr4	154607555	154607955	+	10	/data/home/fongam//data/chipseq/BLRP/lan/BLRP-Srf-zym/peaks.txt	Intergenic	NA	2763	NR_027972	70448	Mm.70636	NM_175157		2610204G22Rik	-	RIKEN cDNA 2610204G22 gene	0	0.463087	71.6
Merge-chr1-87583733-0	chr1	87583533	87583933	+	10	/data/home/fongam//data/chipseq/BLRP/lan/BLRP-Srf-zym/peaks.txt|/data/home/fongam//data/chipseq/ThioMac/new/ThioMac-SRF-noClones/peaks.txt	Intergenic	NA	-15956	NM_177055	319997	Mm.116691	XM_484889	ENSMUSG00000052760	A630001G21Rik	-	RIKEN cDNA A630001G21 gene	0.015789	0.583333	71.6
Specific-881-chr16-66	chr16	10668146	10668546	+	9	/data/home/fongam//data/chipseq/BLRP/lan/BLRP-Srf-zym/peaks.txt	Intergenic	NA	30768	NM_009896	12703	Mm.130	NM_009896	ENSMUSG00000038037	Socs1	Cish1|Cish7|JAB|SOCS-1|SSI-1	suppressor of cytokine signaling 1	0.0025	0.563591	71.6
Specific-5405-chr3-97	chr3	58557401	58557801	+	9	/data/home/fongam//data/chipseq/BLRP/lan/BLRP-Srf-zym/peaks.txt	Intergenic	NA	53983	NM_001081229	72033	Mm.218409	NM_001081229	ENSMUSG00000027806	Tsc22d2	1810043J12Rik|5530402M19Rik	TSC22 domain family, member 2	0.00545	0.451087	71.6
Specific-5031-chr3-128	chr3	132802502	132802902	+	9	/data/home/fongam//data/chipseq/BLRP/lan/BLRP-Srf-zym/peaks.txt	Intergenic	NA	84895	NM_001029836	114249	Mm.279310	NM_001029836	ENSMUSG00000040998	Npnt	1110009H02Rik|AA682063|AI314031|Nctn|POEM	nephronectin	0.0125	0.458853	71.6
Specific-4535-chr12-87714135-0	chr12	87713935	87714335	+	6	/data/home/fongam//data/chipseq/ThioMac/new/ThioMac-SRF-noClones/peaks.txt	Intergenic	NA	59782	NM_145836	238330	Mm.248358	NM_145836	ENSMUSG00000034168	6430527G18Rik	Eap1	RIKEN cDNA 6430527G18 gene	0.0325	0.57606	71.6
Specific-4225-chr14-47	chr14	56729385	56729785	+	12	/data/home/fongam//data/chipseq/BLRP/lan/BLRP-Srf-zym/peaks.txt	Intergenic	NA	-22714	NM_009119	20220	Mm.344671	NM_009119	ENSMUSG00000021963	Sap18	C530046K05Rik|D11Ertd539e|EMegR4|Sinbp1	Sin3-associated polypeptide 18	0	0.344086	71.6
Specific-2482-chr4-77	chr4	124447301	124447701	+	12	/data/home/fongam//data/chipseq/BLRP/lan/BLRP-Srf-zym/peaks.txt	Intergenic	NA	8149	NM_177573	194268	Mm.266907	NM_177573	ENSMUSG00000044730	9930104L06Rik	MGC107426	RIKEN cDNA 9930104L06 gene	0.016129	0.444444	71.6
Specific-6715-chr10-63	chr10	17381375	17381775	+	12	/data/home/fongam//data/chipseq/BLRP/lan/BLRP-Srf-zym/peaks.txt	Intergenic	NA	-31069	NM_010828	17684	Mm.272321	NM_010828	ENSMUSG00000039910	Cited2	AI835299|ER154-like|Mrg1|Msg2|p35srj	Cbp/p300-interacting transactivator, with Glu/Asp-rich carboxy-terminal domain, 2	0.002857	0.384615	71.6
Specific-3638-chr11-98	chr11	37781947	37782347	+	11	/data/home/fongam//data/chipseq/BLRP/lan/BLRP-Srf-zym/peaks.txt	Intergenic	NA	-994481	NM_011856	23964	Mm.445432	NM_011856	ENSMUSG00000049336	Odz2	2610040L17Rik|9330187F13Rik|D3Bwg1534e|Odz3|Ten-m2|mKIAA1127	odd Oz/ten-m homolog 2 (Drosophila)	0	0.427119	71.6
Specific-3810-chr5-121	chr5	23549480	23549880	+	10	/data/home/fongam//data/chipseq/BLRP/lan/BLRP-Srf-zym/peaks.txt	Intergenic	NA	-8932	NM_053090	84652	Mm.304976	NM_053090	ENSMUSG00000028995	Fam126a	AB030242|Drctnnb1a	family with sequence similarity 126, member A	0.0125	0.483791	71.6
Specific-3660-chr2-165	chr2	163456335	163456735	+	9	/data/home/fongam//data/chipseq/BLRP/lan/BLRP-Srf-zym/peaks.txt	Intergenic	NA	-14917	NM_007398	11486	Mm.388	NM_007398	ENSMUSG00000017697	Ada	-	adenosine deaminase	0.016854	0.519553	71.6
Specific-7147-chr8-24	chr8	123220700	123221100	+	8	/data/home/fongam//data/chipseq/BLRP/lan/BLRP-Elk4-zym/peaks.txt	Intergenic	NA	-153943	NM_198671	382034	Mm.334856	NM_001145896	ENSMUSG00000031822	Gse1	2210013I18Rik|MGC58013|mKIAA0182	genetic suppressor element 1	0.0125	0.586035	71.6
Specific-1948-chr11-149	chr11	82861702	82862102	+	9	/data/home/fongam//data/chipseq/BLRP/lan/BLRP-Srf-zym/peaks.txt	Intergenic	NA	-5174	NM_181542	237887	Mm.341645	NM_181542	ENSMUSG00000072621	Slfn10	FLJ00257|mFLJ00257	schlafen 10	0.003731	0.412639	71.6
Specific-5258-chr18-40	chr18	36834882	36835282	+	9	/data/home/fongam//data/chipseq/BLRP/lan/BLRP-Srf-zym/peaks.txt	Intergenic	NA	-13183	NM_172831	240216	Mm.252323	NM_172831	ENSMUSG00000044719	E230025N22Rik	EG240216	Riken cDNA E230025N22 gene	0	0.363636	71.6
Specific-7104-chr3-66	chr3	96650000	96650400	+	12	/data/home/fongam//data/chipseq/BLRP/lan/BLRP-Srf-zym/peaks.txt	Intergenic	NA	6838	NM_023719	56338	Mm.475353	NM_001009935	ENSMUSG00000038393	Txnip	1200008J08Rik|AA682105|Hyplip1|THIF|Tbp-2|VDUP1	thioredoxin interacting protein	0.021505	0.493298	71.6
Specific-5468-chr4-87	chr4	140897385	140897785	+	11	/data/home/fongam//data/chipseq/BLRP/lan/BLRP-Srf-zym/peaks.txt	Intergenic	NA	-1675	NM_001013780	384071	Mm.295682	NM_001013780	ENSMUSG00000040740	Slc25a34	Gm1369|MGC107701	solute carrier family 25, member 34	0.0175	0.591022	71.6
Specific-647-chr1-109	chr1	156802525	156802925	+	11	/data/home/fongam//data/chipseq/BLRP/lan/BLRP-Srf-zym/peaks.txt	Intergenic	NA	59129	NM_010500	15939	Mm.12246	NM_010500	ENSMUSG00000056708	Ier5	-	immediate early response 5	0.014085	0.492997	71.6
Specific-2404-chr5-127	chr5	97220320	97220720	+	10	/data/home/fongam//data/chipseq/BLRP/lan/BLRP-Srf-zym/peaks.txt	Intergenic	NA	-17471	NM_080708	140780	Mm.460821	NM_080708	ENSMUSG00000034663	Bmp2k	4933417M22Rik|AA673486|AV128808|BIKE	BMP2 inducible kinase	0.0225	0.431421	71.6
Specific-884-chr4-125	chr4	131883068	131883468	+	9	/data/home/fongam//data/chipseq/BLRP/lan/BLRP-Srf-zym/peaks.txt	Intergenic	NA	-27854	NM_210071	14050	Mm.227733	NM_010166	ENSMUSG00000028886	Eya3	AI844637	eyes absent 3 homolog (Drosophila)	0	0.394495	71.6
Specific-2580-chr16-68	chr16	21606844	21607244	+	9	/data/home/fongam//data/chipseq/BLRP/lan/BLRP-Srf-zym/peaks.txt	intron (NM_001001881, intron 1 of 1)	NA	1604	NM_001001881	72190	Mm.476801	NM_001001881	ENSMUSG00000043391	2510009E07Rik	AI194952	RIKEN cDNA 2510009E07 gene	0.02509	0.448399	71.6
Specific-2154-chr12-36	chr12	35632842	35633242	+	14	/data/home/fongam//data/chipseq/BLRP/lan/BLRP-Srf-zym/peaks.txt	intron (NM_001014973, intron 1 of 25)	NA	781	NM_001014973	217463	Mm.213991	NM_001014973	ENSMUSG00000020590	Snx13	Rgs-px1|mKIAA0713	sorting nexin 13	0.035	0.546135	71.6
Specific-7056-chr7-110	chr7	45154653	45155053	+	10	/data/home/fongam//data/chipseq/BLRP/lan/BLRP-Srf-zym/peaks.txt	intron (NM_001033176, intron 2 of 5)	NA	3938	NM_001033176	76713	Mm.425445	NM_001033176	ENSMUSG00000070568	1700039E15Rik	-	RIKEN cDNA 1700039E15 gene	0.031348	0.576324	71.6
Specific-519-chr6-125	chr6	39134679	39135079	+	8	/data/home/fongam//data/chipseq/BLRP/lan/BLRP-Srf-zym/peaks.txt	intron (NM_001033430, intron 1 of 19)	NA	1501	NM_001033430	338523	Mm.293175	NM_001033430	ENSMUSG00000042599	Jhdm1d	A630082K20Rik|BB041802|ENSMUSG00000073143|mKIAA1718	jumonji C domain-containing histone demethylase 1 homolog D (S. cerevisiae)	0.0225	0.476309	71.6
Specific-1546-chr7-118	chr7	139824290	139824690	+	10	/data/home/fongam//data/chipseq/BLRP/lan/BLRP-Srf-zym/peaks.txt	intron (NM_001033465, intron 6 of 6)	NA	5585	NM_001033465	381933	Mm.440431	NM_001033465	ENSMUSG00000073795	6430531B16Rik	Gm1093	RIKEN cDNA 6430531B16 gene	0	0.505814	71.6
Specific-4490-chr2-122	chr2	172102414	172102814	+	11	/data/home/fongam//data/chipseq/BLRP/lan/BLRP-Srf-zym/peaks.txt	intron (NM_001033538, intron 1 of 4)	NA	17506	NM_001080820	320664	Mm.210195	NM_001033538	ENSMUSG00000074570	Cass4	F730031O20Rik	Cas scaffolding protein family member 4	0.0175	0.541147	71.6
Merge-chr13-97532586-0	chr13	97532386	97532786	+	8.5	/data/home/fongam//data/chipseq/BLRP/lan/BLRP-Srf-zym/peaks.txt|/data/home/fongam//data/chipseq/ThioMac/new/ThioMac-SRF-noClones/peaks.txt	intron (NM_001042714, intron 9 of 13)	NA	39273	NM_001042714	271144	Mm.470057	NM_001042714	ENSMUSG00000047117	Ankdd1b	9330128J19Rik	ankyrin repeat and death domain containing 1B	0.015	0.511222	71.6
Specific-11-chr1-113	chr1	182240338	182240738	+	11	/data/home/fongam//data/chipseq/BLRP/lan/BLRP-Srf-zym/peaks.txt	intron (NM_001081175, intron 2 of 7)	NA	-73314	NR_003623	277333	Mm.389223	NR_003623		Gm5069	EG277333|MGC68323	glyceraldehyde-3-phosphate dehydrogenase pseudogene	0.0475	0.578554	71.6
Merge-chr12-71969953-0	chr12	71969753	71970153	+	11	/data/home/fongam//data/chipseq/BLRP/lan/BLRP-Srf-zym/peaks.txt|/data/home/fongam//data/chipseq/ThioMac/new/ThioMac-SRF-noClones/peaks.txt	intron (NM_001081195, intron 11 of 23)	NA	35381	NM_001081195	238247	Mm.241601	NM_001081195	ENSMUSG00000048118	Arid4a	A630009N03|A630067N03Rik|MmRBBP1|Rbbp1	AT rich interactive domain 4A (RBP1-like)	0.011111	0.282609	71.6
Merge-chr11-8466639-0	chr11	8466439	8466839	+	13.5	/data/home/fongam//data/chipseq/BLRP/lan/BLRP-Srf-zym/peaks.txt|/data/home/fongam//data/chipseq/ThioMac/new/ThioMac-SRF-noClones/peaks.txt	intron (NM_001083587, intron 4 of 30)	NA	97899	NM_001083587	319939	Mm.337820	NM_001083587	ENSMUSG00000020422	Tns3	BC023928|F830010I22Rik|TEM6|Tens1	tensin 3	0.00885	0.529412	71.6
Specific-3519-chr11-142	chr11	65725195	65725595	+	9	/data/home/fongam//data/chipseq/BLRP/lan/BLRP-Srf-zym/peaks.txt	intron (NM_001099633, intron 53 of 68)	NA	101956	NM_026107	52712	Mm.340052	NM_026107	ENSMUSG00000018347	Zkscan6	1700128E15Rik|D11Ertd714e|KOX11|Zfp535|Znf18	zinc finger with KRAB and SCAN domains 6	0.01	0.468828	71.6
Specific-1089-chr2-151	chr2	70803325	70803725	+	9	/data/home/fongam//data/chipseq/BLRP/lan/BLRP-Srf-zym/peaks.txt	intron (NM_001110512, intron 1 of 8)	NA	15688	NM_001110512	228019	Mm.479581	NM_001110512	ENSMUSG00000041975	Mettl8	BC004636|MGC67805|MGC7995|Tip	methyltransferase like 8	0.0025	0.491272	71.6
Specific-6407-chr5-112	chr5	73133675	73134075	+	11	/data/home/fongam//data/chipseq/BLRP/lan/BLRP-Srf-zym/peaks.txt	intron (NM_001113460, intron 1 of 18)	NA	13708	NM_001113461	21682	Mm.319581	NM_001113460	ENSMUSG00000029217	Tec	-	tec protein tyrosine kinase	0.0025	0.456359	71.6
Specific-1175-chr11-108	chr11	96638765	96639165	+	11	/data/home/fongam//data/chipseq/BLRP/lan/BLRP-Srf-zym/peaks.txt	intron (NM_001130453, intron 1 of 3)	NA	1138	NM_001130453	18023	Mm.6743	NM_001130450	ENSMUSG00000038615	Nfe2l1	AA408798|AW212678|LCR-F1|Lcrf1|NRF1|TCF-11|TCF11	nuclear factor, erythroid derived 2,-like 1	0.0025	0.506234	71.6
Specific-6540-chr7-80	chr7	79943002	79943402	+	12	/data/home/fongam//data/chipseq/BLRP/lan/BLRP-Srf-zym/peaks.txt	intron (NM_001146000, intron 1 of 5)	NA	43461	NM_175433	209225	Mm.290925	NM_001145999	ENSMUSG00000048897	Zfp710	5430400N05Rik|9830165K13|AI324798|Znf710	zinc finger protein 710	0.0175	0.558603	71.6
Specific-1983-chr2-119	chr2	139610386	139610786	+	11	/data/home/fongam//data/chipseq/BLRP/lan/BLRP-Srf-zym/peaks.txt	intron (NM_001159640, intron 10 of 13)	NA	147615	NM_175225	75812	Mm.293449	NM_001159640	ENSMUSG00000039033	Tasp1	4930485D02Rik|AW986064	taspase, threonine aspartase 1	NA	NA	71.6
Specific-727-chr3-59	chr3	38651098	38651498	+	13	/data/home/fongam//data/chipseq/BLRP/lan/BLRP-Srf-zym/peaks.txt	intron (NM_001167883, intron 3 of 3)	NA	25067	NM_001167883	99696	Mm.415480	NM_001033198	ENSMUSG00000078761	Ankrd50	AI662170|E430012K20Rik|KIAA1223|mKIAA1223|mKIAA3019	ankyrin repeat domain 50	0.010444	0.440104	71.6
Specific-3196-chr6-76	chr6	144988303	144988703	+	11	/data/home/fongam//data/chipseq/BLRP/lan/BLRP-Srf-zym/peaks.txt	intron (NM_007532, intron 5 of 10)	NA	17468	NM_001024468	12035	Mm.4606	NM_001024468	ENSMUSG00000030268	Bcat1	BCATc|Eca39	branched chain aminotransferase 1, cytosolic	0.0125	0.466334	71.6
Specific-6966-chr5-131	chr5	108921240	108921640	+	10	/data/home/fongam//data/chipseq/BLRP/lan/BLRP-Srf-zym/peaks.txt	intron (NM_008325, intron 8 of 13)	NA	-5489	NM_174870	231583	Mm.440571	NM_174870	ENSMUSG00000046959	Slc26a1	Sat1	solute carrier family 26 (sulfate transporter), member 1	0.0125	0.493766	71.6
Merge-chr2-18894097-0	chr2	18893897	18894297	+	10.5	/data/home/fongam//data/chipseq/BLRP/lan/BLRP-Srf-zym/peaks.txt|/data/home/fongam//data/chipseq/ThioMac/new/ThioMac-SRF-noClones/peaks.txt	intron (NM_008845, intron 1 of 9)	NA	21778	NM_008845	18718	Mm.313977	NM_008845	ENSMUSG00000026737	Pip4k2a	AW742916|Pip5k2a	phosphatidylinositol-5-phosphate 4-kinase, type II, alpha	0.0025	0.431421	71.6
Specific-6475-chr10-140	chr10	11040546	11040946	+	7	/data/home/fongam//data/chipseq/BLRP/lan/BLRP-Srf-zym/peaks.txt	intron (NM_010146, intron 1 of 3)	NA	7111	NM_010146	13853	Mm.89946	NM_010146	ENSMUSG00000055493	Epm2a	-	epilepsy, progressive myoclonic epilepsy, type 2 gene alpha	0.007634	0.452471	71.6
Specific-449-chrX-26	chrX	92324711	92325111	+	9	/data/home/fongam//data/chipseq/BLRP/lan/BLRP-Srf-zym/peaks.txt	intron (NM_010833, intron 1 of 12)	NA	26147	NM_010833	17698	Mm.138876	NM_010833	ENSMUSG00000031207	Msn	C78546	moesin	0.0025	0.488778	71.6
Merge-chr11-70469528-0	chr11	70469328	70469728	+	13	/data/home/fongam//data/chipseq/BLRP/lan/BLRP-Elk4-notx/peaks.txt|/data/home/fongam//data/chipseq/BLRP/lan/BLRP-Srf-zym/peaks.txt|/data/home/fongam//data/chipseq/ThioMac/new/ThioMac-SRF-noClones/peaks.txt	intron (NM_011072, intron 1 of 2)	NA	1317	NM_011072	18643	Mm.2647	XM_001471660	ENSMUSG00000018293	Pfn1	Pfn	profilin 1	0.020173	0.475645	71.6
Merge-chr8-23957776-0	chr8	23957576	23957976	+	8.5	/data/home/fongam//data/chipseq/BLRP/lan/BLRP-Srf-zym/peaks.txt|/data/home/fongam//data/chipseq/ThioMac/new/ThioMac-SRF-noClones/peaks.txt	intron (NM_011394, intron 1 of 10)	NA	-15352	NM_001146117	102032	Mm.378231	NM_001012667	ENSMUSG00000031534	AI316807	BG694986|EST-c39	expressed sequence AI316807	NA	NA	71.6
Specific-5540-chr6-88	chr6	125537996	125538396	+	10	/data/home/fongam//data/chipseq/BLRP/lan/BLRP-Srf-zym/peaks.txt	intron (NM_011708, intron 6 of 51)	NA	19614	NM_011708	22371	Mm.22339	NM_011708	ENSMUSG00000001930	Vwf	6820430P06Rik|AI551257|B130011O06Rik|C630030D09|F8VWF|VWD	Von Willebrand factor homolog	0.02649	0.523026	71.6
Specific-4522-chr1-147	chr1	154298824	154299224	+	9	/data/home/fongam//data/chipseq/BLRP/lan/BLRP-Srf-zym/peaks.txt	intron (NM_016846, intron 11 of 17)	NA	88305	NM_016846	19731	Mm.245270	NM_016846	ENSMUSG00000026482	Rgl1	KIAA0959|Rgl|mKIAA0959	ral guanine nucleotide dissociation stimulator,-like 1	0.02	0.503741	71.6
Specific-873-chr2-120	chr2	148411123	148411523	+	11	/data/home/fongam//data/chipseq/BLRP/lan/BLRP-Srf-zym/peaks.txt	intron (NM_019632, intron 1 of 10)	NA	12538	NM_019632	17957	Mm.391579	NM_019632	ENSMUSG00000027438	Napb	Brp14|E161|I47|SNARE|b-SNAP	N-ethylmaleimide sensitive fusion protein attachment protein beta	NA	NA	71.6
Specific-84-chr16-44	chr16	15488998	15489398	+	13	/data/home/fongam//data/chipseq/BLRP/lan/BLRP-Srf-zym/peaks.txt	intron (NM_023585, intron 3 of 3)	NA	18898	NM_001159351	70620	Mm.390775	NM_001159351	ENSMUSG00000022674	Ube2v2	1110021H13Rik|4632410D19Rik|5730524P06Rik|6820402M05|AI848315|C81524|MGC102399|MMS2	ubiquitin-conjugating enzyme E2 variant 2	0	0.484848	71.6
Specific-4628-chr16-59	chr16	57110888	57111288	+	11	/data/home/fongam//data/chipseq/BLRP/lan/BLRP-Srf-zym/peaks.txt	intron (NM_026254, intron 10 of 17)	NA	-22397	NM_023175	52633	Mm.383203	NM_023175	ENSMUSG00000022751	Nit2	1190017B19Rik|D16Ertd502e	nitrilase family, member 2	0.005	0.366584	71.6
Merge-chr3-102867905-0	chr3	102867705	102868105	+	18	/data/home/fongam//data/chipseq/BLRP/lan/BLRP-Srf-zym/peaks.txt|/data/home/fongam//data/chipseq/ThioMac/new/ThioMac-SRF-noClones/peaks.txt	intron (NM_027533, intron 1 of 7)	NA	4074	NM_027533	70747	Mm.479198	NM_027533	ENSMUSG00000027858	Tspan2	6330415F13Rik|AW048009|B230119D02Rik	tetraspanin 2	0.005	0.451372	71.6
Specific-1167-chr19-75	chr19	41392544	41392944	+	8	/data/home/fongam//data/chipseq/BLRP/lan/BLRP-Srf-zym/peaks.txt	intron (NM_031376, intron 2 of 16)	NA	45637	NM_031376	83490	Mm.222266	NM_031376	ENSMUSG00000025017	Pik3ap1	1810044J04Rik|BCAP	phosphoinositide-3-kinase adaptor protein 1	0.0275	0.566085	71.6
Specific-6405-chr18-33	chr18	32142047	32142447	+	10	/data/home/fongam//data/chipseq/BLRP/lan/BLRP-Srf-zym/peaks.txt	intron (NM_032394, intron 12 of 46)	NA	37694	NM_032394	17922	Mm.440013	NM_032394	ENSMUSG00000024388	Myo7b	-	myosin VIIB	0.015	0.516209	71.6
Specific-4018-chr5-149	chr5	36898898	36899298	+	9	/data/home/fongam//data/chipseq/BLRP/lan/BLRP-Srf-zym/peaks.txt	intron (NM_133910, intron 1 of 13)	NA	394	NM_133910	100855	Mm.478818	XM_001475805	ENSMUSG00000029192	Tbc1d14	2810413P16Rik|AU043625|C86258|D5Ertd110e|MGC102624|mKIAA1322	TBC1 domain family, member 14	0.095	0.688279	71.6
Specific-4459-chr4-96	chr4	116247696	116248096	+	10	/data/home/fongam//data/chipseq/BLRP/lan/BLRP-Srf-zym/peaks.txt	intron (NM_146151, intron 2 of 10)	NA	29009	NM_146151	230661	Mm.425201	NM_146151	ENSMUSG00000033985	Tesk2	MGC29168	testis-specific kinase 2	0.006645	0.384868	71.6
Specific-4363-chr11-117	chr11	20012201	20012601	+	10	/data/home/fongam//data/chipseq/BLRP/lan/BLRP-Srf-zym/peaks.txt	intron (NM_146243, intron 1 of 8)	NA	553	NM_146243	66713	Mm.259045	NM_146243	ENSMUSG00000020152	Actr2	4921510D23Rik|AA409782|Arp2|D6Ertd746e|MGC36604	ARP2 actin-related protein 2 homolog (yeast)	0.0575	0.566085	71.6
Specific-6068-chr11-166	chr11	3718440	3718840	+	8	/data/home/fongam//data/chipseq/BLRP/lan/BLRP-Srf-zym/peaks.txt	intron (NM_152818, intron 2 of 13)	NA	45266	NM_152818	74309	Mm.61022	NM_152818	ENSMUSG00000020435	Osbp2	1700095P05Rik|C630001G20Rik|Gm244|ORP-4|OSBPL1	oxysterol binding protein 2	0.023121	0.537143	71.6
Specific-441-chr11-112	chr11	116790571	116790971	+	11	/data/home/fongam//data/chipseq/BLRP/lan/BLRP-Srf-zym/peaks.txt	intron (NM_172948, intron 11 of 16)	NA	55818	NM_172948	268510	Mm.35141	NM_172948	ENSMUSG00000043857	Mgat5b	C330018B01|GnT-IX|mGnTVB	mannoside acetylglucosaminyltransferase 5, isoenzyme B	0.004525	0.518018	71.6
Specific-5597-chr15-60	chr15	26318982	26319382	+	10	/data/home/fongam//data/chipseq/BLRP/lan/BLRP-Srf-zym/peaks.txt	intron (NM_177597, intron 2 of 3)	NA	65385	NM_177597	211147	Mm.54257	NM_177597	ENSMUSG00000022269	11-Mar	9630025C22	membrane-associated ring finger (C3HC4) 11	0.005	0.446384	71.6
Merge-chr9-20918362-0	chr9	20918162	20918562	+	9.5	/data/home/fongam//data/chipseq/BLRP/lan/BLRP-Srf-zym/peaks.txt|/data/home/fongam//data/chipseq/ThioMac/new/ThioMac-SRF-noClones/peaks.txt	intron (NM_183408, intron 1 of 14)	NA	2246	NM_183408	18577	Mm.191749	NM_019798	ENSMUSG00000032177	Pde4a	D9Ertd60e|Dpde2	phosphodiesterase 4A, cAMP specific	0.0075	0.531172	71.6
Specific-2956-chr8-56	chr8	73231260	73231660	+	13	/data/home/fongam//data/chipseq/BLRP/lan/BLRP-Srf-zym/peaks.txt	promoter (NM_001024922)	NA	-19	NM_001024922	234374	Mm.388127	NM_001024922	ENSMUSG00000057788	Ddx49	R27090_2	DEAD (Asp-Glu-Ala-Asp) box polypeptide 49	0.0725	0.563591	71.6
Specific-5452-chr7-78	chr7	24947088	24947488	+	12	/data/home/fongam//data/chipseq/BLRP/lan/BLRP-Srf-zym/peaks.txt	promoter (NM_001031667)	NA	-677	NM_001031667	606496	Mm.476745	NM_001031667	ENSMUSG00000057177	Gsk3a	2700086H06Rik	glycogen synthase kinase 3 alpha	0.03	0.486284	71.6
Merge-chr5-91299269-0	chr5	91299069	91299469	+	9.5	/data/home/fongam//data/chipseq/BLRP/lan/BLRP-Elk4-notx/peaks.txt|/data/home/fongam//data/chipseq/BLRP/lan/BLRP-Srf-zym/peaks.txt	promoter (NM_001033310)	NA	-74	NM_001163456	231430	Mm.319697	NM_001033310	ENSMUSG00000035505	Cox18	BC038311	COX18 cytochrome c oxidase assembly homolog (S. cerevisiae)	0.08	0.618454	71.6
Merge-chr1-173059173-0	chr1	173058973	173059373	+	11.67	/data/home/fongam//data/chipseq/BLRP/lan/BLRP-Elk4-notx/peaks.txt|/data/home/fongam//data/chipseq/BLRP/lan/BLRP-Elk4-zym/peaks.txt|/data/home/fongam//data/chipseq/BLRP/lan/BLRP-Srf-zym/peaks.txt	promoter (NM_001037170)	NA	16	NM_001037170	641376	Mm.288374	NM_001037170	ENSMUSG00000005674	Tomm40l	-	translocase of outer mitochondrial membrane 40 homolog-like (yeast)	0.025	0.541147	71.6
Specific-3100-chr7-109	chr7	44797732	44798132	+	10	/data/home/fongam//data/chipseq/BLRP/lan/BLRP-Srf-zym/peaks.txt	promoter (NM_001077264)	NA	-400	NM_001077264	11771	Mm.6877	NM_001077264	ENSMUSG00000060279	Ap2a1	Adtaa	adaptor protein complex AP-2, alpha 1 subunit	0.0775	0.610973	71.6
Specific-5077-chr11-197	chr11	95891828	95892228	+	8	/data/home/fongam//data/chipseq/BLRP/lan/BLRP-Srf-zym/peaks.txt	promoter (NM_001161419)	NA	-244	NM_007506	11951	Mm.371547	NM_001161419	ENSMUSG00000006057	Atp5g1	-	ATP synthase, H+ transporting, mitochondrial F0 complex, subunit c1 (subunit 9)	0.065	0.543641	71.6
Specific-2213-chr15-68	chr15	102345851	102346251	+	10	/data/home/fongam//data/chipseq/BLRP/lan/BLRP-Srf-zym/peaks.txt	promoter (NM_009319)	NA	-229	NM_009319	21357	Mm.291485	NM_009319	ENSMUSG00000023051	Tarbp2	Prbp	TAR (HIV) RNA binding protein 2	0.06	0.605985	71.6
Specific-1252-chr14-36	chr14	49729652	49730052	+	14	/data/home/fongam//data/chipseq/BLRP/lan/BLRP-Srf-zym/peaks.txt	promoter (NM_009632)	NA	-45	NM_009632	11546	Mm.281482	NM_009632	ENSMUSG00000036023	Parp2	Adprt2|Adprtl2|Aspartl2|C78626|PARP-2	poly (ADP-ribose) polymerase family, member 2	0.0725	0.571072	71.6
Merge-chr4-138464824-0	chr4	138464624	138465024	+	12	/data/home/fongam//data/chipseq/BLRP/lan/BLRP-Srf-zym/peaks.txt|/data/home/fongam//data/chipseq/ThioMac/new/ThioMac-SRF-noClones/peaks.txt	promoter (NM_009798)	NA	-183	NM_009798	12345	Mm.2945	NM_001037761	ENSMUSG00000028745	Capzb	1700120C01Rik|AI325129|CPB1|CPB2|CPbeat2|CPbeta1|CPbeta2|Cappb1	capping protein (actin filament) muscle Z-line, beta	0.086826	0.700297	71.6
Specific-4127-chr5-163	chr5	147105227	147105627	+	9	/data/home/fongam//data/chipseq/BLRP/lan/BLRP-Srf-zym/peaks.txt	promoter (NM_011669)	NA	-122	NM_011669	22217	Mm.167971	NM_011669	ENSMUSG00000029640	Usp12	Ubh1	ubiquitin specific peptidase 12	0.108635	0.713889	71.6
Specific-6969-chr11-199	chr11	97519186	97519586	+	8	/data/home/fongam//data/chipseq/BLRP/lan/BLRP-Srf-zym/peaks.txt	promoter (NM_011971)	NA	-138	NM_011971	26446	Mm.21874	NM_011971	ENSMUSG00000069744	Psmb3	AL033320|C10-II|MGC106850	proteasome (prosome, macropain) subunit, beta type 3	0.055	0.566085	71.6
Specific-1092-chr12-79	chr12	40733586	40733986	+	8	/data/home/fongam//data/chipseq/BLRP/lan/BLRP-Srf-zym/peaks.txt	promoter (NM_013562)	NA	-174	NM_013562	15982	Mm.168	NM_013562	ENSMUSG00000001627	Ifrd1	Ifnl|PC4|Tis7	interferon-related developmental regulator 1	0.095	0.645885	71.6
Specific-1036-chr12-97	chr12	17716035	17716435	+	7	/data/home/fongam//data/chipseq/BLRP/lan/BLRP-Srf-zym/peaks.txt	promoter (NM_016677)	NA	-59	NM_016677	53602	Mm.477743	NM_016677	ENSMUSG00000071379	Hpcal1	NVP-3|Nvp3|VILIP3|Vnsl3|Vsnl3	hippocalcin-like 1	0.1025	0.698254	71.6
Specific-3409-chr6-122	chr6	32990375	32990775	+	8	/data/home/fongam//data/chipseq/BLRP/lan/BLRP-Srf-zym/peaks.txt	promoter (NM_025336)	NA	-265	NM_025336	66075	Mm.21501	NM_025336	ENSMUSG00000053768	Chchd3	0610041L09Rik|1700039J09Rik|AW558177	coiled-coil-helix-coiled-coil-helix domain containing 3	0.0375	0.518703	71.6
Merge-chr7-37980487-0	chr7	37980287	37980687	+	13	/data/home/fongam//data/chipseq/BLRP/lan/BLRP-Srf-zym/peaks.txt|/data/home/fongam//data/chipseq/ThioMac/new/ThioMac-SRF-noClones/peaks.txt	promoter (NM_025390)	NA	-51	NM_025390	66161	Mm.22284	NM_025390	ENSMUSG00000030423	Pop4	1110023P21Rik|Rpp29	processing of precursor 4, ribonuclease P/MRP family, (S. cerevisiae)	0.0625	0.53616	71.6
Merge-chr1-180154979-0	chr1	180154779	180155179	+	10.5	/data/home/fongam//data/chipseq/BLRP/lan/BLRP-Srf-zym/peaks.txt|/data/home/fongam//data/chipseq/ThioMac/new/ThioMac-SRF-noClones/peaks.txt	promoter (NM_025511)	NA	-849	NM_025511	66359	Mm.453372	NM_025511	ENSMUSG00000026500	Fam36a	2310005N03Rik	family with sequence similarity 36, member A	0.065	0.551122	71.6
Specific-6754-chr18-35	chr18	85085577	85085977	+	10	/data/home/fongam//data/chipseq/BLRP/lan/BLRP-Srf-zym/peaks.txt	promoter (NM_025969)	NA	-60	NM_025969	67105	Mm.250617	NM_025969	ENSMUSG00000024645	1700034H14Rik	2700002I20Rik	RIKEN cDNA 1700034H14 gene	0.045	0.473815	71.6
Specific-520-chr7-147	chr7	44716812	44717212	+	8	/data/home/fongam//data/chipseq/BLRP/lan/BLRP-Srf-zym/peaks.txt	promoter (NM_026270)	NA	109	NM_001042655	233204	Mm.27567	NM_001042655	ENSMUSG00000038520	Tbc1d17	BC017607|MGC27642	TBC1 domain family, member 17	0.06	0.558603	71.6
Specific-2437-chr14-52	chr14	54699582	54699982	+	11	/data/home/fongam//data/chipseq/BLRP/lan/BLRP-Srf-zym/peaks.txt	promoter (NM_026403)	NA	18	NM_026403	67842	Mm.180338	NM_026403	ENSMUSG00000019297	2610027L16Rik	-	RIKEN cDNA 2610027L16 gene	0.110811	0.669355	71.6
Merge-chr5-110471233-0	chr5	110471033	110471433	+	11	/data/home/fongam//data/chipseq/BLRP/lan/BLRP-Elk4-zym/peaks.txt|/data/home/fongam//data/chipseq/BLRP/lan/BLRP-Srf-zym/peaks.txt	promoter (NM_027922)	NA	-110	NM_027922	71782	Mm.288442	NM_027922	ENSMUSG00000029501	Ankle2	1110001J12Rik|AI661024|D5Ertd585e	ankyrin repeat and LEM domain containing 2	0.105	0.698254	71.6
Specific-1118-chr7-161	chr7	100245918	100246318	+	8	/data/home/fongam//data/chipseq/BLRP/lan/BLRP-Srf-zym/peaks.txt	promoter (NM_028292)	NA	-139	NM_028292	72590	Mm.177502	NM_028292	ENSMUSG00000030718	Ppme1	1110069N17Rik|2700017M01Rik|PME-1|Pme1	protein phosphatase methylesterase 1	0.065	0.578554	71.6
Merge-chr2-154348340-0	chr2	154348140	154348540	+	8	/data/home/fongam//data/chipseq/BLRP/lan/BLRP-Srf-zym/peaks.txt|/data/home/fongam//data/chipseq/ThioMac/new/ThioMac-SRF-noClones/peaks.txt	promoter (NM_029362)	NA	-127	NM_029362	75608	Mm.262480	NM_029362	ENSMUSG00000038467	Chmp4b	2010012F05Rik|C76846|Snf7-2	chromatin modifying protein 4B	0.063545	0.546667	71.6
Specific-3909-chr13-103	chr13	108057080	108057480	+	8	/data/home/fongam//data/chipseq/BLRP/lan/BLRP-Srf-zym/peaks.txt	promoter (NM_029665)	NA	20	NM_029665	76582	Mm.132208	NM_029665	ENSMUSG00000042590	Ipo11	1700081H05Rik|2510001A17Rik|AI314624|AW555235|E330021B14Rik|Ranbp11	importin 11	0.12	0.665835	71.6
Specific-6664-chr15-41	chr15	86041934	86042334	+	14	/data/home/fongam//data/chipseq/BLRP/lan/BLRP-Srf-zym/peaks.txt	promoter (NM_145476)	NA	-91	NM_145476	223754	Mm.28904	NM_145476	ENSMUSG00000051864	Tbc1d22a	BC023106|D15Ertd781e|MGC28337	TBC1 domain family, member 22a	0.1075	0.658354	71.6
Specific-6691-chr8-69	chr8	124715484	124715884	+	12	/data/home/fongam//data/chipseq/BLRP/lan/BLRP-Srf-zym/peaks.txt	promoter (NM_145605)	NA	-25	NM_145605	234825	Mm.209329	NM_145605	ENSMUSG00000040263	Klhdc4	AA408426|AV352552|BC012312|G430025P05Rik|MGC19372	kelch domain containing 4	0.09	0.603491	71.6
Specific-2943-chr7-86	chr7	6775197	6775597	+	11	/data/home/fongam//data/chipseq/BLRP/lan/BLRP-Srf-zym/peaks.txt	promoter (NM_146179)	NA	-42	NM_146179	232854	Mm.184857	NM_146179	ENSMUSG00000034538	Zfp418	A230102I05Rik|MGC31575	zinc finger protein 418	0.026882	0.481283	71.6
Specific-6297-chr2-149	chr2	32579040	32579440	+	9	/data/home/fongam//data/chipseq/BLRP/lan/BLRP-Srf-zym/peaks.txt	promoter (NM_152800)	NA	-40	NM_152800	30933	Mm.200695	NM_152800	ENSMUSG00000009563	Tor2a	-	torsin family 2, member A	0.085	0.640898	71.6
Specific-1615-chr9-86	chr9	34960465	34960865	+	10	/data/home/fongam//data/chipseq/BLRP/lan/BLRP-Srf-zym/peaks.txt	promoter (NM_172291)	NA	-69	NM_172291	235169	Mm.138512	NM_172291	ENSMUSG00000039048	Foxred1	BC024806|MGC38853|TEG-23|Tex23	FAD-dependent oxidoreductase domain containing 1	0.085	0.63591	71.6
Specific-3929-chr8-65	chr8	87127143	87127543	+	12	/data/home/fongam//data/chipseq/BLRP/lan/BLRP-Srf-zym/peaks.txt	promoter (NM_172503)	NA	-196	NM_172503	212168	Mm.117094	NM_172503	ENSMUSG00000035671	Zswim4	D330002I24|E130119J17Rik	zinc finger, SWIM domain containing 4	0.07	0.591022	71.6
Merge-chr1-162907462-0	chr1	162907262	162907662	+	15	/data/home/fongam//data/chipseq/BLRP/lan/BLRP-Elk4-notx/peaks.txt|/data/home/fongam//data/chipseq/BLRP/lan/BLRP-Elk4-zym/peaks.txt|/data/home/fongam//data/chipseq/BLRP/lan/BLRP-Srf-zym/peaks.txt	promoter (NM_172644)	NA	-107	NM_027429	70454	Mm.248212	NM_001159930	ENSMUSG00000026708	Cenpl	2610300B10Rik|AW121806|AW550697	centromere protein L	0.075	0.543641	71.6
Specific-774-chr1-132	chr1	58917790	58918190	+	9	/data/home/fongam//data/chipseq/BLRP/lan/BLRP-Srf-zym/peaks.txt	promoter (NM_172656)	NA	38	NM_172406	70827	Mm.222887	NM_172406	ENSMUSG00000026028	Trak2	2900022D04Rik|4733401O11Rik|AI480836|AW046271|Als2cr3|CALS-C|GRIF-1|GRIF1|OIP98|mKIAA0549	trafficking protein, kinesin binding 2	0.0825	0.673317	71.6
Specific-2445-chr17-54	chr17	71520827	71521227	+	10	/data/home/fongam//data/chipseq/BLRP/lan/BLRP-Srf-zym/peaks.txt	promoter (NM_175639)	NA	-45	NM_175639	72515	Mm.257762	XM_001005092	ENSMUSG00000041057	Wdr43	2610318G08Rik|AU020887|AV024208|Wrd43|mKIAA0007	WD repeat domain 43	0.0875	0.625935	71.6
Merge-chr5-138423799-0	chr5	138423599	138423999	+	8.75	/data/home/fongam//data/chipseq/BLRP/lan/BLRP-Elk4-notx/peaks.txt|/data/home/fongam//data/chipseq/BLRP/lan/BLRP-Elk4-zym/peaks.txt|/data/home/fongam//data/chipseq/BLRP/lan/BLRP-Srf-zym/peaks.txt|/data/home/fongam//data/chipseq/ThioMac/new/ThioMac-SRF-noClones/peaks.txt	promoter (NM_177878)	NA	-303	NM_177878	330216	Mm.19719	NM_177878	ENSMUSG00000049285	Mblac1	MGC49416	metallo-beta-lactamase domain containing 1	0.035256	0.386581	71.6
Specific-5990-chr10-88	chr10	111376525	111376925	+	10	/data/home/fongam//data/chipseq/BLRP/lan/BLRP-Srf-zym/peaks.txt	promoter (NM_178610)	NA	-80	NM_178610	52705	Mm.34606	NM_178610	ENSMUSG00000063334	Krr1	2610511F02Rik|AI255219|AI428520|D10Ertd773e|Hrb2	KRR1, small subunit (SSU) processome component, homolog (yeast)	0.058252	0.524116	71.6
Specific-1392-chr13-47	chr13	99362980	99363380	+	13	/data/home/fongam//data/chipseq/BLRP/lan/BLRP-Srf-zym/peaks.txt	promoter (NM_178918)	NA	-31	NM_178918	105372	Mm.28221	NM_178918	ENSMUSG00000041747	Utp15	AW544865	UTP15, U3 small nucleolar ribonucleoprotein, homolog (yeast)	0.095109	0.643243	71.6
Specific-551-chr12-3235393-0	chr12	3235193	3235593	+	6	/data/home/fongam//data/chipseq/ThioMac/new/ThioMac-SRF-noClones/peaks.txt	promoter (NR_015551)	NA	-398	NR_015551	74173	Mm.479123	XM_001474315		1700012B15Rik	1810036A22Rik	RIKEN cDNA 1700012B15 gene	0.065	0.543641	71.6
Specific-4076-chr6-118	chr6	148169092	148169492	+	9	/data/home/fongam//data/chipseq/BLRP/lan/BLRP-Srf-zym/peaks.txt	promoter (NR_015615)	NA	-166	NR_015615	320737	Mm.465532	NR_015615		4732416N19Rik	-	RIKEN cDNA 4732416N19 gene	0.1	0.598504	71.6
Specific-2360-chr8-70	chr8	20439029	20439429	+	11	/data/home/fongam//data/chipseq/BLRP/lan/BLRP-Srf-zym/peaks.txt	promoter (NR_028428)	NA	-32	NR_028428	381598	Mm.362165	XM_001481304		2610005L07Rik	2810038F24Rik|6720476A01Rik	cadherin 11 pseudogene	0.0575	0.566085	71.6
Specific-4112-chr17-44	chr17	47151062	47151462	+	12	/data/home/fongam//data/chipseq/BLRP/lan/BLRP-Srf-zym/peaks.txt	exon (NM_001164729, exon 1 of 3)	NA	315	NM_025365	66119	Mm.89912	NM_001164729	ENSMUSG00000033475	Tomm6	1110002E23Rik|AI663970	translocase of outer mitochondrial membrane 6 homolog (yeast)	0.1075	0.648379	66.83
Specific-6301-chr10-85	chr10	80303797	80304197	+	10	/data/home/fongam//data/chipseq/BLRP/lan/BLRP-Srf-zym/peaks.txt	exon (NM_013895, exon 1 of 3)	NA	101	NM_013895	30055	Mm.142132	NM_013895	ENSMUSG00000020219	Timm13	D10Ertd378e|Tim9|Timm9	translocase of inner mitochondrial membrane 13 homolog (yeast)	0.0775	0.61596	66.83
Merge-chr8-87843108-0	chr8	87842908	87843308	+	10	/data/home/fongam//data/chipseq/BLRP/lan/BLRP-Srf-zym/peaks.txt|/data/home/fongam//data/chipseq/ThioMac/new/ThioMac-SRF-noClones/peaks.txt	exon (NM_144929, exon 4 of 6)	NA	6012	NM_144929	234542	Mm.461701	NM_144929	ENSMUSG00000048617	Rtbdn	A330096I21Rik|BC022744|MGC31644|MGC38683|MGC38855|Rtbnd	retbindin	0.0375	0.578554	66.83
Specific-4395-chr4-85	chr4	116618379	116618779	+	11	/data/home/fongam//data/chipseq/BLRP/lan/BLRP-Srf-zym/peaks.txt	exon (NR_024078, exon 7 of 7)	NA	5078	NR_024078	78611	Mm.446227	XM_001477060		Btbd19	9530048O09Rik|BB115071	BTB (POZ) domain containing 19	0.0725	0.600998	66.83
Specific-3878-chr15-42	chr15	43550930	43551330	+	13	/data/home/fongam//data/chipseq/BLRP/lan/BLRP-Srf-zym/peaks.txt	Intergenic	NA	148973	NM_175502	239408	Mm.461451	NM_175502	ENSMUSG00000054409	Tmem74	AA549547|B230382K22Rik	transmembrane protein 74	0.0025	0.341646	66.83
Specific-4088-chr18-22	chr18	35148318	35148718	+	13	/data/home/fongam//data/chipseq/BLRP/lan/BLRP-Srf-zym/peaks.txt	Intergenic	NA	-68193	NM_010481	15526	Mm.479254	NM_010481	ENSMUSG00000024359	Hspa9	74kDa|Csa|Grp75|Hsc74|Hsp74|Hsp74a|Hspa9a|Mortalin|Mot-2|Mot2|Mthsp70|Pbp74	heat shock protein 9	0.015	0.531172	66.83
Specific-6167-chr6-59	chr6	39377345	39377745	+	12	/data/home/fongam//data/chipseq/BLRP/lan/BLRP-Srf-zym/peaks.txt	Intergenic	NA	-27569	NM_018810	54484	Mm.270484	NM_018810	ENSMUSG00000029922	Mkrn1	RFP	makorin, ring finger protein, 1	0	0.421053	66.83
Specific-1491-chr4-97	chr4	119646335	119646735	+	10	/data/home/fongam//data/chipseq/BLRP/lan/BLRP-Srf-zym/peaks.txt	Intergenic	NA	-12524	NM_007902	13615	Mm.284855	NM_007902	ENSMUSG00000028635	Edn2	VIC	endothelin 2	0.0975	0.698254	66.83
Specific-5108-chr13-91	chr13	39431164	39431564	+	8	/data/home/fongam//data/chipseq/BLRP/lan/BLRP-Srf-zym/peaks.txt	Intergenic	NA	-463023	NM_001170431	108652	Mm.255506	NM_001170430	ENSMUSG00000021432	Slc35b3	4921526O06Rik|AI428480|CGI-19	solute carrier family 35, member B3	0.008333	0.436464	66.83
Specific-2203-chr14-49	chr14	75521584	75521984	+	12	/data/home/fongam//data/chipseq/BLRP/lan/BLRP-Srf-zym/peaks.txt	Intergenic	NA	110061	NR_015485	73272	Mm.116804	XM_001006824		1700108F19Rik	1700020I02Rik|BB065030	RIKEN cDNA 1700108F19 gene	0.0175	0.491272	66.83
Specific-405-chr10-98	chr10	61945162	61945562	+	9	/data/home/fongam//data/chipseq/BLRP/lan/BLRP-Srf-zym/peaks.txt	Intergenic	NA	28452	NM_028197	72320	Mm.258955	NM_028197	ENSMUSG00000036955	2510003E04Rik	0710007C18Rik|KBP|MGC107132|mKIAA1279	RIKEN cDNA 2510003E04 gene	0.026087	0.495677	66.83
Merge-chr5-113933558-0	chr5	113933358	113933758	+	8	/data/home/fongam//data/chipseq/BLRP/lan/BLRP-Elk4-notx/peaks.txt|/data/home/fongam//data/chipseq/BLRP/lan/BLRP-Srf-zym/peaks.txt|/data/home/fongam//data/chipseq/ThioMac/new/ThioMac-SRF-noClones/peaks.txt	Intergenic	NA	-22169	NM_008153	14747	Mm.478375	NM_008153	ENSMUSG00000042190	Cmklr1	DEZ|Gpcr27|mcmklr1	chemokine-like receptor 1	0.02	0.541147	66.83
Merge-chr13-9190654-0	chr13	9190454	9190854	+	12.5	/data/home/fongam//data/chipseq/BLRP/lan/BLRP-Elk4-notx/peaks.txt|/data/home/fongam//data/chipseq/BLRP/lan/BLRP-Elk4-zym/peaks.txt|/data/home/fongam//data/chipseq/BLRP/lan/BLRP-Srf-zym/peaks.txt|/data/home/fongam//data/chipseq/ThioMac/new/ThioMac-SRF-noClones/peaks.txt	Intergenic	NA	-85118	NM_001081426	208440	Mm.217326	NM_001081426	ENSMUSG00000048264	Dip2c	2900024P20Rik|9630044M06|KIAA0934|mKIAA0934	DIP2 disco-interacting protein 2 homolog C (Drosophila)	0.025	0.571072	66.83
Specific-495-chr18-25	chr18	31988465	31988865	+	12	/data/home/fongam//data/chipseq/BLRP/lan/BLRP-Srf-zym/peaks.txt	Intergenic	NA	41598	NM_001170966	74320	Mm.277705	NM_001170966	ENSMUSG00000024400	Wdr33	1110001N06Rik|2310011G05Rik|2810021O11Rik|8430413N20Rik|WDC146	WD repeat domain 33	0	0.363636	66.83
Merge-chr8-13697828-0	chr8	13697628	13698028	+	12	/data/home/fongam//data/chipseq/BLRP/lan/BLRP-Srf-zym/peaks.txt|/data/home/fongam//data/chipseq/ThioMac/new/ThioMac-SRF-noClones/peaks.txt	Intergenic	NA	-8038	NM_001101519	403185	Mm.252143	XM_620624		4932443I19Rik	A230061C02Rik|Gm1106	RIKEN cDNA 4932443I19 gene	0.02	0.503741	66.83
Specific-4029-chr5-211	chr5	97151870	97152270	+	7	/data/home/fongam//data/chipseq/BLRP/lan/BLRP-Srf-zym/peaks.txt	Intergenic	NA	-85921	NM_080708	140780	Mm.460821	NM_080708	ENSMUSG00000034663	Bmp2k	4933417M22Rik|AA673486|AV128808|BIKE	BMP2 inducible kinase	0.03	0.506234	66.83
Specific-1396-chr9-69	chr9	85392551	85392951	+	13	/data/home/fongam//data/chipseq/BLRP/lan/BLRP-Srf-zym/peaks.txt	Intergenic	NA	148126	NM_001081282	108837	Mm.22315	NM_001081282	ENSMUSG00000035941	Ibtk	5430411K16Rik|AA409502|BTKI|mKIAA1417	inhibitor of Bruton agammaglobulinemia tyrosine kinase	0.0075	0.451372	66.83
Specific-5192-chr1-85	chr1	177693994	177694394	+	13	/data/home/fongam//data/chipseq/BLRP/lan/BLRP-Srf-zym/peaks.txt	Intergenic	NA	-23259	NM_012012	26909	Mm.283046	NM_012012	ENSMUSG00000039748	Exo1	5730442G03Rik|Msa	exonuclease 1	0.02	0.433915	66.83
Merge-chr10-92762186-0	chr10	92761986	92762386	+	12.5	/data/home/fongam//data/chipseq/BLRP/lan/BLRP-Srf-zym/peaks.txt|/data/home/fongam//data/chipseq/ThioMac/new/ThioMac-SRF-noClones/peaks.txt	Intergenic	NA	-21228	NM_013508	13713	Mm.4454	NM_013508	ENSMUSG00000008398	Elk3	D430049E23Rik|Erp|Etrp|Net|Sap-2	ELK3, member of ETS oncogene family	0.037736	0.545455	66.83
Specific-4264-chr19-49	chr19	42184422	42184822	+	11	/data/home/fongam//data/chipseq/BLRP/lan/BLRP-Srf-zym/peaks.txt	Intergenic	NA	-2318	NM_027106	69534	Mm.30060	NM_027106	ENSMUSG00000018821	Avpi1	2310008N12Rik|AA410041|VIT32|esu|mVIT32	arginine vasopressin-induced 1	0.013245	0.541254	66.83
Specific-970-chr5-108	chr5	17388379	17388779	+	11	/data/home/fongam//data/chipseq/BLRP/lan/BLRP-Srf-zym/peaks.txt	Intergenic	NA	12204	NM_001159558	12491	Mm.406799	NM_001159555	ENSMUSG00000002944	Cd36	FAT|GPIV|Scarb3	CD36 antigen	0.009836	0.364821	66.83
Merge-chr6-57501322-0	chr6	57501122	57501522	+	10.5	/data/home/fongam//data/chipseq/BLRP/lan/BLRP-Srf-zym/peaks.txt|/data/home/fongam//data/chipseq/ThioMac/new/ThioMac-SRF-noClones/peaks.txt	Intergenic	NA	-9248	NM_025992	67138	Mm.297393	XM_001478484	ENSMUSG00000029798	Herc5	1700121D12Rik|2510038N07Rik|4930427L17Rik|AI451296|CEB1|Herc6|KIAA0032	hect domain and RLD 5	0	0.423868	66.83
Specific-5182-chr2-137	chr2	148169650	148170050	+	10	/data/home/fongam//data/chipseq/BLRP/lan/BLRP-Srf-zym/peaks.txt	Intergenic	NA	-34874	NM_010740	17064	Mm.681	NM_010740	ENSMUSG00000027435	Cd93	6030404G09Rik|AA145088|AA4.1|AW555904|C1qr1|C1qrp|Ly68	CD93 antigen	0.0075	0.478803	66.83
Merge-chr1-146080016-0	chr1	146079816	146080216	+	9.5	/data/home/fongam//data/chipseq/BLRP/lan/BLRP-Srf-zym/peaks.txt|/data/home/fongam//data/chipseq/ThioMac/new/ThioMac-SRF-noClones/peaks.txt	Intergenic	NA	-68694	NM_015811	50778	Mm.103701	NM_015811	ENSMUSG00000026358	Rgs1	BL34	regulator of G-protein signaling 1	0.0075	0.406484	66.83
Specific-5593-chr2-161	chr2	143603430	143603830	+	9	/data/home/fongam//data/chipseq/BLRP/lan/BLRP-Srf-zym/peaks.txt	Intergenic	NA	-3142	NM_019771	56431	Mm.28919	NM_019771	ENSMUSG00000015932	Dstn	2610043P17Rik|ADF|AU042046|Dsn|corn1|sid23p	destrin	0	0.343085	66.83
Merge-chr1-138398504-0	chr1	138398304	138398704	+	9	/data/home/fongam//data/chipseq/BLRP/lan/BLRP-Srf-zym/peaks.txt|/data/home/fongam//data/chipseq/ThioMac/new/ThioMac-SRF-noClones/peaks.txt	Intergenic	NA	-42808	NM_177643	226442	Mm.458499	NM_001160251	ENSMUSG00000041483	Zfp281	MGC70044|MGC7737	zinc finger protein 281	0.014925	0.376855	66.83
Specific-6229-chr2-236	chr2	94088930	94089330	+	7	/data/home/fongam//data/chipseq/BLRP/lan/BLRP-Srf-zym/peaks.txt	Intergenic	NA	-26892	NR_030431	735259		NR_030431		Mir670	Mirn670|mmu-mir-670	microRNA 670	0.0125	0.511222	66.83
Merge-chr12-17548200-0	chr12	17548000	17548400	+	14	/data/home/fongam//data/chipseq/BLRP/lan/BLRP-Srf-zym/peaks.txt|/data/home/fongam//data/chipseq/ThioMac/new/ThioMac-SRF-noClones/peaks.txt	Intergenic	NA	-22153	NM_013614	18263	Mm.472891	NM_013614	ENSMUSG00000011179	Odc1	MGC103389|ODC	ornithine decarboxylase, structural 1	0.006969	0.472222	66.83
Specific-1702-chr2-106	chr2	38294819	38295219	+	12	/data/home/fongam//data/chipseq/BLRP/lan/BLRP-Srf-zym/peaks.txt	Intergenic	NA	-38687	NM_021606	59126	Mm.143818	NM_001159631	ENSMUSG00000026749	Nek6	1300007C09Rik	NIMA (never in mitosis gene a)-related expressed kinase 6	0	0.466454	66.83
Specific-1235-chr14-56	chr14	121196530	121196930	+	11	/data/home/fongam//data/chipseq/BLRP/lan/BLRP-Srf-zym/peaks.txt	Intergenic	NA	26876	NM_001037744	223262	Mm.297637	NM_001037744	ENSMUSG00000071229	Timm8a2	MGC117751	translocase of inner mitochondrial membrane 8 homolog a2 (yeast)	0.007547	0.413534	66.83
Specific-6874-chr1-106	chr1	133972653	133973053	+	11	/data/home/fongam//data/chipseq/BLRP/lan/BLRP-Srf-zym/peaks.txt	Intergenic	NA	-5622	NM_008795	18557	Mm.28130	NM_008795	ENSMUSG00000026437	Cdk18	AA682070|Ctk18|Pctk3	cyclin-dependent kinase 18	0.005	0.456359	66.83
Specific-5072-chr5-119	chr5	139670546	139670946	+	11	/data/home/fongam//data/chipseq/BLRP/lan/BLRP-Srf-zym/peaks.txt	Intergenic	NA	-6075	NM_029771	76854	Mm.389706	NM_029771	ENSMUSG00000053647	Gper	6330420K13Rik|CMKRL2|Ceprl|FEG-1|GPCR-Br|Gpr30	G protein-coupled estrogen receptor 1	0	0.450382	66.83
Specific-6704-chr18-36	chr18	90642423	90642823	+	10	/data/home/fongam//data/chipseq/BLRP/lan/BLRP-Srf-zym/peaks.txt	Intergenic	NA	-1729	NM_198295	67988	Mm.268041	NM_198295	ENSMUSG00000024614	Tmx3	6430411B10Rik|A730024F05Rik|AV259382|Txndc10|mKIAA1830	thioredoxin-related transmembrane protein 3	0.006757	0.386667	66.83
Specific-5769-chr8-82	chr8	125081011	125081411	+	10	/data/home/fongam//data/chipseq/BLRP/lan/BLRP-Srf-zym/peaks.txt	Intergenic	NA	-87020	NM_009569	22761	Mm.390068	NM_009569	ENSMUSG00000049577	Zfpm1	FOG|Fog1	zinc finger protein, multitype 1	0.0125	0.538653	66.83
Specific-2894-chrX-21	chrX	97535533	97535933	+	10	/data/home/fongam//data/chipseq/BLRP/lan/BLRP-Srf-zym/peaks.txt	Intergenic	NA	33833	NM_172932	245537	Mm.479388	XM_001478124	ENSMUSG00000031302	Nlgn3	A230085M13Rik|HNL3|NL3	neuroligin 3	0.016194	0.534137	66.83
Merge-chr1-16670652-0	chr1	16670452	16670852	+	9	/data/home/fongam//data/chipseq/BLRP/lan/BLRP-Srf-zym/peaks.txt|/data/home/fongam//data/chipseq/ThioMac/new/ThioMac-SRF-noClones/peaks.txt	Intergenic	NA	-3018	NM_001159711	17087	Mm.116844	NM_001159711	ENSMUSG00000025779	Ly96	ESOP-1|MD-2|MD2|MGC151162	lymphocyte antigen 96	0	0.333333	66.83
Specific-1534-chr4-127	chr4	133194586	133194986	+	9	/data/home/fongam//data/chipseq/BLRP/lan/BLRP-Srf-zym/peaks.txt	Intergenic	NA	-34911	NM_009097	20111	Mm.301827	NM_009097	ENSMUSG00000003644	Rps6ka1	Rsk1|p90rsk|rsk	ribosomal protein S6 kinase polypeptide 1	0.015873	0.453125	66.83
Merge-chr6-17562882-0	chr6	17562682	17563082	+	8.5	/data/home/fongam//data/chipseq/BLRP/lan/BLRP-Srf-zym/peaks.txt|/data/home/fongam//data/chipseq/ThioMac/new/ThioMac-SRF-noClones/peaks.txt	Intergenic	NA	-24216	NM_007604	12343	Mm.471667	NM_007604	ENSMUSG00000015733	Capza2	1110053K06Rik|AW208808|Cappa2	capping protein (actin filament) muscle Z-line, alpha 2	0.01	0.456359	66.83
Merge-chr10-87438733-0	chr10	87438533	87438933	+	8	/data/home/fongam//data/chipseq/BLRP/lan/BLRP-Elk4-zym/peaks.txt|/data/home/fongam//data/chipseq/BLRP/lan/BLRP-Srf-zym/peaks.txt	Intergenic	NA	42263	NR_000040	22172	Mm.391420	NR_000040		Tyms-ps	-	thymidylate synthase, pseudogene	0.0175	0.456359	66.83
Specific-4675-chr5-183	chr5	125477663	125478063	+	8	/data/home/fongam//data/chipseq/BLRP/lan/BLRP-Srf-zym/peaks.txt	Intergenic	NA	-9670	NM_011424	20602	Mm.278646	NM_011424	ENSMUSG00000029478	Ncor2	N-CoR|SMRT|SMRTe	nuclear receptor co-repressor 2	0.01105	0.434066	66.83
Specific-1184-chr2-104	chr2	13473617	13474017	+	12	/data/home/fongam//data/chipseq/BLRP/lan/BLRP-Srf-zym/peaks.txt	Intergenic	NA	-11300	NM_010067	13434	Mm.6979	NM_010067	ENSMUSG00000026723	Trdmt1	Dnmt2|Rnmt2	tRNA aspartic acid methyltransferase 1	0.008596	0.333333	66.83
Specific-4320-chr5-116	chr5	115535818	115536218	+	11	/data/home/fongam//data/chipseq/BLRP/lan/BLRP-Srf-zym/peaks.txt	Intergenic	NA	-2124	NM_016698	50849	Mm.30051	NM_016698	ENSMUSG00000041740	Rnf10	AA675014|KIAA0262|RIE2|mKIAA0262	ring finger protein 10	NA	NA	66.83
Specific-2919-chr8-84	chr8	25984030	25984430	+	9	/data/home/fongam//data/chipseq/BLRP/lan/BLRP-Srf-zym/peaks.txt	Intergenic	NA	57648	NM_145949	209176	Mm.219580	NM_145949	ENSMUSG00000031549	Ido2	AI265623|C230043N17Rik|Indol1|MGC31194	indoleamine 2,3-dioxygenase 2	0.0225	0.496259	66.83
Merge-chr11-59350760-0	chr11	59350560	59350960	+	14.5	/data/home/fongam//data/chipseq/BLRP/lan/BLRP-Srf-zym/peaks.txt|/data/home/fongam//data/chipseq/ThioMac/new/ThioMac-SRF-noClones/peaks.txt	Intergenic	NA	-8121	NM_145827	216799	Mm.54174	NM_145827	ENSMUSG00000032691	Nlrp3	AGTAVPRL|AII/AVP|Cias1|FCAS|FCU|MGC129375|MWS|Mmig1|NALP3|Pypaf1	NLR family, pyrin domain containing 3	0.015625	0.430769	66.83
Specific-4658-chr12-54	chr12	3791811	3792211	+	11	/data/home/fongam//data/chipseq/BLRP/lan/BLRP-Srf-zym/peaks.txt	Intergenic	NA	-14969	NM_007872	13435	Mm.470389	NM_007872	ENSMUSG00000020661	Dnmt3a	AU015806|W91664	DNA methyltransferase 3A	0.0575	0.55611	66.83
Specific-6183-chr12-64	chr12	100613376	100613776	+	10	/data/home/fongam//data/chipseq/BLRP/lan/BLRP-Srf-zym/peaks.txt	Intergenic	NA	12985	NM_009790	12313	Mm.285993	NM_009790	ENSMUSG00000001175	Calm1	AI256814|AI327027|AI461935|AL024000|CaM|Calm|Calm2|Calm3	calmodulin 1	0	0.44	66.83
Specific-3592-chr7-111	chr7	45825302	45825702	+	10	/data/home/fongam//data/chipseq/BLRP/lan/BLRP-Srf-zym/peaks.txt	Intergenic	NA	29062	NM_001033243	211535	Mm.227539	NM_001033243	ENSMUSG00000040189	Ccdc114	-	coiled-coil domain containing 114	0.023256	0.488506	66.83
Specific-4159-chr11-120	chr11	45817815	45818215	+	10	/data/home/fongam//data/chipseq/BLRP/lan/BLRP-Srf-zym/peaks.txt	Intergenic	NA	-5718	NM_173384	214105	Mm.66708	NM_173384	ENSMUSG00000040489	Sox30	-	SRY-box containing gene 30	0.015	0.361596	66.83
Merge-chr2-148548661-0	chr2	148548461	148548861	+	9.5	/data/home/fongam//data/chipseq/BLRP/lan/BLRP-Srf-zym/peaks.txt|/data/home/fongam//data/chipseq/ThioMac/new/ThioMac-SRF-noClones/peaks.txt	Intergenic	NA	-6286	NM_029960	77705	Mm.159975	NM_029960	ENSMUSG00000027446	9230104L09Rik	MGC129250|MGC129251|mCST E2	RIKEN cDNA 9230104L09 gene	0.0025	0.456359	66.83
Specific-6953-chr13-54	chr13	43273046	43273446	+	11	/data/home/fongam//data/chipseq/BLRP/lan/BLRP-Srf-zym/peaks.txt	intron (NM_001033399, intron 1 of 1)	NA	41898	NM_001033399	328232	Mm.441399	NM_001033399	ENSMUSG00000051335	Gfod1	9630032O13|AI850995	glucose-fructose oxidoreductase domain containing 1	0.023148	0.506912	66.83
Specific-4349-chr13-93	chr13	43272254	43272654	+	8	/data/home/fongam//data/chipseq/BLRP/lan/BLRP-Srf-zym/peaks.txt	intron (NM_001033399, intron 1 of 1)	NA	42690	NM_001033399	328232	Mm.441399	NM_001033399	ENSMUSG00000051335	Gfod1	9630032O13|AI850995	glucose-fructose oxidoreductase domain containing 1	0.003704	0.538745	66.83
Specific-2101-chr18-30	chr18	61041081	61041481	+	11	/data/home/fongam//data/chipseq/BLRP/lan/BLRP-Srf-zym/peaks.txt	intron (NM_001038499, intron 1 of 1)	NA	3672	NM_001038499	545260	Mm.20147	NM_001038499	ENSMUSG00000036412	Arsi	BC020108	arylsulfatase i	0.010101	0.53	66.83
Specific-4289-chr6-130	chr6	86914405	86914805	+	8	/data/home/fongam//data/chipseq/BLRP/lan/BLRP-Srf-zym/peaks.txt	intron (NM_001040106, intron 7 of 20)	NA	-60865	NM_001170591	56748	Mm.23809	NM_001170591	ENSMUSG00000029993	Nfu1	0610006G17Rik|CGI-33|Hirip5	NFU1 iron-sulfur cluster scaffold homolog (S. cerevisiae)	0.005	0.451372	66.83
Merge-chr2-126182262-0	chr2	126182062	126182462	+	11	/data/home/fongam//data/chipseq/BLRP/lan/BLRP-Srf-zym/peaks.txt|/data/home/fongam//data/chipseq/ThioMac/new/ThioMac-SRF-noClones/peaks.txt	intron (NM_001080944, intron 1 of 27)	NA	732	NM_001080944	241633	Mm.222235	NM_001080944		Atp8b4	A530043E15|Im|MGC161341	ATPase, class I, type 8B, member 4	0.025	0.466334	66.83
Specific-130-chr5-86	chr5	9114496	9114896	+	13	/data/home/fongam//data/chipseq/BLRP/lan/BLRP-Srf-zym/peaks.txt	intron (NM_001081029, intron 2 of 4)	NA	7953	NM_001081029	652925	Mm.439954	NM_001081029	ENSMUSG00000079659	4930420K17Rik	-	RIKEN cDNA 4930420K17 gene	0.014045	0.481793	66.83
Specific-677-chr2-209	chr2	13327624	13328024	+	7	/data/home/fongam//data/chipseq/BLRP/lan/BLRP-Srf-zym/peaks.txt	intron (NM_001081084, intron 27 of 66)	NA	81905	NM_001081084	65969	Mm.313915	NM_001081084	ENSMUSG00000026726	Cubn	AA408369|AL022750|D2Wsu88e	cubilin (intrinsic factor-cobalamin receptor)	0.0025	0.44389	66.83
Specific-5656-chr17-53	chr17	70633731	70634131	+	10	/data/home/fongam//data/chipseq/BLRP/lan/BLRP-Srf-zym/peaks.txt	intron (NM_001128181, intron 5 of 9)	NA	117703	NM_001164077	21815	Mm.101034	NM_001164074	ENSMUSG00000047407	Tgif1	AA959811|AI462167|Tgif	TGFB-induced factor homeobox 1	0.014925	0.514286	66.83
Specific-5692-chr1-131	chr1	39660997	39661397	+	9	/data/home/fongam//data/chipseq/BLRP/lan/BLRP-Srf-zym/peaks.txt	intron (NM_001145660, intron 2 of 14)	NA	4338	NM_001145660	619289	Mm.334107	XM_001478116	ENSMUSG00000057173	Rfx8	4933400N17Rik	regulatory factor X 8	0.022222	0.538462	66.83
Specific-3991-chr10-159	chr10	74666187	74666587	+	7	/data/home/fongam//data/chipseq/BLRP/lan/BLRP-Srf-zym/peaks.txt	intron (NM_001145826, intron 2 of 18)	NA	10281	NM_001145826	74392	Mm.27716	NM_001145826	ENSMUSG00000033444	Cytsa	4930470P14Rik|4932439K10Rik|9530057A13Rik|AI317249|Specc1l|mKIAA0376	cytospin A	0.0075	0.431421	66.83
Specific-5073-chr3-79	chr3	65854561	65854961	+	10	/data/home/fongam//data/chipseq/BLRP/lan/BLRP-Srf-zym/peaks.txt	intron (NM_001166659, intron 6 of 12)	NA	100597	NM_001037923	624866	Mm.296317	NM_001037923	ENSMUSG00000074579	Lekr1	EG546798|EG624866|Gm6534	leucine, glutamate and lysine rich 1	0	0.303725	66.83
Specific-7128-chr17-70	chr17	27987633	27988033	+	8	/data/home/fongam//data/chipseq/BLRP/lan/BLRP-Srf-zym/peaks.txt	intron (NM_011145, intron 2 of 7)	NA	27490	NM_011145	19015	Mm.328914	NM_011145	ENSMUSG00000002250	Ppard	NUC-1|NUC1|Nr1c2|PPAR-beta|PPAR-delta|PPAR[b]|PPARdelta|Pparb|Pparb/d	peroxisome proliferator activator receptor delta	0.026415	0.556391	66.83
Specific-1202-chr3-63	chr3	83925372	83925772	+	12	/data/home/fongam//data/chipseq/BLRP/lan/BLRP-Srf-zym/peaks.txt	intron (NM_011905, intron 2 of 2)	NA	1963	NM_011905	24088	Mm.87596	NM_011905	ENSMUSG00000027995	Tlr2	Ly105	toll-like receptor 2	0.016304	0.462366	66.83
Specific-2395-chr11-79	chr11	11719258	11719658	+	12	/data/home/fongam//data/chipseq/BLRP/lan/BLRP-Srf-zym/peaks.txt	intron (NM_016672, intron 12 of 14)	NA	-10493	NM_001163360	60530	Mm.236114	NM_001163359	ENSMUSG00000035455	Fignl1	-	fidgetin-like 1	0.013333	0.469496	66.83
Specific-4381-chr1-185	chr1	154291161	154291561	+	8	/data/home/fongam//data/chipseq/BLRP/lan/BLRP-Srf-zym/peaks.txt	intron (NM_016846, intron 14 of 17)	NA	95968	NM_016846	19731	Mm.245270	NM_016846	ENSMUSG00000026482	Rgl1	KIAA0959|Rgl|mKIAA0959	ral guanine nucleotide dissociation stimulator,-like 1	0.009346	0.330233	66.83
Specific-2926-chr16-52	chr16	58440924	58441324	+	12	/data/home/fongam//data/chipseq/BLRP/lan/BLRP-Srf-zym/peaks.txt	intron (NM_018784, intron 2 of 10)	NA	24731	NM_018784	54613	Mm.212742	NM_018784	ENSMUSG00000022747	St3gal6	1700023B24Rik|AI930218|AW552396|Siat10|St3galVI	ST3 beta-galactoside alpha-2,3-sialyltransferase 6	0.0125	0.431421	66.83
Specific-5124-chr5-140	chr5	125679428	125679828	+	10	/data/home/fongam//data/chipseq/BLRP/lan/BLRP-Srf-zym/peaks.txt	intron (NM_019639, intron 1 of 3)	NA	350	NM_019639	22190	Mm.331	XM_001471699	ENSMUSG00000008348	Ubc	2700054O04Rik|AI194771|Rps27a|TI-225|Uba52|Ubb	ubiquitin C	0.1175	0.703242	66.83
Specific-5449-chr10-109	chr10	117241970	117242370	+	9	/data/home/fongam//data/chipseq/BLRP/lan/BLRP-Srf-zym/peaks.txt	intron (NM_024457, intron 1 of 7)	NA	6797	NM_024457	215449	Mm.392484	NM_024457	ENSMUSG00000052681	Rap1b	2810443E11Rik	RAS related protein 1b	0	0.516129	66.83
Specific-559-chr1-78	chr1	129896578	129896978	+	13	/data/home/fongam//data/chipseq/BLRP/lan/BLRP-Srf-zym/peaks.txt	intron (NM_027678, intron 2 of 20)	NA	33176	NM_027678	226409	Mm.440937	NM_027678	ENSMUSG00000036086	Zranb3	4933425L19Rik|AI316834|C730006D09	zinc finger, RAN-binding domain containing 3	0	0.408537	66.83
Specific-296-chr15-57	chr15	97967838	97968238	+	11	/data/home/fongam//data/chipseq/BLRP/lan/BLRP-Srf-zym/peaks.txt	intron (NM_030121, intron 3 of 3)	NA	5698	NM_030121	78541	Mm.200766	NM_001170710	ENSMUSG00000048175	Asb8	4930539L19Rik|AI788835|C430011H06Rik	ankyrin repeat and SOCS box-containing 8	0.021552	0.467811	66.83
Specific-6808-chr5-330	chr5	24314739	24315139	+	5	/data/home/fongam//data/chipseq/BLRP/lan/BLRP-Srf-zym/peaks.txt	intron (NM_053075, intron 7 of 7)	NA	37487	NM_053075	19744	Mm.319175	NM_053075	ENSMUSG00000028945	Rheb	-	Ras homolog enriched in brain	0.02	0.53616	66.83
Merge-chr10-120832450-0	chr10	120832250	120832650	+	10	/data/home/fongam//data/chipseq/BLRP/lan/BLRP-Srf-zym/peaks.txt|/data/home/fongam//data/chipseq/ThioMac/new/ThioMac-SRF-noClones/peaks.txt	intron (NM_138956, intron 1 of 4)	NA	46860	NM_138956	192678	Mm.41265	NM_138956	ENSMUSG00000025795	Rassf3	AW212023|AW322379	Ras association (RalGDS/AF-6) domain family member 3	0.004902	0.393204	66.83
Specific-3126-chr5-111	chr5	64232595	64232995	+	11	/data/home/fongam//data/chipseq/BLRP/lan/BLRP-Srf-zym/peaks.txt	intron (NM_145923, intron 1 of 6)	NA	15237	NM_145923	100532	Mm.479580	NM_145923	ENSMUSG00000047881	Rell1	AA536743	RELT-like 1	0.035	0.558603	66.83
Specific-4094-chr11-87	chr11	70536755	70537155	+	12	/data/home/fongam//data/chipseq/BLRP/lan/BLRP-Srf-zym/peaks.txt	intron (NM_153103, intron 18 of 22)	NA	20212	NM_153103	16562	Mm.99996	NM_153103	ENSMUSG00000020821	Kif1c	B430105J22Rik|D11Bwg1349e|Ltxs1|MGC28766	kinesin family member 1C	0.007772	0.472868	66.83
Specific-5008-chr15-81	chr15	103299608	103300008	+	9	/data/home/fongam//data/chipseq/BLRP/lan/BLRP-Srf-zym/peaks.txt	intron (NM_153505, intron 11 of 30)	NA	17949	NM_153505	105855	Mm.30805	NM_153505	ENSMUSG00000022488	Nckap1l	4930568P13Rik|AI463083|Hem1|Hemp1	NCK associated protein 1 like	0.007299	0.467391	66.83
Specific-4050-chr1-115	chr1	193425217	193425617	+	11	/data/home/fongam//data/chipseq/BLRP/lan/BLRP-Srf-zym/peaks.txt	intron (NM_172266, intron 2 of 7)	NA	6407	NM_001134829	226856	Mm.277958	NM_001134829	ENSMUSG00000026623	Lpgat1	AI649174|AW112037|BC013667|KIAA0205|MGC18768	lysophosphatidylglycerol acyltransferase 1	0.02	0.446384	66.83
Specific-165-chr5-102	chr5	115416772	115417172	+	12	/data/home/fongam//data/chipseq/BLRP/lan/BLRP-Srf-zym/peaks.txt	intron (NM_175403, intron 1 of 4)	NA	2203	NM_175403	109154	Mm.153963	NM_175403	ENSMUSG00000048578	Mlec	2410014A08Rik|AI850530|ESTM19|MGC32493|X83352|mKIAA0152	malectin	0.0125	0.506234	66.83
Specific-2668-chr1-137	chr1	89724102	89724502	+	9	/data/home/fongam//data/chipseq/BLRP/lan/BLRP-Srf-zym/peaks.txt	intron (NM_177646, intron 3 of 29)	NA	39844	NM_177646	227333	Mm.277217	XM_906228		Dgkd	AI841987|D330025K09|DGKdelta|KIAA0145|dgkd-2	diacylglycerol kinase, delta	0	0.391521	66.83
Specific-4528-chr5-120	chr5	143060124	143060524	+	11	/data/home/fongam//data/chipseq/BLRP/lan/BLRP-Srf-zym/peaks.txt	intron (NM_178242, intron 2 of 16)	NA	22203	NM_178242	231861	Mm.469401	XM_355727	ENSMUSG00000039477	Tnrc18	BC025631|EG381742|MGC59613|Zfp469	trinucleotide repeat containing 18	0.009615	0.518868	66.83
Specific-3600-chr6-114	chr6	127446383	127446783	+	9	/data/home/fongam//data/chipseq/BLRP/lan/BLRP-Srf-zym/peaks.txt	intron (NM_181402, intron 7 of 8)	NA	27241	NM_181402	101187	Mm.110818	NM_181402	ENSMUSG00000037997	Parp11	5330431N24Rik|AI851877|HIN1L	poly (ADP-ribose) polymerase family, member 11	0.0025	0.451372	66.83
Merge-chr15-79568668-0	chr15	79568468	79568868	+	11	/data/home/fongam//data/chipseq/BLRP/lan/BLRP-Elk4-notx/peaks.txt|/data/home/fongam//data/chipseq/BLRP/lan/BLRP-MKL-zym/peaks.txt|/data/home/fongam//data/chipseq/BLRP/lan/BLRP-Srf-zym/peaks.txt|/data/home/fongam//data/chipseq/ThioMac/new/ThioMac-SRF-noClones/peaks.txt	intron (NM_194342, intron 1 of 16)	NA	1117	NM_194342	223697	Mm.202715	NM_194342	ENSMUSG00000042524	Sun2	AI551766|B230369L08Rik|C030011B15|Unc84b	Sad1 and UNC84 domain containing 2	0.0175	0.548628	66.83
Specific-1123-chr4-84	chr4	45961623	45962023	+	11	/data/home/fongam//data/chipseq/BLRP/lan/BLRP-Srf-zym/peaks.txt	intron (NM_198660, intron 30 of 37)	NA	-46739	NM_146142	100121	Mm.275413	NM_146142	ENSMUSG00000035517	Tdrd7	5730495N10Rik|AI447470|MGC36668|PCTAIRE2BP	tudor domain containing 7	0.015	0.438903	66.83
Merge-chr1-95655986-0	chr1	95655786	95656186	+	10.5	/data/home/fongam//data/chipseq/BLRP/lan/BLRP-Srf-zym/peaks.txt|/data/home/fongam//data/chipseq/ThioMac/new/ThioMac-SRF-noClones/peaks.txt	NA	NA	340	NM_178882	98314	Mm.383401	NM_178882	ENSMUSG00000073609	D2hgdh	AA408776|AA408778|AI325464	D-2-hydroxyglutarate dehydrogenase	0.0475	0.521197	66.83
Specific-5460-chr4-111	chr4	140895993	140896393	+	10	/data/home/fongam//data/chipseq/BLRP/lan/BLRP-Srf-zym/peaks.txt	promoter (NM_001013780)	NA	-283	NM_001013780	384071	Mm.295682	NM_001013780	ENSMUSG00000040740	Slc25a34	Gm1369|MGC107701	solute carrier family 25, member 34	0.01087	0.530686	66.83
Specific-5657-chr4-83	chr4	43514179	43514579	+	11	/data/home/fongam//data/chipseq/BLRP/lan/BLRP-Srf-zym/peaks.txt	promoter (NM_001037913)	NA	-125	NM_001037913	622404	Mm.289109	NM_001037913	ENSMUSG00000028461	Ccdc107	MGC36291	coiled-coil domain containing 107	0.0475	0.496259	66.83
[truncated: 3,845 more rows]
