# Supplementary material for: MKL1/2 and ELK4 co-regulate distinct serum response factor (SRF) transcription programs in macrophages
Source: BMC Genomics. 2014 Apr 23;15:301. doi: 10.1186/1471-2164-15-301 (PMC4023608; doi:10.1186/1471-2164-15-301)
Supplement: Additional file 9: Table S6 — MKL1 binding peaks in BLRP-MKL1-BirA stable cells (tag count more than 20). [file 1471-2164-15-301-S9.xlsx]

## Sheet: MKL1 binding peaks
Supplemental Table 6:MKL1 binding peaks in BLRP-MKL1-BirA stable cells (tag count more than 20)
ClusterID	Chr	Start	End	Direction	Peak Score	Focus Ratio	Annotation	Conservation Average (0=low to 1=high conservation)	Distance to TSS	Nearest PromoterID	PromoterID	Nearest Unigene	Nearest Refseq	Nearest Ensembl	Gene Name	Gene Alias	Gene Description	CpG%	GC%	Tag Count in 400 bp (1138400.0 Total, normalization factor = 8.78, effective total = 10000000)
Specific-4764-chr9-8	chr9	3031833	3032233	+	26	/data/home/fongam//data/chipseq/BLRP/lan/BLRP-MKL-zym/peaks.txt	Intergenic	NA	167780	NR_027988	114673	Mm.422774	NR_027988		4930433N12Rik	-	RIKEN cDNA 4930433N12 gene	NA	NA	1642.66
Merge-chr11-120434965-0	chr11	120434765	120435165	+	37.5	/data/home/fongam//data/chipseq/BLRP/lan/BLRP-MKL-zym/peaks.txt|/data/home/fongam//data/chipseq/BLRP/lan/BLRP-Srf-zym/peaks.txt	promoter (NM_024229)	NA	-985	NM_024229	68671	Mm.21439	NM_024229	ENSMUSG00000025137	Pcyt2	1110033E03Rik|ET	phosphate cytidylyltransferase 2, ethanolamine	0.0375	0.578554	922.35
Specific-2457-chr9-4	chr9	3032183	3032583	+	32	/data/home/fongam//data/chipseq/BLRP/lan/BLRP-MKL-zym/peaks.txt	Intergenic	NA	167430	NR_027988	114673	Mm.422774	NR_027988		4930433N12Rik	-	RIKEN cDNA 4930433N12 gene	NA	NA	746.66
Specific-2585-chr9-9	chr9	3025326	3025726	+	25	/data/home/fongam//data/chipseq/BLRP/lan/BLRP-MKL-zym/peaks.txt	Intergenic	NA	174287	NR_027988	114673	Mm.422774	NR_027988		4930433N12Rik	-	RIKEN cDNA 4930433N12 gene	NA	NA	579.76
Specific-6979-chr14-4	chr14	18208715	18209115	+	20	/data/home/fongam//data/chipseq/BLRP/lan/BLRP-MKL-zym/peaks.txt	Intergenic	NA	184368	NM_001024706	432825	Mm.477076	NM_001024706		Gm5458	EG432825	predicted gene 5458	NA	NA	518.27
Specific-5283-chr9-7	chr9	3004620	3005020	+	27	/data/home/fongam//data/chipseq/BLRP/lan/BLRP-MKL-zym/peaks.txt	Intergenic	NA	194993	NR_027988	114673	Mm.422774	NR_027988		4930433N12Rik	-	RIKEN cDNA 4930433N12 gene	NA	NA	456.78
Specific-2458-chr9-5	chr9	3015525	3015925	+	29	/data/home/fongam//data/chipseq/BLRP/lan/BLRP-MKL-zym/peaks.txt	Intergenic	NA	184088	NR_027988	114673	Mm.422774	NR_027988		4930433N12Rik	-	RIKEN cDNA 4930433N12 gene	NA	NA	448
Specific-4795-chr9-13	chr9	3004323	3004723	+	23	/data/home/fongam//data/chipseq/BLRP/lan/BLRP-MKL-zym/peaks.txt	Intergenic	NA	195290	NR_027988	114673	Mm.422774	NR_027988		4930433N12Rik	-	RIKEN cDNA 4930433N12 gene	NA	NA	430.43
Specific-713-chr9-16	chr9	3018786	3019186	+	20	/data/home/fongam//data/chipseq/BLRP/lan/BLRP-MKL-zym/peaks.txt	Intergenic	NA	180827	NR_027988	114673	Mm.422774	NR_027988		4930433N12Rik	-	RIKEN cDNA 4930433N12 gene	NA	NA	430.43
Specific-7238-chr9-15	chr9	3016710	3017110	+	20	/data/home/fongam//data/chipseq/BLRP/lan/BLRP-MKL-zym/peaks.txt	Intergenic	NA	182903	NR_027988	114673	Mm.422774	NR_027988		4930433N12Rik	-	RIKEN cDNA 4930433N12 gene	NA	NA	386.51
Specific-6145-chr9-17	chr9	3027578	3027978	+	20	/data/home/fongam//data/chipseq/BLRP/lan/BLRP-MKL-zym/peaks.txt	Intergenic	NA	172035	NR_027988	114673	Mm.422774	NR_027988		4930433N12Rik	-	RIKEN cDNA 4930433N12 gene	NA	NA	351.37
Specific-1970-chr12-2	chr12	75722818	75723218	+	16	/data/home/fongam//data/chipseq/BLRP/lan/BLRP-MKL-zym/peaks.txt	Intergenic	NA	373154	NM_172805	238271	Mm.44465	NM_172805	ENSMUSG00000034402	Kcnh5	Eag2	potassium voltage-gated channel, subfamily H (eag-related), member 5	NA	NA	351.37
Merge-chr7-140729185-0	chr7	140728985	140729385	+	15.67	/data/home/fongam//data/chipseq/BLRP/lan/BLRP-Elk4-zym/peaks.txt|/data/home/fongam//data/chipseq/BLRP/lan/BLRP-MKL-zym/peaks.txt|/data/home/fongam//data/chipseq/BLRP/lan/BLRP-Srf-zym/peaks.txt	exon (NM_001127351, exon 3 of 7)	NA	4004	NM_001127351	64384	Mm.244216	NM_001127351	ENSMUSG00000025486	Sirt3	2310003L23Rik|AI848213|Sir2l3	sirtuin 3 (silent mating type information regulation 2, homolog) 3 (S. cerevisiae)	0.0225	0.55611	342.59
Specific-7240-chr11-3	chr11	3001072	3001472	+	16	/data/home/fongam//data/chipseq/BLRP/lan/BLRP-MKL-zym/peaks.txt	Intergenic	NA	-22752	NR_003517	236604	Mm.247625	XM_001471470		Pisd-ps1	-	phosphatidylserine decarboxylase, pseudogene 1	NA	NA	342.59
Specific-3947-chr18-2	chr18	56064757	56065157	+	17	/data/home/fongam//data/chipseq/BLRP/lan/BLRP-MKL-zym/peaks.txt	Intergenic	NA	-492544	NM_026240	107022	Mm.24356	NM_026240	ENSMUSG00000001700	Gramd3	9030613F08Rik|9130427A09Rik|AW061306|NS3TP2	GRAM domain containing 3	0.017937	0.426667	316.23
Specific-2479-chrM-1	chrM	15267	15667	+	290	/data/home/fongam//data/chipseq/BLRP/lan/BLRP-Srf-zym/peaks.txt	NA	NA	NA	NA								0.0025	0.311721	307.45
Specific-6391-chr6-1	chr6	103614736	103615136	+	14	/data/home/fongam//data/chipseq/BLRP/lan/BLRP-MKL-zym/peaks.txt	intron (NM_007697, intron 4 of 26)	NA	138287	NM_007697	12661	Mm.251288	NM_007697	ENSMUSG00000030077	Chl1	A530023M13Rik|AI465420|CALL|LICAM2	cell adhesion molecule with homology to L1CAM	0.006623	0.281046	298.66
Specific-217-chr9-11	chr9	3026946	3027346	+	24	/data/home/fongam//data/chipseq/BLRP/lan/BLRP-MKL-zym/peaks.txt	Intergenic	NA	172667	NR_027988	114673	Mm.422774	NR_027988		4930433N12Rik	-	RIKEN cDNA 4930433N12 gene	NA	NA	298.66
Specific-1207-chr13-3	chr13	77902365	77902765	+	13	/data/home/fongam//data/chipseq/BLRP/lan/BLRP-MKL-zym/peaks.txt	intron (NM_001145676, intron 19 of 19)	NA	-269672	NM_001163420	68675	Mm.343005	XM_193728	ENSMUSG00000064138	Fam172a	1110033M05Rik|2610318O14Rik|53-E6|9430037D06Rik|AF064782|pEN87	family with sequence similarity 172, member A	0	0.331797	289.88
Merge-chrM-11136-0	chrM	10936	11336	+	144.5	/data/home/fongam//data/chipseq/BLRP/lan/BLRP-MKL-zym/peaks.txt|/data/home/fongam//data/chipseq/BLRP/lan/BLRP-Srf-zym/peaks.txt	NA	NA	NA	NA								0.0175	0.401496	272.31
Specific-2761-chrX-102389605-0	chrX	102389405	102389805	+	14	/data/home/fongam//data/chipseq/ThioMac/new/ThioMac-SRF-noClones/peaks.txt	promoter (NM_008828)	NA	-238	NM_008828	18655	Mm.336205	NM_008828	ENSMUSG00000062070	Pgk1	MGC118097|Pgk-1	phosphoglycerate kinase 1	0.062972	0.605528	237.17
Merge-chr7-140716334-0	chr7	140716134	140716534	+	15	/data/home/fongam//data/chipseq/BLRP/lan/BLRP-Elk4-zym/peaks.txt|/data/home/fongam//data/chipseq/BLRP/lan/BLRP-MKL-zym/peaks.txt|/data/home/fongam//data/chipseq/BLRP/lan/BLRP-Srf-zym/peaks.txt	exon (NM_001127351, exon 6 of 7)	NA	7617	NM_053194	101489	Mm.281916	NM_053194	ENSMUSG00000025485	Ric8	AI114950|RIC-8|Ric8a	resistance to inhibitors of cholinesterase 8 homolog (C. elegans)	0.03	0.558603	228.39
Specific-667-chr11-5	chr11	3000262	3000662	+	11	/data/home/fongam//data/chipseq/BLRP/lan/BLRP-MKL-zym/peaks.txt	Intergenic	NA	-23562	NR_003517	236604	Mm.247625	XM_001471470		Pisd-ps1	-	phosphatidylserine decarboxylase, pseudogene 1	NA	NA	193.25
Specific-3132-chrX-4	chrX	71920367	71920767	+	8	/data/home/fongam//data/chipseq/BLRP/lan/BLRP-MKL-zym/peaks.txt	Intergenic	NA	-89643	NM_175122	67790	Mm.45148	NM_175122	ENSMUSG00000031202	Rab39b	6330580M05Rik	RAB39B, member RAS oncogene family	NA	NA	175.69
Specific-7142-chrM-5	chrM	14512	14912	+	9	/data/home/fongam//data/chipseq/BLRP/lan/BLRP-MKL-zym/peaks.txt	NA	NA	NA	NA								0.02	0.416459	175.69
Merge-chrM-16081-0	chrM	15881	16281	+	118	/data/home/fongam//data/chipseq/BLRP/lan/BLRP-MKL-zym/peaks.txt|/data/home/fongam//data/chipseq/BLRP/lan/BLRP-Srf-zym/peaks.txt	NA	NA	NA	NA								0.0125	0.36409	166.9
Merge-chr11-120166334-0	chr11	120166134	120166534	+	28	/data/home/fongam//data/chipseq/BLRP/lan/BLRP-MKL-zym/peaks.txt|/data/home/fongam//data/chipseq/BLRP/lan/BLRP-Srf-zym/peaks.txt|/data/home/fongam//data/chipseq/ThioMac/new/ThioMac-SRF-noClones/peaks.txt	Intergenic	NA	-1760	NM_009609	11465	Mm.426706	NM_009609	ENSMUSG00000062825	Actg1	AL023024|Actg|Actl|E51|MGC117491|MGC28612	actin, gamma, cytoplasmic 1	0.12766	0.730159	158.12
Specific-5440-chr12-5	chr12	67978285	67978685	+	9	/data/home/fongam//data/chipseq/BLRP/lan/BLRP-MKL-zym/peaks.txt	intron (NM_207010, intron 1 of 15)	NA	161323	NM_207010	320772	Mm.341609	NM_207010	ENSMUSG00000034912	Mdga2	6720489L24Rik|9330209L04Rik|Mamdc1	MAM domain containing glycosylphosphatidylinositol anchor 2	0.02439	0.459677	158.12
Merge-chr3-88263619-0	chr3	88263419	88263819	+	12.33	/data/home/fongam//data/chipseq/BLRP/lan/BLRP-MKL-zym/peaks.txt|/data/home/fongam//data/chipseq/BLRP/lan/BLRP-Srf-zym/peaks.txt|/data/home/fongam//data/chipseq/ThioMac/new/ThioMac-SRF-noClones/peaks.txt	Intergenic	NA	35297	NM_133665	17261	Mm.478816	NM_133665	ENSMUSG00000001419	Mef2d	C80750|MGC31718	myocyte enhancer factor 2D	0.065	0.618454	149.33
Specific-5513-chr10-128	chr10	81030393	81030793	+	8	/data/home/fongam//data/chipseq/BLRP/lan/BLRP-Srf-zym/peaks.txt	promoter (NM_001163430)	NA	-142	NM_001163430	50721	Mm.131825	NM_001163430	ENSMUSG00000034748	Sirt6	2810449N18Rik|AI043036|Sir2l6	sirtuin 6 (silent mating type information regulation 2, homolog) 6 (S. cerevisiae)	0.07	0.613466	149.33
Merge-chr6-87468725-0	chr6	87468525	87468925	+	47.4	/data/home/fongam//data/chipseq/BLRP/lan/BLRP-Elk4-notx/peaks.txt|/data/home/fongam//data/chipseq/BLRP/lan/BLRP-Elk4-zym/peaks.txt|/data/home/fongam//data/chipseq/BLRP/lan/BLRP-MKL-zym/peaks.txt|/data/home/fongam//data/chipseq/BLRP/lan/BLRP-Srf-zym/peaks.txt|/data/home/fongam//data/chipseq/ThioMac/new/ThioMac-SRF-noClones/peaks.txt	Intergenic	NA	-6784	NM_175476	232201	Mm.119564	NM_001037727	ENSMUSG00000030047	Arhgap25	A130039I20Rik	Rho GTPase activating protein 25	0.0225	0.501247	149.33
Specific-1540-chrM-6	chrM	3415	3815	+	8	/data/home/fongam//data/chipseq/BLRP/lan/BLRP-MKL-zym/peaks.txt	NA	NA	NA	NA								0.016854	0.333333	149.33
Merge-chr4-122388828-0	chr4	122388628	122389028	+	24.67	/data/home/fongam//data/chipseq/BLRP/lan/BLRP-MKL-zym/peaks.txt|/data/home/fongam//data/chipseq/BLRP/lan/BLRP-Srf-zym/peaks.txt|/data/home/fongam//data/chipseq/ThioMac/new/ThioMac-SRF-noClones/peaks.txt	promoter (NM_007598)	NA	-644	NM_007598	12331	Mm.8687	NM_007598	ENSMUSG00000028656	Cap1	-	CAP, adenylate cyclase-associated protein 1 (yeast)	0.045	0.541147	140.55
Merge-chr5-125683385-0	chr5	125683185	125683585	+	20	/data/home/fongam//data/chipseq/BLRP/lan/BLRP-MKL-zym/peaks.txt|/data/home/fongam//data/chipseq/BLRP/lan/BLRP-Srf-zym/peaks.txt|/data/home/fongam//data/chipseq/ThioMac/new/ThioMac-SRF-noClones/peaks.txt	Intergenic	NA	-3407	NM_019639	22190	Mm.331	XM_001471699	ENSMUSG00000008348	Ubc	2700054O04Rik|AI194771|Rps27a|TI-225|Uba52|Ubb	ubiquitin C	0.0225	0.573566	140.55
Merge-chr9-57652601-0	chr9	57652401	57652801	+	49	/data/home/fongam//data/chipseq/BLRP/lan/BLRP-MKL-zym/peaks.txt|/data/home/fongam//data/chipseq/BLRP/lan/BLRP-Srf-zym/peaks.txt|/data/home/fongam//data/chipseq/ThioMac/new/ThioMac-SRF-noClones/peaks.txt	Intergenic	NA	-20230	NM_019689	56380	Mm.425588	NM_019689	ENSMUSG00000004661	Arid3b	Bdp|Dri2|MGC59291	AT rich interactive domain 3B (BRIGHT-like)	0	0.391521	140.55
Merge-chr8-80339340-0	chr8	80339140	80339540	+	35	/data/home/fongam//data/chipseq/BLRP/lan/BLRP-MKL-zym/peaks.txt|/data/home/fongam//data/chipseq/BLRP/lan/BLRP-Srf-zym/peaks.txt	intron (NM_030113, intron 3 of 22)	NA	-73788	NR_028125	70345	Mm.411813	NR_028125		0610038B21Rik	-	RIKEN cDNA 0610038B21 gene	0.01476	0.397059	131.76
Specific-1562-chr13-226	chr13	38044654	38045054	+	5	/data/home/fongam//data/chipseq/BLRP/lan/BLRP-Srf-zym/peaks.txt	promoter (NM_024242)	NA	93	NM_024242	71340	Mm.297130	NM_024242	ENSMUSG00000021428	Riok1	3110046C13Rik|5430416A05Rik|AL033302|Ad034|MGC7300	RIO kinase 1 (yeast)	0.0825	0.645885	131.76
Merge-chr17-46019434-0	chr17	46019234	46019634	+	29.33	/data/home/fongam//data/chipseq/BLRP/lan/BLRP-MKL-zym/peaks.txt|/data/home/fongam//data/chipseq/BLRP/lan/BLRP-Srf-zym/peaks.txt|/data/home/fongam//data/chipseq/ThioMac/new/ThioMac-SRF-noClones/peaks.txt	promoter (NM_020493)	NA	-83	NM_020493	20807	Mm.45044	NM_020493	ENSMUSG00000015605	Srf	AW049942|AW240594	serum response factor	0.09	0.670823	131.76
Specific-6309-chrX-3	chrX	71908538	71908938	+	9	/data/home/fongam//data/chipseq/BLRP/lan/BLRP-MKL-zym/peaks.txt	Intergenic	NA	-77814	NM_175122	67790	Mm.45148	NM_175122	ENSMUSG00000031202	Rab39b	6330580M05Rik	RAB39B, member RAS oncogene family	NA	NA	131.76
Merge-chr5-143171900-0	chr5	143171700	143172100	+	78.67	/data/home/fongam//data/chipseq/BLRP/lan/BLRP-MKL-zym/peaks.txt|/data/home/fongam//data/chipseq/BLRP/lan/BLRP-Srf-zym/peaks.txt|/data/home/fongam//data/chipseq/ThioMac/new/ThioMac-SRF-noClones/peaks.txt	promoter (NM_007393)	NA	-36	NM_007393	11461	Mm.469717	NM_007393	ENSMUSG00000029580	Actb	Actx|E430023M04Rik|beta-actin	actin, beta	0.093923	0.618132	122.98
Merge-chr18-75296630-0	chr18	75296430	75296830	+	36.33	/data/home/fongam//data/chipseq/BLRP/lan/BLRP-MKL-zym/peaks.txt|/data/home/fongam//data/chipseq/BLRP/lan/BLRP-Srf-zym/peaks.txt|/data/home/fongam//data/chipseq/ThioMac/new/ThioMac-SRF-noClones/peaks.txt	intron (NM_027727, intron 13 of 16)	NA	152493	NM_027727	69190	Mm.173826	NM_027727	ENSMUSG00000035765	Dym	1810041M12Rik|4933427L07Rik|C030019K18Rik|MGC18957	dymeclin	0.015	0.468828	122.98
Merge-chr6-145680671-0	chr6	145680471	145680871	+	11	/data/home/fongam//data/chipseq/BLRP/lan/BLRP-MKL-zym/peaks.txt|/data/home/fongam//data/chipseq/BLRP/lan/BLRP-Srf-zym/peaks.txt	Intergenic	NA	-84871	NM_027760	71323	Mm.444985	NM_027760	ENSMUSG00000030259	Rassf8	5133400D11Rik|AA815821|AW123240|Hoj1|MGC144731|MGC144732|mHoj-1	Ras association (RalGDS/AF-6) domain family (N-terminal) member 8	0.026087	0.474138	122.98
Specific-1762-chr11-17	chr11	3061395	3061795	+	6	/data/home/fongam//data/chipseq/BLRP/lan/BLRP-MKL-zym/peaks.txt	intron (NM_030207, intron 9 of 32)	NA	31871	NM_030207	78887	Mm.478362	NM_030207	ENSMUSG00000023764	Sfi1	2310047I15Rik|mKIAA0542	Sfi1 homolog, spindle assembly associated (yeast)	0.005305	0.465608	122.98
Merge-chr5-32472856-0	chr5	32472656	32473056	+	34	/data/home/fongam//data/chipseq/BLRP/lan/BLRP-MKL-zym/peaks.txt|/data/home/fongam//data/chipseq/BLRP/lan/BLRP-Srf-zym/peaks.txt|/data/home/fongam//data/chipseq/ThioMac/new/ThioMac-SRF-noClones/peaks.txt	Intergenic	NA	-36433	NM_030072	665270	Mm.160067	NM_001081407	ENSMUSG00000029134	Plb1	4632413E21Rik|4930433E17Rik|4930539A06Rik|BC033606|MGC40917	phospholipase B1	0.015015	0.561194	114.2
Merge-chr19-5489177-0	chr19	5488977	5489377	+	43	/data/home/fongam//data/chipseq/BLRP/lan/BLRP-Elk4-zym/peaks.txt|/data/home/fongam//data/chipseq/BLRP/lan/BLRP-MKL-zym/peaks.txt|/data/home/fongam//data/chipseq/BLRP/lan/BLRP-Srf-zym/peaks.txt|/data/home/fongam//data/chipseq/ThioMac/new/ThioMac-SRF-noClones/peaks.txt	promoter (NM_027877)	NA	-841	NM_027877	71711	Mm.27697	NM_027877	ENSMUSG00000024906	Mus81	1200008A18Rik|AI182501|AW045863	MUS81 endonuclease homolog (yeast)	0.0475	0.603491	114.2
Merge-chr5-114134137-0	chr5	114133937	114134337	+	34	/data/home/fongam//data/chipseq/BLRP/lan/BLRP-Elk4-notx/peaks.txt|/data/home/fongam//data/chipseq/BLRP/lan/BLRP-MKL-zym/peaks.txt|/data/home/fongam//data/chipseq/BLRP/lan/BLRP-Srf-zym/peaks.txt|/data/home/fongam//data/chipseq/ThioMac/new/ThioMac-SRF-noClones/peaks.txt	intron (NM_011779, intron 2 of 10)	NA	35568	NM_011779	23790	Mm.260158	NM_011779	ENSMUSG00000004530	Coro1c	AL022675|AW455561|AW548837|MGC102522	coronin, actin binding protein 1C	0.010417	0.550649	114.2
Merge-chr15-77627942-0	chr15	77627742	77628142	+	41	/data/home/fongam//data/chipseq/BLRP/lan/BLRP-MKL-zym/peaks.txt|/data/home/fongam//data/chipseq/BLRP/lan/BLRP-Srf-zym/peaks.txt|/data/home/fongam//data/chipseq/ThioMac/new/ThioMac-SRF-noClones/peaks.txt	intron (NM_022410, intron 3 of 40)	NA	41428	NM_022410	17886	Mm.29677	NM_022410	ENSMUSG00000022443	Myh9	C80049|D0Jmb2|E030044M24Rik|Fltn|Myhn-1|Myhn1|NMHCIIA|TU72.6	myosin, heavy polypeptide 9, non-muscle	0	0.548628	105.41
Merge-chr8-25865947-0	chr8	25865747	25866147	+	20	/data/home/fongam//data/chipseq/BLRP/lan/BLRP-MKL-zym/peaks.txt|/data/home/fongam//data/chipseq/BLRP/lan/BLRP-Srf-zym/peaks.txt	Intergenic	NA	38544	NM_026931	69068	Mm.25775	NM_026931	ENSMUSG00000056313	1810011O10Rik	1110065B09Rik|AW121743|AW321058	RIKEN cDNA 1810011O10 gene	0.00277	0.432507	105.41
Merge-chr4-140020142-0	chr4	140019942	140020342	+	17.5	/data/home/fongam//data/chipseq/BLRP/lan/BLRP-MKL-zym/peaks.txt|/data/home/fongam//data/chipseq/BLRP/lan/BLRP-Srf-zym/peaks.txt	intron (NM_011061, intron 15 of 15)	NA	-5423	NM_153106	242726	Mm.271661	NM_153106	ENSMUSG00000040935	Padi6	Padi5|ePAD	peptidyl arginine deiminase, type VI	0.036082	0.604113	105.41
Merge-chr8-74508203-0	chr8	74508003	74508403	+	14.5	/data/home/fongam//data/chipseq/BLRP/lan/BLRP-Srf-zym/peaks.txt|/data/home/fongam//data/chipseq/ThioMac/new/ThioMac-SRF-noClones/peaks.txt	intron (NM_011977, intron 3 of 13)	NA	10287	NM_011977	26457	Mm.38165	NM_011977	ENSMUSG00000031808	Slc27a1	FATP1|Fatp	solute carrier family 27 (fatty acid transporter), member 1	0.00369	0.496324	105.41
Merge-chr11-20377973-0	chr11	20377773	20378173	+	21	/data/home/fongam//data/chipseq/BLRP/lan/BLRP-MKL-zym/peaks.txt|/data/home/fongam//data/chipseq/BLRP/lan/BLRP-Srf-zym/peaks.txt	Intergenic	NA	-65283	NM_021372	58172	Mm.339676	NM_001038625	ENSMUSG00000049800	Sertad2	AB041541|AU021878|Kiaa0127|MNCb-1504|SEI-2|Sei2|TRIP-Br2|mKIAA0127	SERTA domain containing 2	0.01	0.506234	105.41
Merge-chr11-87565796-0	chr11	87565596	87565996	+	65	/data/home/fongam//data/chipseq/BLRP/lan/BLRP-MKL-zym/peaks.txt|/data/home/fongam//data/chipseq/BLRP/lan/BLRP-Srf-zym/peaks.txt|/data/home/fongam//data/chipseq/ThioMac/new/ThioMac-SRF-noClones/peaks.txt	Intergenic	NA	-7263	NR_029555	387160		NR_029555		Mir142	Mirn142|miR-142|mmu-mir-142	microRNA 142	0.0225	0.581047	105.41
Specific-1475-chr14-5	chr14	103222468	103222868	+	7	/data/home/fongam//data/chipseq/BLRP/lan/BLRP-MKL-zym/peaks.txt	Intergenic	NA	131010	NM_011143	18996	Mm.246550	NM_011143	ENSMUSG00000048349	Pou4f1	Brn-3|Brn-3.0|Brn3|Brn3.0|Brn3a|E130119J07Rik	POU domain, class 4, transcription factor 1	NA	NA	105.41
Merge-chr11-86403331-0	chr11	86403131	86403531	+	23	/data/home/fongam//data/chipseq/BLRP/lan/BLRP-Srf-zym/peaks.txt|/data/home/fongam//data/chipseq/ThioMac/new/ThioMac-SRF-noClones/peaks.txt	intron (NM_029478, intron 10 of 11)	NA	-2978	NR_029738	387140		NR_029738		Mir21	Mirn21|mmu-mir-21	microRNA 21	0.01	0.448878	105.41
Specific-1441-chr11-16	chr11	24999979	25000379	+	7	/data/home/fongam//data/chipseq/BLRP/lan/BLRP-MKL-zym/peaks.txt	Intergenic	NA	-369457	NR_033491	100038617	Mm.387376	NR_033491		Gm10466	ENSMUSG00000073103	predicted gene 10466	0.004545	0.40991	105.41
Specific-4900-chrX-2	chrX	138729216	138729616	+	10	/data/home/fongam//data/chipseq/BLRP/lan/BLRP-MKL-zym/peaks.txt	Intergenic	NA	-88786	NM_001114385	83453	Mm.479282	NM_001114385	ENSMUSG00000031283	Chrdl1	BB139951|CHL|CHL1|Nrln1|VOPT	chordin-like 1	0	0.276243	105.41
Specific-110-chrM-17	chrM	5988	6388	+	5	/data/home/fongam//data/chipseq/BLRP/lan/BLRP-MKL-zym/peaks.txt	NA	NA	NA	NA								0.0175	0.399002	105.41
Merge-chr8-122698020-0	chr8	122697820	122698220	+	37.4	/data/home/fongam//data/chipseq/BLRP/lan/BLRP-Elk4-notx/peaks.txt|/data/home/fongam//data/chipseq/BLRP/lan/BLRP-Elk4-zym/peaks.txt|/data/home/fongam//data/chipseq/BLRP/lan/BLRP-MKL-zym/peaks.txt|/data/home/fongam//data/chipseq/BLRP/lan/BLRP-Srf-zym/peaks.txt|/data/home/fongam//data/chipseq/ThioMac/new/ThioMac-SRF-noClones/peaks.txt	intron (NM_028071, intron 3 of 3)	NA	28536	NM_028071	72042	Mm.393405	NM_028071	ENSMUSG00000031827	Cotl1	1810074P22Rik|2010004C08Rik|Clp	coactosin-like 1 (Dictyostelium)	0.027322	0.524324	96.63
Merge-chr1-74182193-0	chr1	74181993	74182393	+	24.33	/data/home/fongam//data/chipseq/BLRP/lan/BLRP-MKL-zym/peaks.txt|/data/home/fongam//data/chipseq/BLRP/lan/BLRP-Srf-zym/peaks.txt|/data/home/fongam//data/chipseq/ThioMac/new/ThioMac-SRF-noClones/peaks.txt	intron (NM_029711, intron 3 of 9)	NA	12436	NM_029711	76709	Mm.337038	NM_029711	ENSMUSG00000006304	Arpc2	2210023N03Rik|34kDa|MGC141099|p34-Arc	actin related protein 2/3 complex, subunit 2	0.0025	0.436409	96.63
Merge-chr3-88068926-0	chr3	88068726	88069126	+	20	/data/home/fongam//data/chipseq/BLRP/lan/BLRP-Srf-zym/peaks.txt|/data/home/fongam//data/chipseq/ThioMac/new/ThioMac-SRF-noClones/peaks.txt	Intergenic	NA	11906	NM_016701	18008	Mm.331129	NM_016701	ENSMUSG00000004891	Nes	AA166324|C78523|ESTM46	nestin	0.0175	0.583541	96.63
Merge-chr8-122670390-0	chr8	122670190	122670590	+	18.67	/data/home/fongam//data/chipseq/BLRP/lan/BLRP-MKL-zym/peaks.txt|/data/home/fongam//data/chipseq/BLRP/lan/BLRP-Srf-zym/peaks.txt|/data/home/fongam//data/chipseq/ThioMac/new/ThioMac-SRF-noClones/peaks.txt	Intergenic	NA	-5997	NM_028883	74347	Mm.358759	NM_028883	ENSMUSG00000034105	4632415K11Rik	Kiaa1609	RIKEN cDNA 4632415K11 gene	0.02	0.548628	96.63
Merge-chr14-19631304-0	chr14	19631104	19631504	+	8	/data/home/fongam//data/chipseq/BLRP/lan/BLRP-MKL-zym/peaks.txt|/data/home/fongam//data/chipseq/BLRP/lan/BLRP-Srf-zym/peaks.txt	exon (NM_008873, exon 11 of 11)	NA	6090	NM_008873	18792	Mm.4183	NM_008873	ENSMUSG00000021822	Plau	u-PA|uPA	plasminogen activator, urokinase	0.01	0.493766	96.63
Specific-374-chr16-1	chr16	4828415	4828815	+	7	/data/home/fongam//data/chipseq/BLRP/lan/BLRP-MKL-zym/peaks.txt	intron (NM_029657, intron 4 of 16)	NA	-25724	NM_025839	66911	Mm.325564	NM_025839	ENSMUSG00000022516	Nudt16l1	1110001K21Rik|5330437I08Rik|Sdos	nudix (nucleoside diphosphate linked moiety X)-type motif 16-like 1	0.01	0.506234	96.63
Specific-4703-chr7-6	chr7	34548642	34549042	+	6	/data/home/fongam//data/chipseq/BLRP/lan/BLRP-MKL-zym/peaks.txt	Intergenic	NA	-27371	NM_175140	68947	Mm.29380	NM_175140	ENSMUSG00000060402	Chst8	1500011J21Rik|AI426009	carbohydrate (N-acetylgalactosamine 4-0) sulfotransferase 8	0	0.491525	96.63
Specific-2245-chr8-8	chr8	74508174	74508574	+	5	/data/home/fongam//data/chipseq/BLRP/lan/BLRP-MKL-zym/peaks.txt	intron (NM_011977, intron 3 of 13)	NA	10458	NM_011977	26457	Mm.38165	NM_011977	ENSMUSG00000031808	Slc27a1	FATP1|Fatp	solute carrier family 27 (fatty acid transporter), member 1	0.035	0.558603	96.63
Specific-5829-chr12-143	chr12	86362039	86362439	+	6	/data/home/fongam//data/chipseq/BLRP/lan/BLRP-Srf-zym/peaks.txt	promoter (NM_010234)	NA	-765	NM_010234	14281	Mm.246513	NM_010234	ENSMUSG00000021250	Fos	D12Rfj1|c-fos	FBJ osteosarcoma oncogene	0.0225	0.483791	96.63
Specific-1736-chr8-10	chr8	97068163	97068563	+	5	/data/home/fongam//data/chipseq/BLRP/lan/BLRP-MKL-zym/peaks.txt	NA	NA	145	NM_013602	17748	Mm.192991	NM_013602	ENSMUSG00000031765	Mt1	MT-I|Mt-1	metallothionein 1	0.0725	0.603491	96.63
Specific-7066-chr10-1	chr10	21832183	21832583	+	6	/data/home/fongam//data/chipseq/BLRP/lan/BLRP-MKL-zym/peaks.txt	Intergenic	NA	-15642	NM_009016	19368	Mm.458004	NM_009016		Raet1a	RAE-1alpha|Rae1alpha|Raet1	retinoic acid early transcript 1, alpha	0.014535	0.417391	96.63
Specific-6092-chr18-3005929-0	chr18	3005729	3006129	+	13	/data/home/fongam//data/chipseq/ThioMac/new/ThioMac-SRF-noClones/peaks.txt	Intergenic	NA	117483	NM_001167539	100312476		NM_001167539		Vmn1r238	-	vomeronasal 1 receptor Vmn1r238	0	0.396825	96.63
Merge-chr7-109955362-0	chr7	109955162	109955562	+	26.67	/data/home/fongam//data/chipseq/BLRP/lan/BLRP-MKL-zym/peaks.txt|/data/home/fongam//data/chipseq/BLRP/lan/BLRP-Srf-zym/peaks.txt|/data/home/fongam//data/chipseq/ThioMac/new/ThioMac-SRF-noClones/peaks.txt	Intergenic	NA	42126	NM_009516	22390	Mm.287173	NM_009516	ENSMUSG00000031016	Wee1	-	WEE 1 homolog 1 (S. pombe)	0.04	0.456359	87.84
Specific-56-chr5-16	chr5	125671512	125671912	+	5	/data/home/fongam//data/chipseq/BLRP/lan/BLRP-MKL-zym/peaks.txt	Intergenic	NA	8266	NM_019639	22190	Mm.331	XM_001471699	ENSMUSG00000008348	Ubc	2700054O04Rik|AI194771|Rps27a|TI-225|Uba52|Ubb	ubiquitin C	0.003774	0.47191	87.84
Merge-chr2-34825534-0	chr2	34825334	34825734	+	5	/data/home/fongam//data/chipseq/BLRP/lan/BLRP-MKL-zym/peaks.txt|/data/home/fongam//data/chipseq/BLRP/lan/BLRP-Srf-zym/peaks.txt	exon (NM_010406, exon 29 of 41)	NA	-41753	NM_009421	22029	Mm.239514	NM_009421	ENSMUSG00000026875	Traf1	4732496E14Rik	TNF receptor-associated factor 1	0.0225	0.506234	87.84
Merge-chr7-18290099-0	chr7	18289899	18290299	+	45	/data/home/fongam//data/chipseq/BLRP/lan/BLRP-Srf-zym/peaks.txt|/data/home/fongam//data/chipseq/ThioMac/new/ThioMac-SRF-noClones/peaks.txt	NA	NA	11718	NM_175530	243867	Mm.230830	NM_175530	ENSMUSG00000050428	Fbxo46	20D7-FC4|4932704E22Rik|Fbxo34l	F-box protein 46	0.08	0.640898	87.84
Merge-chr9-113575083-0	chr9	113574883	113575283	+	44.5	/data/home/fongam//data/chipseq/BLRP/lan/BLRP-MKL-zym/peaks.txt|/data/home/fongam//data/chipseq/BLRP/lan/BLRP-Srf-zym/peaks.txt	Intergenic	NA	-15088	NM_001114347	76499	Mm.222272	NM_001081960	ENSMUSG00000033392	Clasp2	1500004F14Rik|8030404L10Rik|C77448|CLASP2beta|mKIAA0627	CLIP associating protein 2	0.011407	0.486792	87.84
Specific-606-chr11-29	chr11	86402988	86403388	+	5	/data/home/fongam//data/chipseq/BLRP/lan/BLRP-MKL-zym/peaks.txt	intron (NM_029478, intron 10 of 11)	NA	-2835	NR_029738	387140		NR_029738		Mir21	Mirn21|mmu-mir-21	microRNA 21	0.0125	0.478803	87.84
Merge-chr7-142267608-0	chr7	142267408	142267808	+	28	/data/home/fongam//data/chipseq/BLRP/lan/BLRP-MKL-zym/peaks.txt|/data/home/fongam//data/chipseq/BLRP/lan/BLRP-Srf-zym/peaks.txt|/data/home/fongam//data/chipseq/ThioMac/new/ThioMac-SRF-noClones/peaks.txt	Intergenic	NA	-2652	NM_001136071	16985	Mm.234003	NM_001136071	ENSMUSG00000018819	Lsp1	Lsp-1|WP34|p50|pp52	lymphocyte specific 1	0.007463	0.525547	87.84
Merge-chr1-38932143-0	chr1	38931943	38932343	+	16.5	/data/home/fongam//data/chipseq/BLRP/lan/BLRP-MKL-zym/peaks.txt|/data/home/fongam//data/chipseq/BLRP/lan/BLRP-Srf-zym/peaks.txt	promoter (NM_026850)	NA	-217	NM_026850	68833	Mm.28121	NM_026850	ENSMUSG00000026078	Pdcl3	1110061A19Rik|C80025|Viaf1	phosducin-like 3	0.0675	0.605985	87.84
Specific-2499-chr2-227	chr2	59972662	59973062	+	7	/data/home/fongam//data/chipseq/BLRP/lan/BLRP-Srf-zym/peaks.txt	Intergenic	NA	-37913	NM_020575	57438	Mm.260635	NM_020575	ENSMUSG00000026977	7-Mar	Axo|Axot|Gtrgeo17	membrane-associated ring finger (C3HC4) 7	0.013514	0.484305	79.06
Merge-chr5-145485250-0	chr5	145485050	145485450	+	6	/data/home/fongam//data/chipseq/BLRP/lan/BLRP-MKL-zym/peaks.txt|/data/home/fongam//data/chipseq/BLRP/lan/BLRP-Srf-zym/peaks.txt	promoter (NM_001083958)	NA	8	NM_001083958	72611	Mm.206555	NM_001083958	ENSMUSG00000007812	Zfp655	2700038I16Rik|9030409O18Rik|KIAA4222|mKIAA4222	zinc finger protein 655	0.11	0.683292	79.06
Specific-6323-chr9-361	chr9	120673832	120674232	+	5	/data/home/fongam//data/chipseq/BLRP/lan/BLRP-Srf-zym/peaks.txt	Intergenic	NA	-108066	NM_007614	12387	Mm.291928	NM_001165902	ENSMUSG00000006932	Ctnnb1	Catnb|Mesc	catenin (cadherin associated protein), beta 1	0.008032	0.513944	79.06
Specific-5144-chr8-7	chr8	48303638	48304038	+	5	/data/home/fongam//data/chipseq/BLRP/lan/BLRP-MKL-zym/peaks.txt	intron (NM_008391, intron 2 of 8)	NA	65276	NM_008391	16363	Mm.1149	NM_008391	ENSMUSG00000031627	Irf2	9830146E22Rik|AI646973|Irf-2|MGC117893	interferon regulatory factor 2	0.010025	0.4875	79.06
Specific-1335-chr5-14	chr5	53740081	53740481	+	5	/data/home/fongam//data/chipseq/BLRP/lan/BLRP-MKL-zym/peaks.txt	Intergenic	NA	-103746	NM_001080928	19664	Mm.209292	NM_001080927	ENSMUSG00000039191	Rbpj	AI843960|CBF1|Igkjrb|Igkrsbp|RBP-J|RBPjk|Rbpsuh	recombination signal binding protein for immunoglobulin kappa J region	0.018868	0.511278	79.06
Specific-2471-chr19-2	chr19	19136832	19137232	+	5	/data/home/fongam//data/chipseq/BLRP/lan/BLRP-MKL-zym/peaks.txt	Intergenic	NA	41187	NM_001043354	225998	Mm.477128	NM_001043354	ENSMUSG00000036192	Rorb	MGC38728|Nr1f2|RZR-beta|RZRB	RAR-related orphan receptor beta	0.010909	0.456522	79.06
Merge-chr5-147397179-0	chr5	147396979	147397379	+	14.5	/data/home/fongam//data/chipseq/BLRP/lan/BLRP-MKL-zym/peaks.txt|/data/home/fongam//data/chipseq/BLRP/lan/BLRP-Srf-zym/peaks.txt	Intergenic	NA	9262	NM_181730	20018	Mm.317557	NM_009087	ENSMUSG00000029642	Polr1d	1110003G10Rik|16kDa|AU018636|C81327|MGC107156|Rpo1-3|mRPA16	polymerase (RNA) I polypeptide D	0	0.482759	79.06
Specific-3788-chr9-20823912-0	chr9	20823712	20824112	+	6	/data/home/fongam//data/chipseq/ThioMac/new/ThioMac-SRF-noClones/peaks.txt	promoter (NM_001039824)	NA	4	NM_001039824	68165	Mm.196137	NM_001039824	ENSMUSG00000079677	Fdx1l	B230118G17Rik	ferredoxin 1-like	0.101408	0.657303	79.06
Specific-4992-chr4-7	chr4	86183780	86184180	+	5	/data/home/fongam//data/chipseq/BLRP/lan/BLRP-MKL-zym/peaks.txt	Intergenic	NA	-35806	NM_001081014	329877	Mm.472357	NM_001081014	ENSMUSG00000038024	Dennd4c	1700065A05Rik|AA420392	DENN/MADD domain containing 4C	0.0125	0.498753	79.06
Merge-chr10-110564434-0	chr10	110564234	110564634	+	22	/data/home/fongam//data/chipseq/BLRP/lan/BLRP-MKL-zym/peaks.txt|/data/home/fongam//data/chipseq/BLRP/lan/BLRP-Srf-zym/peaks.txt	Intergenic	NA	-4478	NM_001003717	237542	Mm.220204	NM_001003717	ENSMUSG00000020189	Osbpl8	AA536976|AA536995|C730029P18Rik|D330025H14Rik|ORP-8	oxysterol binding protein-like 8	NA	NA	79.06
Merge-chr3-105815644-0	chr3	105815444	105815844	+	7	/data/home/fongam//data/chipseq/BLRP/lan/BLRP-MKL-zym/peaks.txt|/data/home/fongam//data/chipseq/BLRP/lan/BLRP-Srf-zym/peaks.txt	promoter (NM_017397)	NA	-17	NM_017397	53975	Mm.272826	NM_017397	ENSMUSG00000027905	Ddx20	GEMIN3|MGC159174|dp103	DEAD (Asp-Glu-Ala-Asp) box polypeptide 20	0.1	0.643392	79.06
Specific-2401-chr15-4	chr15	12156231	12156631	+	7	/data/home/fongam//data/chipseq/BLRP/lan/BLRP-MKL-zym/peaks.txt	intron (NM_172958, intron 1 of 15)	NA	6612	NM_172958	268783	Mm.54460	NM_172958	ENSMUSG00000039458	Mtmr12	3Pap|4932703C11|C730015A02Rik|Pip3ap|mKIAA1682	myotubularin related protein 12	0.026667	0.531915	79.06
Merge-chr7-90004561-0	chr7	90004361	90004761	+	18.5	/data/home/fongam//data/chipseq/BLRP/lan/BLRP-MKL-zym/peaks.txt|/data/home/fongam//data/chipseq/BLRP/lan/BLRP-Srf-zym/peaks.txt	promoter (NM_146194)	NA	-863	NM_146194	233489	Mm.393563	NM_146194	ENSMUSG00000039361	Picalm	CALM|CLTH|KIAA4114|MGC19382|MGC36413|MGC36616|PAP180|fit-1|fit1|mKIAA4114	phosphatidylinositol binding clathrin assembly protein	0.0175	0.44389	79.06
Specific-5814-chr11-20	chr11	3092600	3093000	+	6	/data/home/fongam//data/chipseq/BLRP/lan/BLRP-MKL-zym/peaks.txt	intron (NM_030207, intron 1 of 32)	NA	666	NM_030207	78887	Mm.478362	NM_030207	ENSMUSG00000023764	Sfi1	2310047I15Rik|mKIAA0542	Sfi1 homolog, spindle assembly associated (yeast)	0.017751	0.438235	79.06
Specific-3267-chr8-3	chr8	101771490	101771890	+	7	/data/home/fongam//data/chipseq/BLRP/lan/BLRP-MKL-zym/peaks.txt	Intergenic	NA	533896	NM_007667	12564	Mm.441131	NM_001039154	ENSMUSG00000036510	Cdh8	AI851472|cad8	cadherin 8	0.005	0.346633	79.06
Merge-chr12-77227030-0	chr12	77226830	77227230	+	59	/data/home/fongam//data/chipseq/BLRP/lan/BLRP-Srf-zym/peaks.txt|/data/home/fongam//data/chipseq/ThioMac/new/ThioMac-SRF-noClones/peaks.txt	intron (NM_138745, intron 22 of 27)	NA	-16701	NM_001101471	238276	Mm.311452	XM_138063		Akap5	3526401B18Rik|AKAP150|BB098886|Gm258	A kinase (PRKA) anchor protein 5	0.0225	0.461347	70.27
Merge-chr14-19680627-0	chr14	19680427	19680827	+	45.5	/data/home/fongam//data/chipseq/BLRP/lan/BLRP-Srf-zym/peaks.txt|/data/home/fongam//data/chipseq/ThioMac/new/ThioMac-SRF-noClones/peaks.txt	Intergenic	NA	-37358	NM_009502	22330	Mm.279361	NM_009502	ENSMUSG00000021823	Vcl	9430097D22|AA571387|AI462105|AW545629	vinculin	0.0125	0.466334	70.27
Specific-2080-chr1-18	chr1	82580451	82580851	+	27	/data/home/fongam//data/chipseq/BLRP/lan/BLRP-Srf-zym/peaks.txt	intron (NM_007734, intron 43 of 51)	NA	-23291	NM_029409	75734	Mm.479553	NM_029409	ENSMUSG00000026150	Mff	5230400G24Rik|AI314724	mitochondrial fission factor	0.0025	0.416459	70.27
Merge-chr7-89436369-0	chr7	89436169	89436569	+	26	/data/home/fongam//data/chipseq/BLRP/lan/BLRP-MKL-zym/peaks.txt|/data/home/fongam//data/chipseq/BLRP/lan/BLRP-Srf-zym/peaks.txt	Intergenic	NA	-43591	NM_029614	76453	Mm.250438	NM_029614	ENSMUSG00000039405	Prss23	1700019G06Rik|2310046G15Rik|4930479H08Rik|AI790574|Spuve	protease, serine, 23	0.0075	0.473815	70.27
Merge-chr7-139825686-0	chr7	139825486	139825886	+	20	/data/home/fongam//data/chipseq/BLRP/lan/BLRP-Srf-zym/peaks.txt|/data/home/fongam//data/chipseq/ThioMac/new/ThioMac-SRF-noClones/peaks.txt	intron (NM_001033465, intron 6 of 6)	NA	4389	NM_001033465	381933	Mm.440431	NM_001033465	ENSMUSG00000073795	6430531B16Rik	Gm1093	RIKEN cDNA 6430531B16 gene	0.025	0.528678	70.27
Merge-chr13-107812384-0	chr13	107812184	107812584	+	19.67	/data/home/fongam//data/chipseq/BLRP/lan/BLRP-MKL-zym/peaks.txt|/data/home/fongam//data/chipseq/BLRP/lan/BLRP-Srf-zym/peaks.txt|/data/home/fongam//data/chipseq/ThioMac/new/ThioMac-SRF-noClones/peaks.txt	Intergenic	NA	244916	NM_029665	76582	Mm.132208	NM_029665	ENSMUSG00000042590	Ipo11	1700081H05Rik|2510001A17Rik|AI314624|AW555235|E330021B14Rik|Ranbp11	importin 11	0.011628	0.425287	70.27
Merge-chr5-143320980-0	chr5	143320780	143321180	+	14.67	/data/home/fongam//data/chipseq/BLRP/lan/BLRP-MKL-zym/peaks.txt|/data/home/fongam//data/chipseq/BLRP/lan/BLRP-Srf-zym/peaks.txt|/data/home/fongam//data/chipseq/ThioMac/new/ThioMac-SRF-noClones/peaks.txt	intron (NM_080561, intron 13 of 16)	NA	57154	NM_080561	108086	Mm.381440	NM_080561	ENSMUSG00000045078	Rnf216	2810055G22Rik|AI647468|AU019462|C86502|F830018F18Rik|TRIAD3|UIP83|Ubce7ip1	ring finger protein 216	0.0075	0.408978	70.27
Specific-3646-chr13-61	chr13	44715065	44715465	+	10	/data/home/fongam//data/chipseq/BLRP/lan/BLRP-Srf-zym/peaks.txt	Intergenic	NA	-26610	NM_021878	16468	Mm.25059	NM_021878	ENSMUSG00000038518	Jarid2	AI317256|AU045941|C79929|C79931|Jmj|jumonji	jumonji, AT rich interactive domain 2	0.02507	0.480556	70.27
Specific-2451-chr3-115	chr3	103574959	103575359	+	9	/data/home/fongam//data/chipseq/BLRP/lan/BLRP-Srf-zym/peaks.txt	Intergenic	NA	-129183	NM_018800	54524	Mm.88818	NM_018800	ENSMUSG00000027849	Syt6	3110037A08Rik|AW048930	synaptotagmin VI	0.0175	0.441397	70.27
Specific-3991-chr10-159	chr10	74666187	74666587	+	7	/data/home/fongam//data/chipseq/BLRP/lan/BLRP-Srf-zym/peaks.txt	intron (NM_001145826, intron 2 of 18)	NA	10281	NM_001145826	74392	Mm.27716	NM_001145826	ENSMUSG00000033444	Cytsa	4930470P14Rik|4932439K10Rik|9530057A13Rik|AI317249|Specc1l|mKIAA0376	cytospin A	0.0075	0.431421	70.27
Specific-1906-chr4-153755107-0	chr4	153754907	153755307	+	7	/data/home/fongam//data/chipseq/ThioMac/new/ThioMac-SRF-noClones/peaks.txt	Intergenic	NA	-12264	NM_025582	66469	Mm.41868	NM_025582	ENSMUSG00000029059	2810405K02Rik	AI836168|PM/PGFS	RIKEN cDNA 2810405K02 gene	0.0125	0.506234	70.27
Specific-688-chr10-3	chr10	127844692	127845092	+	6	/data/home/fongam//data/chipseq/BLRP/lan/BLRP-MKL-zym/peaks.txt	Intergenic	NA	-17293	NM_001114096	68094	Mm.417338	NM_001114096	ENSMUSG00000025369	Smarcc2	5930405J04Rik	SWI/SNF related, matrix associated, actin dependent regulator of chromatin, subfamily c, member 2	0	0.545455	70.27
Specific-4226-chr13-7	chr13	44714961	44715361	+	5	/data/home/fongam//data/chipseq/BLRP/lan/BLRP-MKL-zym/peaks.txt	Intergenic	NA	-26714	NM_021878	16468	Mm.25059	NM_021878	ENSMUSG00000038518	Jarid2	AI317256|AU045941|C79929|C79931|Jmj|jumonji	jumonji, AT rich interactive domain 2	0.025	0.46384	70.27
Specific-3869-chr2-9	chr2	20621467	20621867	+	5	/data/home/fongam//data/chipseq/BLRP/lan/BLRP-MKL-zym/peaks.txt	intron (NM_029895, intron 4 of 18)	NA	184400	NM_001177631	208618	Mm.237935	NM_001081006	ENSMUSG00000036617	Etl4	6620402G01Rik|9430077C05Rik|BC026657|E330027G05Rik|Etl-4|Skt	enhancer trap locus 4	0.006993	0.427083	70.27
Specific-3174-chr9-41	chr9	102630263	102630663	+	5	/data/home/fongam//data/chipseq/BLRP/lan/BLRP-MKL-zym/peaks.txt	Intergenic	NA	32665	NR_033301	434510	Mm.387937	NM_001034892	ENSMUSG00000074116	Gm5627	EG434510	predicted gene 5627	0	0.350877	70.27
Specific-1367-chr2-11	chr2	32728256	32728656	+	5	/data/home/fongam//data/chipseq/BLRP/lan/BLRP-MKL-zym/peaks.txt	intron (NM_146119, intron 2 of 13)	NA	30313	NM_146119	227737	Mm.301646	NM_146119	ENSMUSG00000026796	Fam129b	9130404D14Rik	family with sequence similarity 129, member B	0.01108	0.538674	70.27
Specific-6523-chr17-188	chr17	5130964	5131364	+	5	/data/home/fongam//data/chipseq/BLRP/lan/BLRP-Srf-zym/peaks.txt	intron (NM_001085355, intron 4 of 19)	NA	179608	NM_001085355	239985	Mm.133401	XM_001474848	ENSMUSG00000069729	Arid1b	8030481M12|9330189K18Rik|AI836955|Ardi1b|B230217J03Rik|mKIAA1235	AT rich interactive domain 1B (SWI-like)	0.01	0.526185	70.27
Merge-chr1-174260340-0	chr1	174260140	174260540	+	53.75	/data/home/fongam//data/chipseq/BLRP/lan/BLRP-Elk4-notx/peaks.txt|/data/home/fongam//data/chipseq/BLRP/lan/BLRP-MKL-zym/peaks.txt|/data/home/fongam//data/chipseq/BLRP/lan/BLRP-Srf-zym/peaks.txt|/data/home/fongam//data/chipseq/ThioMac/new/ThioMac-SRF-noClones/peaks.txt	Intergenic	NA	47134	NM_026234	67556	Mm.472245	NM_026234	ENSMUSG00000050229	Pigm	4933437L05Rik|AI644422|AV302080|C920011G20Rik	phosphatidylinositol glycan anchor biosynthesis, class M	NA	NA	70.27
Merge-chr3-116828161-0	chr3	116827961	116828361	+	43.5	/data/home/fongam//data/chipseq/BLRP/lan/BLRP-Srf-zym/peaks.txt|/data/home/fongam//data/chipseq/ThioMac/new/ThioMac-SRF-noClones/peaks.txt	Intergenic	NA	-23410	NM_001113478	20321	Mm.66293	NM_001113478	ENSMUSG00000033386	Frrs1	AI131732|Sdfr2	ferric-chelate reductase 1	0.017903	0.492347	70.27
Specific-5759-chr11-10	chr11	83396928	83397328	+	41	/data/home/fongam//data/chipseq/BLRP/lan/BLRP-Srf-zym/peaks.txt	Intergenic	NA	-2297	NM_011338	20308	Mm.416125	NM_011338	ENSMUSG00000019122	Ccl9	CCF18|MRP-2|Scya10|Scya9	chemokine (C-C motif) ligand 9	0.002915	0.459302	70.27
Specific-2064-chr5-74	chr5	31469572	31469972	+	15	/data/home/fongam//data/chipseq/BLRP/lan/BLRP-Srf-zym/peaks.txt	promoter (NM_001127355)	NA	-52	NM_001127356	13667	Mm.29394	NM_001127355	ENSMUSG00000029145	Eif2b4	Eif2b	eukaryotic translation initiation factor 2B, subunit 4 delta	0.08	0.650873	70.27
Merge-chr5-110376021-0	chr5	110375821	110376221	+	13.75	/data/home/fongam//data/chipseq/BLRP/lan/BLRP-Elk4-notx/peaks.txt|/data/home/fongam//data/chipseq/BLRP/lan/BLRP-Elk4-zym/peaks.txt|/data/home/fongam//data/chipseq/BLRP/lan/BLRP-Srf-zym/peaks.txt|/data/home/fongam//data/chipseq/ThioMac/new/ThioMac-SRF-noClones/peaks.txt	promoter (NM_172717)	NA	-121	NM_172717	231600	Mm.30264	NM_172717	ENSMUSG00000014668	Chfr	5730484M20Rik|C230082M18|RNF116	checkpoint with forkhead and ring finger domains	0.07	0.57606	70.27
Specific-711-chr1-21	chr1	174260009	174260409	+	9	/data/home/fongam//data/chipseq/BLRP/lan/BLRP-Elk4-zym/peaks.txt	Intergenic	NA	47003	NM_026234	67556	Mm.472245	NM_026234	ENSMUSG00000050229	Pigm	4933437L05Rik|AI644422|AV302080|C920011G20Rik	phosphatidylinositol glycan anchor biosynthesis, class M	NA	NA	70.27
Merge-chr6-29196022-0	chr6	29195822	29196222	+	11.5	/data/home/fongam//data/chipseq/BLRP/lan/BLRP-Elk4-notx/peaks.txt|/data/home/fongam//data/chipseq/BLRP/lan/BLRP-Srf-zym/peaks.txt	Intergenic	NA	-26660	NM_023516	69573	Mm.45161	NM_023516	ENSMUSG00000043421	2310016C08Rik	AW049004|Hig2|MGC103106	RIKEN cDNA 2310016C08 gene	0.031073	0.507042	70.27
Specific-2978-chrM-8	chrM	5627	6027	+	7	/data/home/fongam//data/chipseq/BLRP/lan/BLRP-MKL-zym/peaks.txt	NA	NA	NA	NA								0.015	0.436409	70.27
Specific-1334-chr11-7	chr11	88058144	88058544	+	51	/data/home/fongam//data/chipseq/BLRP/lan/BLRP-Srf-zym/peaks.txt	Intergenic	NA	37731	NM_024174	64656	Mm.168680	NM_024174	ENSMUSG00000023723	Mrps23	2310047I09Rik|D11Bwg1153e|Rpms23	mitochondrial ribosomal protein S23	0.006024	0.501502	61.49
Merge-chr16-4795755-0	chr16	4795555	4795955	+	46	/data/home/fongam//data/chipseq/BLRP/lan/BLRP-Srf-zym/peaks.txt|/data/home/fongam//data/chipseq/ThioMac/new/ThioMac-SRF-noClones/peaks.txt	promoter (NM_145359)	NA	-676	NM_145359	207740	Mm.268895	XM_622593	ENSMUSG00000039568	Fam100a	1500031H01Rik|BC013706	family with sequence similarity 100, member A	0.074667	0.594164	61.49
Merge-chr15-62082008-0	chr15	62081808	62082208	+	38.33	/data/home/fongam//data/chipseq/BLRP/lan/BLRP-MKL-zym/peaks.txt|/data/home/fongam//data/chipseq/BLRP/lan/BLRP-Srf-zym/peaks.txt|/data/home/fongam//data/chipseq/ThioMac/new/ThioMac-SRF-noClones/peaks.txt	Intergenic	NA	-32891	NR_003523	67552	Mm.4608	NR_003523		H2afy3	4933432H23Rik	H2A histone family, member Y3	0	0.462633	61.49
Merge-chr1-135909544-0	chr1	135909344	135909744	+	35.25	/data/home/fongam//data/chipseq/BLRP/lan/BLRP-Elk4-notx/peaks.txt|/data/home/fongam//data/chipseq/BLRP/lan/BLRP-Elk4-zym/peaks.txt|/data/home/fongam//data/chipseq/BLRP/lan/BLRP-Srf-zym/peaks.txt|/data/home/fongam//data/chipseq/ThioMac/new/ThioMac-SRF-noClones/peaks.txt	Intergenic	NA	-13978	NM_007570	12227	Mm.392646	NM_007570	ENSMUSG00000020423	Btg2	AA959598|APRO1|Pc3|TIS21	B-cell translocation gene 2, anti-proliferative	0.0925	0.685786	61.49
Merge-chr9-25290956-0	chr9	25290756	25291156	+	35	/data/home/fongam//data/chipseq/BLRP/lan/BLRP-Srf-zym/peaks.txt|/data/home/fongam//data/chipseq/ThioMac/new/ThioMac-SRF-noClones/peaks.txt	intron (NM_026189, intron 2 of 7)	NA	59913	NM_026189	67484	Mm.112977	NM_026189	ENSMUSG00000036611	Eepd1	2310005P05Rik|AI481005	endonuclease/exonuclease/phosphatase family domain containing 1	0.009434	0.521875	61.49
Specific-679-chr10-16	chr10	116335836	116336236	+	26	/data/home/fongam//data/chipseq/BLRP/lan/BLRP-Srf-zym/peaks.txt	intron (NM_001003950, intron 3 of 9)	NA	18454	NM_001003950	216363	Mm.336394	NM_001003950	ENSMUSG00000064181	Rab3ip	B230311A06|Gtpat12|MGC90794|Rabin3	RAB3A interacting protein	0.0175	0.481297	61.49
Merge-chr12-116759896-0	chr12	116759696	116760096	+	25.5	/data/home/fongam//data/chipseq/BLRP/lan/BLRP-Srf-zym/peaks.txt|/data/home/fongam//data/chipseq/ThioMac/new/ThioMac-SRF-noClones/peaks.txt	intron (NM_028731, intron 2 of 21)	NA	36665	NM_028731	52635	Mm.273755	NM_028731	ENSMUSG00000021171	Esyt2	2410017M09Rik|4921504I16Rik|CHR2SYT|D12Ertd551e|Fam62b|KIAA1228	extended synaptotagmin-like protein 2	0.005	0.418953	61.49
Merge-chr1-79633215-0	chr1	79633015	79633415	+	18.67	/data/home/fongam//data/chipseq/BLRP/lan/BLRP-MKL-zym/peaks.txt|/data/home/fongam//data/chipseq/BLRP/lan/BLRP-Srf-zym/peaks.txt|/data/home/fongam//data/chipseq/ThioMac/new/ThioMac-SRF-noClones/peaks.txt	intron (NM_001111279, intron 1 of 11)	NA	7578	NM_001111279	69368	Mm.293273	NM_001111279	ENSMUSG00000073643	Wdfy1	1700013B03Rik|1700120F24Rik|FENS-1|Jr1|KIAA1435|WDF1|ZFYVE17|mKIAA1435	WD repeat and FYVE domain containing 1	0.012618	0.413793	61.49
Specific-4377-chr8-44	chr8	26621702	26622102	+	17	/data/home/fongam//data/chipseq/BLRP/lan/BLRP-Srf-zym/peaks.txt	exon (NM_177089, exon 13 of 13)	NA	45092	NM_199323	320165	Mm.308452	NM_177089	ENSMUSG00000065954	Tacc1	4833447E04Rik|AA960202|B230378H13Rik	transforming, acidic coiled-coil containing protein 1	0.025	0.528678	61.49
Merge-chr15-79881447-0	chr15	79881247	79881647	+	14.33	/data/home/fongam//data/chipseq/BLRP/lan/BLRP-MKL-zym/peaks.txt|/data/home/fongam//data/chipseq/BLRP/lan/BLRP-Srf-zym/peaks.txt|/data/home/fongam//data/chipseq/ThioMac/new/ThioMac-SRF-noClones/peaks.txt	Intergenic	NA	24387	NR_028282	100302601		NR_028282		Snord83b	MBII-10	small nucleolar RNA, C/D box 83B	0.0075	0.618454	61.49
Specific-6638-chr1-70	chr1	167297071	167297471	+	14	/data/home/fongam//data/chipseq/BLRP/lan/BLRP-Srf-zym/peaks.txt	promoter (NM_027430)	NA	-133	NM_028759	74106	Mm.227605	XM_917541	ENSMUSG00000026571	Dcaf6	1200006M05Rik|Iqwd1|PC326	DDB1 and CUL4 associated factor 6	0.08	0.643875	61.49
Merge-chrX-105345146-0	chrX	105344946	105345346	+	13.5	/data/home/fongam//data/chipseq/BLRP/lan/BLRP-Srf-zym/peaks.txt|/data/home/fongam//data/chipseq/ThioMac/new/ThioMac-SRF-noClones/peaks.txt	intron (NM_019989, intron 1 of 3)	NA	47020	NM_019989	56726	Mm.260760	NM_019989	ENSMUSG00000031246	Sh3bgrl	1190008F14Rik	SH3-binding domain glutamic acid-rich protein like	0.0075	0.391521	61.49
Merge-chr1-140139654-0	chr1	140139454	140139854	+	12.5	/data/home/fongam//data/chipseq/BLRP/lan/BLRP-Srf-zym/peaks.txt|/data/home/fongam//data/chipseq/ThioMac/new/ThioMac-SRF-noClones/peaks.txt	Intergenic	NA	49505	NM_177397	338375	Mm.114424	NM_177397	ENSMUSG00000026394	Atp6v1g3	MGC130213|MGC130214	ATPase, H+ transporting, lysosomal V1 subunit G3	0.005	0.473815	61.49
Specific-3748-chr4-81	chr4	140691448	140691848	+	12	/data/home/fongam//data/chipseq/BLRP/lan/BLRP-Srf-zym/peaks.txt	Intergenic	NA	-1207	NM_013868	29818	Mm.46181	NM_013868	ENSMUSG00000006221	Hspb7	27kDa|Hsp25-2|MGC107591|cvHsp	heat shock protein family, member 7 (cardiovascular)	0.044586	0.515723	61.49
Specific-2348-chr12-52	chr12	111834184	111834584	+	12	/data/home/fongam//data/chipseq/BLRP/lan/BLRP-Srf-zym/peaks.txt	Intergenic	NA	-8858	NM_183016	217866	Mm.27397	NM_183016	ENSMUSG00000021279	Cdc42bpb	-	CDC42 binding protein kinase beta	0.0175	0.511222	61.49
Merge-chr9-70006490-0	chr9	70006290	70006690	+	11.33	/data/home/fongam//data/chipseq/BLRP/lan/BLRP-MKL-zym/peaks.txt|/data/home/fongam//data/chipseq/BLRP/lan/BLRP-Srf-zym/peaks.txt|/data/home/fongam//data/chipseq/ThioMac/new/ThioMac-SRF-noClones/peaks.txt	promoter (NM_181072)	NA	-24	NM_181072	71602	Mm.249311	NM_181072	ENSMUSG00000032220	Myo1e	2310020N23Rik|9130023P14Rik|AA407778|myosin-1e|myr 3	myosin IE	0.055	0.568579	61.49
Merge-chr7-45394456-0	chr7	45394256	45394656	+	11	/data/home/fongam//data/chipseq/BLRP/lan/BLRP-Srf-zym/peaks.txt|/data/home/fongam//data/chipseq/ThioMac/new/ThioMac-SRF-noClones/peaks.txt	promoter (NM_148927)	NA	84	NM_148927	69217	Mm.274158	NM_148927	ENSMUSG00000040428	Plekha4	2410005C22Rik|C88169|Pepp1	pleckstrin homology domain containing, family A (phosphoinositide binding specific) member 4	0.08125	0.540373	61.49
Specific-3020-chr17-50	chr17	88020610	88021010	+	11	/data/home/fongam//data/chipseq/BLRP/lan/BLRP-Srf-zym/peaks.txt	Intergenic	NA	-47199	NM_001081034	225055	Mm.386857	NM_001081034	ENSMUSG00000005371	Fbxo11	C80048|Jf|MGC156416	F-box protein 11	0.014085	0.514019	61.49
Specific-5093-chr4-105	chr4	140518653	140519053	+	10	/data/home/fongam//data/chipseq/BLRP/lan/BLRP-Srf-zym/peaks.txt	intron (NM_172520, intron 3 of 16)	NA	3893	NM_172520	213649	Mm.134460	NM_172520	ENSMUSG00000028919	Arhgef19	6030432F23|6430573B13Rik|WGEF	Rho guanine nucleotide exchange factor (GEF) 19	0.018293	0.548485	61.49
Merge-chr1-151907492-0	chr1	151907292	151907692	+	9	/data/home/fongam//data/chipseq/BLRP/lan/BLRP-MKL-zym/peaks.txt|/data/home/fongam//data/chipseq/BLRP/lan/BLRP-Srf-zym/peaks.txt	Intergenic	NA	45150	NM_011198	19225	Mm.292547	NM_011198	ENSMUSG00000032487	Ptgs2	COX2|Cox-2|PGHS-2|PHS-2|Pghs2|TIS10	prostaglandin-endoperoxide synthase 2	0.02	0.478803	61.49
Specific-4633-chr13-67	chr13	30069803	30070203	+	9	/data/home/fongam//data/chipseq/BLRP/lan/BLRP-Srf-zym/peaks.txt	Intergenic	NA	-73952	NM_153546	218121	Mm.89682	NM_153546	ENSMUSG00000038732	Mboat1	9130215M02Rik|BC023845|LPEAT1|MGC38410|Moact1|Oact1	membrane bound O-acyltransferase domain containing 1	0.01	0.44389	61.49
Specific-1365-chr3-141	chr3	88589391	88589791	+	8	/data/home/fongam//data/chipseq/BLRP/lan/BLRP-Srf-zym/peaks.txt	promoter (NM_001002011)	NA	-332	NM_001002011	16905	Mm.471227	NM_001002011	ENSMUSG00000028063	Lmna	-	lamin A	0.01	0.538653	61.49
Specific-6263-chr1-224	chr1	108454800	108455200	+	7	/data/home/fongam//data/chipseq/BLRP/lan/BLRP-Srf-zym/peaks.txt	intron (NM_009741, intron 1 of 1)	NA	86837	NM_009741	12043	Mm.479419	XM_001476583	ENSMUSG00000057329	Bcl2	AW986256|Bcl-2|C430015F12Rik|D630044D05Rik|D830018M01Rik	B-cell leukemia/lymphoma 2	0.0125	0.506234	61.49
Merge-chr1-169168018-0	chr1	169167818	169168218	+	6	/data/home/fongam//data/chipseq/BLRP/lan/BLRP-Srf-zym/peaks.txt|/data/home/fongam//data/chipseq/ThioMac/new/ThioMac-SRF-noClones/peaks.txt	exon (NM_001039483, exon 7 of 7)	NA	-18648	NM_019993	56752	Mm.474999	NM_019993	ENSMUSG00000026687	Aldh9a1	AA139417|Abaldh|ESTM40|TMABA-DH|Tmabadh	aldehyde dehydrogenase 9, subfamily A1	0.025806	0.501608	61.49
Specific-458-chr18-4	chr18	66932937	66933337	+	6	/data/home/fongam//data/chipseq/BLRP/lan/BLRP-MKL-zym/peaks.txt	Intergenic	NA	52704	NM_016977	17202	Mm.229447	NM_016977	ENSMUSG00000047259	Mc4r	Fatboy|Glu3	melanocortin 4 receptor	NA	NA	61.49
Specific-6224-chr5-13	chr5	29012590	29012990	+	5	/data/home/fongam//data/chipseq/BLRP/lan/BLRP-MKL-zym/peaks.txt	intron (NR_015562, intron 4 of 6)	NA	-214902	NM_009170	20423	Mm.57202	NM_009170	ENSMUSG00000002633	Shh	9530036O11Rik|Dsh|Hhg1|Hx|Hxl3|M100081	sonic hedgehog	0.011834	0.547059	61.49
Specific-5955-chr4-325	chr4	53458289	53458689	+	5	/data/home/fongam//data/chipseq/BLRP/lan/BLRP-Srf-zym/peaks.txt	Intergenic	NA	-3024	NM_001159633	100434	Mm.270088	NM_001159633	ENSMUSG00000028412	Slc44a1	2210409B22Rik|4833416H08Rik|AW547365|CHTL1|CTL1|Cdw92	solute carrier family 44, member 1	0.016129	0.470588	61.49
Specific-390-chr10-4	chr10	26488943	26489343	+	5	/data/home/fongam//data/chipseq/BLRP/lan/BLRP-MKL-zym/peaks.txt	intron (NM_176837, intron 1 of 14)	NA	27215	NM_176837	73910	Mm.356496	NM_176837	ENSMUSG00000039031	Arhgap18	4833419J07Rik|AI314906|AI843501	Rho GTPase activating protein 18	0.008403	0.48468	61.49
Specific-5238-chr14-6	chr14	19086693	19087093	+	5	/data/home/fongam//data/chipseq/BLRP/lan/BLRP-MKL-zym/peaks.txt	intron (NM_026341, intron 1 of 8)	NA	3651	NM_026341	67725	Mm.317636	NM_026341	ENSMUSG00000021809	Nudt13	4933433B15Rik	nudix (nucleoside diphosphate linked moiety X)-type motif 13	0.0075	0.369077	61.49
Specific-1513-chr14-12	chr14	68812036	68812436	+	5	/data/home/fongam//data/chipseq/BLRP/lan/BLRP-MKL-zym/peaks.txt	promoter (NM_018781)	NA	-289	NM_018781	13655	Mm.440893	NM_018781	ENSMUSG00000033730	Egr3	MGC124006|MGC124009|Pilot	early growth response 3	0.055394	0.649275	61.49
Specific-2554-chr2-13	chr2	135544413	135544813	+	5	/data/home/fongam//data/chipseq/BLRP/lan/BLRP-MKL-zym/peaks.txt	intron (NM_013829, intron 2 of 36)	NA	111342	NM_013829	18798	Mm.38009	NM_013829	ENSMUSG00000039943	Plcb4	A930039J07Rik|AI854601|C230058B11Rik	phospholipase C, beta 4	0.0025	0.438903	61.49
Specific-810-chr2-493	chr2	104665213	104665613	+	5	/data/home/fongam//data/chipseq/BLRP/lan/BLRP-Srf-zym/peaks.txt	Intergenic	NA	-14724	NM_178695	228413	Mm.259609	NM_178695	ENSMUSG00000027171	Prrg4	9930111I18Rik|MGC117538|TMG4	proline rich Gla (G-carboxyglutamic acid) 4 (transmembrane)	0.01	0.461347	61.49
Specific-2503-chr14-8	chr14	60262289	60262689	+	5	/data/home/fongam//data/chipseq/BLRP/lan/BLRP-MKL-zym/peaks.txt	Intergenic	NA	-1374	NM_177337	219144	Mm.206566	NM_177337	ENSMUSG00000043157	Arl11	ARLTS1|C730007L20Rik	ADP-ribosylation factor-like 11	0.008021	0.536	61.49
Specific-5166-chr9-39	chr9	53339317	53339717	+	5	/data/home/fongam//data/chipseq/BLRP/lan/BLRP-MKL-zym/peaks.txt	Intergenic	NA	33228	NM_144784	110446	Mm.293233	NM_144784	ENSMUSG00000032047	Acat1	6330585C21Rik|Acat	acetyl-Coenzyme A acetyltransferase 1	0.015748	0.378906	61.49
Specific-4413-chr7-7	chr7	34827717	34828117	+	5	/data/home/fongam//data/chipseq/BLRP/lan/BLRP-MKL-zym/peaks.txt	promoter (NM_007678)	NA	-136	NM_007678	12606	Mm.349667	NM_007678	ENSMUSG00000034957	Cebpa	C/ebpalpha|CBF-A|Cebp	CCAAT/enhancer binding protein (C/EBP), alpha	0.095	0.668329	61.49
Specific-1197-chr7-446	chr7	100838342	100838742	+	5	/data/home/fongam//data/chipseq/BLRP/lan/BLRP-Srf-zym/peaks.txt	promoter (NM_183168)	NA	-89	NM_183168	233571	Mm.471196	NM_183168	ENSMUSG00000048779	P2ry6	2010204J23Rik|P2Y6	pyrimidinergic receptor P2Y, G-protein coupled, 6	0.0125	0.59601	61.49
Merge-chr6-146632544-0	chr6	146632344	146632744	+	12.5	/data/home/fongam//data/chipseq/BLRP/lan/BLRP-Srf-zym/peaks.txt|/data/home/fongam//data/chipseq/ThioMac/new/ThioMac-SRF-noClones/peaks.txt	Intergenic	NA	-27572	NM_001178001	626175	Mm.391544	XM_893655		Gm6654	EG626175	predicted pseudogene 6654	0.0075	0.441397	61.49
Merge-chr6-125132274-0	chr6	125132074	125132474	+	11.33	/data/home/fongam//data/chipseq/BLRP/lan/BLRP-MKL-zym/peaks.txt|/data/home/fongam//data/chipseq/BLRP/lan/BLRP-Srf-zym/peaks.txt|/data/home/fongam//data/chipseq/ThioMac/new/ThioMac-SRF-noClones/peaks.txt	Intergenic	NA	-1072	NM_008084	14433	Mm.475698	NM_008084	ENSMUSG00000057666	Gapdh	Gapd|MGC102544|MGC102546|MGC103190|MGC103191|MGC105239	glyceraldehyde-3-phosphate dehydrogenase	0.0225	0.573566	61.49
Specific-1449-chr18-63	chr18	60625334	60625734	+	7	/data/home/fongam//data/chipseq/BLRP/lan/BLRP-Srf-zym/peaks.txt	intron (NM_134133, intron 1 of 1)	NA	1818	NM_134133	106878	Mm.273197	NM_134133	ENSMUSG00000038059	2010002N04Rik	AI195350|AW561905|Nid67|cI-41	RIKEN cDNA 2010002N04 gene	0.015	0.496259	61.49
Specific-6850-chr17-140	chr17	26262968	26263368	+	6	/data/home/fongam//data/chipseq/BLRP/lan/BLRP-Srf-zym/peaks.txt	Intergenic	NA	-25944	NM_026170	67458	Mm.30496	NM_026170	ENSMUSG00000001576	Ergic1	1200007D18Rik|MGC102406|maa-136	endoplasmic reticulum-golgi intermediate compartment (ERGIC) 1	0.006431	0.514377	61.49
Specific-4008-chr11-27	chr11	20377407	20377807	+	5	/data/home/fongam//data/chipseq/BLRP/lan/BLRP-MKL-zym/peaks.txt	Intergenic	NA	-65649	NM_021372	58172	Mm.339676	NM_001038625	ENSMUSG00000049800	Sertad2	AB041541|AU021878|Kiaa0127|MNCb-1504|SEI-2|Sei2|TRIP-Br2|mKIAA0127	SERTA domain containing 2	0.0275	0.573566	61.49
Specific-2583-chr7-9	chr7	63955233	63955633	+	5	/data/home/fongam//data/chipseq/BLRP/lan/BLRP-MKL-zym/peaks.txt	Intergenic	NA	-77352	NM_001039104	17364	Mm.38875	NM_001039104	ENSMUSG00000030523	Trpm1	4732499L03Rik|AI606771|Ltrpc1|Mlsn1|melastatin	transient receptor potential cation channel, subfamily M, member 1	0.0025	0.488778	61.49
Specific-3543-chr15-48	chr15	55211730	55212130	+	12	/data/home/fongam//data/chipseq/BLRP/lan/BLRP-Srf-zym/peaks.txt	intron (NM_181277, intron 11 of 47)	NA	74097	NM_181277	12818	Mm.297859	NM_181277	ENSMUSG00000022371	Col14a1	5730412L22Rik|AW108078	collagen, type XIV, alpha 1	0.0125	0.471322	61.49
Specific-4013-chr15-133	chr15	101019482	101019882	+	7	/data/home/fongam//data/chipseq/BLRP/lan/BLRP-Srf-zym/peaks.txt	intron (NM_007395, intron 1 of 8)	NA	17523	NM_007395	11479	Mm.308467	NM_007395	ENSMUSG00000000532	Acvr1b	6820432J04|ActR-IB|ActRIB|Acvrlk4|Alk4|SKR2	activin A receptor, type 1B	0.02	0.546135	61.49
Specific-3007-chr10-268	chr10	19793898	19794298	+	5	/data/home/fongam//data/chipseq/BLRP/lan/BLRP-Srf-zym/peaks.txt	intron (NM_008580, intron 18 of 29)	NA	-44238	NM_008635	17761	Mm.20928	NM_008635	ENSMUSG00000019996	Mtap7	E-MAP-115|MAP7|R75000|mshi|mste|ste	microtubule-associated protein 7	0.0075	0.473815	61.49
Merge-chr14-20602574-0	chr14	20602374	20602774	+	30.67	/data/home/fongam//data/chipseq/BLRP/lan/BLRP-Elk4-notx/peaks.txt|/data/home/fongam//data/chipseq/BLRP/lan/BLRP-Srf-zym/peaks.txt|/data/home/fongam//data/chipseq/ThioMac/new/ThioMac-SRF-noClones/peaks.txt	Intergenic	NA	-17539	NM_011695	22334	Mm.262327	NM_011695	ENSMUSG00000021771	Vdac2	Vdac6	voltage-dependent anion channel 2	0.03125	0.352941	61.49
Merge-chr8-112455040-0	chr8	112454840	112455240	+	11	/data/home/fongam//data/chipseq/BLRP/lan/BLRP-Elk4-notx/peaks.txt|/data/home/fongam//data/chipseq/BLRP/lan/BLRP-Elk4-zym/peaks.txt	promoter (NM_178380)	NA	-75	NM_175646	234723	Mm.37667	NM_175646	ENSMUSG00000031723	Txnl4b	AI595343|D530025J19Rik|DLP|Dim2	thioredoxin-like 4B	0.067204	0.558824	61.49
Specific-1785-chr14-19	chr14	20602488	20602888	+	7	/data/home/fongam//data/chipseq/BLRP/lan/BLRP-Elk4-zym/peaks.txt	Intergenic	NA	-17425	NM_011695	22334	Mm.262327	NM_011695	ENSMUSG00000021771	Vdac2	Vdac6	voltage-dependent anion channel 2	0.018519	0.421053	61.49
Specific-2346-chr11-3052502-0	chr11	3052302	3052702	+	20	/data/home/fongam//data/chipseq/ThioMac/new/ThioMac-SRF-noClones/peaks.txt	intron (NM_030207, intron 14 of 32)	NA	28472	NR_003518	66776	Mm.335641	NR_003518		Pisd-ps3	4933439C20Rik|MGC103350|MGC65558	phosphatidylserine decarboxylase, pseudogene 3	0.00565	0.498592	61.49
Merge-chr10-82383415-0	chr10	82383215	82383615	+	53	/data/home/fongam//data/chipseq/BLRP/lan/BLRP-Elk4-notx/peaks.txt|/data/home/fongam//data/chipseq/BLRP/lan/BLRP-Elk4-zym/peaks.txt|/data/home/fongam//data/chipseq/BLRP/lan/BLRP-Srf-zym/peaks.txt|/data/home/fongam//data/chipseq/ThioMac/new/ThioMac-SRF-noClones/peaks.txt	Intergenic	NA	-31881	NM_021439	58250	Mm.360747	NM_021439	ENSMUSG00000034612	Chst11	1110020P09Rik|C4ST|C4ST-1|C4ST1|C4s	carbohydrate sulfotransferase 11	0	0.540984	52.71
Specific-122-chr6-14	chr6	116459633	116460033	+	41	/data/home/fongam//data/chipseq/BLRP/lan/BLRP-Srf-zym/peaks.txt	NA	NA	603	NM_146912	258914	Mm.391507	NM_146912	ENSMUSG00000053391	Olfr211	MOR253-9	olfactory receptor 211	0.015	0.491272	52.71
Specific-1410-chr8-18	chr8	36091060	36091460	+	34	/data/home/fongam//data/chipseq/BLRP/lan/BLRP-Srf-zym/peaks.txt	Intergenic	NA	-184867	NM_176933	319520	Mm.392187	NM_176933	ENSMUSG00000031530	Dusp4	2700078F24Rik|AI844617|BB104621|E130306H24Rik|MKP2	dual specificity phosphatase 4	0.0325	0.523691	52.71
Merge-chrX-162006049-0	chrX	162005849	162006249	+	31	/data/home/fongam//data/chipseq/BLRP/lan/BLRP-Elk4-notx/peaks.txt|/data/home/fongam//data/chipseq/BLRP/lan/BLRP-Srf-zym/peaks.txt|/data/home/fongam//data/chipseq/ThioMac/new/ThioMac-SRF-noClones/peaks.txt	Intergenic	NA	-76228	NM_019397	54156	Mm.37707	NM_019397	ENSMUSG00000000402	Egfl6	MGC141463|Maeg	EGF-like-domain, multiple 6	0.02	0.488778	52.71
Merge-chr12-87722996-0	chr12	87722796	87723196	+	30.5	/data/home/fongam//data/chipseq/BLRP/lan/BLRP-Srf-zym/peaks.txt|/data/home/fongam//data/chipseq/ThioMac/new/ThioMac-SRF-noClones/peaks.txt	Intergenic	NA	50921	NM_145836	238330	Mm.248358	NM_145836	ENSMUSG00000034168	6430527G18Rik	Eap1	RIKEN cDNA 6430527G18 gene	0.010782	0.576407	52.71
Merge-chr3-142296540-0	chr3	142296340	142296740	+	28.33	/data/home/fongam//data/chipseq/BLRP/lan/BLRP-Elk4-zym/peaks.txt|/data/home/fongam//data/chipseq/BLRP/lan/BLRP-Srf-zym/peaks.txt|/data/home/fongam//data/chipseq/ThioMac/new/ThioMac-SRF-noClones/peaks.txt	intron (NM_019808, intron 2 of 12)	NA	32696	NM_022554	56376	Mm.117709	NM_019808	ENSMUSG00000028273	Pdlim5	1110001A05Rik|AI987914|C87059|Enh|Enh1|Enh2|Enh3|LIM	PDZ and LIM domain 5	0	0.374065	52.71
Specific-574-chr1-17	chr1	120196670	120197070	+	28	/data/home/fongam//data/chipseq/BLRP/lan/BLRP-Srf-zym/peaks.txt	Intergenic	NA	-19734	NM_001081276	76707	Mm.138740	NM_001081276	ENSMUSG00000064302	Clasp1	1700030C23Rik|5730583A19Rik|B130045P17Rik|KIAA0622|mKIAA0622	CLIP associating protein 1	0	0.461078	52.71
Merge-chr3-121594191-0	chr3	121593991	121594391	+	26.67	/data/home/fongam//data/chipseq/BLRP/lan/BLRP-MKL-zym/peaks.txt|/data/home/fongam//data/chipseq/BLRP/lan/BLRP-Srf-zym/peaks.txt|/data/home/fongam//data/chipseq/ThioMac/new/ThioMac-SRF-noClones/peaks.txt	Intergenic	NA	-69824	NM_145394	213603	Mm.33062	NM_145394	ENSMUSG00000039865	Slc44a3	BC010552|MGC18084|MGC38127	solute carrier family 44, member 3	0.01	0.516209	52.71
Specific-3817-chr13-16	chr13	12988355	12988755	+	25	/data/home/fongam//data/chipseq/BLRP/lan/BLRP-Srf-zym/peaks.txt	Intergenic	NA	-83882	NM_181852	107849	Mm.392548	NM_181852	ENSMUSG00000055360	Prl2c5	MRP-4|Mrpplf4|PLF-4	prolactin family 2, subfamily c, member 5	0	0.379052	52.71
Merge-chr8-25885048-0	chr8	25884848	25885248	+	24.5	/data/home/fongam//data/chipseq/BLRP/lan/BLRP-MKL-zym/peaks.txt|/data/home/fongam//data/chipseq/BLRP/lan/BLRP-Srf-zym/peaks.txt	Intergenic	NA	19443	NM_026931	69068	Mm.25775	NM_026931	ENSMUSG00000056313	1810011O10Rik	1110065B09Rik|AW121743|AW321058	RIKEN cDNA 1810011O10 gene	0.016216	0.469003	52.71
Merge-chr17-28055876-0	chr17	28055676	28056076	+	22	/data/home/fongam//data/chipseq/BLRP/lan/BLRP-Srf-zym/peaks.txt|/data/home/fongam//data/chipseq/ThioMac/new/ThioMac-SRF-noClones/peaks.txt	promoter (NM_011287)	NA	-184	NM_011287	19896	Mm.478271	NM_011287	ENSMUSG00000037805	Rpl10a	CsA-19|Nedd6	ribosomal protein L10A	0.0475	0.605985	52.71
Merge-chr4-135389279-0	chr4	135389079	135389479	+	21	/data/home/fongam//data/chipseq/BLRP/lan/BLRP-Elk4-notx/peaks.txt|/data/home/fongam//data/chipseq/BLRP/lan/BLRP-Elk4-zym/peaks.txt|/data/home/fongam//data/chipseq/BLRP/lan/BLRP-MKL-zym/peaks.txt|/data/home/fongam//data/chipseq/BLRP/lan/BLRP-Srf-zym/peaks.txt|/data/home/fongam//data/chipseq/ThioMac/new/ThioMac-SRF-noClones/peaks.txt	Intergenic	NA	-26619	NM_008321	15903	Mm.110	NM_008321	ENSMUSG00000007872	Id3	Hlh462|Idb3|bHLHb25	inhibitor of DNA binding 3	0.03	0.566085	52.71
Merge-chr8-72930330-0	chr8	72930130	72930530	+	21	/data/home/fongam//data/chipseq/BLRP/lan/BLRP-Srf-zym/peaks.txt|/data/home/fongam//data/chipseq/ThioMac/new/ThioMac-SRF-noClones/peaks.txt	Intergenic	NA	-4962	NM_145596	234366	Mm.270044	NM_001113345	ENSMUSG00000036180	Gatad2a	1110066C11Rik|BC031407|C80248|MGC29315|MGC36975	GATA zinc finger domain containing 2A	0.02267	0.540201	52.71
Merge-chr5-66168320-0	chr5	66168120	66168520	+	19.5	/data/home/fongam//data/chipseq/BLRP/lan/BLRP-Srf-zym/peaks.txt|/data/home/fongam//data/chipseq/ThioMac/new/ThioMac-SRF-noClones/peaks.txt	intron (NM_001081105, intron 1 of 2)	NA	25616	NM_001081105	74734	Mm.20323	NM_001081105	ENSMUSG00000029204	Rhoh	5830400A04Rik|AU019774|Arhh	ras homolog gene family, member H	0.0125	0.516209	52.71
Specific-4311-chr11-47	chr11	87531820	87532220	+	19	/data/home/fongam//data/chipseq/BLRP/lan/BLRP-Srf-zym/peaks.txt	intron (NM_172448, intron 2 of 9)	NA	-21740	NM_009296	20922	Mm.622	NM_009296	ENSMUSG00000020485	Supt4h1	AL022777|Supt4h	suppressor of Ty 4 homolog 1 (S. cerevisiae)	0.022346	0.501393	52.71
Specific-5644-chr10-29	chr10	51148103	51148503	+	19	/data/home/fongam//data/chipseq/BLRP/lan/BLRP-Srf-zym/peaks.txt	Intergenic	NA	-20791	NM_008147	14727	Mm.439661	NM_008147	ENSMUSG00000062593	Gp49a	gp49	glycoprotein 49 A	0.0025	0.428928	52.71
Merge-chr3-96070823-0	chr3	96070623	96071023	+	17.5	/data/home/fongam//data/chipseq/BLRP/lan/BLRP-Srf-zym/peaks.txt|/data/home/fongam//data/chipseq/ThioMac/new/ThioMac-SRF-noClones/peaks.txt	Intergenic	NA	10421	NM_023320	67220	Mm.458147	NM_023320	ENSMUSG00000015745	Plekho1	2810052M02Rik|Ckip1|JZA-20|Jza2|MGC151380	pleckstrin homology domain containing, family O member 1	0.018717	0.553191	52.71
Specific-2612-chr18-15	chr18	9734815	9735215	+	15	/data/home/fongam//data/chipseq/BLRP/lan/BLRP-Srf-zym/peaks.txt	intron (NM_130449, intron 2 of 9)	NA	27369	NM_130449	140792	Mm.218571	NM_130449	ENSMUSG00000036103	Colec12	CL-P1|SRCL|Scara4	collectin sub-family member 12	0.006536	0.374593	52.71
Specific-5146-chr7-57	chr7	43447854	43448254	+	15	/data/home/fongam//data/chipseq/BLRP/lan/BLRP-Srf-zym/peaks.txt	intron (NM_172482, intron 1 of 3)	NA	426	NM_172482	210105	Mm.234422	XM_145574	ENSMUSG00000030469	Zfp719	8030458J18|9430094P17Rik|C630016O21Rik|mszf6	zinc finger protein 719	0.05	0.566085	52.71
Merge-chr11-101798096-0	chr11	101797896	101798296	+	12.5	/data/home/fongam//data/chipseq/BLRP/lan/BLRP-Srf-zym/peaks.txt|/data/home/fongam//data/chipseq/ThioMac/new/ThioMac-SRF-noClones/peaks.txt	intron (NM_028207, intron 1 of 2)	NA	2764	NM_028207	72349	Mm.229761	NM_028207	ENSMUSG00000003518	Dusp3	2210015O03Rik|5031436O03Rik|T-DSP11|VHR	dual specificity phosphatase 3 (vaccinia virus phosphatase VH1-related)	0.028205	0.57289	52.71
Merge-chr1-40819833-0	chr1	40819633	40820033	+	11.5	/data/home/fongam//data/chipseq/BLRP/lan/BLRP-Elk4-zym/peaks.txt|/data/home/fongam//data/chipseq/BLRP/lan/BLRP-Srf-zym/peaks.txt	Intergenic	NA	69686	NM_001081198	381339	Mm.395273	NM_001081198	ENSMUSG00000079588	Tmem182	2310079P10Rik|AI414494	transmembrane protein 182	0.015	0.46384	52.71
Merge-chr15-79568668-0	chr15	79568468	79568868	+	11	/data/home/fongam//data/chipseq/BLRP/lan/BLRP-Elk4-notx/peaks.txt|/data/home/fongam//data/chipseq/BLRP/lan/BLRP-MKL-zym/peaks.txt|/data/home/fongam//data/chipseq/BLRP/lan/BLRP-Srf-zym/peaks.txt|/data/home/fongam//data/chipseq/ThioMac/new/ThioMac-SRF-noClones/peaks.txt	intron (NM_194342, intron 1 of 16)	NA	1117	NM_194342	223697	Mm.202715	NM_194342	ENSMUSG00000042524	Sun2	AI551766|B230369L08Rik|C030011B15|Unc84b	Sad1 and UNC84 domain containing 2	0.0175	0.548628	52.71
Merge-chr5-5521020-0	chr5	5520820	5521220	+	10.67	/data/home/fongam//data/chipseq/BLRP/lan/BLRP-MKL-zym/peaks.txt|/data/home/fongam//data/chipseq/BLRP/lan/BLRP-Srf-zym/peaks.txt|/data/home/fongam//data/chipseq/ThioMac/new/ThioMac-SRF-noClones/peaks.txt	promoter (NM_022890)	NA	-38	NM_022890	64945	Mm.40132	NM_022890	ENSMUSG00000046798	Cldn12	-	claudin 12	0.05	0.523691	52.71
Merge-chr19-5725450-0	chr19	5725250	5725650	+	10	/data/home/fongam//data/chipseq/BLRP/lan/BLRP-Srf-zym/peaks.txt|/data/home/fongam//data/chipseq/ThioMac/new/ThioMac-SRF-noClones/peaks.txt	intron (NM_001114595, intron 1 of 17)	NA	867	NM_001114595	114601	Mm.210447	NM_001114595	ENSMUSG00000024937	Ehbp1l1	G430002G23Rik	EH domain binding protein 1-like 1	0.015	0.563591	52.71
Specific-6210-chr4-131	chr4	146740271	146740671	+	9	/data/home/fongam//data/chipseq/BLRP/lan/BLRP-Srf-zym/peaks.txt	intron (NM_133201, intron 3 of 18)	NA	8148	NM_133201	170731	Mm.154312	NM_133201	ENSMUSG00000029020	Mfn2	D630023P19Rik|Fzo	mitofusin 2	0.0025	0.513716	52.71
Specific-2607-chr11-98	chr11	121557572	121557972	+	9	/data/home/fongam//data/chipseq/BLRP/lan/BLRP-Elk4-zym/peaks.txt	Intergenic	NA	39255	NM_144797	210029	Mm.153566	NM_144797	ENSMUSG00000039208	Metrnl	9430048M07Rik|BC019776|MGC25696	meteorin, glial cell differentiation regulator-like	0.0025	0.498753	52.71
Specific-6308-chr2-147	chr2	11347483	11347883	+	9	/data/home/fongam//data/chipseq/BLRP/lan/BLRP-Srf-zym/peaks.txt	Intergenic	NA	72260	NM_001177754	170768	Mm.19669	NM_001177752	ENSMUSG00000026773	Pfkfb3	E330010H22Rik|iPFK-2|uPFK-2	6-phosphofructo-2-kinase/fructose-2,6-biphosphatase 3	0.0125	0.551122	52.71
Specific-1790-chr6-19	chr6	140640958	140641358	+	8	/data/home/fongam//data/chipseq/BLRP/lan/BLRP-Elk4-notx/peaks.txt	Intergenic	NA	54454	NM_009637	11569	Mm.479349	NM_001005605	ENSMUSG00000030232	Aebp2	AU023766|B230313N05Rik	AE binding protein 2	0.02	0.491272	52.71
Specific-3081-chr8-135	chr8	122230379	122230779	+	8	/data/home/fongam//data/chipseq/BLRP/lan/BLRP-Srf-zym/peaks.txt	promoter (NM_024219)	NA	64	NM_024219	68196	Mm.358714	NM_024219	ENSMUSG00000031839	Hsbp1	0610007A03Rik|AA408769|Hsp25	heat shock factor binding protein 1	0.0975	0.680798	52.71
Specific-655-chr16-28	chr16	93492503	93492903	+	7	/data/home/fongam//data/chipseq/BLRP/lan/BLRP-Elk4-zym/peaks.txt	promoter (NM_145482)	NA	-348	NM_145482	224440	Mm.10628	NM_145482	ENSMUSG00000022948	Setd4	AY037804|C21orf18|ORF21	SET domain containing 4	0.06	0.600998	52.71
Specific-5190-chr16-87	chr16	10483522	10483922	+	7	/data/home/fongam//data/chipseq/BLRP/lan/BLRP-Srf-zym/peaks.txt	intron (NM_177562, intron 4 of 22)	NA	24757	NM_177562	74374	Mm.159176	NM_177562	ENSMUSG00000068663	Clec16a	4932416N17Rik|AW742259|KIAA0350|mKIAA0350	C-type lectin domain family 16, member A	0	0.464912	52.71
Specific-2365-chr4-65	chr4	132978975	132979375	+	7	/data/home/fongam//data/chipseq/BLRP/lan/BLRP-Elk4-zym/peaks.txt	intron (NM_001080819, intron 4 of 19)	NA	-34452	NM_178698	230801	Mm.217004	NM_001145955	ENSMUSG00000043257	Pigv	B330013B03|D430024F16Rik	phosphatidylinositol glycan anchor biosynthesis, class V	0.02	0.518703	52.71
Specific-2448-chr6-221	chr6	88040679	88041079	+	6	/data/home/fongam//data/chipseq/BLRP/lan/BLRP-Srf-zym/peaks.txt	Intergenic	NA	-9235	NM_133933	103963	Mm.188544	NM_133933	ENSMUSG00000030062	Rpn1	AU018702|D6Wsu137e|Rpn-1	ribophorin I	0.0575	0.571072	52.71
Specific-1596-chr9-174	chr9	7219577	7219977	+	6	/data/home/fongam//data/chipseq/BLRP/lan/BLRP-Srf-zym/peaks.txt	Intergenic	NA	35211	NM_029775	76863	Mm.325066	NM_029775	ENSMUSG00000032002	Dcun1d5	3110001A18Rik|4833420K19Rik|AW060460|D430047L21Rik	DCN1, defective in cullin neddylation 1, domain containing 5 (S. cerevisiae)	0.005	0.369077	52.71
Specific-231-chr18-32520164-0	chr18	32519964	32520364	+	6	/data/home/fongam//data/chipseq/ThioMac/new/ThioMac-SRF-noClones/peaks.txt	promoter (NM_001083334)	NA	-63	NM_001083334	30948	Mm.4383	NM_001083334	ENSMUSG00000024381	Bin1	ALP-1|Amphl|BRAMP-2|SH3P9	bridging integrator 1	0.080495	0.683077	52.71
Specific-1914-chr14-149	chr14	63281555	63281955	+	6	/data/home/fongam//data/chipseq/BLRP/lan/BLRP-Srf-zym/peaks.txt	intron (NM_026322, intron 6 of 10)	NA	128258	NM_026322	110265	Mm.26713	NM_026322	ENSMUSG00000054733	Msra	2310045J23Rik|6530413P12Rik|MGC101976|MSR-A	methionine sulfoxide reductase A	0.037037	0.428571	52.71
Specific-5671-chr1-3	chr1	33935372	33935772	+	6	/data/home/fongam//data/chipseq/BLRP/lan/BLRP-MKL-zym/peaks.txt	Intergenic	NA	-20799	NM_133833	13518	Mm.478284	NM_133833	ENSMUSG00000026131	Dst	2310001O04Rik|A830042E19Rik|AW554249|BP230|BPAG1-n|Bpag|Bpag1|Macf2|ah|athetoid|dt|mKIAA0728|nmf203|nmf339	dystonin	0.0125	0.438903	52.71
Specific-2758-chr3-219	chr3	83930701	83931101	+	6	/data/home/fongam//data/chipseq/BLRP/lan/BLRP-Srf-zym/peaks.txt	Intergenic	NA	-3366	NM_011905	24088	Mm.87596	NM_011905	ENSMUSG00000027995	Tlr2	Ly105	toll-like receptor 2	0.0175	0.481297	52.71
Specific-5252-chrX-49	chrX	34579398	34579798	+	6	/data/home/fongam//data/chipseq/BLRP/lan/BLRP-Srf-zym/peaks.txt	exon (NM_133690, exon 8 of 8)	NA	18704	NM_133690	67821	Mm.60134	NM_133690	ENSMUSG00000016327	Atp1b4	1110020B02Rik	ATPase, (Na+)/K+ transporting, beta 4 polypeptide	0.0075	0.438903	52.71
Specific-6916-chr2-538	chr2	151225128	151225528	+	5	/data/home/fongam//data/chipseq/BLRP/lan/BLRP-Srf-zym/peaks.txt	Intergenic	NA	-8612	NM_008019	14225	Mm.381214	NM_008019	ENSMUSG00000032966	Fkbp1a	12kDa|FKBP12|FKBP12-T1|FKBP12-T2|Fkbp|Fkbp1|mFKBP1|mFKBP12	FK506 binding protein 1a	0.008163	0.53012	52.71
Specific-6582-chr1-354	chr1	16641980	16642380	+	5	/data/home/fongam//data/chipseq/BLRP/lan/BLRP-Srf-zym/peaks.txt	promoter (NM_026456)	NA	-101	NM_026456	67923	Mm.289248	NM_026456	ENSMUSG00000079658	Tceb1	2610043E24Rik|2610301I15Rik|AA407206|AI987979|AW049146	transcription elongation factor B (SIII), polypeptide 1	0.07	0.586035	52.71
Specific-2925-chr7-8	chr7	43447739	43448139	+	5	/data/home/fongam//data/chipseq/BLRP/lan/BLRP-MKL-zym/peaks.txt	intron (NM_172482, intron 1 of 3)	NA	311	NM_172482	210105	Mm.234422	XM_145574	ENSMUSG00000030469	Zfp719	8030458J18|9430094P17Rik|C630016O21Rik|mszf6	zinc finger protein 719	0.0525	0.571072	52.71
Specific-1822-chr15-257	chr15	80840566	80840966	+	5	/data/home/fongam//data/chipseq/BLRP/lan/BLRP-Srf-zym/peaks.txt	exon (NM_001082536, exon 14 of 14)	NA	35746	NM_134091	105835	Mm.274943	NM_134091	ENSMUSG00000042303	Sgsm3	1810012I01Rik|AI428557|BB175482|Cip85|R75178|RUSC3|Rutbc3	small G protein signaling modulator 3	0.0175	0.623441	52.71
Specific-1358-chr3-338	chr3	84969738	84970138	+	5	/data/home/fongam//data/chipseq/BLRP/lan/BLRP-Srf-zym/peaks.txt	NA	NA	19866	NM_001177774	50754	Mm.196475	NM_001177773	ENSMUSG00000028086	Fbxw7	1110001A17Rik|AGO|Cdc4|Fbw7|Fbwd6|Fbx30|Fbxo30|Fbxw6|SEL-10	F-box and WD-40 domain protein 7	0.014493	0.460432	52.71
Specific-7067-chr15-215	chr15	59032021	59032421	+	5	/data/home/fongam//data/chipseq/BLRP/lan/BLRP-Srf-zym/peaks.txt	Intergenic	NA	-112552	NM_009270	20775	Mm.296169	NM_009270	ENSMUSG00000022351	Sqle	AI323792	squalene epoxidase	0.03	0.548628	52.71
Specific-6316-chr13-8	chr13	111037404	111037804	+	5	/data/home/fongam//data/chipseq/BLRP/lan/BLRP-MKL-zym/peaks.txt	intron (NM_011056, intron 8 of 16)	NA	363480	NM_023852	67295	Mm.151600	NM_023852	ENSMUSG00000021700	Rab3c	2700062I01Rik|3110015B08Rik|3110037E15Rik|AI850886|MGC124069	RAB3C, member RAS oncogene family	0.005	0.406484	52.71
Specific-3851-chr4-10	chr4	140830276	140830676	+	5	/data/home/fongam//data/chipseq/BLRP/lan/BLRP-MKL-zym/peaks.txt	Intergenic	NA	12238	NR_030695	320456	Mm.32859	NR_030695		B330016D10Rik	-	RIKEN cDNA B330016D10 gene	0.040816	0.465116	52.71
Merge-chr6-146142852-0	chr6	146142652	146143052	+	57	/data/home/fongam//data/chipseq/BLRP/lan/BLRP-Srf-zym/peaks.txt|/data/home/fongam//data/chipseq/ThioMac/new/ThioMac-SRF-noClones/peaks.txt	intron (NM_010586, intron 47 of 55)	NA	251546	NM_010656	16651	Mm.49689	NM_010656	ENSMUSG00000030255	Sspn	Krag	sarcospan	0.0075	0.456359	52.71
Merge-chr2-30521997-0	chr2	30521797	30522197	+	23	/data/home/fongam//data/chipseq/BLRP/lan/BLRP-Srf-zym/peaks.txt|/data/home/fongam//data/chipseq/ThioMac/new/ThioMac-SRF-noClones/peaks.txt	Intergenic	NA	101719	NM_198000	73598	Mm.34166	NM_198000	ENSMUSG00000044320	1700001O22Rik	1700113K14Rik|4930549G18Rik	RIKEN cDNA 1700001O22 gene	0.021127	0.517483	52.71
Merge-chr4-118603781-0	chr4	118603581	118603981	+	22.2	/data/home/fongam//data/chipseq/BLRP/lan/BLRP-Elk4-notx/peaks.txt|/data/home/fongam//data/chipseq/BLRP/lan/BLRP-Elk4-zym/peaks.txt|/data/home/fongam//data/chipseq/BLRP/lan/BLRP-MKL-zym/peaks.txt|/data/home/fongam//data/chipseq/BLRP/lan/BLRP-Srf-zym/peaks.txt|/data/home/fongam//data/chipseq/ThioMac/new/ThioMac-SRF-noClones/peaks.txt	Intergenic	NA	-2896	NM_011400	20525	Mm.21002	NM_011400	ENSMUSG00000028645	Slc2a1	Glut-1|Glut1	solute carrier family 2 (facilitated glucose transporter), member 1	0.045	0.571072	52.71
Merge-chr5-125681745-0	chr5	125681545	125681945	+	21.67	/data/home/fongam//data/chipseq/BLRP/lan/BLRP-Elk4-notx/peaks.txt|/data/home/fongam//data/chipseq/BLRP/lan/BLRP-Srf-zym/peaks.txt|/data/home/fongam//data/chipseq/ThioMac/new/ThioMac-SRF-noClones/peaks.txt	Intergenic	NA	-1767	NM_019639	22190	Mm.331	XM_001471699	ENSMUSG00000008348	Ubc	2700054O04Rik|AI194771|Rps27a|TI-225|Uba52|Ubb	ubiquitin C	0.015	0.481297	52.71
Specific-92-chr4-44	chr4	140878010	140878410	+	21	/data/home/fongam//data/chipseq/BLRP/lan/BLRP-Srf-zym/peaks.txt	promoter (NM_133754)	NA	-82	NM_133754	74202	Mm.479564	NM_001163256	ENSMUSG00000006219	Fblim1	2410043F08Rik|Cal|Gt10	filamin binding LIM protein 1	0.042373	0.563025	52.71
Specific-1754-chr17-8	chr17	19363171	19363571	+	17	/data/home/fongam//data/chipseq/BLRP/lan/BLRP-Elk4-notx/peaks.txt	Intergenic	NA	-1725	NM_001104564	224572	Mm.469856	NM_001104564		Vmn2r102	EG224572	vomeronasal 2, receptor 102	0	0.363636	52.71
Merge-chr16-31983901-0	chr16	31983701	31984101	+	16	/data/home/fongam//data/chipseq/BLRP/lan/BLRP-Srf-zym/peaks.txt|/data/home/fongam//data/chipseq/ThioMac/new/ThioMac-SRF-noClones/peaks.txt	intron (NM_177326, intron 1 of 14)	NA	15119	NM_177326	224105	Mm.234204	NM_177326	ENSMUSG00000022781	Pak2	A130002K10Rik|AI836325|D16Ertd269e|KIAA4182|PAK-2|mKIAA4182	p21 protein (Cdc42/Rac)-activated kinase 2	0.015	0.431421	52.71
Specific-226-chr2-78	chr2	129029644	129030044	+	15	/data/home/fongam//data/chipseq/BLRP/lan/BLRP-Srf-zym/peaks.txt	Intergenic	NA	-28431	NM_010554	16175	Mm.15534	NM_010554	ENSMUSG00000027399	Il1a	Il-1a	interleukin 1 alpha	0.0125	0.508728	52.71
Specific-1671-chr5-103	chr5	122405903	122406303	+	12	/data/home/fongam//data/chipseq/BLRP/lan/BLRP-Srf-zym/peaks.txt	Intergenic	NA	-7424	NM_183307	330188	Mm.386907	NM_183307	ENSMUSG00000043036	Ccdc63	4921511C16Rik	coiled-coil domain containing 63	0.015	0.468828	52.71
Merge-chr11-68832297-0	chr11	68832097	68832497	+	11.5	/data/home/fongam//data/chipseq/BLRP/lan/BLRP-Srf-zym/peaks.txt|/data/home/fongam//data/chipseq/ThioMac/new/ThioMac-SRF-noClones/peaks.txt	NA	NA	191	NR_026565	68964	Mm.478946	NM_001013256	ENSMUSG00000020898	1500010J02Rik	AAF-132|AAF132|Ctc1	RIKEN cDNA 1500010J02 gene	0.045016	0.557692	52.71
Specific-11-chr1-113	chr1	182240338	182240738	+	11	/data/home/fongam//data/chipseq/BLRP/lan/BLRP-Srf-zym/peaks.txt	intron (NM_001081175, intron 2 of 7)	NA	-73314	NR_003623	277333	Mm.389223	NR_003623		Gm5069	EG277333|MGC68323	glyceraldehyde-3-phosphate dehydrogenase pseudogene	0.0475	0.578554	52.71
Merge-chr11-101258369-0	chr11	101258169	101258569	+	10	/data/home/fongam//data/chipseq/BLRP/lan/BLRP-Elk4-notx/peaks.txt|/data/home/fongam//data/chipseq/BLRP/lan/BLRP-Elk4-zym/peaks.txt|/data/home/fongam//data/chipseq/BLRP/lan/BLRP-Srf-zym/peaks.txt	promoter (NM_011289)	NA	34	NM_011289	19942	Mm.439813	NM_011289	ENSMUSG00000063316	Rpl27	MGC103134	ribosomal protein L27	0.045	0.573566	52.71
Specific-3320-chr1-162	chr1	193791751	193792151	+	9	/data/home/fongam//data/chipseq/BLRP/lan/BLRP-Srf-zym/peaks.txt	intron (NM_011633, intron 1 of 9)	NA	1220	NM_011633	22033	Mm.389227	NM_011633		Traf5	-	TNF receptor-associated factor 5	0.0125	0.541147	52.71
Specific-7128-chr17-70	chr17	27987633	27988033	+	8	/data/home/fongam//data/chipseq/BLRP/lan/BLRP-Srf-zym/peaks.txt	intron (NM_011145, intron 2 of 7)	NA	27490	NM_011145	19015	Mm.328914	NM_011145	ENSMUSG00000002250	Ppard	NUC-1|NUC1|Nr1c2|PPAR-beta|PPAR-delta|PPAR[b]|PPARdelta|Pparb|Pparb/d	peroxisome proliferator activator receptor delta	0.026415	0.556391	52.71
Specific-4194-chr3-174	chr3	55385460	55385860	+	7	/data/home/fongam//data/chipseq/BLRP/lan/BLRP-Srf-zym/peaks.txt	intron (NM_001111053, intron 3 of 6)	NA	55205	NM_001111053	13175	Mm.472264	NM_001111051	ENSMUSG00000027797	Dclk1	1700113D08Rik|2810480F11Rik|AI836758|Click-I|Cpg16|Dcamkl1|Dcl|Dclk|mKIAA0369	doublecortin-like kinase 1	0.015	0.466334	52.71
Specific-2963-chr18-59	chr18	46651343	46651743	+	7	/data/home/fongam//data/chipseq/BLRP/lan/BLRP-Srf-zym/peaks.txt	promoter (NM_173423)	NA	-241	NM_173423	240263	Mm.393068	NM_173423	ENSMUSG00000033319	Fem1c	2610312A07Rik|3632443A22Rik|AI646567	fem-1 homolog c (C.elegans)	0.075	0.625935	52.71
Specific-137-chr8-225	chr8	97067985	97068385	+	6	/data/home/fongam//data/chipseq/BLRP/lan/BLRP-Srf-zym/peaks.txt	promoter (NM_013602)	NA	-33	NM_013602	17748	Mm.192991	NM_013602	ENSMUSG00000031765	Mt1	MT-I|Mt-1	metallothionein 1	0.08	0.59601	52.71
Specific-3907-chr7-394	chr7	45325003	45325403	+	5	/data/home/fongam//data/chipseq/BLRP/lan/BLRP-Srf-zym/peaks.txt	Intergenic	NA	2725	NM_010240	14325	Mm.478511	NM_010240	ENSMUSG00000050708	Ftl1	Ftl|Ftl-1|MGC102130|MGC102131|MGC118079|MGC118080	ferritin light chain 1	0.0175	0.521197	52.71
Specific-206-chr14-171	chr14	29422095	29422495	+	5	/data/home/fongam//data/chipseq/BLRP/lan/BLRP-Srf-zym/peaks.txt	Intergenic	NA	17026	NM_011103	18753	Mm.2314	NM_011103	ENSMUSG00000021948	Prkcd	AI385711|D14Ertd420e|PKC[d]|PKCdelta|Pkcd	protein kinase C, delta	0.011111	0.525735	52.71
Specific-6876-chr10-297	chr10	66420885	66421285	+	5	/data/home/fongam//data/chipseq/BLRP/lan/BLRP-Srf-zym/peaks.txt	intron (NM_178606, intron 5 of 7)	NA	71129	NM_178606	28193	Mm.41272	NM_178606	ENSMUSG00000019873	Reep3	AI265725|AW742655|D10Ucla1	receptor accessory protein 3	0	0.450704	52.71
Merge-chr1-127262217-0	chr1	127262017	127262417	+	30.5	/data/home/fongam//data/chipseq/BLRP/lan/BLRP-Srf-zym/peaks.txt|/data/home/fongam//data/chipseq/ThioMac/new/ThioMac-SRF-noClones/peaks.txt	intron (NM_023735, intron 1 of 11)	NA	819	NM_023735	74117	Mm.183102	NM_023735	ENSMUSG00000026341	Actr3	1200003A09Rik|Arp3|MGC118188	ARP3 actin-related protein 3 homolog (yeast)	0.045	0.483791	52.71
Specific-5386-chr19-33	chr19	42071186	42071586	+	14	/data/home/fongam//data/chipseq/BLRP/lan/BLRP-Srf-zym/peaks.txt	NA	NA	-17963	NM_020033	56642	Mm.143737	NM_020033	ENSMUSG00000025172	Ankrd2	Arpp|mArpp	ankyrin repeat domain 2 (stretch responsive muscle)	0.01	0.511222	52.71
Merge-chr2-24133920-0	chr2	24133720	24134120	+	14	/data/home/fongam//data/chipseq/BLRP/lan/BLRP-Srf-zym/peaks.txt|/data/home/fongam//data/chipseq/ThioMac/new/ThioMac-SRF-noClones/peaks.txt	Intergenic	NA	20715	NM_153077	215274	Mm.218750	NM_153077	ENSMUSG00000046845	Il1f10	MGC130267|MGC130268	interleukin 1 family, member 10	0.0125	0.453865	52.71
Specific-135-chr8-94	chr8	75350356	75350756	+	9	/data/home/fongam//data/chipseq/BLRP/lan/BLRP-Srf-zym/peaks.txt	promoter (NM_007944)	NA	-93	NM_007944	13859	Mm.288894	NM_001122832	ENSMUSG00000006276	Eps15l1	9830147J04Rik|AI593686|Eps15-rs|Eps15R	epidermal growth factor receptor pathway substrate 15-like 1	0.09	0.640898	52.71
Specific-1215-chr6-117	chr6	146127893	146128293	+	9	/data/home/fongam//data/chipseq/BLRP/lan/BLRP-Srf-zym/peaks.txt	intron (NM_010586, intron 50 of 55)	NA	236787	NM_010656	16651	Mm.49689	NM_010656	ENSMUSG00000030255	Sspn	Krag	sarcospan	0.041667	0.472973	52.71
Merge-chr1-196696111-0	chr1	196695911	196696311	+	7.5	/data/home/fongam//data/chipseq/BLRP/lan/BLRP-Elk4-zym/peaks.txt|/data/home/fongam//data/chipseq/BLRP/lan/BLRP-Srf-zym/peaks.txt	Intergenic	NA	-18428	NR_033564	320400	Mm.417608	NR_033564		C030002c11rik	-	hypothetical LOC320400	0.005	0.481297	52.71
Specific-5728-chr7-311	chr7	132413937	132414337	+	6	/data/home/fongam//data/chipseq/BLRP/lan/BLRP-Srf-zym/peaks.txt	intron (NM_016978, intron 1 of 9)	NA	604	NM_016978	18242	Mm.13694	NM_016978	ENSMUSG00000030934	Oat	AI194874	ornithine aminotransferase	0.0325	0.531172	52.71
Specific-4849-chr18-6	chr18	33023484	33023884	+	5	/data/home/fongam//data/chipseq/BLRP/lan/BLRP-MKL-zym/peaks.txt	Intergenic	NA	43449	NM_001110016	225348	Mm.38816	NM_001110015	ENSMUSG00000038299	Wdr36	5730444A13Rik|MGC38421|Ta-wdrp	WD repeat domain 36	0.01	0.496259	52.71
Specific-3431-chr1-358	chr1	34772450	34772850	+	5	/data/home/fongam//data/chipseq/BLRP/lan/BLRP-Srf-zym/peaks.txt	intron (NM_001160235, intron 3 of 7)	NA	14946	NM_001160235	214469	Mm.120151	NM_001160235	ENSMUSG00000037503	Fam168b	KIAA4042|MGC58017|mKIAA4042	family with sequence similarity 168, member B	0.0175	0.526185	52.71
Specific-2157-chr7-451	chr7	102124243	102124643	+	5	/data/home/fongam//data/chipseq/BLRP/lan/BLRP-Srf-zym/peaks.txt	promoter (NM_019566)	NA	-504	NM_019566	56212	Mm.259795	NM_019566	ENSMUSG00000073982	Rhog	2810426G09Rik|Arhg|Sid10750	ras homolog gene family, member G	0.0625	0.673317	52.71
Specific-6672-chr10-5	chr10	88872831	88873231	+	5	/data/home/fongam//data/chipseq/BLRP/lan/BLRP-MKL-zym/peaks.txt	intron (NM_001033331, intron 1 of 10)	NA	735	NM_001079876	237436	Mm.11982	NM_001033331	ENSMUSG00000074802	Gas2l3	8430435B07Rik|Gm240	growth arrest-specific 2 like 3	0.03	0.523691	52.71
Specific-2498-chr1-388	chr1	65781850	65782250	+	5	/data/home/fongam//data/chipseq/BLRP/lan/BLRP-Srf-zym/peaks.txt	Intergenic	NA	-78748	NM_027010	12969	Mm.275362	NM_027010	ENSMUSG00000025945	Crygf	3110001K11Rik|Cryg-2|DGcry-2|Len-2	crystallin, gamma F	0.0025	0.359102	52.71
Merge-chr9-98992757-0	chr9	98992557	98992957	+	32	/data/home/fongam//data/chipseq/BLRP/lan/BLRP-Srf-zym/peaks.txt|/data/home/fongam//data/chipseq/ThioMac/new/ThioMac-SRF-noClones/peaks.txt	Intergenic	NA	-43194	NM_029094	74769	Mm.213128	NM_029094	ENSMUSG00000032462	Pik3cb	1110001J02Rik|AI447572|MGC150132|p110beta	phosphatidylinositol 3-kinase, catalytic, beta polypeptide	NA	NA	52.71
Specific-5751-chr4-172	chr4	8844384	8844784	+	7	/data/home/fongam//data/chipseq/BLRP/lan/BLRP-Srf-zym/peaks.txt	Intergenic	NA	226516	NM_001081417	320790	Mm.138792	NM_001081417	ENSMUSG00000041235	Chd7	A730019I05Rik|Cycn|Cyn|Dz|Edy|Flo|Lda|Mt|Obt|Todo|WBE1|Whi	chromodomain helicase DNA binding protein 7	0.009772	0.466019	52.71
Specific-762-chr10-325	chr10	80922702	80923102	+	5	/data/home/fongam//data/chipseq/BLRP/lan/BLRP-Srf-zym/peaks.txt	intron (NM_010304, intron 1 of 6)	NA	4452	NM_010304	14676	Mm.1546	NM_010304	ENSMUSG00000034792	Gna15	G[a]15|Galpha15	guanine nucleotide binding protein, alpha 15	0.0075	0.528678	52.71
Specific-983-chr4-417	chr4	135511831	135512231	+	5	/data/home/fongam//data/chipseq/BLRP/lan/BLRP-Srf-zym/peaks.txt	intron (NM_001008232, intron 17 of 24)	NA	-8002	NM_011542	21401	Mm.112	NM_011542	ENSMUSG00000001604	Tcea3	S-II|SII-K1	transcription elongation factor A (SII), 3	0.01	0.543641	52.71
Merge-chr4-140454211-0	chr4	140454011	140454411	+	20.67	/data/home/fongam//data/chipseq/BLRP/lan/BLRP-Elk4-notx/peaks.txt|/data/home/fongam//data/chipseq/BLRP/lan/BLRP-Elk4-zym/peaks.txt|/data/home/fongam//data/chipseq/BLRP/lan/BLRP-Srf-zym/peaks.txt	intron (NM_172518, intron 4 of 9)	NA	-31821	NM_001081174	76166	Mm.458647	NM_001081174	ENSMUSG00000073733	6330545A04Rik	Gm723	RIKEN cDNA 6330545A04 gene	0.015707	0.390625	52.71
Specific-1745-chr4-92	chr4	47324445	47324845	+	10	/data/home/fongam//data/chipseq/BLRP/lan/BLRP-Srf-zym/peaks.txt	intron (NM_009928, intron 33 of 39)	NA	-49760	NM_009370	21812	Mm.197552	XM_977763	ENSMUSG00000007613	Tgfbr1	ALK5|AU017191|Alk-5|TbetaR-I|TbetaRI	transforming growth factor, beta receptor I	0.0075	0.468828	52.71
Specific-3812-chrX-5	chrX	71896557	71896957	+	5	/data/home/fongam//data/chipseq/BLRP/lan/BLRP-MKL-zym/peaks.txt	Intergenic	NA	-65833	NM_175122	67790	Mm.45148	NM_175122	ENSMUSG00000031202	Rab39b	6330580M05Rik	RAB39B, member RAS oncogene family	0.022727	0.269663	52.71
Specific-2825-chr15-74913029-0	chr15	74912829	74913229	+	11	/data/home/fongam//data/chipseq/ThioMac/new/ThioMac-SRF-noClones/peaks.txt	Intergenic	NA	26175	NM_001099217	100041546	Mm.1583	XM_001477071	ENSMUSG00000022584	Ly6c2	Ly-6C.2|MGC103163	lymphocyte antigen 6 complex, locus C2	0	0.178571	52.71
Specific-4360-chr1-63	chr1	182687420	182687820	+	7	/data/home/fongam//data/chipseq/BLRP/lan/BLRP-Elk4-zym/peaks.txt	promoter (NM_145943)	NA	-206	NM_145943	208768	Mm.272625	NM_145943	ENSMUSG00000038806	BC031781	MGC30618	cDNA sequence BC031781	0.095	0.67581	52.71
Merge-chr5-143194328-0	chr5	143194128	143194528	+	20.5	/data/home/fongam//data/chipseq/BLRP/lan/BLRP-MKL-zym/peaks.txt|/data/home/fongam//data/chipseq/BLRP/lan/BLRP-Srf-zym/peaks.txt	Intergenic	NA	-22464	NM_007393	11461	Mm.469717	NM_007393	ENSMUSG00000029580	Actb	Actx|E430023M04Rik|beta-actin	actin, beta	0.06469	0.627346	52.71
Merge-chr3-108690560-0	chr3	108690360	108690760	+	41.33	/data/home/fongam//data/chipseq/BLRP/lan/BLRP-Elk4-zym/peaks.txt|/data/home/fongam//data/chipseq/BLRP/lan/BLRP-MKL-zym/peaks.txt|/data/home/fongam//data/chipseq/BLRP/lan/BLRP-Srf-zym/peaks.txt	promoter (NM_026198)	NA	-38	NM_026198	67495	Mm.32615	NM_026198	ENSMUSG00000068732	Tmem167b	2010200O16Rik	transmembrane protein 167B	0.0775	0.57606	52.71
Merge-chr11-84732626-0	chr11	84732426	84732826	+	55.5	/data/home/fongam//data/chipseq/BLRP/lan/BLRP-MKL-zym/peaks.txt|/data/home/fongam//data/chipseq/BLRP/lan/BLRP-Srf-zym/peaks.txt	promoter (NM_001005223)	NA	-75	NM_001005223	448850	Mm.379733	NM_001005223	ENSMUSG00000020526	Znhit3	MGC107312|Myohd1|Trip3	zinc finger, HIT type 3	0.046729	0.486068	52.71
Merge-chr15-59589444-0	chr15	59589244	59589644	+	42.5	/data/home/fongam//data/chipseq/BLRP/lan/BLRP-Srf-zym/peaks.txt|/data/home/fongam//data/chipseq/ThioMac/new/ThioMac-SRF-noClones/peaks.txt	Intergenic	NA	111109	NM_144549	211770	Mm.40298	NM_144549	ENSMUSG00000032501	Trib1	A530090O15Rik|TRB-1|Trb1	tribbles homolog 1 (Drosophila)	0.01	0.571072	43.92
Merge-chr5-142693154-0	chr5	142692954	142693354	+	42.5	/data/home/fongam//data/chipseq/BLRP/lan/BLRP-Srf-zym/peaks.txt|/data/home/fongam//data/chipseq/ThioMac/new/ThioMac-SRF-noClones/peaks.txt	intron (NM_199068, intron 2 of 8)	NA	-23251	NM_172725	231855	Mm.78250	NM_172725	ENSMUSG00000039623	C330006K01Rik	KIAA0415|MGC117588	RIKEN cDNA C330006K01 gene	0.0375	0.638404	43.92
Merge-chr4-32719861-0	chr4	32719661	32720061	+	36.5	/data/home/fongam//data/chipseq/BLRP/lan/BLRP-Elk4-zym/peaks.txt|/data/home/fongam//data/chipseq/BLRP/lan/BLRP-Srf-zym/peaks.txt	Intergenic	NA	-26187	NM_001109661	12014	Mm.468334	NM_001109661	ENSMUSG00000040270	Bach2	E030004N02Rik|MGC117590	BTB and CNC homology 2	0.011976	0.458333	43.92
Merge-chr6-146644156-0	chr6	146643956	146644356	+	36.5	/data/home/fongam//data/chipseq/BLRP/lan/BLRP-Srf-zym/peaks.txt|/data/home/fongam//data/chipseq/ThioMac/new/ThioMac-SRF-noClones/peaks.txt	Intergenic	NA	-37944	NM_172734	232533	Mm.322121	NM_172734	ENSMUSG00000001630	Stk38l	4930473A22Rik|B230328I19|Ndr2|Ndr54	serine/threonine kinase 38 like	0.008043	0.486631	43.92
Merge-chr2-30080842-0	chr2	30080642	30081042	+	30.5	/data/home/fongam//data/chipseq/BLRP/lan/BLRP-MKL-zym/peaks.txt|/data/home/fongam//data/chipseq/BLRP/lan/BLRP-Srf-zym/peaks.txt	intron (NM_177725, intron 3 of 3)	NA	-7716	NM_172267	227696	Mm.297949	NM_172267	ENSMUSG00000079484	Phyhd1	MGC49146	phytanoyl-CoA dioxygenase domain containing 1	0.0125	0.538653	43.92
Specific-3826-chr18-4	chr18	80626824	80627224	+	28	/data/home/fongam//data/chipseq/BLRP/lan/BLRP-Srf-zym/peaks.txt	intron (NM_026295, intron 1 of 12)	NA	4702	NM_026295	67655	Mm.312893	NM_026295	ENSMUSG00000033323	Ctdp1	4930563P03Rik|AW553592	CTD (carboxy-terminal domain, RNA polymerase II, polypeptide A) phosphatase, subunit 1	0	0.666667	43.92
Specific-1680-chr17-12	chr17	87755183	87755583	+	28	/data/home/fongam//data/chipseq/BLRP/lan/BLRP-Srf-zym/peaks.txt	Intergenic	NA	-49063	NM_199251	210741	Mm.312046	NM_199251	ENSMUSG00000050138	Kcnk12	mntk1	potassium channel, subfamily K, member 12	0.008929	0.50885	43.92
Specific-6003-chr10-79391695-0	chr10	79391495	79391895	+	26	/data/home/fongam//data/chipseq/ThioMac/new/ThioMac-SRF-noClones/peaks.txt	promoter (NM_007725)	NA	-34	NM_007725	12798	Mm.157770	NM_007725	ENSMUSG00000004665	Cnn2	AA408047|AI324678	calponin 2	0.11	0.713217	43.92
Specific-3499-chr17-16	chr17	83482928	83483328	+	25	/data/home/fongam//data/chipseq/BLRP/lan/BLRP-Srf-zym/peaks.txt	Intergenic	NA	57093	NM_153512	225030	Mm.223506	NM_153512	ENSMUSG00000045053	Kcng3	KV6.3|Kv10.1a|Kv10.1b	potassium voltage-gated channel, subfamily G, member 3	0.025723	0.434505	43.92
Merge-chr6-113343641-0	chr6	113343441	113343841	+	22	/data/home/fongam//data/chipseq/BLRP/lan/BLRP-Srf-zym/peaks.txt|/data/home/fongam//data/chipseq/ThioMac/new/ThioMac-SRF-noClones/peaks.txt	promoter (NM_133932)	NA	-249	NM_026552	68089	Mm.472172	NM_001170485	ENSMUSG00000079426	Arpc4	20kDa|5330419I20Rik|AI327076|p20-Arc	actin related protein 2/3 complex, subunit 4	0.0575	0.593516	43.92
Merge-chr19-45229771-0	chr19	45229571	45229971	+	22	/data/home/fongam//data/chipseq/BLRP/lan/BLRP-Srf-zym/peaks.txt|/data/home/fongam//data/chipseq/ThioMac/new/ThioMac-SRF-noClones/peaks.txt	Intergenic	NA	25745	NM_021901	21908	Mm.391203	NM_021901	ENSMUSG00000025215	Tlx1	Hox-11|Hox11	T-cell leukemia, homeobox 1	0.0225	0.523691	43.92
Merge-chr11-86393518-0	chr11	86393318	86393718	+	20.5	/data/home/fongam//data/chipseq/BLRP/lan/BLRP-Srf-zym/peaks.txt|/data/home/fongam//data/chipseq/ThioMac/new/ThioMac-SRF-noClones/peaks.txt	Intergenic	NA	6835	NR_029738	387140		NR_029738		Mir21	Mirn21|mmu-mir-21	microRNA 21	0.005	0.506234	43.92
Specific-3758-chr5-44	chr5	38841970	38842370	+	20	/data/home/fongam//data/chipseq/BLRP/lan/BLRP-Srf-zym/peaks.txt	intron (NM_011715, intron 2 of 14)	NA	7674	NM_011715	22388	Mm.406120	NM_011715	ENSMUSG00000005103	Wdr1	Aip1|D5Wsu185e|rede	WD repeat domain 1	0.01	0.491272	43.92
Merge-chr2-121875522-0	chr2	121875322	121875722	+	17	/data/home/fongam//data/chipseq/BLRP/lan/BLRP-Srf-zym/peaks.txt|/data/home/fongam//data/chipseq/ThioMac/new/ThioMac-SRF-noClones/peaks.txt	intron (NM_026251, intron 1 of 17)	NA	2108	NM_026251	67578	Mm.150462	NM_026251	ENSMUSG00000027233	Patl2	4930424G05Rik	protein associated with topoisomerase II homolog 2 (yeast)	0	0.361111	43.92
Specific-4420-chr10-35	chr10	12666753	12667153	+	17	/data/home/fongam//data/chipseq/BLRP/lan/BLRP-Srf-zym/peaks.txt	Intergenic	NA	-12496	NM_001163591	74732	Mm.248648	XM_001472888	ENSMUSG00000039232	Stx11	5830405C08Rik	syntaxin 11	0.0175	0.418953	43.92
Specific-1516-chr7-54	chr7	112076712	112077112	+	16	/data/home/fongam//data/chipseq/BLRP/lan/BLRP-Srf-zym/peaks.txt	intron (NM_177282, intron 3 of 19)	NA	59841	NM_177282	320878	Mm.52312	NM_177282	ENSMUSG00000038244	Mical2	5330438E18Rik|9530064J02|KIAA0750|mKIAA0750	microtubule associated monoxygenase, calponin and LIM domain containing 2	0.021739	0.529412	43.92
Merge-chr12-80239872-0	chr12	80239672	80240072	+	15.5	/data/home/fongam//data/chipseq/BLRP/lan/BLRP-Srf-zym/peaks.txt|/data/home/fongam//data/chipseq/ThioMac/new/ThioMac-SRF-noClones/peaks.txt	intron (NM_009014, intron 5 of 10)	NA	23750	NM_009014	19363	Mm.341756	NM_009014		Rad51l1	AI553500|R51H2|Rad51b|mREC2	RAD51-like 1 (S. cerevisiae)	0	0.527778	43.92
Specific-3552-chr11-67	chr11	97641419	97641819	+	15	/data/home/fongam//data/chipseq/BLRP/lan/BLRP-Srf-zym/peaks.txt	intron (NM_010688, intron 4 of 6)	NA	-15251	NM_001080935	68127	Mm.110270	NM_001080935	ENSMUSG00000050538	B230217C12Rik	AI840637	RIKEN cDNA B230217C12 gene	0.03	0.573566	43.92
Specific-3705-chr15-34	chr15	5191772	5192172	+	15	/data/home/fongam//data/chipseq/BLRP/lan/BLRP-Srf-zym/peaks.txt	promoter (NM_008965)	NA	-926	NM_008965	19219	Mm.18509	NM_001136079	ENSMUSG00000039942	Ptger4	EP4|Ptgerep4	prostaglandin E receptor 4 (subtype EP4)	0.0375	0.55611	43.92
Merge-chr9-110523052-0	chr9	110522852	110523252	+	14	/data/home/fongam//data/chipseq/BLRP/lan/BLRP-Srf-zym/peaks.txt|/data/home/fongam//data/chipseq/ThioMac/new/ThioMac-SRF-noClones/peaks.txt	intron (NM_028312, intron 1 of 6)	NA	21733	NM_028312	72654	Mm.249115	NM_028312	ENSMUSG00000019659	Ccdc12	2700094L05Rik|C76605	coiled-coil domain containing 12	0.014493	0.442857	43.92
Merge-chr4-43579866-0	chr4	43579666	43580066	+	14	/data/home/fongam//data/chipseq/BLRP/lan/BLRP-Srf-zym/peaks.txt|/data/home/fongam//data/chipseq/ThioMac/new/ThioMac-SRF-noClones/peaks.txt	intron (NM_011602, intron 1 of 56)	NA	3817	NM_011602	21894	Mm.208601	NM_011602	ENSMUSG00000028465	Tln1	Tln	talin 1	0.0125	0.521197	43.92
Merge-chr13-5870909-0	chr13	5870709	5871109	+	14	/data/home/fongam//data/chipseq/BLRP/lan/BLRP-Srf-zym/peaks.txt|/data/home/fongam//data/chipseq/ThioMac/new/ThioMac-SRF-noClones/peaks.txt	Intergenic	NA	10174	NM_011803	23849	Mm.275036	NM_011803	ENSMUSG00000000078	Klf6	AI448727|BCD1|C86813|CPBP|Copeb|FM2|FM6|Ierepo1|Ierepo3|R75280|Zf9	Kruppel-like factor 6	0.02	0.416459	43.92
Specific-3914-chr5-96	chr5	147367894	147368294	+	13	/data/home/fongam//data/chipseq/BLRP/lan/BLRP-Srf-zym/peaks.txt	intron (NM_080795, intron 1 of 9)	NA	18827	NM_080795	140887	Mm.272203	NM_080795	ENSMUSG00000016520	Lnx2	9630046H24|AW209022	ligand of numb-protein X 2	0.03937	0.515625	43.92
Specific-3346-chr8-68	chr8	120605869	120606269	+	12	/data/home/fongam//data/chipseq/BLRP/lan/BLRP-Srf-zym/peaks.txt	intron (NM_008290, intron 1 of 4)	NA	18146	NM_008290	15486	Mm.276466	NM_008290	ENSMUSG00000031844	Hsd17b2	AI194836|AI194967|AI255511	hydroxysteroid (17-beta) dehydrogenase 2	0.008475	0.48169	43.92
Merge-chr14-69516415-0	chr14	69516215	69516615	+	12	/data/home/fongam//data/chipseq/BLRP/lan/BLRP-Srf-zym/peaks.txt|/data/home/fongam//data/chipseq/ThioMac/new/ThioMac-SRF-noClones/peaks.txt	Intergenic	NA	6954	NM_010071	13449	Mm.243323	NM_010071	ENSMUSG00000022102	Dok2	DokR|Frip	docking protein 2	0.0225	0.518703	43.92
Merge-chr4-141009115-0	chr4	141008915	141009315	+	11.5	/data/home/fongam//data/chipseq/BLRP/lan/BLRP-Srf-zym/peaks.txt|/data/home/fongam//data/chipseq/ThioMac/new/ThioMac-SRF-noClones/peaks.txt	Intergenic	NA	-9636	NM_001081408	75986	Mm.30032	NM_001081408	ENSMUSG00000040706	Agmat	5033405N08Rik	agmatine ureohydrolase (agmatinase)	0	0.525641	43.92
Specific-2185-chr17-49	chr17	56112000	56112400	+	11	/data/home/fongam//data/chipseq/BLRP/lan/BLRP-Srf-zym/peaks.txt	Intergenic	NA	-2012	NM_011218	19280	Mm.258771	NM_011218	ENSMUSG00000013236	Ptprs	AL022616|MGC90571|PTP|PTP-NU3|PTPNU-3|PTPsigma|Ptpt9|R-PTP-S|RPTPsigma	protein tyrosine phosphatase, receptor type, S	0.0225	0.548628	43.92
Specific-387-chr6-73	chr6	124794594	124794994	+	11	/data/home/fongam//data/chipseq/BLRP/lan/BLRP-Srf-zym/peaks.txt	promoter (NM_013538)	NA	272	NM_013700	22225	Mm.3571	NM_013700	ENSMUSG00000038429	Usp5	AA407472|ISOT|ISOT-1|Ucht	ubiquitin specific peptidase 5 (isopeptidase T)	0.065	0.558603	43.92
Merge-chr12-109087278-0	chr12	109087078	109087478	+	10	/data/home/fongam//data/chipseq/BLRP/lan/BLRP-Srf-zym/peaks.txt|/data/home/fongam//data/chipseq/ThioMac/new/ThioMac-SRF-noClones/peaks.txt	intron (NM_007965, intron 1 of 12)	NA	3718	NM_001163396	14026	Mm.238841	NM_001163394	ENSMUSG00000021262	Evl	AI528774	Ena-vasodilator stimulated phosphoprotein	0.010152	0.462312	43.92
Merge-chr7-137275912-0	chr7	137275712	137276112	+	10	/data/home/fongam//data/chipseq/BLRP/lan/BLRP-Srf-zym/peaks.txt|/data/home/fongam//data/chipseq/ThioMac/new/ThioMac-SRF-noClones/peaks.txt	promoter (NM_023140)	NA	-79	NM_023140	30926	Mm.267692	NM_023140	ENSMUSG00000031068	Glrx3	PICOT|Txnl2	glutaredoxin 3	0.0675	0.63591	43.92
Merge-chr18-32550549-0	chr18	32550349	32550749	+	10	/data/home/fongam//data/chipseq/BLRP/lan/BLRP-Srf-zym/peaks.txt|/data/home/fongam//data/chipseq/ThioMac/new/ThioMac-SRF-noClones/peaks.txt	intron (NM_001083334, intron 2 of 14)	NA	30322	NM_009668	30948	Mm.4383	NM_001083334	ENSMUSG00000024381	Bin1	ALP-1|Amphl|BRAMP-2|SH3P9	bridging integrator 1	0.0175	0.518703	43.92
Specific-3796-chr7-19	chr7	127184774	127185174	+	10	/data/home/fongam//data/chipseq/BLRP/lan/BLRP-Elk4-notx/peaks.txt	promoter (NM_198011)	NA	-205	NM_198011	101604	Mm.334241	NM_198011	ENSMUSG00000078580	E430018J23Rik	AI480612	RIKEN cDNA E430018J23 gene	0.02973	0.462366	43.92
Merge-chr10-5058038-0	chr10	5057838	5058238	+	9.5	/data/home/fongam//data/chipseq/BLRP/lan/BLRP-Srf-zym/peaks.txt|/data/home/fongam//data/chipseq/ThioMac/new/ThioMac-SRF-noClones/peaks.txt	Intergenic	NA	-93796	NM_001079686	64009	Mm.331626	NM_001079686	ENSMUSG00000019769	Syne1	8B|A330049M09Rik|BE692247|C130039F11Rik|CPG2|KIAA1756|MGC62825|Myne1|mKIAA1756	synaptic nuclear envelope 1	0.014205	0.40678	43.92
Specific-5466-chr18-42	chr18	46572899	46573299	+	9	/data/home/fongam//data/chipseq/BLRP/lan/BLRP-Srf-zym/peaks.txt	Intergenic	NA	18048	NM_028086	72076	Mm.82766	XM_128948	ENSMUSG00000046487	Mospd4	2010013H21Rik	motile sperm domain containing 4	0.02	0.508728	43.92
Specific-291-chr14-73	chr14	72258884	72259284	+	9	/data/home/fongam//data/chipseq/BLRP/lan/BLRP-Srf-zym/peaks.txt	intron (NM_172527, intron 3 of 4)	NA	14880	NM_026119	67381	Mm.282888	NM_026119	ENSMUSG00000022109	Med4	2410046H15Rik|DRIP36|HSPC126|TRAP36|Vdirp|Vdrip	mediator of RNA polymerase II transcription, subunit 4 homolog (yeast)	0.065	0.563591	43.92
Specific-1727-chr2-154	chr2	84527992	84528392	+	9	/data/home/fongam//data/chipseq/BLRP/lan/BLRP-Srf-zym/peaks.txt	promoter (NM_133840)	NA	-85	NM_133840	98985	Mm.21583	NM_133840	ENSMUSG00000027079	Clp1	AI462438|Heab	CLP1, cleavage and polyadenylation factor I subunit, homolog (S. cerevisiae)	0.075	0.566085	43.92
Specific-5681-chr12-11	chr12	86357704	86358104	+	8	/data/home/fongam//data/chipseq/BLRP/lan/BLRP-Elk4-notx/peaks.txt	Intergenic	NA	-5100	NM_010234	14281	Mm.246513	NM_010234	ENSMUSG00000021250	Fos	D12Rfj1|c-fos	FBJ osteosarcoma oncogene	0.025	0.471322	43.92
Specific-5327-chr6-136	chr6	116609951	116610351	+	8	/data/home/fongam//data/chipseq/BLRP/lan/BLRP-Srf-zym/peaks.txt	intron (NM_178045, intron 6 of 10)	NA	-6152	NM_145980	213393	Mm.38231	NM_001166580	ENSMUSG00000048489	8430408G22Rik	Depp|Fseg|MGC6835	RIKEN cDNA 8430408G22 gene	0.0075	0.486284	43.92
Specific-2440-chr5-167	chr5	31164886	31165286	+	8	/data/home/fongam//data/chipseq/BLRP/lan/BLRP-Srf-zym/peaks.txt	promoter (NM_174849)	NA	-347	NM_174849	231093	Mm.440364	NM_001048192	ENSMUSG00000029165	Agbl5	4930455N08|9430057O19Rik|CCP5	ATP/GTP binding protein-like 5	0.021538	0.397554	43.92
Specific-1092-chr12-79	chr12	40733586	40733986	+	8	/data/home/fongam//data/chipseq/BLRP/lan/BLRP-Srf-zym/peaks.txt	promoter (NM_013562)	NA	-174	NM_013562	15982	Mm.168	NM_013562	ENSMUSG00000001627	Ifrd1	Ifnl|PC4|Tis7	interferon-related developmental regulator 1	0.095	0.645885	43.92
Specific-999-chr19-78	chr19	47518813	47519213	+	8	/data/home/fongam//data/chipseq/BLRP/lan/BLRP-Srf-zym/peaks.txt	Intergenic	NA	-1291	NM_008018	14218	Mm.127560	NM_001164717	ENSMUSG00000053617	Sh3pxd2a	AI413738|C230050L11|EG329070|Fish|Gm5098|MGC144076|MGC190848|MGC190948|Sh3md1	SH3 and PX domains 2A	0.02069	0.510204	43.92
Merge-chr8-97417538-0	chr8	97417338	97417738	+	7.5	/data/home/fongam//data/chipseq/BLRP/lan/BLRP-Srf-zym/peaks.txt|/data/home/fongam//data/chipseq/ThioMac/new/ThioMac-SRF-noClones/peaks.txt	Intergenic	NA	-4619	NM_153507	234577	Mm.291815	NM_153507	ENSMUSG00000034361	Cpne2	3322401K10Rik|MGC30751|MGC37787	copine II	0.008108	0.494624	43.92
Specific-5357-chr1-247	chr1	186351472	186351872	+	7	/data/home/fongam//data/chipseq/BLRP/lan/BLRP-Srf-zym/peaks.txt	Intergenic	NA	81609	NM_008250	15284	Mm.1347	NM_008250	ENSMUSG00000039377	Hlx	Hlx1	H2.0-like homeobox	0.01	0.471322	43.92
Specific-3324-chr4-200	chr4	140543614	140544014	+	7	/data/home/fongam//data/chipseq/BLRP/lan/BLRP-Srf-zym/peaks.txt	Intergenic	NA	28854	NM_172520	213649	Mm.134460	NM_172520	ENSMUSG00000028919	Arhgef19	6030432F23|6430573B13Rik|WGEF	Rho guanine nucleotide exchange factor (GEF) 19	0.0125	0.573566	43.92
Specific-6289-chr15-108	chr15	38514641	38515041	+	7	/data/home/fongam//data/chipseq/BLRP/lan/BLRP-Srf-zym/peaks.txt	Intergenic	NA	-50986	NM_018745	54375	Mm.250214	NM_001102458	ENSMUSG00000037458	Azin1	1700085L02Rik|AI414949|Oazi|Oazin	antizyme inhibitor 1	0.024631	0.385366	43.92
Specific-5798-chr4-175	chr4	33590007	33590407	+	7	/data/home/fongam//data/chipseq/BLRP/lan/BLRP-Srf-zym/peaks.txt	Intergenic	NA	-12807	NM_001033225	108767	Mm.27769	NM_001033225	ENSMUSG00000040128	Pnrc1	5730463C12Rik|B4-2|PRR2|Prol2	proline-rich nuclear receptor coactivator 1	0.0175	0.533666	43.92
Specific-3724-chr9-149	chr9	64994095	64994495	+	7	/data/home/fongam//data/chipseq/BLRP/lan/BLRP-Srf-zym/peaks.txt	Intergenic	NA	-18401	NM_177460	214424	Mm.31129	NM_177460	ENSMUSG00000032392	Parp16	BC055447|C79952|MGC65335	poly (ADP-ribose) polymerase family, member 16	0.01	0.473815	43.92
Specific-4343-chr6-176	chr6	119680810	119681210	+	7	/data/home/fongam//data/chipseq/BLRP/lan/BLRP-Srf-zym/peaks.txt	intron (NM_053204, intron 15 of 20)	NA	132759	NM_053204	111173	Mm.446801	NM_053204	ENSMUSG00000030172	Erc1	4930404L01Rik|5033405M01Rik|9630025C19Rik|B430107L16Rik|ELKS|RAB6IP2A|RAB6IP2B|Rab6ip2|mKIAA1081	ELKS/RAB6-interacting/CAST family member 1	NA	NA	43.92
Specific-4741-chr16-3618244-0	chr16	3618044	3618444	+	7	/data/home/fongam//data/chipseq/ThioMac/new/ThioMac-SRF-noClones/peaks.txt	Intergenic	NA	15108	NM_001161790	54483	Mm.143718	NM_001161790	ENSMUSG00000022534	Mefv	FMF|MGC124344|MGC124345|TRIM20|pyrin	Mediterranean fever	0	0.46988	43.92
Specific-3131-chr2-218	chr2	32739621	32740021	+	7	/data/home/fongam//data/chipseq/BLRP/lan/BLRP-Srf-zym/peaks.txt	intron (NM_146119, intron 5 of 13)	NA	41678	NM_146119	227737	Mm.301646	NM_146119	ENSMUSG00000026796	Fam129b	9130404D14Rik	family with sequence similarity 129, member B	0.03	0.53616	43.92
Specific-4965-chr4-199	chr4	140532056	140532456	+	7	/data/home/fongam//data/chipseq/BLRP/lan/BLRP-Srf-zym/peaks.txt	Intergenic	NA	17296	NM_172520	213649	Mm.134460	NM_172520	ENSMUSG00000028919	Arhgef19	6030432F23|6430573B13Rik|WGEF	Rho guanine nucleotide exchange factor (GEF) 19	0.035191	0.606414	43.92
Specific-5362-chr18-16	chr18	65332850	65333250	+	7	/data/home/fongam//data/chipseq/BLRP/lan/BLRP-Elk4-notx/peaks.txt	intron (NM_001114386, intron 26 of 30)	NA	-41180	NR_029600	387231		NR_029600		Mir122a	Mirn122a|mmu-mir-122	microRNA 122a	0.0225	0.528678	43.92
Specific-677-chr2-209	chr2	13327624	13328024	+	7	/data/home/fongam//data/chipseq/BLRP/lan/BLRP-Srf-zym/peaks.txt	intron (NM_001081084, intron 27 of 66)	NA	81905	NM_001081084	65969	Mm.313915	NM_001081084	ENSMUSG00000026726	Cubn	AA408369|AL022750|D2Wsu88e	cubilin (intrinsic factor-cobalamin receptor)	0.0025	0.44389	43.92
Specific-3569-chr2-344	chr2	148178375	148178775	+	6	/data/home/fongam//data/chipseq/BLRP/lan/BLRP-Srf-zym/peaks.txt	Intergenic	NA	-43599	NM_010740	17064	Mm.681	NM_010740	ENSMUSG00000027435	Cd93	6030404G09Rik|AA145088|AA4.1|AW555904|C1qr1|C1qrp|Ly68	CD93 antigen	0.0025	0.498753	43.92
Specific-4948-chr16-84850691-0	chr16	84850491	84850891	+	6	/data/home/fongam//data/chipseq/ThioMac/new/ThioMac-SRF-noClones/peaks.txt	intron (NM_007471, intron 13 of 15)	NA	-132525	NM_016755	11957	Mm.353	NM_016755	ENSMUSG00000022890	Atp5j	-	ATP synthase, H+ transporting, mitochondrial F0 complex, subunit F	0.01	0.453865	43.92
Specific-6870-chr8-199	chr8	26931039	26931439	+	6	/data/home/fongam//data/chipseq/BLRP/lan/BLRP-Srf-zym/peaks.txt	Intergenic	NA	-53078	NM_001079909	14182	Mm.265716	NM_001079908	ENSMUSG00000031565	Fgfr1	AW208770|FLG|Fgfr-1|Flt-2	fibroblast growth factor receptor 1	0.02	0.543641	43.92
Specific-1602-chr17-139	chr17	26235656	26236056	+	6	/data/home/fongam//data/chipseq/BLRP/lan/BLRP-Srf-zym/peaks.txt	exon (NM_013642, exon 1 of 4)	NA	216	NM_013642	19252	Mm.239041	NM_013642	ENSMUSG00000024190	Dusp1	3CH134|Ptpn16|U19515|erp|mkp-1	dual specificity phosphatase 1	0.105	0.665835	43.92
Specific-5382-chr7-314	chr7	132891183	132891583	+	6	/data/home/fongam//data/chipseq/BLRP/lan/BLRP-Srf-zym/peaks.txt	intron (NM_009980, intron 2 of 10)	NA	-37793	NM_001170744	13017	Mm.389984	NM_001170744	ENSMUSG00000030970	Ctbp2	AA407280|D7Ertd45e|Gtrgeo6|Ribeye	C-terminal binding protein 2	0.02	0.493766	43.92
Specific-3092-chr8-215	chr8	73840121	73840521	+	6	/data/home/fongam//data/chipseq/BLRP/lan/BLRP-Srf-zym/peaks.txt	intron (NM_173013, intron 2 of 6)	NA	5358	NM_173013	270058	Mm.248559	NM_173013	ENSMUSG00000019261	Mtap1s	6430517J16Rik|Bpy2ip1|MAP1S|Map8|VCY2IP1	microtubule-associated protein 1S	0.01	0.563591	43.92
Specific-3235-chr3-271	chr3	126588080	126588480	+	6	/data/home/fongam//data/chipseq/BLRP/lan/BLRP-Srf-zym/peaks.txt	promoter (NM_001025438)	NA	-715	NM_001025438	108058	Mm.255822	NM_001025438	ENSMUSG00000053819	Camk2d	2810011D23Rik|8030469K03Rik|KIAA4163|MGC60852|[d]-CaMKII|mKIAA4163	calcium/calmodulin-dependent protein kinase II, delta	0.04	0.53616	43.92
Specific-2691-chr14-125	chr14	13400377	13400777	+	6	/data/home/fongam//data/chipseq/BLRP/lan/BLRP-Srf-zym/peaks.txt	Intergenic	NA	-95715	NM_001033270	218756	Mm.258893	NM_001033270	ENSMUSG00000021733	Slc4a7	C330023F04|E430014N10Rik|NBC3|NBCn1	solute carrier family 4, sodium bicarbonate cotransporter, member 7	0.004237	0.390756	43.92
Specific-2030-chr19-154	chr19	44302128	44302528	+	6	/data/home/fongam//data/chipseq/BLRP/lan/BLRP-Srf-zym/peaks.txt	Intergenic	NA	-44659	NM_009128	20250	Mm.479161	NM_009128	ENSMUSG00000025203	Scd2	Scd-2	stearoyl-Coenzyme A desaturase 2	0.027624	0.513736	43.92
Specific-6533-chr9-238	chr9	109946024	109946424	+	6	/data/home/fongam//data/chipseq/BLRP/lan/BLRP-Srf-zym/peaks.txt	intron (NM_133347, intron 4 of 21)	NA	14534	NM_133347	72831	Mm.276305	NM_133347	ENSMUSG00000032480	Dhx30	2810477H02Rik|AA682062|AU015424|C130058C04Rik|Ddx30|HELG|Ret-CoR	DEAH (Asp-Glu-Ala-His) box polypeptide 30	0.0775	0.628429	43.92
Specific-5651-chr14-128	chr14	19599682	19600082	+	6	/data/home/fongam//data/chipseq/BLRP/lan/BLRP-Srf-zym/peaks.txt	Intergenic	NA	-17242	NM_178597	12325	Mm.235182	NM_001039138	ENSMUSG00000021820	Camk2g	5930429P18Rik|Camkg	calcium/calmodulin-dependent protein kinase II gamma	0.026415	0.496241	43.92
Specific-6972-chr12-163	chr12	111634928	111635328	+	6	/data/home/fongam//data/chipseq/BLRP/lan/BLRP-Srf-zym/peaks.txt	NA	NA	20772	NM_001048206	22031	Mm.27431	NM_001048206	ENSMUSG00000021277	Traf3	AI528849|CAP-1|CD40bp|CRAF1|LAP1|T-BAM|amn	TNF receptor-associated factor 3	0.010695	0.478723	43.92
Specific-5187-chr12-128	chr12	32535577	32535977	+	6	/data/home/fongam//data/chipseq/BLRP/lan/BLRP-Srf-zym/peaks.txt	promoter (NM_177993)	NA	5	NM_177993	73389	Mm.458534	NM_153198	ENSMUSG00000002996	Hbp1	1700058O05Rik|BE629963|C330012F01Rik|C86454	high mobility group box transcription factor 1	0.04	0.521197	43.92
Specific-987-chr19-136	chr19	11045869	11046269	+	6	/data/home/fongam//data/chipseq/BLRP/lan/BLRP-Srf-zym/peaks.txt	exon (NM_001034898, exon 7 of 7)	NA	-4354	NM_023529	69826	Mm.273404	NM_023529	ENSMUSG00000024731	Ms4a10	2010001N17Rik	membrane-spanning 4-domains, subfamily A, member 10	0.0225	0.501247	43.92
Specific-6107-chr10-242	chr10	93546479	93546879	+	6	/data/home/fongam//data/chipseq/BLRP/lan/BLRP-Srf-zym/peaks.txt	intron (NM_053072, intron 8 of 20)	NA	-31051	NM_011629	22025	Mm.107483	NM_011629	ENSMUSG00000005897	Nr2c1	4831444H07Rik|80.3|Eenr|TR2|Tr2-11	nuclear receptor subfamily 2, group C, member 1	0.02	0.496259	43.92
Specific-1259-chr10-87272414-0	chr10	87272214	87272614	+	6	/data/home/fongam//data/chipseq/ThioMac/new/ThioMac-SRF-noClones/peaks.txt	Intergenic	NA	-16441	NM_001111275	16000	Mm.268521	NM_001111274	ENSMUSG00000020053	Igf1	C730016P09Rik|Igf-1|Igf-I	insulin-like growth factor 1	NA	NA	43.92
Merge-chr6-71859687-0	chr6	71859487	71859887	+	5.5	/data/home/fongam//data/chipseq/BLRP/lan/BLRP-Srf-zym/peaks.txt|/data/home/fongam//data/chipseq/ThioMac/new/ThioMac-SRF-noClones/peaks.txt	intron (NM_009088, intron 11 of 33)	NA	21125	NM_009088	20019	Mm.135581	NM_009088	ENSMUSG00000049553	Polr1a	194kDa|3010014K16Rik|RPA194|Rpo1-4|mRPA1	polymerase (RNA) I polypeptide A	0.0275	0.526185	43.92
Specific-1127-chr7-457	chr7	111984178	111984578	+	5	/data/home/fongam//data/chipseq/BLRP/lan/BLRP-Srf-zym/peaks.txt	Intergenic	NA	-32693	NM_177282	320878	Mm.52312	NM_177282	ENSMUSG00000038244	Mical2	5330438E18Rik|9530064J02|KIAA0750|mKIAA0750	microtubule associated monoxygenase, calponin and LIM domain containing 2	0.0075	0.481297	43.92
Specific-3776-chr4-439	chr4	140529551	140529951	+	5	/data/home/fongam//data/chipseq/BLRP/lan/BLRP-Srf-zym/peaks.txt	Intergenic	NA	14791	NM_172520	213649	Mm.134460	NM_172520	ENSMUSG00000028919	Arhgef19	6030432F23|6430573B13Rik|WGEF	Rho guanine nucleotide exchange factor (GEF) 19	0.008	0.275591	43.92
Specific-5056-chr3-298	chr3	27622897	27623297	+	5	/data/home/fongam//data/chipseq/BLRP/lan/BLRP-Srf-zym/peaks.txt	intron (NM_173182, intron 23 of 25)	NA	60673	NM_177330	208188	Mm.194721	NM_177330	ENSMUSG00000051136	Ghsr	C530020I22Rik	growth hormone secretagogue receptor	0.015	0.501247	43.92
Specific-3238-chr19-181	chr19	7085305	7085705	+	5	/data/home/fongam//data/chipseq/BLRP/lan/BLRP-Srf-zym/peaks.txt	intron (NM_153795, intron 2 of 14)	NA	1008	NM_153795	108101	Mm.157591	NM_153795	ENSMUSG00000024965	Fermt3	C79673|Kindlin3|MGC36836|MGC38286	fermitin family homolog 3 (Drosophila)	0.0125	0.523691	43.92
Specific-3670-chr6-308	chr6	42279180	42279580	+	5	/data/home/fongam//data/chipseq/BLRP/lan/BLRP-Srf-zym/peaks.txt	promoter (NM_011777)	NA	-55	NM_011777	22793	Mm.282303	NM_011777	ENSMUSG00000029860	Zyx	9530098H06Rik|R75157	zyxin	0.0625	0.690773	43.92
Specific-7163-chr1-6	chr1	136635116	136635516	+	5	/data/home/fongam//data/chipseq/BLRP/lan/BLRP-MKL-zym/peaks.txt	Intergenic	NA	-15307	NR_015606	320856	Mm.188709	NR_015606		9530009M10Rik	-	RIKEN cDNA 9530009M10 gene	0.011719	0.413127	43.92
Specific-907-chr2-587	chr2	180382945	180383345	+	5	/data/home/fongam//data/chipseq/BLRP/lan/BLRP-Srf-zym/peaks.txt	Intergenic	NA	-7241	NM_148933	108115	Mm.133687	NM_148933	ENSMUSG00000038963	Slco4a1	MGC28799|MGC28824|OATP-E|Slc21a12	solute carrier organic anion transporter family, member 4a1	0.0275	0.471322	43.92
Specific-5112-chr10-321	chr10	80587856	80588256	+	5	/data/home/fongam//data/chipseq/BLRP/lan/BLRP-Srf-zym/peaks.txt	NA	NA	922	NM_007828	13144	Mm.10294	NM_007828	ENSMUSG00000034974	Dapk3	-	death-associated protein kinase 3	0.015	0.568579	43.92
Specific-6123-chr15-7	chr15	34085601	34086001	+	5	/data/home/fongam//data/chipseq/BLRP/lan/BLRP-MKL-zym/peaks.txt	exon (NM_026002, exon 12 of 12)	NA	58493	NM_026002	67154	Mm.130883	NM_026002	ENSMUSG00000022255	Mtdh	2610103J23Rik|3D3|3D3/Lyric|AV353288|D8Bwg1112e|Lyric	metadherin	0.005	0.331671	43.92
Specific-3294-chr12-235	chr12	103756851	103757251	+	5	/data/home/fongam//data/chipseq/BLRP/lan/BLRP-Srf-zym/peaks.txt	promoter (NM_023049)	NA	0	NM_023049	65256	Mm.321278	NM_023049	ENSMUSG00000021200	Asb2	1110008E15Rik	ankyrin repeat and SOCS box-containing 2	0.03	0.523691	43.92
Specific-1052-chr8-11	chr8	128230031	128230431	+	5	/data/home/fongam//data/chipseq/BLRP/lan/BLRP-MKL-zym/peaks.txt	Intergenic	NA	148569	NM_001081337	244668	Mm.463243	NM_001081337	ENSMUSG00000001995	Sipa1l2	BC058408|mKIAA1389	signal-induced proliferation-associated 1 like 2	0.0175	0.483791	43.92
Specific-5634-chr10-311	chr10	79474041	79474441	+	5	/data/home/fongam//data/chipseq/BLRP/lan/BLRP-Srf-zym/peaks.txt	intron (NM_183426, intron 5 of 31)	NA	17075	NM_001037741	625249	Mm.359573	NM_001037741	ENSMUSG00000075706	Gpx4	1700027O09Rik|MGC103187|MGC118087|PHGPx|mtPHGPx|snGPx	glutathione peroxidase 4	0.004065	0.556452	43.92
Specific-5981-chr14-236	chr14	120045520	120045920	+	5	/data/home/fongam//data/chipseq/BLRP/lan/BLRP-Srf-zym/peaks.txt	promoter (NM_023579)	NA	-654	NM_023579	70572	Mm.472208	NM_023579	ENSMUSG00000030662	Ipo5	1110011C18Rik|5730478E03Rik|AA409333|C76941|IMB3|Kpnb3|Ranbp5	importin 5	0.0575	0.628429	43.92
Specific-2845-chr15-225	chr15	66636934	66637334	+	5	/data/home/fongam//data/chipseq/BLRP/lan/BLRP-Srf-zym/peaks.txt	intron (NM_009375, intron 41 of 47)	NA	5128	NM_009192	20491	Mm.7601	NM_001029841	ENSMUSG00000022372	Sla	Slap|Slap-1	src-like adaptor	0.005	0.456359	43.92
Specific-2983-chr4-8	chr4	122374255	122374655	+	5	/data/home/fongam//data/chipseq/BLRP/lan/BLRP-MKL-zym/peaks.txt	intron (NM_007598, intron 2 of 12)	NA	13729	NM_007598	12331	Mm.8687	NM_007598	ENSMUSG00000028656	Cap1	-	CAP, adenylate cyclase-associated protein 1 (yeast)	0.00597	0.446429	43.92
Specific-3468-chr14-9	chr14	60427267	60427667	+	5	/data/home/fongam//data/chipseq/BLRP/lan/BLRP-MKL-zym/peaks.txt	Intergenic	NA	-33410	NM_008466	16648	Mm.25548	NM_008466	ENSMUSG00000021929	Kpna3	IPOA4	karyopherin (importin) alpha 3	0.007246	0.33574	43.92
Merge-chr19-21098879-0	chr19	21098679	21099079	+	40	/data/home/fongam//data/chipseq/BLRP/lan/BLRP-Srf-zym/peaks.txt|/data/home/fongam//data/chipseq/ThioMac/new/ThioMac-SRF-noClones/peaks.txt	Intergenic	NA	-77580	NM_028953	13409	Mm.219585	NM_028953	ENSMUSG00000024749	Tmc1	4933416G09Rik|Beethoven|Bth|CWEA1|dn	transmembrane channel-like gene family 1	0.007353	0.423358	43.92
Specific-5888-chr2-28	chr2	131636639	131637039	+	30	/data/home/fongam//data/chipseq/BLRP/lan/BLRP-Srf-zym/peaks.txt	Intergenic	NA	-5463	NM_023043	26434	Mm.180750	NM_001126338	ENSMUSG00000027338	Prnd	AI450264|Dpl|PrPLP|doppel	prion protein dublet	0.026316	0.46875	43.92
Merge-chr6-136456621-0	chr6	136456421	136456821	+	27	/data/home/fongam//data/chipseq/BLRP/lan/BLRP-Srf-zym/peaks.txt|/data/home/fongam//data/chipseq/ThioMac/new/ThioMac-SRF-noClones/peaks.txt	Intergenic	NA	-26426	NM_019426	54343	Mm.478328	NM_019426	ENSMUSG00000030213	Atf7ip	2610204M12Rik|AM|Mcaf1	activating transcription factor 7 interacting protein	0.013746	0.482877	43.92
Specific-1300-chr14-19	chr14	60192761	60193161	+	22	/data/home/fongam//data/chipseq/BLRP/lan/BLRP-Srf-zym/peaks.txt	intron (NM_172809, intron 9 of 9)	NA	19639	NM_011892	24053	Mm.72173	NM_011892	ENSMUSG00000035296	Sgcg	35kDa|5430420E18Rik|AI642964|gamma-SG	sarcoglycan, gamma (dystrophin-associated glycoprotein)	0.02	0.461347	43.92
Specific-6253-chr12-19	chr12	81147901	81148301	+	21	/data/home/fongam//data/chipseq/BLRP/lan/BLRP-Srf-zym/peaks.txt	intron (NM_134156, intron 1 of 20)	NA	31110	NM_134156	109711	Mm.403477	NM_134156	ENSMUSG00000015143	Actn1	3110023F10Rik|Actn1a	actinin, alpha 1	0.0075	0.528678	43.92
Merge-chr13-49312927-0	chr13	49312727	49313127	+	14.5	/data/home/fongam//data/chipseq/BLRP/lan/BLRP-Srf-zym/peaks.txt|/data/home/fongam//data/chipseq/ThioMac/new/ThioMac-SRF-noClones/peaks.txt	intron (NM_015759, intron 1 of 17)	NA	8218	NM_015759	30938	Mm.291089	NM_015759	ENSMUSG00000037946	Fgd3	5830461L01Rik|ZFYVE5	FYVE, RhoGEF and PH domain containing 3	0.002732	0.459239	43.92
Specific-4351-chr1-68	chr1	153423921	153424321	+	14	/data/home/fongam//data/chipseq/BLRP/lan/BLRP-Srf-zym/peaks.txt	intron (NM_022018, intron 5 of 13)	NA	90530	NM_022018	63913	Mm.157700	NM_022018	ENSMUSG00000026483	Fam129a	AI256368|AU019833|Niban	family with sequence similarity 129, member A	0.0075	0.488778	43.92
Merge-chr2-91450955-0	chr2	91450755	91451155	+	13.5	/data/home/fongam//data/chipseq/BLRP/lan/BLRP-Elk4-notx/peaks.txt|/data/home/fongam//data/chipseq/BLRP/lan/BLRP-Elk4-zym/peaks.txt|/data/home/fongam//data/chipseq/BLRP/lan/BLRP-Srf-zym/peaks.txt|/data/home/fongam//data/chipseq/ThioMac/new/ThioMac-SRF-noClones/peaks.txt	promoter (NM_001033451)	NA	-2	NR_027372	228359	Mm.463444	NM_001145902	ENSMUSG00000027247	Arhgap1	B230365D05Rik|C76222|Cdc42GAP|MGC101942|MGC7050|RP23-12H6.2|p50rhoGAP	Rho GTPase activating protein 1	0.0675	0.588529	43.92
Specific-4523-chr6-77	chr6	145702442	145702842	+	11	/data/home/fongam//data/chipseq/BLRP/lan/BLRP-Srf-zym/peaks.txt	Intergenic	NA	-62900	NM_027760	71323	Mm.444985	NM_027760	ENSMUSG00000030259	Rassf8	5133400D11Rik|AA815821|AW123240|Hoj1|MGC144731|MGC144732|mHoj-1	Ras association (RalGDS/AF-6) domain family (N-terminal) member 8	0.009404	0.43125	43.92
Specific-1175-chr11-108	chr11	96638765	96639165	+	11	/data/home/fongam//data/chipseq/BLRP/lan/BLRP-Srf-zym/peaks.txt	intron (NM_001130453, intron 1 of 3)	NA	1138	NM_001130453	18023	Mm.6743	NM_001130450	ENSMUSG00000038615	Nfe2l1	AA408798|AW212678|LCR-F1|Lcrf1|NRF1|TCF-11|TCF11	nuclear factor, erythroid derived 2,-like 1	0.0025	0.506234	43.92
Specific-2701-chr5-141017558-0	chr5	141017358	141017758	+	10	/data/home/fongam//data/chipseq/ThioMac/new/ThioMac-SRF-noClones/peaks.txt	intron (NM_010302, intron 2 of 3)	NA	40957	NM_173405	231842	Mm.397580	NM_173405	ENSMUSG00000050022	Amz1	5330426I05|6530401C20Rik	archaelysin family metallopeptidase 1	0.006803	0.496622	43.92
Specific-4468-chr1-144	chr1	134958218	134958618	+	9	/data/home/fongam//data/chipseq/BLRP/lan/BLRP-Srf-zym/peaks.txt	promoter (NM_133819)	NA	-294	NM_133819	108954	Mm.293628	NM_133819	ENSMUSG00000046062	Ppp1r15b	1810033K10Rik|AI606441|C530022L24Rik|CReP	protein phosphatase 1, regulatory (inhibitor) subunit 15b	0.0325	0.476309	43.92
Specific-2262-chr3-129	chr3	138458284	138458684	+	9	/data/home/fongam//data/chipseq/BLRP/lan/BLRP-Srf-zym/peaks.txt	Intergenic	NA	-5094	NM_007917	13684	Mm.3941	XM_001004193	ENSMUSG00000028156	Eif4e	EG668879|Eif4e-ps|If4e|MGC103177|eIF-4E	eukaryotic translation initiation factor 4E	0.003584	0.469751	43.92
Specific-6378-chr9-158	chr9	102700767	102701167	+	7	/data/home/fongam//data/chipseq/BLRP/lan/BLRP-Srf-zym/peaks.txt	intron (NM_001042607, intron 1 of 14)	NA	7897	NM_001042607	20187	Mm.335391	NM_001042607	ENSMUSG00000032547	Ryk	AW536699|ERK-3|Vik	receptor-like tyrosine kinase	0.0175	0.503741	43.92
Specific-472-chr13-136	chr13	110363345	110363745	+	7	/data/home/fongam//data/chipseq/BLRP/lan/BLRP-Srf-zym/peaks.txt	intron (NM_011056, intron 3 of 16)	NA	-82063	NR_030644	100124489		NR_030644		Mir582	Mirn582|mmu-mir-582	microRNA 582	0.0175	0.481297	43.92
Specific-5930-chr5-262	chr5	32990305	32990705	+	6	/data/home/fongam//data/chipseq/BLRP/lan/BLRP-Srf-zym/peaks.txt	Intergenic	NA	102691	NM_009535	22612	Mm.4558	NM_009535	ENSMUSG00000014932	Yes1	AI323763|Yes	Yamaguchi sarcoma viral (v-yes) oncogene homolog 1	0.090535	0.632653	43.92
Specific-5454-chr15-181	chr15	100249086	100249486	+	6	/data/home/fongam//data/chipseq/BLRP/lan/BLRP-Srf-zym/peaks.txt	intron (NM_008732, intron 1 of 16)	NA	1803	NM_001146161	18174	Mm.234608	NM_001146161	ENSMUSG00000023030	Slc11a2	DCT1|DMT1|Nramp2|mk|van	solute carrier family 11 (proton-coupled divalent metal ion transporters), member 2	0.0125	0.486284	43.92
Specific-5295-chr1-453	chr1	135437802	135438202	+	5	/data/home/fongam//data/chipseq/BLRP/lan/BLRP-Srf-zym/peaks.txt	promoter (NM_009227)	NA	-176	NM_009227	20643	Mm.249110	NM_009227		Snrpe	AL022645|C76690|SME	small nuclear ribonucleoprotein E	0.0575	0.563591	43.92
Specific-7057-chr11-483	chr11	68879103	68879503	+	5	/data/home/fongam//data/chipseq/BLRP/lan/BLRP-Srf-zym/peaks.txt	Intergenic	NA	3333	NM_028005	71923	Mm.340257	NM_028005	ENSMUSG00000045176	2310047M10Rik	-	RIKEN cDNA 2310047M10 gene	0.028571	0.435331	43.92
Specific-4976-chr7-10	chr7	74898164	74898564	+	5	/data/home/fongam//data/chipseq/BLRP/lan/BLRP-MKL-zym/peaks.txt	Intergenic	NA	283535	NM_001109753	64176	Mm.273082	NM_001109753	ENSMUSG00000053025	Sv2b	A830038F04Rik|AI850768|MGC38746|mKIAA0735	synaptic vesicle glycoprotein 2 b	0.008876	0.355882	43.92
Specific-2788-chr9-250	chr9	21117869	21118269	+	5	/data/home/fongam//data/chipseq/BLRP/lan/BLRP-Srf-zym/peaks.txt	promoter (NM_001042708)	NA	-336	NM_001042708	16201	Mm.440026	NM_001042707	ENSMUSG00000032178	Ilf3	MPHOSPH4|NF90	interleukin enhancer binding factor 3	0.0925	0.593516	43.92
Specific-5296-chr1-514	chr1	191316035	191316435	+	5	/data/home/fongam//data/chipseq/BLRP/lan/BLRP-Srf-zym/peaks.txt	Intergenic	NA	72639	NM_001081363	108000	Mm.129746	NM_001081363	ENSMUSG00000026605	Cenpf	6530404A22Rik|AI325968|CENF|Lek1|PRO1779|mitosin	centromere protein F	0.0175	0.541147	43.92
Specific-7003-chr6-324	chr6	72069944	72070344	+	5	/data/home/fongam//data/chipseq/BLRP/lan/BLRP-Srf-zym/peaks.txt	intron (NM_001035228, intron 3 of 6)	NA	43022	NM_011375	20454	Mm.38248	NM_001035228	ENSMUSG00000056091	St3gal5	3S-T|Siat9|[a]2	ST3 beta-galactoside alpha-2,3-sialyltransferase 5	0.017045	0.480226	43.92
Merge-chr5-64995956-0	chr5	64995756	64996156	+	15	/data/home/fongam//data/chipseq/BLRP/lan/BLRP-Srf-zym/peaks.txt|/data/home/fongam//data/chipseq/ThioMac/new/ThioMac-SRF-noClones/peaks.txt	Intergenic	NA	-86702	NM_008453	16599	Mm.439720	NM_008453	ENSMUSG00000029178	Klf3	9930027G08Rik|AL024007|Bklf|MGC151315|Tef-2	Kruppel-like factor 3 (basic)	0.026667	0.470199	43.92
Merge-chr14-62083373-0	chr14	62083173	62083573	+	14	/data/home/fongam//data/chipseq/BLRP/lan/BLRP-MKL-zym/peaks.txt|/data/home/fongam//data/chipseq/BLRP/lan/BLRP-Srf-zym/peaks.txt|/data/home/fongam//data/chipseq/ThioMac/new/ThioMac-SRF-noClones/peaks.txt	intron (NM_007798, intron 1 of 9)	NA	6798	NM_007798	13030	Mm.236553	NM_007798	ENSMUSG00000021939	Ctsb	-	cathepsin B	0.01	0.458853	43.92
Specific-3781-chr19-23424657-0	chr19	23424457	23424857	+	14	/data/home/fongam//data/chipseq/ThioMac/new/ThioMac-SRF-noClones/peaks.txt	intron (NM_174857, intron 7 of 13)	NA	-83683	NM_153808	226026	Mm.23267	NM_153808	ENSMUSG00000024943	Smc5	MGC30442|MGC7569|SMC-5|Smc5l1|mKIAA0594	structural maintenance of chromosomes 5	0.017544	0.465217	43.92
Specific-4235-chr19-61254442-0	chr19	61254242	61254642	+	9	/data/home/fongam//data/chipseq/ThioMac/new/ThioMac-SRF-noClones/peaks.txt	Intergenic	NA	-23470	NM_001177513	633057	Mm.426097	XM_001002874		Gm7102	EG633057	predicted gene 7102	0.058419	0.541096	43.92
Specific-3208-chr1-148	chr1	162871586	162871986	+	9	/data/home/fongam//data/chipseq/BLRP/lan/BLRP-Srf-zym/peaks.txt	promoter (NM_173424)	NA	-57	NR_002840	14455	Mm.270065	NR_002840		Gas5	Gas-5|MGC6251	growth arrest specific 5	0.0575	0.605985	43.92
Specific-563-chr7-165	chr7	109852448	109852848	+	8	/data/home/fongam//data/chipseq/BLRP/lan/BLRP-Srf-zym/peaks.txt	promoter (NM_009281)	NA	-231	NM_009281	20841	Mm.10815	NM_009281	ENSMUSG00000061079	Zfp143	AA959806|AU015869|D7Ertd805e|KRAB14|SBF|Staf|Zfp79|Zfp80-rs1|Znf143|pHZ-1	zinc finger protein 143	0.0575	0.586035	43.92
Specific-5423-chr5-235	chr5	136401093	136401493	+	7	/data/home/fongam//data/chipseq/BLRP/lan/BLRP-Srf-zym/peaks.txt	promoter (NM_011293)	NA	-25	NM_011293	20022	Mm.4896	NM_011293	ENSMUSG00000039771	Polr2j	14.5kDa|Polr2i|Rpb11a|Rpo2-4	polymerase (RNA) II (DNA directed) polypeptide J	0.1025	0.653367	43.92
Specific-2177-chr4-298	chr4	9609727	9610127	+	5	/data/home/fongam//data/chipseq/BLRP/lan/BLRP-Srf-zym/peaks.txt	Intergenic	NA	-13618	NM_001177849	65973	Mm.412008	NM_001177849	ENSMUSG00000028207	Asph	2310005F16Rik|3110001L23Rik|AI848629|AW261690|AW561901|BAH|C79816|cI-37	aspartate-beta-hydroxylase	0.021875	0.444099	43.92
Specific-4971-chr10-340	chr10	88872944	88873344	+	5	/data/home/fongam//data/chipseq/BLRP/lan/BLRP-Srf-zym/peaks.txt	intron (NM_001033331, intron 1 of 10)	NA	622	NM_001079876	237436	Mm.11982	NM_001033331	ENSMUSG00000074802	Gas2l3	8430435B07Rik|Gm240	growth arrest-specific 2 like 3	0.025	0.541147	43.92
Specific-651-chr4-363	chr4	116653821	116654221	+	5	/data/home/fongam//data/chipseq/BLRP/lan/BLRP-Srf-zym/peaks.txt	promoter (NM_009098)	NA	43	NM_009098	20116	Mm.338718	NM_009098	ENSMUSG00000047675	Rps8	MGC107577	ribosomal protein S8	0.1025	0.693267	43.92
Specific-5819-chr14-10	chr14	61715061	61715461	+	5	/data/home/fongam//data/chipseq/BLRP/lan/BLRP-MKL-zym/peaks.txt	promoter (NM_008715)	NA	-39	NM_008715	18130	Mm.441110	NM_008715	ENSMUSG00000035161	Ints6	2900075H24Rik|AI480962|DICE1|Ddx26|HDB|Notch2l	integrator complex subunit 6	0.055	0.633416	43.92
Specific-3443-chr5-13	chr5	143160216	143160616	+	44	/data/home/fongam//data/chipseq/BLRP/lan/BLRP-Srf-zym/peaks.txt	promoter (NM_001033312)	NA	-38	NM_001033312	231863	Mm.454456	NM_001033312	ENSMUSG00000066640	Fbxl18	AI427077|B130019G13Rik|C330021B20Rik	F-box and leucine-rich repeat protein 18	0.083582	0.643917	43.92
Merge-chr2-143606654-0	chr2	143606454	143606854	+	22	/data/home/fongam//data/chipseq/BLRP/lan/BLRP-Srf-zym/peaks.txt|/data/home/fongam//data/chipseq/ThioMac/new/ThioMac-SRF-noClones/peaks.txt	promoter (NM_019771)	NA	-118	NM_019771	56431	Mm.28919	NM_019771	ENSMUSG00000015932	Dstn	2610043P17Rik|ADF|AU042046|Dsn|corn1|sid23p	destrin	0.0925	0.670823	43.92
Merge-chr3-88511163-0	chr3	88510963	88511363	+	11	/data/home/fongam//data/chipseq/BLRP/lan/BLRP-Elk4-zym/peaks.txt|/data/home/fongam//data/chipseq/BLRP/lan/BLRP-Srf-zym/peaks.txt	promoter (NM_001145876)	NA	-97	NM_001145876	229517	Mm.301740	NM_001145876	ENSMUSG00000050144	Slc25a44	6720482A19|B430110G05Rik	solute carrier family 25, member 44	0.046875	0.560748	43.92
Merge-chr8-73539312-0	chr8	73539112	73539512	+	10	/data/home/fongam//data/chipseq/BLRP/lan/BLRP-Elk4-zym/peaks.txt|/data/home/fongam//data/chipseq/BLRP/lan/BLRP-Srf-zym/peaks.txt|/data/home/fongam//data/chipseq/ThioMac/new/ThioMac-SRF-noClones/peaks.txt	Intergenic	NA	-2009	NM_133772	76900	Mm.6667	NM_133772	ENSMUSG00000070003	Ssbp4	1210002E11Rik|AW743380|Sspb4	single stranded DNA binding protein 4	0.05291	0.602632	43.92
Specific-965-chr4-116	chr4	59332630	59333030	+	9	/data/home/fongam//data/chipseq/BLRP/lan/BLRP-Srf-zym/peaks.txt	Intergenic	NA	49226	NM_011673	22234	Mm.198803	NM_011673	ENSMUSG00000028381	Ugcg	AU043821|C80537|Epcs21|GlcT-1|Ugcgl	UDP-glucose ceramide glucosyltransferase	0.010724	0.502674	43.92
Specific-958-chr7-151	chr7	45503203	45503603	+	8	/data/home/fongam//data/chipseq/BLRP/lan/BLRP-Srf-zym/peaks.txt	intron (NM_028544, intron 8 of 11)	NA	-4616	NM_172418	74490	Mm.107442	XM_001476117	ENSMUSG00000042918	Mamstr	2810022D01Rik|5430432N15Rik|AW743872|Mastr	MEF2 activating motif and SAP domain containing transcriptional regulator	0.0175	0.506234	43.92
Specific-5587-chr13-283	chr13	100533179	100533579	+	5	/data/home/fongam//data/chipseq/BLRP/lan/BLRP-Srf-zym/peaks.txt	exon (NM_008634, exon 5 of 7)	NA	-20396	NR_015515	320893	Mm.470842	NR_015515		6430562O15Rik	-	RIKEN cDNA 6430562O15 gene	0.0475	0.566085	43.92
Specific-5541-chr4-151	chr4	119464375	119464775	+	8	/data/home/fongam//data/chipseq/BLRP/lan/BLRP-Srf-zym/peaks.txt	intron (NM_010657, intron 1 of 8)	NA	152262	NM_010657	16656	Mm.422538	NM_010657	ENSMUSG00000028634	Hivep3	2900056N03Rik|A130075N07|AI848000|E030045D18Rik|KBP1|Krc|Rc|Schnurri-3|Shn3|Zas3	human immunodeficiency virus type I enhancer binding protein 3	0.0225	0.541147	43.92
Specific-5878-chr5-185	chr5	135995406	135995806	+	8	/data/home/fongam//data/chipseq/BLRP/lan/BLRP-Srf-zym/peaks.txt	NA	NA	21765	NM_008898	18984	Mm.3863	NM_008898	ENSMUSG00000005514	Por	4933424M13Rik|CPR|CYPOR	P450 (cytochrome) oxidoreductase	0.0075	0.498753	43.92
Specific-6866-chr2-136	chr2	131944615	131945015	+	10	/data/home/fongam//data/chipseq/BLRP/lan/BLRP-Srf-zym/peaks.txt	promoter (NM_011045)	NA	-194	NM_011045	18538	Mm.7141	NM_011045	ENSMUSG00000027342	Pcna	-	proliferating cell nuclear antigen	0.085	0.583541	43.92
Specific-6840-chr1-371	chr1	52667131	52667531	+	5	/data/home/fongam//data/chipseq/BLRP/lan/BLRP-Srf-zym/peaks.txt	intron (NM_133829, intron 1 of 6)	NA	4532	NM_178081	98682	Mm.269793	NM_133829	ENSMUSG00000041439	Mfsd6	2210010L05Rik|9630025I22Rik|AI836200|AW212394|MMR2	major facilitator superfamily domain containing 6	0.01	0.501247	43.92
Specific-4534-chr6-5	chr6	43273189	43273589	+	5	/data/home/fongam//data/chipseq/BLRP/lan/BLRP-MKL-zym/peaks.txt	Intergenic	NA	-34228	NM_130869	18291	Mm.17715	NM_130869	ENSMUSG00000029736	Nobox	OG2|Og2x	NOBOX oogenesis homeobox	0.00565	0.429775	43.92
Merge-chr12-86375204-0	chr12	86375004	86375404	+	51.5	/data/home/fongam//data/chipseq/BLRP/lan/BLRP-Elk4-notx/peaks.txt|/data/home/fongam//data/chipseq/BLRP/lan/BLRP-Elk4-zym/peaks.txt|/data/home/fongam//data/chipseq/BLRP/lan/BLRP-Srf-zym/peaks.txt|/data/home/fongam//data/chipseq/ThioMac/new/ThioMac-SRF-noClones/peaks.txt	Intergenic	NA	12200	NM_010234	14281	Mm.246513	NM_010234	ENSMUSG00000021250	Fos	D12Rfj1|c-fos	FBJ osteosarcoma oncogene	0.080332	0.677686	35.14
Merge-chr1-72177148-0	chr1	72176948	72177348	+	47.5	/data/home/fongam//data/chipseq/BLRP/lan/BLRP-Srf-zym/peaks.txt|/data/home/fongam//data/chipseq/ThioMac/new/ThioMac-SRF-noClones/peaks.txt	Intergenic	NA	-31633	NM_001005423	381269	Mm.422636	NM_001005423	ENSMUSG00000039395	Mreg	Gm974|MGC92980|Wdt2|dsu	melanoregulin	0.09	0.630923	35.14
Merge-chr14-19267583-0	chr14	19267383	19267783	+	36.25	/data/home/fongam//data/chipseq/BLRP/lan/BLRP-Elk4-notx/peaks.txt|/data/home/fongam//data/chipseq/BLRP/lan/BLRP-Elk4-zym/peaks.txt|/data/home/fongam//data/chipseq/BLRP/lan/BLRP-Srf-zym/peaks.txt|/data/home/fongam//data/chipseq/ThioMac/new/ThioMac-SRF-noClones/peaks.txt	intron (NM_009674, intron 1 of 12)	NA	1102	NM_009674	11750	Mm.474616	NM_001110794	ENSMUSG00000021814	Anxa7	AI265384|AI316497|Anx7|synexin	annexin A7	0.0175	0.486284	35.14
Merge-chr7-100826270-0	chr7	100826070	100826470	+	34	/data/home/fongam//data/chipseq/BLRP/lan/BLRP-Srf-zym/peaks.txt|/data/home/fongam//data/chipseq/ThioMac/new/ThioMac-SRF-noClones/peaks.txt	intron (NM_183168, intron 1 of 2)	NA	12183	NM_183168	233571	Mm.471196	NM_183168	ENSMUSG00000048779	P2ry6	2010204J23Rik|P2Y6	pyrimidinergic receptor P2Y, G-protein coupled, 6	0.0025	0.553616	35.14
Specific-2902-chr4-22	chr4	138223739	138224139	+	33	/data/home/fongam//data/chipseq/BLRP/lan/BLRP-Srf-zym/peaks.txt	Intergenic	NA	-15249	NM_025786	66825	Mm.252312	NM_025786	ENSMUSG00000070661	Rnf186	9130020G10Rik	ring finger protein 186	0.005495	0.469945	35.14
Specific-5869-chr10-11	chr10	67046972	67047372	+	31	/data/home/fongam//data/chipseq/BLRP/lan/BLRP-Srf-zym/peaks.txt	Intergenic	NA	-102860	NM_001005419	211488	Mm.479554	NM_001005419	ENSMUSG00000057134	Ado	Gm237|MGC67243|MGC73511	2-aminoethanethiol (cysteamine) dioxygenase	0.010989	0.42623	35.14
Specific-222-chr1-14	chr1	137183329	137183729	+	31	/data/home/fongam//data/chipseq/BLRP/lan/BLRP-Srf-zym/peaks.txt	exon (NM_053106, exon 3 of 3)	NA	7945	NM_175259	77552	Mm.41407	NM_175259	ENSMUSG00000041889	Shisa4	9330132O05Rik|Tmem58|mShisa4	shisa homolog 4 (Xenopus laevis)	0.015	0.55611	35.14
Specific-4325-chr4-25	chr4	116879781	116880181	+	30	/data/home/fongam//data/chipseq/BLRP/lan/BLRP-Srf-zym/peaks.txt	intron (NM_025739, intron 2 of 14)	NA	114866	NM_025739	66743	Mm.470234	NM_025739	ENSMUSG00000028677	Rnf220	4732477A13|4931406I20Rik|5730503K05Rik|AV302541	ring finger protein 220	0.020619	0.473008	35.14
Merge-chr15-77643446-0	chr15	77643246	77643646	+	28.5	/data/home/fongam//data/chipseq/BLRP/lan/BLRP-Srf-zym/peaks.txt|/data/home/fongam//data/chipseq/ThioMac/new/ThioMac-SRF-noClones/peaks.txt	intron (NM_022410, intron 1 of 40)	NA	25924	NM_022410	17886	Mm.29677	NM_022410	ENSMUSG00000022443	Myh9	C80049|D0Jmb2|E030044M24Rik|Fltn|Myhn-1|Myhn1|NMHCIIA|TU72.6	myosin, heavy polypeptide 9, non-muscle	0.02	0.533666	35.14
Merge-chr14-20619503-0	chr14	20619303	20619703	+	28	/data/home/fongam//data/chipseq/BLRP/lan/BLRP-Srf-zym/peaks.txt|/data/home/fongam//data/chipseq/ThioMac/new/ThioMac-SRF-noClones/peaks.txt	promoter (NM_011695)	NA	-610	NM_011695	22334	Mm.262327	NM_011695	ENSMUSG00000021771	Vdac2	Vdac6	voltage-dependent anion channel 2	0.0225	0.55611	35.14
Merge-chr6-38879658-0	chr6	38879458	38879858	+	27.75	/data/home/fongam//data/chipseq/BLRP/lan/BLRP-Elk4-notx/peaks.txt|/data/home/fongam//data/chipseq/BLRP/lan/BLRP-Elk4-zym/peaks.txt|/data/home/fongam//data/chipseq/BLRP/lan/BLRP-Srf-zym/peaks.txt|/data/home/fongam//data/chipseq/ThioMac/new/ThioMac-SRF-noClones/peaks.txt	intron (NM_011539, intron 2 of 12)	NA	31065	NM_011539	21391	Mm.4054	NM_011539	ENSMUSG00000029925	Tbxas1	CYP5|CYP5A1|THAS|TS|TXAS|TXS	thromboxane A synthase 1, platelet	0.0125	0.493766	35.14
Merge-chr6-71467008-0	chr6	71466808	71467208	+	26.5	/data/home/fongam//data/chipseq/BLRP/lan/BLRP-Srf-zym/peaks.txt|/data/home/fongam//data/chipseq/ThioMac/new/ThioMac-SRF-noClones/peaks.txt	Intergenic	NA	-6355	NM_025783	66700	Mm.181278	NM_025783	ENSMUSG00000053119	Vps24	25.1|4921505F14Rik|9130011K15Rik|CGI-49|D6Ertd286e|NEDF	vacuolar protein sorting 24 (yeast)	NA	NA	35.14
Specific-2204-chr9-26	chr9	44473880	44474280	+	26	/data/home/fongam//data/chipseq/BLRP/lan/BLRP-Srf-zym/peaks.txt	intron (NM_153537, intron 4 of 21)	NA	12109	NM_153537	102693	Mm.28639	NM_153537	ENSMUSG00000048537	Phldb1	AU041016|D330037A14Rik|Ll5a|MGC32394	pleckstrin homology-like domain, family B, member 1	0.0225	0.508728	35.14
Merge-chr17-80706735-0	chr17	80706535	80706935	+	25	/data/home/fongam//data/chipseq/BLRP/lan/BLRP-Srf-zym/peaks.txt|/data/home/fongam//data/chipseq/ThioMac/new/ThioMac-SRF-noClones/peaks.txt	Intergenic	NA	-70316	NM_001081357	225028	Mm.458168	NM_001081357	ENSMUSG00000024242	Map4k3	4833416M01Rik|4833416M07Rik|9530052P13Rik|Glk|MAPKKKK3|RAB8IPL1	mitogen-activated protein kinase kinase kinase kinase 3	0.005	0.438903	35.14
Merge-chr8-120127242-0	chr8	120127042	120127442	+	25	/data/home/fongam//data/chipseq/BLRP/lan/BLRP-Srf-zym/peaks.txt|/data/home/fongam//data/chipseq/ThioMac/new/ThioMac-SRF-noClones/peaks.txt	Intergenic	NA	-15754	NM_001163262	74440	Mm.233181	XM_001004724	ENSMUSG00000034390	4933407C03Rik	5830471E12Rik|AI314065|AI464126|Cmip	RIKEN cDNA 4933407C03 gene	0.007752	0.530769	35.14
Merge-chr1-192884143-0	chr1	192883943	192884343	+	24.5	/data/home/fongam//data/chipseq/BLRP/lan/BLRP-Srf-zym/peaks.txt|/data/home/fongam//data/chipseq/ThioMac/new/ThioMac-SRF-noClones/peaks.txt	promoter (NM_007498)	NA	-195	NM_007498	11910	Mm.2706	NM_007498	ENSMUSG00000026628	Atf3	LRG-21	activating transcription factor 3	0.0725	0.660848	35.14
Specific-3012-chr18-5	chr18	80332654	80333054	+	24	/data/home/fongam//data/chipseq/BLRP/lan/BLRP-Srf-zym/peaks.txt	Intergenic	NA	-19313	NM_175028	240442	Mm.26594	XM_140497	ENSMUSG00000053950	Adnp2	8430420L05Rik|BC024969|Kiaa0863|MGC38953|Zfp508|mKIAA0863	ADNP homeobox 2	0.006849	0.37415	35.14
Specific-5204-chr3-25	chr3	95151881	95152281	+	23	/data/home/fongam//data/chipseq/BLRP/lan/BLRP-Srf-zym/peaks.txt	intron (NM_008847, intron 9 of 14)	NA	-24132	NM_008951	19185	Mm.2261	NM_008951	ENSMUSG00000005625	Psmd4	Af1|Mcb1|angiocidin	proteasome (prosome, macropain) 26S subunit, non-ATPase, 4	0.0275	0.453865	35.14
Specific-2803-chr2-37	chr2	48797020	48797420	+	23	/data/home/fongam//data/chipseq/BLRP/lan/BLRP-Srf-zym/peaks.txt	NA	NA	25703	NM_029924	109241	Mm.440436	XM_001476481	ENSMUSG00000036792	Mbd5	9430004D19Rik|AA536666|AI426407|C030040A15Rik|OTTMUSG00000012483	methyl-CpG binding domain protein 5	0.0025	0.359102	35.14
Merge-chr1-54508709-0	chr1	54508509	54508909	+	22.5	/data/home/fongam//data/chipseq/BLRP/lan/BLRP-Srf-zym/peaks.txt|/data/home/fongam//data/chipseq/ThioMac/new/ThioMac-SRF-noClones/peaks.txt	Intergenic	NA	-6482	NM_001163314	241062	Mm.253601	XM_892623	ENSMUSG00000070889	Pgap1	5033403E17Rik|9030223K07Rik|A530084K22|D230012E17Rik|oto	post-GPI attachment to proteins 1	0.014815	0.404412	35.14
Merge-chr1-88301905-0	chr1	88301705	88302105	+	20	/data/home/fongam//data/chipseq/BLRP/lan/BLRP-Srf-zym/peaks.txt|/data/home/fongam//data/chipseq/ThioMac/new/ThioMac-SRF-noClones/peaks.txt	Intergenic	NA	44405	NM_027966	71863	Mm.179627	XM_484891	ENSMUSG00000036574	1700019O17Rik	MGC118337	RIKEN cDNA 1700019O17 gene	0.0175	0.493766	35.14
Specific-2826-chr3-35	chr3	129823271	129823671	+	20	/data/home/fongam//data/chipseq/BLRP/lan/BLRP-Srf-zym/peaks.txt	promoter (NM_026578)	NA	-293	NM_026578	68147	Mm.24873	NM_026578	ENSMUSG00000028010	Gar1	AA409823|AI326794|C430047J18Rik|Nola1	GAR1 ribonucleoprotein homolog (yeast)	0.0975	0.630923	35.14
Specific-1190-chr4-46	chr4	114506596	114506996	+	20	/data/home/fongam//data/chipseq/BLRP/lan/BLRP-Srf-zym/peaks.txt	intron (NM_009185, intron 5 of 16)	NA	8746	NM_009185	20460	Mm.3988	NM_009185	ENSMUSG00000028718	Stil	Sil	Scl/Tal1 interrupting locus	0.005391	0.383378	35.14
Specific-4106-chr13-31	chr13	43800058	43800458	+	19	/data/home/fongam//data/chipseq/BLRP/lan/BLRP-Srf-zym/peaks.txt	intron (NM_009856, intron 2 of 4)	NA	4179	NM_009856	12522	Mm.57175	NM_009856	ENSMUSG00000015396	Cd83	MGC130312|MGC130313	CD83 antigen	0.0075	0.498753	35.14
Specific-3960-chr2-62	chr2	94140276	94140676	+	18	/data/home/fongam//data/chipseq/BLRP/lan/BLRP-Srf-zym/peaks.txt	intron (NM_183106, intron 17 of 24)	NA	67052	NM_183106	74569	Mm.426483	NM_183106	ENSMUSG00000027194	Ttc17	9130020K17Rik|D2Bwg1005e	tetratricopeptide repeat domain 17	0.015	0.431421	35.14
Merge-chr17-56294990-0	chr17	56294790	56295190	+	16.75	/data/home/fongam//data/chipseq/BLRP/lan/BLRP-Elk4-notx/peaks.txt|/data/home/fongam//data/chipseq/BLRP/lan/BLRP-Elk4-zym/peaks.txt|/data/home/fongam//data/chipseq/BLRP/lan/BLRP-Srf-zym/peaks.txt|/data/home/fongam//data/chipseq/ThioMac/new/ThioMac-SRF-noClones/peaks.txt	promoter (NM_153152)	NA	-100	NM_153152	224904	Mm.34002	NM_153152	ENSMUSG00000049760	2410015M20Rik	QIL1	RIKEN cDNA 2410015M20 gene	0.0775	0.57606	35.14
Merge-chr9-43056982-0	chr9	43056782	43057182	+	16.25	/data/home/fongam//data/chipseq/BLRP/lan/BLRP-Elk4-notx/peaks.txt|/data/home/fongam//data/chipseq/BLRP/lan/BLRP-Elk4-zym/peaks.txt|/data/home/fongam//data/chipseq/BLRP/lan/BLRP-Srf-zym/peaks.txt|/data/home/fongam//data/chipseq/ThioMac/new/ThioMac-SRF-noClones/peaks.txt	Intergenic	NA	-4776	NM_023655	72169	Mm.273277	NM_023655	ENSMUSG00000032013	Trim29	1110047J21Rik|2810431N19Rik|4732461M22Rik|AI119726	tripartite motif-containing 29	0.0175	0.548628	35.14
Merge-chr12-71918304-0	chr12	71918104	71918504	+	16	/data/home/fongam//data/chipseq/BLRP/lan/BLRP-Srf-zym/peaks.txt|/data/home/fongam//data/chipseq/ThioMac/new/ThioMac-SRF-noClones/peaks.txt	Intergenic	NA	-16268	NM_001081195	238247	Mm.241601	NM_001081195	ENSMUSG00000048118	Arid4a	A630009N03|A630067N03Rik|MmRBBP1|Rbbp1	AT rich interactive domain 4A (RBP1-like)	0.0125	0.408978	35.14
Merge-chr1-87534570-0	chr1	87534370	87534770	+	16	/data/home/fongam//data/chipseq/BLRP/lan/BLRP-Srf-zym/peaks.txt|/data/home/fongam//data/chipseq/ThioMac/new/ThioMac-SRF-noClones/peaks.txt	intron (NM_013673, intron 17 of 19)	NA	33207	NM_177055	319997	Mm.116691	XM_484889	ENSMUSG00000052760	A630001G21Rik	-	RIKEN cDNA A630001G21 gene	0.0275	0.528678	35.14
Specific-3668-chr7-55	chr7	145117602	145118002	+	16	/data/home/fongam//data/chipseq/BLRP/lan/BLRP-Srf-zym/peaks.txt	exon (NM_145379, exon 3 of 3)	NA	-6423	NM_203490	211578	Mm.370299	NM_203490	ENSMUSG00000051207	Mrgprd	Gm499|MrgD|TGR7	MAS-related GPR, member D	0.0475	0.563591	35.14
Specific-4551-chr5-69	chr5	35891727	35892127	+	16	/data/home/fongam//data/chipseq/BLRP/lan/BLRP-Srf-zym/peaks.txt	promoter (NM_030208)	NA	4	NM_030208	78890	Mm.98522	NM_030208	ENSMUSG00000029097	2310079F23Rik	-	RIKEN cDNA 2310079F23 gene	0.0825	0.65586	35.14
Specific-4452-chr18-20	chr18	80537302	80537702	+	14	/data/home/fongam//data/chipseq/BLRP/lan/BLRP-Srf-zym/peaks.txt	Intergenic	NA	94224	NM_026295	67655	Mm.312893	NM_026295	ENSMUSG00000033323	Ctdp1	4930563P03Rik|AW553592	CTD (carboxy-terminal domain, RNA polymerase II, polypeptide A) phosphatase, subunit 1	0	0.402685	35.14
Merge-chr18-65097703-0	chr18	65097503	65097903	+	14	/data/home/fongam//data/chipseq/BLRP/lan/BLRP-Srf-zym/peaks.txt|/data/home/fongam//data/chipseq/ThioMac/new/ThioMac-SRF-noClones/peaks.txt	intron (NM_001114386, intron 1 of 30)	NA	-51193	NM_031881	83814	Mm.98668	NM_001114386	ENSMUSG00000024589	Nedd4l	1300012C07Rik|Nedd4-2|Nedd4b	neural precursor cell expressed, developmentally down-regulated gene 4-like	0	0	35.14
Specific-1254-chr10-55	chr10	126486516	126486916	+	14	/data/home/fongam//data/chipseq/BLRP/lan/BLRP-Srf-zym/peaks.txt	intron (NM_001033263, intron 5 of 18)	NA	4860	NM_001033263	216439	Mm.336761	NM_001033263	ENSMUSG00000025422	Agap2	Centg1|mKIAA0167	ArfGAP with GTPase domain, ankyrin repeat and PH domain 2	0.0025	0.486284	35.14
Specific-3129-chr6-49	chr6	113204152	113204552	+	14	/data/home/fongam//data/chipseq/BLRP/lan/BLRP-Srf-zym/peaks.txt	intron (NM_026849, intron 1 of 18)	NA	732	NM_026849	97287	Mm.197816	NM_026849	ENSMUSG00000030269	Mtmr14	1110061O04Rik|AW553738|C76151	myotubularin related protein 14	0.015	0.488778	35.14
Merge-chr5-141020963-0	chr5	141020763	141021163	+	13.5	/data/home/fongam//data/chipseq/BLRP/lan/BLRP-Srf-zym/peaks.txt|/data/home/fongam//data/chipseq/ThioMac/new/ThioMac-SRF-noClones/peaks.txt	intron (NM_010302, intron 2 of 3)	NA	44362	NM_173405	231842	Mm.397580	NM_173405	ENSMUSG00000050022	Amz1	5330426I05|6530401C20Rik	archaelysin family metallopeptidase 1	0.0125	0.508728	35.14
Specific-6143-chr3-9	chr3	153850311	153850711	+	13	/data/home/fongam//data/chipseq/BLRP/lan/BLRP-Elk4-zym/peaks.txt	promoter (NR_028096)	NA	-159	NR_028094	19352	Mm.277831	NM_001163478	ENSMUSG00000038975	Rabggtb	-	RAB geranylgeranyl transferase, b subunit	0.13964	0.717489	35.14
Specific-3878-chr15-42	chr15	43550930	43551330	+	13	/data/home/fongam//data/chipseq/BLRP/lan/BLRP-Srf-zym/peaks.txt	Intergenic	NA	148973	NM_175502	239408	Mm.461451	NM_175502	ENSMUSG00000054409	Tmem74	AA549547|B230382K22Rik	transmembrane protein 74	0.0025	0.341646	35.14
Specific-4088-chr18-22	chr18	35148318	35148718	+	13	/data/home/fongam//data/chipseq/BLRP/lan/BLRP-Srf-zym/peaks.txt	Intergenic	NA	-68193	NM_010481	15526	Mm.479254	NM_010481	ENSMUSG00000024359	Hspa9	74kDa|Csa|Grp75|Hsc74|Hsp74|Hsp74a|Hspa9a|Mortalin|Mot-2|Mot2|Mthsp70|Pbp74	heat shock protein 9	0.015	0.531172	35.14
Merge-chr1-40349275-0	chr1	40349075	40349475	+	12.5	/data/home/fongam//data/chipseq/BLRP/lan/BLRP-Srf-zym/peaks.txt|/data/home/fongam//data/chipseq/ThioMac/new/ThioMac-SRF-noClones/peaks.txt	Intergenic	NA	-34920	NM_010743	17082	Mm.289824	NM_001025602	ENSMUSG00000026069	Il1rl1	DER4|Fit-1|Ly84|ST2L|St2|St2-rs1|T1|T1/ST2	interleukin 1 receptor-like 1	0.0125	0.421446	35.14
Specific-2507-chr7-15	chr7	127197846	127198246	+	12	/data/home/fongam//data/chipseq/BLRP/lan/BLRP-Elk4-zym/peaks.txt	promoter (NM_001167832)	NA	-76	NM_001167832	233893	Mm.297097	NM_001167832	ENSMUSG00000045757	Zfp764	8030466O12Rik|MGC31213	zinc finger protein 764	0.02	0.506234	35.14
Specific-6167-chr6-59	chr6	39377345	39377745	+	12	/data/home/fongam//data/chipseq/BLRP/lan/BLRP-Srf-zym/peaks.txt	Intergenic	NA	-27569	NM_018810	54484	Mm.270484	NM_018810	ENSMUSG00000029922	Mkrn1	RFP	makorin, ring finger protein, 1	0	0.421053	35.14
Specific-4938-chr8-10	chr8	87746833	87747233	+	12	/data/home/fongam//data/chipseq/BLRP/lan/BLRP-Elk4-zym/peaks.txt	promoter (NM_025648)	NA	-58	NM_025648	66590	Mm.292517	NM_025648	ENSMUSG00000003808	Farsa	0610012A19Rik|Farsla	phenylalanyl-tRNA synthetase, alpha subunit	0.062331	0.543243	35.14
Specific-1268-chr16-55	chr16	94653695	94654095	+	12	/data/home/fongam//data/chipseq/BLRP/lan/BLRP-Srf-zym/peaks.txt	Intergenic	NA	-18468	NM_007834	13185	Mm.7472	NM_007834	ENSMUSG00000022898	Dscr3	AW538125|Dcra|MGC5833	Down syndrome critical region gene 3	0.00974	0.433657	35.14
Specific-5242-chr7-88	chr7	28099087	28099487	+	11	/data/home/fongam//data/chipseq/BLRP/lan/BLRP-Srf-zym/peaks.txt	intron (NM_026042, intron 3 of 3)	NA	2163	NM_026042	67224	Mm.41647	NM_026042	ENSMUSG00000003444	Med29	2810405O22Rik|AU020902|Ixl	mediator complex subunit 29	0.0075	0.538653	35.14
Specific-5196-chr4-82	chr4	16086700	16087100	+	11	/data/home/fongam//data/chipseq/BLRP/lan/BLRP-Srf-zym/peaks.txt	intron (NM_138952, intron 1 of 10)	NA	3745	NM_138952	192656	Mm.112765	NM_138952	ENSMUSG00000041135	Ripk2	2210420D18Rik|CARD3|CARDIAK|CCK|D4Bwg0615e|RICK|RIP2	receptor (TNFRSF)-interacting serine-threonine kinase 2	0.005	0.408978	35.14
Specific-6953-chr13-54	chr13	43273046	43273446	+	11	/data/home/fongam//data/chipseq/BLRP/lan/BLRP-Srf-zym/peaks.txt	intron (NM_001033399, intron 1 of 1)	NA	41898	NM_001033399	328232	Mm.441399	NM_001033399	ENSMUSG00000051335	Gfod1	9630032O13|AI850995	glucose-fructose oxidoreductase domain containing 1	0.023148	0.506912	35.14
Merge-chr9-119891931-0	chr9	119891731	119892131	+	10.5	/data/home/fongam//data/chipseq/BLRP/lan/BLRP-Srf-zym/peaks.txt|/data/home/fongam//data/chipseq/ThioMac/new/ThioMac-SRF-noClones/peaks.txt	Intergenic	NA	-19635	NM_011724	22437	Mm.10117	NM_001081339		Xirp1	AI415219|Cmya1|MGC144145|MGC144146	xin actin-binding repeat containing 1	0.0175	0.548628	35.14
Specific-1491-chr4-97	chr4	119646335	119646735	+	10	/data/home/fongam//data/chipseq/BLRP/lan/BLRP-Srf-zym/peaks.txt	Intergenic	NA	-12524	NM_007902	13615	Mm.284855	NM_007902	ENSMUSG00000028635	Edn2	VIC	endothelin 2	0.0975	0.698254	35.14
Merge-chr7-79533642-0	chr7	79533442	79533842	+	10	/data/home/fongam//data/chipseq/BLRP/lan/BLRP-Srf-zym/peaks.txt|/data/home/fongam//data/chipseq/ThioMac/new/ThioMac-SRF-noClones/peaks.txt	promoter (NM_029835)	NA	-67	NM_029835	77011	Mm.28132	NM_029835	ENSMUSG00000046591	5730590G19Rik	BC028450|Lrrk1|Ticrr	RIKEN cDNA 5730590G19 gene	0.073048	0.595477	35.14
Specific-1698-chr4-107	chr4	140697816	140698216	+	10	/data/home/fongam//data/chipseq/BLRP/lan/BLRP-Srf-zym/peaks.txt	Intergenic	NA	5161	NM_013868	29818	Mm.46181	NM_013868	ENSMUSG00000006221	Hspb7	27kDa|Hsp25-2|MGC107591|cvHsp	heat shock protein family, member 7 (cardiovascular)	0.0525	0.650873	35.14
Merge-chr7-125553617-0	chr7	125553417	125553817	+	10	/data/home/fongam//data/chipseq/BLRP/lan/BLRP-Srf-zym/peaks.txt|/data/home/fongam//data/chipseq/ThioMac/new/ThioMac-SRF-noClones/peaks.txt	intron (NM_001081022, intron 5 of 27)	NA	54593	NM_001081022	233865	Mm.274389	NM_001081022	ENSMUSG00000032743	D430042O09Rik	Kiaa0556|MGC31549	RIKEN cDNA D430042O09 gene	0.005249	0.465969	35.14
Specific-4913-chr4-110	chr4	140845725	140846125	+	10	/data/home/fongam//data/chipseq/BLRP/lan/BLRP-Srf-zym/peaks.txt	Intergenic	NA	26075	NM_001163256	74202	Mm.479564	NM_001163256	ENSMUSG00000006219	Fblim1	2410043F08Rik|Cal|Gt10	filamin binding LIM protein 1	0.010101	0.487437	35.14
Specific-1216-chr1-119	chr1	89380135	89380535	+	10	/data/home/fongam//data/chipseq/BLRP/lan/BLRP-Srf-zym/peaks.txt	intron (NM_001111314, intron 1 of 14)	NA	24706	NM_001111314	53972	Mm.435439	NM_001111314	ENSMUSG00000026259	Ngef	Tims2|ephexin	neuronal guanine nucleotide exchange factor	0.009317	0.49226	35.14
Merge-chr3-115691360-0	chr3	115691160	115691560	+	10	/data/home/fongam//data/chipseq/BLRP/lan/BLRP-Srf-zym/peaks.txt|/data/home/fongam//data/chipseq/ThioMac/new/ThioMac-SRF-noClones/peaks.txt	Intergenic	NA	15699	NM_007901	13609	Mm.982	NM_007901	ENSMUSG00000045092	S1pr1	AI849002|Edg1|Lpb1|S1p|S1p1	sphingosine-1-phosphate receptor 1	0	0.436658	35.14
Specific-5165-chr4-129	chr4	140544848	140545248	+	9	/data/home/fongam//data/chipseq/BLRP/lan/BLRP-Srf-zym/peaks.txt	Intergenic	NA	-28268	NM_010139	13836	Mm.2581	NM_010139	ENSMUSG00000006445	Epha2	AW545284|Eck|Myk2|Sek-2|Sek2	Eph receptor A2	0.031579	0.526042	35.14
Specific-7100-chr19-66	chr19	60689778	60690178	+	9	/data/home/fongam//data/chipseq/BLRP/lan/BLRP-Srf-zym/peaks.txt	Intergenic	NA	-54292	NM_001172096	78832	Mm.471362	NM_001172096	ENSMUSG00000033417	2700078E11Rik	2810417M16Rik|9830127L17Rik|AI450346|D130033C15Rik	RIKEN cDNA 2700078E11 gene	0	0.5	35.14
Specific-2712-chr6-16	chr6	86744810	86745210	+	9	/data/home/fongam//data/chipseq/BLRP/lan/BLRP-Elk4-zym/peaks.txt	intron (NM_013471, intron 1 of 12)	NA	14208	NM_013471	11746	Mm.259702	NM_013471	ENSMUSG00000029994	Anxa4	AI265406|AIV|AW106930|Anx4|Xanx-4	annexin A4	0.022727	0.502825	35.14
Specific-3689-chr1-152	chr1	165831280	165831680	+	9	/data/home/fongam//data/chipseq/BLRP/lan/BLRP-Srf-zym/peaks.txt	promoter (NM_201364)	NA	-24	NM_201364	381306	Mm.28152	NM_201364	ENSMUSG00000041406	BC055324	MGC65590	cDNA sequence BC055324	0.08	0.61596	35.14
Specific-6518-chr1-19	chr1	172704299	172704699	+	9	/data/home/fongam//data/chipseq/BLRP/lan/BLRP-Elk4-zym/peaks.txt	promoter (NM_001081304)	NA	-53	NM_001081304	226641	Mm.377046	NM_001081304	ENSMUSG00000026663	Atf6	9130025P16Rik|9630036G24|AA789574|Atf6alpha|ESTM49	activating transcription factor 6	0.067039	0.541667	35.14
Specific-4408-chr7-79942874-0	chr7	79942674	79943074	+	9	/data/home/fongam//data/chipseq/ThioMac/new/ThioMac-SRF-noClones/peaks.txt	intron (NM_001146000, intron 1 of 5)	NA	43133	NM_175433	209225	Mm.290925	NM_001145999	ENSMUSG00000048897	Zfp710	5430400N05Rik|9830165K13|AI324798|Znf710	zinc finger protein 710	0.0075	0.518703	35.14
Merge-chr10-80025109-0	chr10	80024909	80025309	+	8.67	/data/home/fongam//data/chipseq/BLRP/lan/BLRP-Elk4-zym/peaks.txt|/data/home/fongam//data/chipseq/BLRP/lan/BLRP-Srf-zym/peaks.txt|/data/home/fongam//data/chipseq/ThioMac/new/ThioMac-SRF-noClones/peaks.txt	promoter (NM_134002)	NA	-800	NM_134002	103236	Mm.29873	NM_001159591	ENSMUSG00000003345	Csnk1g2	2810429I12Rik|AI463719	casein kinase 1, gamma 2	0.074074	0.582822	35.14
Merge-chr5-143088852-0	chr5	143088652	143089052	+	8.5	/data/home/fongam//data/chipseq/BLRP/lan/BLRP-Srf-zym/peaks.txt|/data/home/fongam//data/chipseq/ThioMac/new/ThioMac-SRF-noClones/peaks.txt	Intergenic	NA	-6325	NM_001122730	231861	Mm.469401	XM_355727	ENSMUSG00000039477	Tnrc18	BC025631|EG381742|MGC59613|Zfp469	trinucleotide repeat containing 18	0.0275	0.59601	35.14
Specific-6470-chr1-24	chr1	24632813	24633213	+	8	/data/home/fongam//data/chipseq/BLRP/lan/BLRP-Elk4-zym/peaks.txt	NA	NA	194	NM_026719	68421	Mm.477783	NM_026719	ENSMUSG00000073725	Lmbrd1	0910001K20Rik|AV347960	LMBR1 domain containing 1	0.103261	0.713513	35.14
Specific-6219-chr10-122	chr10	67487171	67487571	+	8	/data/home/fongam//data/chipseq/BLRP/lan/BLRP-Srf-zym/peaks.txt	Intergenic	NA	112416	NM_001081346	170799	Mm.209844	NM_001081346	ENSMUSG00000037846	Rtkn2	B130039D23Rik|MGC189880|Mbf|Plekhk1	rhotekin 2	0.003289	0.441176	35.14
Merge-chr9-45763690-0	chr9	45763490	45763890	+	8	/data/home/fongam//data/chipseq/BLRP/lan/BLRP-Elk4-notx/peaks.txt|/data/home/fongam//data/chipseq/BLRP/lan/BLRP-Elk4-zym/peaks.txt	promoter (NM_027498)	NA	-125	NM_027498	70661	Mm.219459	NM_027498	ENSMUSG00000034135	Sik3	5730525O22Rik|9030204A07Rik|AI447252|AI846254|AI849445|MGC90906|MGC91236|Qsk|mKIAA0999	SIK family kinase 3	0.105919	0.660494	35.14
Specific-1893-chr1-187	chr1	156853500	156853900	+	8	/data/home/fongam//data/chipseq/BLRP/lan/BLRP-Srf-zym/peaks.txt	Intergenic	NA	8154	NM_010500	15939	Mm.12246	NM_010500	ENSMUSG00000056708	Ier5	-	immediate early response 5	0.005814	0.431884	35.14
Specific-6303-chr4-39	chr4	133861081	133861481	+	8	/data/home/fongam//data/chipseq/BLRP/lan/BLRP-Elk4-zym/peaks.txt	intron (NM_207237, intron 4 of 11)	NA	-37039	NM_029100	74777	Mm.29773	NM_029100	ENSMUSG00000050989	Sepn1	1110019I12Rik|AI414492	selenoprotein N, 1	0.020779	0.546632	35.14
Merge-chr2-32274136-0	chr2	32273936	32274336	+	8	/data/home/fongam//data/chipseq/BLRP/lan/BLRP-Srf-zym/peaks.txt|/data/home/fongam//data/chipseq/ThioMac/new/ThioMac-SRF-noClones/peaks.txt	promoter (NM_146118)	NA	-657	NM_146118	227731	Mm.473265	NM_001164357	ENSMUSG00000026819	Slc25a25	1110030N17Rik|MCSC|MGC36388|mKIAA1896	solute carrier family 25 (mitochondrial carrier, phosphate carrier), member 25	0.0525	0.591022	35.14
Specific-2006-chr8-136	chr8	125025787	125026187	+	8	/data/home/fongam//data/chipseq/BLRP/lan/BLRP-Srf-zym/peaks.txt	Intergenic	NA	-142244	NM_009569	22761	Mm.390068	NM_009569	ENSMUSG00000049577	Zfpm1	FOG|Fog1	zinc finger protein, multitype 1	0.01	0.568579	35.14
Specific-5767-chr9-109	chr9	7221529	7221929	+	8	/data/home/fongam//data/chipseq/BLRP/lan/BLRP-Srf-zym/peaks.txt	Intergenic	NA	37163	NM_029775	76863	Mm.325066	NM_029775	ENSMUSG00000032002	Dcun1d5	3110001A18Rik|4833420K19Rik|AW060460|D430047L21Rik	DCN1, defective in cullin neddylation 1, domain containing 5 (S. cerevisiae)	0.0175	0.428928	35.14
Specific-2129-chr15-95	chr15	84179219	84179619	+	8	/data/home/fongam//data/chipseq/BLRP/lan/BLRP-Srf-zym/peaks.txt	Intergenic	NA	25534	NM_001162500	64099	Mm.251356	NM_001162500	ENSMUSG00000022439	Parvg	AI413459	parvin, gamma	0.01	0.508728	35.14
Specific-5220-chr6-135	chr6	113604048	113604448	+	8	/data/home/fongam//data/chipseq/BLRP/lan/BLRP-Srf-zym/peaks.txt	promoter (NM_001113553)	NA	4	NM_001113553	108960	Mm.152142	NM_001113553	ENSMUSG00000060477	Irak2	6330415L08Rik|AI649099|IRAK-2|MGC102586	interleukin-1 receptor-associated kinase 2	0.065	0.628429	35.14
Specific-1435-chrX-33	chrX	56164451	56164851	+	8	/data/home/fongam//data/chipseq/BLRP/lan/BLRP-Srf-zym/peaks.txt	Intergenic	NA	-181597	NM_007979	14071	Mm.391283	NM_007979	ENSMUSG00000031138	F9	AW111646|Cf-9|Cf9	coagulation factor IX	0.0025	0.421446	35.14
Specific-6064-chr11-165	chr11	3654617	3655017	+	8	/data/home/fongam//data/chipseq/BLRP/lan/BLRP-Srf-zym/peaks.txt	intron (NM_152818, intron 2 of 13)	NA	96114	NM_198162	74522	Mm.139127	NM_001159288	ENSMUSG00000034543	Morc2a	8430403M08Rik|Zcwcc1	microrchidia 2A	0.0175	0.513716	35.14
Specific-6630-chr3-163	chr3	138463602	138464002	+	8	/data/home/fongam//data/chipseq/BLRP/lan/BLRP-Srf-zym/peaks.txt	intron (NM_007917, intron 1 of 7)	NA	224	NM_007917	13684	Mm.3941	XM_001004193	ENSMUSG00000028156	Eif4e	EG668879|Eif4e-ps|If4e|MGC103177|eIF-4E	eukaryotic translation initiation factor 4E	0.061303	0.551331	35.14
Specific-1294-chr16-51840553-0	chr16	51840353	51840753	+	8	/data/home/fongam//data/chipseq/ThioMac/new/ThioMac-SRF-noClones/peaks.txt	Intergenic	NA	-110344	NM_001033238	208650	Mm.328206	NM_001033238	ENSMUSG00000022637	Cblb	AI429560|AI851073|Cbl-b	Casitas B-lineage lymphoma b	0.03	0.405941	35.14
Specific-5108-chr13-91	chr13	39431164	39431564	+	8	/data/home/fongam//data/chipseq/BLRP/lan/BLRP-Srf-zym/peaks.txt	Intergenic	NA	-463023	NM_001170431	108652	Mm.255506	NM_001170430	ENSMUSG00000021432	Slc35b3	4921526O06Rik|AI428480|CGI-19	solute carrier family 35, member B3	0.008333	0.436464	35.14
Specific-921-chr17-103	chr17	34828056	34828456	+	7	/data/home/fongam//data/chipseq/BLRP/lan/BLRP-Srf-zym/peaks.txt	exon (NM_010909, exon 4 of 4)	NA	-14853	NM_010735	16992	Mm.87787	NM_010735	ENSMUSG00000024402	Lta	LT|LT-[a]|LT-alpha|LT[a]|LTalpha|Ltx|MGC117668|TNF-beta|TNFSF1|Tnfb|Tnfsf1b|hlb382	lymphotoxin A	0.025	0.548628	35.14
Specific-3589-chr1-236	chr1	156812369	156812769	+	7	/data/home/fongam//data/chipseq/BLRP/lan/BLRP-Srf-zym/peaks.txt	Intergenic	NA	49285	NM_010500	15939	Mm.12246	NM_010500	ENSMUSG00000056708	Ier5	-	immediate early response 5	0.0125	0.571072	35.14
Specific-6764-chr17-39	chr17	87212629	87213029	+	7	/data/home/fongam//data/chipseq/BLRP/lan/BLRP-Elk4-zym/peaks.txt	intron (NM_028639, intron 3 of 19)	NA	21617	NM_028639	225049	Mm.77396	NM_028639	ENSMUSG00000036918	Ttc7	1110035E02Rik|1700007L07Rik|Ttc7a|fsn|hea	tetratricopeptide repeat domain 7	0.0125	0.546135	35.14
Specific-751-chr19-88	chr19	6297674	6298074	+	7	/data/home/fongam//data/chipseq/BLRP/lan/BLRP-Srf-zym/peaks.txt	intron (NM_010119, intron 4 of 4)	NA	-8583	NM_001033342	240505	Mm.329622	XM_140553	ENSMUSG00000024769	Cdc42bpg	BC046418|MRCKgamma	CDC42 binding protein kinase gamma (DMPK-like)	0.0125	0.558603	35.14
Specific-6711-chr3-194	chr3	104036716	104037116	+	7	/data/home/fongam//data/chipseq/BLRP/lan/BLRP-Srf-zym/peaks.txt	intron (NM_008979, intron 19 of 20)	NA	-6265	NM_172684	229675	Mm.29366	NM_172684	ENSMUSG00000044098	Rsbn1	C230004D03Rik|E330004N01|Rosbin|Rsbn|Rsbp|mKIAA3002	rosbin, round spermatid basic protein 1	0.0025	0.366584	35.14
Specific-2379-chr1-45	chr1	58389912	58390312	+	7	/data/home/fongam//data/chipseq/BLRP/lan/BLRP-Elk4-zym/peaks.txt	promoter (NM_027351)	NA	-80	NM_027351	70225	Mm.340195	NM_027351	ENSMUSG00000026035	Ppil3	2310076N22Rik|2510026K04Rik|Cyp10l	peptidylprolyl isomerase (cyclophilin)-like 3	0.0475	0.571072	35.14
Specific-14-chr11-133	chr11	113051914	113052314	+	7	/data/home/fongam//data/chipseq/BLRP/lan/BLRP-Elk4-notx/peaks.txt	Intergenic	NA	-34186	NR_015556	72386	Mm.266961	XM_001472535		2610035D17Rik	-	RIKEN cDNA 2610035D17 gene	0.0075	0.486284	35.14
Specific-1845-chr4-188	chr4	120316809	120317209	+	7	/data/home/fongam//data/chipseq/BLRP/lan/BLRP-Srf-zym/peaks.txt	intron (NM_008692, intron 1 of 9)	NA	6341	NM_008692	18046	Mm.477613	NM_001048168	ENSMUSG00000032897	Nfyc	-	nuclear transcription factor-Y gamma	0.004587	0.375566	35.14
Specific-109-chr18-66	chr18	60974156	60974556	+	7	/data/home/fongam//data/chipseq/BLRP/lan/BLRP-Srf-zym/peaks.txt	promoter (NM_011552)	NA	-79	NM_011552	21453	Mm.2215	NM_011552	ENSMUSG00000024613	Tcof1	AA408847|AW209012|treacle	Treacher Collins Franceschetti syndrome 1, homolog	0.066489	0.600529	35.14
Specific-2853-chr9-162	chr9	110694027	110694427	+	7	/data/home/fongam//data/chipseq/BLRP/lan/BLRP-Srf-zym/peaks.txt	intron (NM_183103, intron 1 of 4)	NA	4905	NM_183103	74306	Mm.87419	NM_183103	ENSMUSG00000049719	Prss46	1700112C13Rik|79H19B|MGC107146|Tessp6	protease, serine, 46	0.01847	0.536842	35.14
Specific-2411-chr1-204	chr1	9530319	9530719	+	7	/data/home/fongam//data/chipseq/BLRP/lan/BLRP-Srf-zym/peaks.txt	promoter (NM_021511)	NA	-103	NM_021511	59014	Mm.29061	NM_021511	ENSMUSG00000061024	Rrs1	5730466A07Rik|AA415037|D1Ertd701e|Rrr	RRS1 ribosome biogenesis regulator homolog (S. cerevisiae)	0.0675	0.591022	35.14
Specific-5367-chr3-69	chr3	135236017	135236417	+	7	/data/home/fongam//data/chipseq/BLRP/lan/BLRP-Elk4-zym/peaks.txt	intron (NM_027208, intron 7 of 9)	NA	-8870	NM_178877	97086	Mm.441764	NM_178877	ENSMUSG00000037994	Nhedc2	C80638|NHA2|NHE10|nha-oc|nhaoc	Na+/H+ exchanger domain containing 2	0.01	0.453865	35.14
Specific-1718-chr6-42279562-0	chr6	42279362	42279762	+	7	/data/home/fongam//data/chipseq/ThioMac/new/ThioMac-SRF-noClones/peaks.txt	NA	NA	127	NM_011777	22793	Mm.282303	NM_011777	ENSMUSG00000029860	Zyx	9530098H06Rik|R75157	zyxin	0.0975	0.723192	35.14
Specific-6813-chr2-216	chr2	32430602	32431002	+	7	/data/home/fongam//data/chipseq/BLRP/lan/BLRP-Srf-zym/peaks.txt	intron (NM_016973, intron 2 of 6)	NA	1832	NM_016973	50935	Mm.88831	NM_001025310	ENSMUSG00000026811	St6galnac6	Siat7f	ST6 (alpha-N-acetyl-neuraminyl-2,3-beta-galactosyl-1,3)-N-acetylgalactosaminide alpha-2,6-sialyltransferase 6	0.0275	0.59601	35.14
Specific-6744-chr8-174	chr8	114740833	114741233	+	7	/data/home/fongam//data/chipseq/BLRP/lan/BLRP-Srf-zym/peaks.txt	promoter (NM_011801)	NA	-50	NM_011801	23837	Mm.279437	NM_011801	ENSMUSG00000031954	Cfdp1	AA408409|Bcnt|Bucentaur|Cfdp|cp27	craniofacial development protein 1	0.060052	0.559896	35.14
Merge-chr13-100444912-0	chr13	100444712	100445112	+	6.5	/data/home/fongam//data/chipseq/BLRP/lan/BLRP-Elk4-notx/peaks.txt|/data/home/fongam//data/chipseq/BLRP/lan/BLRP-Srf-zym/peaks.txt	promoter (NM_026873)	NA	-31	NM_173757	218506	Mm.472291	NM_173757	ENSMUSG00000041632	Mrps27	2610028H14Rik	mitochondrial ribosomal protein S27	0.08	0.67581	35.14
Specific-3090-chr16-117	chr16	3618173	3618573	+	6	/data/home/fongam//data/chipseq/BLRP/lan/BLRP-Srf-zym/peaks.txt	Intergenic	NA	14979	NM_001161790	54483	Mm.143718	NM_001161790	ENSMUSG00000022534	Mefv	FMF|MGC124344|MGC124345|TRIM20|pyrin	Mediterranean fever	0	0.466981	35.14
Specific-4707-chr1-323	chr1	175791699	175792099	+	6	/data/home/fongam//data/chipseq/BLRP/lan/BLRP-Srf-zym/peaks.txt	Intergenic	NA	-12732	NM_001045481	15950	Mm.472787	NM_001045481	ENSMUSG00000039997	Ifi203	-	interferon activated gene 203	0	0.376623	35.14
Specific-1656-chr7-244	chr7	3248010	3248410	+	6	/data/home/fongam//data/chipseq/BLRP/lan/BLRP-Srf-zym/peaks.txt	promoter (NM_146176)	NA	-146	NM_146176	232791	Mm.358883	NM_146176	ENSMUSG00000035632	Cnot3	A930039N10Rik|MGC40675	CCR4-NOT transcription complex, subunit 3	0.085	0.628429	35.14
Specific-396-chr11-319	chr11	68262012	68262412	+	6	/data/home/fongam//data/chipseq/BLRP/lan/BLRP-Srf-zym/peaks.txt	intron (NM_177320, intron 1 of 18)	NA	13892	NM_177320	320207	Mm.244960	NM_177320	ENSMUSG00000020901	Pik3r5	AV230647|F730038I15Rik	phosphoinositide-3-kinase, regulatory subunit 5, p101	0.011538	0.477099	35.14
Specific-2804-chr10-238	chr10	82750514	82750914	+	6	/data/home/fongam//data/chipseq/BLRP/lan/BLRP-Srf-zym/peaks.txt	intron (NM_177388, intron 1 of 10)	NA	16902	NM_177388	338365	Mm.67073	NM_177388	ENSMUSG00000034591	Slc41a2	A230035L05Rik|SLC41A1-L1	solute carrier family 41, member 2	0.015106	0.475904	35.14
Specific-6632-chr1-133026924-0	chr1	133026724	133027124	+	6	/data/home/fongam//data/chipseq/ThioMac/new/ThioMac-SRF-noClones/peaks.txt	intron (NM_018750, intron 2 of 5)	NA	45800	NM_018750	54354	Mm.248291	NM_018750	ENSMUSG00000026430	Rassf5	1300019G20Rik|AU042887|MGC107647|Maxp1|Nore1|Nore1A|Nore1B|Rapl	Ras association (RalGDS/AF-6) domain family member 5	0.02	0.501247	35.14
Specific-2506-chr11-340	chr11	76894459	76894859	+	6	/data/home/fongam//data/chipseq/BLRP/lan/BLRP-Srf-zym/peaks.txt	promoter (NM_001012309)	NA	-29	NM_001012309	237859	Mm.156195	NM_001012309	ENSMUSG00000037958	Ccdc55	8030451K07|AI851076|AL022898|MGC107323	coiled-coil domain containing 55	0.1025	0.628429	35.14
Specific-2438-chr6-220	chr6	86744921	86745321	+	6	/data/home/fongam//data/chipseq/BLRP/lan/BLRP-Srf-zym/peaks.txt	intron (NM_013471, intron 1 of 12)	NA	14097	NM_013471	11746	Mm.259702	NM_013471	ENSMUSG00000029994	Anxa4	AI265406|AIV|AW106930|Anx4|Xanx-4	annexin A4	0.013514	0.466667	35.14
Specific-2811-chr6-250	chr6	125410976	125411376	+	6	/data/home/fongam//data/chipseq/BLRP/lan/BLRP-Srf-zym/peaks.txt	Intergenic	NA	49198	NM_007657	12527	Mm.404614	NM_007657	ENSMUSG00000030342	Cd9	Tspan29	CD9 antigen	0.01385	0.473829	35.14
Specific-3481-chr11-341	chr11	77001187	77001587	+	6	/data/home/fongam//data/chipseq/BLRP/lan/BLRP-Srf-zym/peaks.txt	intron (NM_176965, intron 1 of 17)	NA	3776	NM_176965	319634	Mm.108786	NM_176965	ENSMUSG00000050944	Efcab5	4930563A03Rik|MGC156377	EF-hand calcium binding domain 5	0	0.356589	35.14
Specific-1652-chr1-305	chr1	153190492	153190892	+	6	/data/home/fongam//data/chipseq/BLRP/lan/BLRP-Srf-zym/peaks.txt	promoter (NM_026876)	NA	-39	NM_025819	66875	Mm.478570	NM_025819	ENSMUSG00000052748	1200016B10Rik	C1orf26	RIKEN cDNA 1200016B10 gene	0.085	0.610973	35.14
Specific-4942-chr11-327	chr11	70007289	70007689	+	6	/data/home/fongam//data/chipseq/BLRP/lan/BLRP-Srf-zym/peaks.txt	Intergenic	NA	-22616	NM_153081	216867	Mm.289238	NM_153081	ENSMUSG00000040938	Slc16a11	AB041591|MNCb-2717|RP23-198E14.4	solute carrier family 16 (monocarboxylic acid transporters), member 11	0.018519	0.509225	35.14
Specific-2633-chr15-135	chr15	5465214	5465614	+	6	/data/home/fongam//data/chipseq/BLRP/lan/BLRP-Srf-zym/peaks.txt	Intergenic	NA	-274368	NM_008965	19219	Mm.18509	NM_001136079	ENSMUSG00000039942	Ptger4	EP4|Ptgerep4	prostaglandin E receptor 4 (subtype EP4)	0.0125	0.40399	35.14
Specific-1687-chr19-142	chr19	16390036	16390436	+	6	/data/home/fongam//data/chipseq/BLRP/lan/BLRP-Srf-zym/peaks.txt	intron (NM_008139, intron 3 of 6)	NA	-112450	NM_008137	14675	Mm.313181	NM_008137	ENSMUSG00000024697	Gna14	AU023208	guanine nucleotide binding protein, alpha 14	0.010667	0.446809	35.14
Specific-2667-chr4-245	chr4	126055394	126055794	+	6	/data/home/fongam//data/chipseq/BLRP/lan/BLRP-Srf-zym/peaks.txt	Intergenic	NA	-3690	NM_175554	269582	Mm.243962	NM_175554	ENSMUSG00000042489	Clspn	B130025E01|C85083|CLASPIN|E130314M08Rik	claspin homolog (Xenopus laevis)	0.0225	0.506234	35.14
Specific-6709-chr1-295	chr1	133516054	133516454	+	6	/data/home/fongam//data/chipseq/BLRP/lan/BLRP-Srf-zym/peaks.txt	promoter (NM_145509)	NA	13	NM_145509	226421	Mm.44508	NM_145509	ENSMUSG00000052688	5430435G22Rik	Rab7b	RIKEN cDNA 5430435G22 gene	0.0225	0.561097	35.14
Merge-chr17-5726960-0	chr17	5726760	5727160	+	6	/data/home/fongam//data/chipseq/BLRP/lan/BLRP-Srf-zym/peaks.txt|/data/home/fongam//data/chipseq/ThioMac/new/ThioMac-SRF-noClones/peaks.txt	Intergenic	NA	-70902	NM_025664	66616	Mm.89515	NM_025664	ENSMUSG00000002365	Snx9	2700073N08Rik|SDP1|SH3PX1	sorting nexin 9	0.0375	0.548628	35.14
Specific-3521-chr11-313	chr11	54974481	54974881	+	6	/data/home/fongam//data/chipseq/BLRP/lan/BLRP-Srf-zym/peaks.txt	intron (NM_172258, intron 8 of 10)	NA	20448	NM_172258	215332	Mm.87054	NM_172258	ENSMUSG00000049491	Slc36a3	PAT3|TRAMD2|tramdorin2	solute carrier family 36 (proton/amino acid symporter), member 3	0.01	0.543641	35.14
Specific-6096-chr4-268	chr4	135325319	135325719	+	6	/data/home/fongam//data/chipseq/BLRP/lan/BLRP-Srf-zym/peaks.txt	promoter (NM_025919)	NA	-72	NM_025919	67025	Mm.276856	NM_025919	ENSMUSG00000059291	Rpl11	2010203J19Rik	ribosomal protein L11	0.0525	0.578554	35.14
Specific-4978-chr9-222	chr9	83690579	83690979	+	6	/data/home/fongam//data/chipseq/BLRP/lan/BLRP-Srf-zym/peaks.txt	Intergenic	NA	-54720	NM_199195	12040	Mm.12819	NM_199195	ENSMUSG00000032263	Bckdhb	-	branched chain ketoacid dehydrogenase E1, beta polypeptide	0.005	0.44389	35.14
Merge-chr19-5724705-0	chr19	5724505	5724905	+	5.5	/data/home/fongam//data/chipseq/BLRP/lan/BLRP-Srf-zym/peaks.txt|/data/home/fongam//data/chipseq/ThioMac/new/ThioMac-SRF-noClones/peaks.txt	intron (NM_001114595, intron 1 of 17)	NA	1612	NM_001114595	114601	Mm.210447	NM_001114595	ENSMUSG00000024937	Ehbp1l1	G430002G23Rik	EH domain binding protein 1-like 1	0.015	0.568579	35.14
Merge-chr5-144073300-0	chr5	144073100	144073500	+	5.5	/data/home/fongam//data/chipseq/BLRP/lan/BLRP-Srf-zym/peaks.txt|/data/home/fongam//data/chipseq/ThioMac/new/ThioMac-SRF-noClones/peaks.txt	promoter (NM_013557)	NA	-111	NM_013557	15467	Mm.431968	NM_013557	ENSMUSG00000029613	Eif2ak1	Hri|MGC118066	eukaryotic translation initiation factor 2 alpha kinase 1	0.0475	0.57606	35.14
Specific-5827-chr1-430	chr1	108455789	108456189	+	5	/data/home/fongam//data/chipseq/BLRP/lan/BLRP-Srf-zym/peaks.txt	intron (NM_009741, intron 1 of 1)	NA	85848	NM_009741	12043	Mm.479419	XM_001476583	ENSMUSG00000057329	Bcl2	AW986256|Bcl-2|C430015F12Rik|D630044D05Rik|D830018M01Rik	B-cell leukemia/lymphoma 2	0	0.375	35.14
Specific-3281-chr4-385	chr4	128213694	128214094	+	5	/data/home/fongam//data/chipseq/BLRP/lan/BLRP-Srf-zym/peaks.txt	intron (NM_018774, intron 5 of 13)	NA	6594	NM_018774	54383	Mm.477746	NM_018774	ENSMUSG00000028796	Phc2	A3galt2|AA415044|D130050K19Rik|D4Ertd810e|Edr2|Mph2	polyhomeotic-like 2 (Drosophila)	0.04	0.578554	35.14
Specific-6088-chr11-571	chr11	99242205	99242605	+	5	/data/home/fongam//data/chipseq/BLRP/lan/BLRP-Srf-zym/peaks.txt	Intergenic	NA	-4056	NM_010661	268482	Mm.436651	NM_010661	ENSMUSG00000020912	Krt12	AI835216|K12|Krt-12|Krt1-12	keratin 12	0.008043	0.411765	35.14
Specific-1401-chr1-479	chr1	165219125	165219525	+	5	/data/home/fongam//data/chipseq/BLRP/lan/BLRP-Srf-zym/peaks.txt	Intergenic	NA	20991	NM_178883	98376	Mm.32901	NM_178883	ENSMUSG00000040124	Gorab	AI467484|NTKL-BP1|Scyl1bp1	golgin, RAB6-interacting	0.015	0.471322	35.14
Specific-1949-chr13-216	chr13	32409960	32410360	+	5	/data/home/fongam//data/chipseq/BLRP/lan/BLRP-Srf-zym/peaks.txt	Intergenic	NA	-64151	NM_146041	218138	Mm.247143	NM_146041	ENSMUSG00000038372	Gmds	BC031788|C87208|MGC103045|MGC18773	GDP-mannose 4, 6-dehydratase	0	0.46875	35.14
Specific-6498-chr16-163	chr16	4828176	4828576	+	5	/data/home/fongam//data/chipseq/BLRP/lan/BLRP-Srf-zym/peaks.txt	intron (NM_029657, intron 4 of 16)	NA	-25963	NM_025839	66911	Mm.325564	NM_025839	ENSMUSG00000022516	Nudt16l1	1110001K21Rik|5330437I08Rik|Sdos	nudix (nucleoside diphosphate linked moiety X)-type motif 16-like 1	0.015	0.513716	35.14
Specific-320-chr5-418	chr5	116285253	116285653	+	5	/data/home/fongam//data/chipseq/BLRP/lan/BLRP-Srf-zym/peaks.txt	promoter (NM_031869)	NA	-26	NM_031869	19079	Mm.458152	NM_031869	ENSMUSG00000029513	Prkab1	1300015D22Rik|AU021155|E430008F22	protein kinase, AMP-activated, beta 1 non-catalytic subunit	0.115	0.673317	35.14
Specific-918-chr7-330	chr7	4048110	4048510	+	5	/data/home/fongam//data/chipseq/BLRP/lan/BLRP-Srf-zym/peaks.txt	intron (NM_175372, intron 1 of 6)	NA	434	NM_175372	108841	Mm.479568	NM_175372	ENSMUSG00000008435	Rdh13	8430425D21Rik	retinol dehydrogenase 13 (all-trans and 9-cis)	0.029661	0.544304	35.14
Specific-3019-chr8-271	chr8	26634342	26634742	+	5	/data/home/fongam//data/chipseq/BLRP/lan/BLRP-Srf-zym/peaks.txt	intron (NM_177089, intron 7 of 12)	NA	32452	NM_199323	320165	Mm.308452	NM_177089	ENSMUSG00000065954	Tacc1	4833447E04Rik|AA960202|B230378H13Rik	transforming, acidic coiled-coil containing protein 1	0.0275	0.508728	35.14
Specific-6043-chr13-276	chr13	93342243	93342643	+	5	/data/home/fongam//data/chipseq/BLRP/lan/BLRP-Srf-zym/peaks.txt	intron (NM_010829, intron 19 of 23)	NA	-110196	NM_009027	19418	Mm.248630	NM_009027	ENSMUSG00000021708	Rasgrf2	6330417G04Rik|AW048350|Grf2|Ras-GRF2	RAS protein-specific guanine nucleotide-releasing factor 2	0.006211	0.4613	35.14
Specific-3447-chr1-523	chr1	194865662	194866062	+	5	/data/home/fongam//data/chipseq/BLRP/lan/BLRP-Srf-zym/peaks.txt	intron (NM_016851, intron 4 of 7)	NA	-8331	NM_001160360	319266	Mm.273695	NM_001160359	ENSMUSG00000079144	A130010J15Rik	-	RIKEN cDNA A130010J15 gene	0.009036	0.423423	35.14
Specific-7199-chr3-336	chr3	84801016	84801416	+	5	/data/home/fongam//data/chipseq/BLRP/lan/BLRP-Srf-zym/peaks.txt	Intergenic	NA	49097	NM_177260	320782	Mm.107370	NM_177260	ENSMUSG00000056498	Tmem154	9930117H01Rik	transmembrane protein 154	0.03096	0.512346	35.14
Specific-6182-chr2-404	chr2	28191854	28192254	+	5	/data/home/fongam//data/chipseq/BLRP/lan/BLRP-Srf-zym/peaks.txt	Intergenic	NA	-77896	NM_001005420	241289	Mm.330095	NM_001005420	ENSMUSG00000035829	Gm347	Kiaa0649|MGC99945|mKIAA0649	predicted gene 347	0.02	0.541147	35.14
Specific-3113-chr3-328	chr3	79628599	79628999	+	5	/data/home/fongam//data/chipseq/BLRP/lan/BLRP-Srf-zym/peaks.txt	intron (NM_001162999, intron 1 of 16)	NA	24807	NM_001162999	329679	Mm.244005	XM_907047		Fnip2	D630023B12Rik|mKIAA1450	folliculin interacting protein 2	0.0175	0.55611	35.14
Specific-4806-chr17-196	chr17	6391122	6391522	+	5	/data/home/fongam//data/chipseq/BLRP/lan/BLRP-Srf-zym/peaks.txt	exon (NM_001033178, exon 4 of 17)	NA	-6128	NR_033520	547127	Mm.381893	NM_001045538	ENSMUSG00000079734	Tmem181b	MGC107046|MGC182472	transmembrane protein 181B	0.0425	0.563591	35.14
Specific-5465-chr5-491	chr5	149494737	149495137	+	5	/data/home/fongam//data/chipseq/BLRP/lan/BLRP-Srf-zym/peaks.txt	promoter (NR_015478)	NA	28	NM_001115149	231915	Mm.29402	NM_001013378	ENSMUSG00000041264	Uspl1	D030048C09|E430026A01Rik	ubiquitin specific peptidase like 1	0.07563	0.657382	35.14
Specific-6915-chr6-325	chr6	72479524	72479924	+	5	/data/home/fongam//data/chipseq/BLRP/lan/BLRP-Srf-zym/peaks.txt	NA	NA	766	NM_001042534	12332	Mm.18626	NM_001042534	ENSMUSG00000056737	Capg	gCap39|mbh1	capping protein (actin filament), gelsolin-like	0.015	0.533666	35.14
Specific-2640-chr3-348	chr3	88553011	88553411	+	5	/data/home/fongam//data/chipseq/BLRP/lan/BLRP-Srf-zym/peaks.txt	Intergenic	NA	-6102	NM_001163489	20351	Mm.439752	NM_001163489	ENSMUSG00000028064	Sema4a	AI132332|SemB|Semab	sema domain, immunoglobulin domain (Ig), transmembrane domain (TM) and short cytoplasmic domain, (semaphorin) 4A	0.030726	0.509749	35.14
Specific-4554-chr5-336	chr5	31853198	31853598	+	5	/data/home/fongam//data/chipseq/BLRP/lan/BLRP-Srf-zym/peaks.txt	Intergenic	NA	-37134	NM_025796	66845	Mm.120763	NM_025796	ENSMUSG00000029142	Mrpl33	0610009M10Rik	mitochondrial ribosomal protein L33	0.02809	0.581006	35.14
Specific-4576-chr11-518	chr11	76405998	76406398	+	5	/data/home/fongam//data/chipseq/BLRP/lan/BLRP-Srf-zym/peaks.txt	Intergenic	NA	-12276	NM_198894	109934	Mm.258939	NM_198018	ENSMUSG00000017631	Abr	6330400K15Rik|AU042359	active BCR-related gene	0.017766	0.475949	35.14
Specific-5853-chr6-397	chr6	134666541	134666941	+	5	/data/home/fongam//data/chipseq/BLRP/lan/BLRP-Srf-zym/peaks.txt	intron (NM_001170479, intron 3 of 3)	NA	60108	NM_026371	67774	Mm.41892	NM_001170479	ENSMUSG00000042992	Loh12cr1	5830457J20Rik|AW124643	loss of heterozygosity, 12, chromosomal region 1 homolog (human)	0.0125	0.453865	35.14
Specific-3446-chr6-275	chr6	17092918	17093318	+	5	/data/home/fongam//data/chipseq/BLRP/lan/BLRP-Srf-zym/peaks.txt	Intergenic	NA	77969	NM_207176	21753	Mm.436548	NM_011570	ENSMUSG00000029552	Tes	D6Ertd352e|TESS|Tes1|Tes2|testin2	testis derived transcript	0.0075	0.421446	35.14
Specific-78-chr19-189	chr19	11301344	11301744	+	5	/data/home/fongam//data/chipseq/BLRP/lan/BLRP-Srf-zym/peaks.txt	Intergenic	NA	31652	NM_007641	12482	Mm.4046	NM_007641	ENSMUSG00000024673	Ms4a1	AA960661|Cd20|Ly-44|Ms4a2	membrane-spanning 4-domains, subfamily A, member 1	0.013245	0.453947	35.14
Specific-7227-chr1-466	chr1	153579120	153579520	+	5	/data/home/fongam//data/chipseq/BLRP/lan/BLRP-Srf-zym/peaks.txt	intron (NM_001039644, intron 19 of 19)	NA	61728	NM_001039644	66967	Mm.337691	NM_001039644	ENSMUSG00000043019	Edem3	2310050N11Rik	ER degradation enhancer, mannosidase alpha-like 3	0.026217	0.533582	35.14
Specific-2313-chr2-479	chr2	90442276	90442676	+	5	/data/home/fongam//data/chipseq/BLRP/lan/BLRP-Srf-zym/peaks.txt	Intergenic	NA	-35578	NM_021512	59015	Mm.24532	NM_021512	ENSMUSG00000051329	Nup160	160kDa|2810011M03Rik|AA414952|AU020188|Gtl-13|Gtl1-13|Gtl13|KIAA0197|mKIAA0197	nucleoporin 160	0.020833	0.52987	35.14
Specific-360-chr13-208	chr13	24798836	24799236	+	5	/data/home/fongam//data/chipseq/BLRP/lan/BLRP-Srf-zym/peaks.txt	Intergenic	NA	-10086	NM_024473	79555	Mm.266668	NM_024473	ENSMUSG00000019132	BC005537	8030460C05Rik|C78201|MGC7474	cDNA sequence BC005537	0	0.359223	35.14
Specific-4446-chr16-161	chr16	4473731	4474131	+	5	/data/home/fongam//data/chipseq/BLRP/lan/BLRP-Srf-zym/peaks.txt	intron (NM_031182, intron 1 of 6)	NA	1017	NM_031182	83383	Mm.273210	NM_031182	ENSMUSG00000005718	Tcfap4	AI642933|AP-4|D930048N17Rik|Tfap4|bHLHc41	transcription factor AP4	0.0725	0.613466	35.14
Specific-451-chr8-332	chr8	97061782	97062182	+	5	/data/home/fongam//data/chipseq/BLRP/lan/BLRP-Srf-zym/peaks.txt	NA	NA	235	NM_008630	17750	Mm.147226	NM_008630	ENSMUSG00000031762	Mt2	AA409533|MT-II|Mt-2	metallothionein 2	0.07	0.573566	35.14
Specific-724-chr13-206	chr13	24102343	24102743	+	5	/data/home/fongam//data/chipseq/BLRP/lan/BLRP-Srf-zym/peaks.txt	intron (NM_026825, intron 21 of 37)	NA	-103864	NM_145399	214189	Mm.255667	NM_145399	ENSMUSG00000021337	Scgn	MGC27615	secretagogin, EF-hand calcium binding protein	0.034483	0.403226	35.14
Specific-2603-chr10-291	chr10	61383479	61383879	+	5	/data/home/fongam//data/chipseq/BLRP/lan/BLRP-Srf-zym/peaks.txt	Intergenic	NA	-9214	NM_007731	12817	Mm.300931	NM_007731	ENSMUSG00000058806	Col13a1	-	collagen, type XIII, alpha 1	0.010563	0.458042	35.14
Specific-3057-chr3-378	chr3	96065689	96066089	+	5	/data/home/fongam//data/chipseq/BLRP/lan/BLRP-Srf-zym/peaks.txt	Intergenic	NA	15355	NM_023320	67220	Mm.458147	NM_023320	ENSMUSG00000015745	Plekho1	2810052M02Rik|Ckip1|JZA-20|Jza2|MGC151380	pleckstrin homology domain containing, family O member 1	0.0075	0.461347	35.14
Specific-4776-chr12-179	chr12	34626197	34626597	+	5	/data/home/fongam//data/chipseq/BLRP/lan/BLRP-Srf-zym/peaks.txt	Intergenic	NA	83479	NM_011658	22160	Mm.3280	NM_011658	ENSMUSG00000035799	Twist1	AA960487|M-Twist|MGC103391|Pde|Ska10|Ska<m10Jus>|Twist|bHLHa38|pdt	twist homolog 1 (Drosophila)	0	0.288462	35.14
Merge-chr11-20007876-0	chr11	20007676	20008076	+	43	/data/home/fongam//data/chipseq/BLRP/lan/BLRP-Srf-zym/peaks.txt|/data/home/fongam//data/chipseq/ThioMac/new/ThioMac-SRF-noClones/peaks.txt	intron (NM_146243, intron 1 of 8)	NA	5078	NM_146243	66713	Mm.259045	NM_146243	ENSMUSG00000020152	Actr2	4921510D23Rik|AA409782|Arp2|D6Ertd746e|MGC36604	ARP2 actin-related protein 2 homolog (yeast)	0.008152	0.360434	35.14
Merge-chr3-105187189-0	chr3	105186989	105187389	+	35.5	/data/home/fongam//data/chipseq/BLRP/lan/BLRP-Srf-zym/peaks.txt|/data/home/fongam//data/chipseq/ThioMac/new/ThioMac-SRF-noClones/peaks.txt	Intergenic	NA	-5987	NM_030249	80281	Mm.200327	NM_001163332	ENSMUSG00000062127	Cttnbp2nl	AA552995|AA589392|AU018624|BC003236|MGC7720|mKIAA1433	CTTNBP2 N-terminal like	0.030534	0.502538	35.14
Merge-chr7-109957510-0	chr7	109957310	109957710	+	30.5	/data/home/fongam//data/chipseq/BLRP/lan/BLRP-Srf-zym/peaks.txt|/data/home/fongam//data/chipseq/ThioMac/new/ThioMac-SRF-noClones/peaks.txt	Intergenic	NA	44274	NM_009516	22390	Mm.287173	NM_009516	ENSMUSG00000031016	Wee1	-	WEE 1 homolog 1 (S. pombe)	0.015	0.473815	35.14
Merge-chr9-121557654-0	chr9	121557454	121557854	+	23	/data/home/fongam//data/chipseq/BLRP/lan/BLRP-Srf-zym/peaks.txt|/data/home/fongam//data/chipseq/ThioMac/new/ThioMac-SRF-noClones/peaks.txt	Intergenic	NA	-1433	NM_026794	26901	Mm.24848	NM_026794	ENSMUSG00000032526	Deb1	1110020I04Rik|AI463209|Ss18l2	differentially expressed in B16F10 1	0.0075	0.493766	35.14
Specific-928-chr10-24	chr10	6238411	6238811	+	21	/data/home/fongam//data/chipseq/BLRP/lan/BLRP-Srf-zym/peaks.txt	intron (NM_172308, intron 26 of 27)	NA	134855	NM_001170786	270685	Mm.184752	NM_001170785	ENSMUSG00000040675	Mthfd1l	2410004L15Rik|AI647056|Fthfsdc1	methylenetetrahydrofolate dehydrogenase (NADP+ dependent) 1-like	0.01	0.548628	35.14
Merge-chr15-77669905-0	chr15	77669705	77670105	+	21	/data/home/fongam//data/chipseq/BLRP/lan/BLRP-Srf-zym/peaks.txt|/data/home/fongam//data/chipseq/ThioMac/new/ThioMac-SRF-noClones/peaks.txt	promoter (NM_022410)	NA	-535	NM_022410	17886	Mm.29677	NM_022410	ENSMUSG00000022443	Myh9	C80049|D0Jmb2|E030044M24Rik|Fltn|Myhn-1|Myhn1|NMHCIIA|TU72.6	myosin, heavy polypeptide 9, non-muscle	0.059829	0.555241	35.14
Merge-chr15-38588924-0	chr15	38588724	38589124	+	15.5	/data/home/fongam//data/chipseq/BLRP/lan/BLRP-Srf-zym/peaks.txt|/data/home/fongam//data/chipseq/ThioMac/new/ThioMac-SRF-noClones/peaks.txt	Intergenic	NA	-17569	NM_025494	66335	Mm.276618	NM_025494	ENSMUSG00000022295	Atp6v1c1	1700025B18Rik|U13839	ATPase, H+ transporting, lysosomal V1 subunit C1	0.005	0.44389	35.14
Merge-chr7-105613120-0	chr7	105612920	105613320	+	15	/data/home/fongam//data/chipseq/BLRP/lan/BLRP-Srf-zym/peaks.txt|/data/home/fongam//data/chipseq/ThioMac/new/ThioMac-SRF-noClones/peaks.txt	NA	NA	2574	NM_010562	16202	Mm.274846	NM_001161724	ENSMUSG00000030890	Ilk	AA511515|ESTM24	integrin linked kinase	0.01	0.466334	35.14
Merge-chr14-73904621-0	chr14	73904421	73904821	+	13	/data/home/fongam//data/chipseq/BLRP/lan/BLRP-Srf-zym/peaks.txt|/data/home/fongam//data/chipseq/ThioMac/new/ThioMac-SRF-noClones/peaks.txt	intron (NM_008879, intron 1 of 16)	NA	34041	NM_008879	18826	Mm.153911	NM_008879	ENSMUSG00000021998	Lcp1	AW536232|D14Ertd310e|L-fimbrin|Pls2	lymphocyte cytosolic protein 1	0.014151	0.490654	35.14
Merge-chr18-5134260-0	chr18	5134060	5134460	+	12.5	/data/home/fongam//data/chipseq/BLRP/lan/BLRP-Srf-zym/peaks.txt|/data/home/fongam//data/chipseq/ThioMac/new/ThioMac-SRF-noClones/peaks.txt	Intergenic	NA	87673	NM_153153	225115	Mm.136791	NM_153153	ENSMUSG00000024236	Svil	AU024053|B430302E16Rik	supervillin	0.01	0.503741	35.14
Specific-385-chr3-79950899-0	chr3	79950699	79951099	+	10	/data/home/fongam//data/chipseq/ThioMac/new/ThioMac-SRF-noClones/peaks.txt	Intergenic	NA	-20958	NM_133187	68659	Mm.460017	NM_133187	ENSMUSG00000027955	Fam198b	1110032E23Rik|2210419I08Rik|AV011458|Ened	family with sequence similarity 198, member B	0.0175	0.488778	35.14
Specific-321-chr7-117	chr7	132769224	132769624	+	10	/data/home/fongam//data/chipseq/BLRP/lan/BLRP-Srf-zym/peaks.txt	Intergenic	NA	-18541	NM_207302	360216	Mm.397069	NM_207302	ENSMUSG00000030967	Zranb1	9330160G10Rik|D7Wsu87e|Gm1956|Trabid	zinc finger, RAN-binding domain containing 1	0.11	0.660848	35.14
Merge-chr7-135488664-0	chr7	135488464	135488864	+	9	/data/home/fongam//data/chipseq/BLRP/lan/BLRP-Srf-zym/peaks.txt|/data/home/fongam//data/chipseq/ThioMac/new/ThioMac-SRF-noClones/peaks.txt	intron (NM_011212, intron 3 of 20)	NA	1993	NR_015548	67765	Mm.445272	NR_015548		5830432E09Rik	-	RIKEN cDNA 5830432E09 gene	0.015	0.546135	35.14
Specific-6047-chr1-134	chr1	64160316	64160716	+	9	/data/home/fongam//data/chipseq/BLRP/lan/BLRP-Srf-zym/peaks.txt	Intergenic	NA	-104851	NM_033563	93691	Mm.458200	NM_033563	ENSMUSG00000025959	Klf7	9830124P08Rik	Kruppel-like factor 7 (ubiquitous)	0.0125	0.503741	35.14
Specific-5766-chr8-101	chr8	95633519	95633919	+	9	/data/home/fongam//data/chipseq/BLRP/lan/BLRP-Srf-zym/peaks.txt	Intergenic	NA	70189	NM_022428	64379	Mm.137247	NM_022428	ENSMUSG00000031738	Irx6	MGC161201	Iroquois related homeobox 6 (Drosophila)	0.012346	0.441718	35.14
Specific-566-chr4-141	chr4	61988532	61988932	+	8	/data/home/fongam//data/chipseq/BLRP/lan/BLRP-Srf-zym/peaks.txt	promoter (NM_024257)	NA	-171	NM_024257	72748	Mm.41506	NM_024257	ENSMUSG00000038422	Hdhd3	2810435D12Rik	haloacid dehalogenase-like hydrolase domain containing 3	0.0575	0.600998	35.14
Specific-1919-chr7-26	chr7	44763869	44764269	+	8	/data/home/fongam//data/chipseq/BLRP/lan/BLRP-Elk4-notx/peaks.txt	promoter (NM_027376)	NA	-52	NM_027376	70300	Mm.276298	XM_001474814	ENSMUSG00000011658	Fuz	2600013E07Rik	fuzzy homolog (Drosophila)	0.0375	0.498753	35.14
Specific-3572-chr11-181	chr11	59370344	59370744	+	8	/data/home/fongam//data/chipseq/BLRP/lan/BLRP-Srf-zym/peaks.txt	intron (NM_145827, intron 5 of 9)	NA	11663	NM_145827	216799	Mm.54174	NM_145827	ENSMUSG00000032691	Nlrp3	AGTAVPRL|AII/AVP|Cias1|FCAS|FCU|MGC129375|MWS|Mmig1|NALP3|Pypaf1	NLR family, pyrin domain containing 3	0.014409	0.455587	35.14
Specific-1920-chr7-37	chr7	130310567	130310967	+	8	/data/home/fongam//data/chipseq/BLRP/lan/BLRP-Elk4-zym/peaks.txt	promoter (NM_013799)	NA	-80	NM_013799	11907	Mm.216321	NM_001029895	ENSMUSG00000030850	Ate1	AI225793|AW547406	arginyltransferase 1	0.107463	0.670623	35.14
Specific-5310-chr14-79	chr14	20596758	20597158	+	8	/data/home/fongam//data/chipseq/BLRP/lan/BLRP-Srf-zym/peaks.txt	Intergenic	NA	-23155	NM_011695	22334	Mm.262327	NM_011695	ENSMUSG00000021771	Vdac2	Vdac6	voltage-dependent anion channel 2	0.0175	0.478803	35.14
Specific-3999-chr3-148	chr3	93641403	93641803	+	8	/data/home/fongam//data/chipseq/BLRP/lan/BLRP-Srf-zym/peaks.txt	NA	NA	1082	NM_009112	20194	Mm.1	NM_009112	ENSMUSG00000041959	S100a10	42C|AA409961|AL024248|CAL12|CLP11|Cal1l|p10|p11	S100 calcium binding protein A10 (calpactin)	0.005	0.543641	35.14
Merge-chr4-43061592-0	chr4	43061392	43061792	+	7.5	/data/home/fongam//data/chipseq/BLRP/lan/BLRP-Srf-zym/peaks.txt|/data/home/fongam//data/chipseq/ThioMac/new/ThioMac-SRF-noClones/peaks.txt	intron (NM_172691, intron 1 of 8)	NA	5711	NM_172691	230088	Mm.260162	NM_172691	ENSMUSG00000036002	B230312A22Rik	KIAA1539|mKIAA1539	RIKEN cDNA B230312A22 gene	0.0325	0.551122	35.14
Merge-chr9-56928883-0	chr9	56928683	56929083	+	7	/data/home/fongam//data/chipseq/BLRP/lan/BLRP-Elk4-zym/peaks.txt|/data/home/fongam//data/chipseq/BLRP/lan/BLRP-Srf-zym/peaks.txt	promoter (NM_028636)	NA	-31	NM_028636	73744	Mm.474792	NM_028636	ENSMUSG00000032295	Man2c1	1110025H24Rik	mannosidase, alpha, class 2C, member 1	0.0675	0.588529	35.14
Specific-2929-chr13-110	chr13	13746311	13746711	+	7	/data/home/fongam//data/chipseq/BLRP/lan/BLRP-Srf-zym/peaks.txt	promoter (NM_178640)	NA	-289	NM_178640	97884	Mm.21686	NM_178640	ENSMUSG00000039242	B3galnt2	A930105D20Rik|C80633|D230016N13Rik|MGC103263	UDP-GalNAc:betaGlcNAc beta 1,3-galactosaminyltransferase, polypeptide 2	0.08	0.623441	35.14
Specific-2771-chr9-30779905-0	chr9	30779705	30780105	+	7	/data/home/fongam//data/chipseq/ThioMac/new/ThioMac-SRF-noClones/peaks.txt	promoter (NM_001115130)	NA	-304	NM_001115130	235132	Mm.393131	NM_001115130	ENSMUSG00000037019	Zbtb44	6030404E16Rik|Btbd15|E230011F09	zinc finger and BTB domain containing 44	0.078488	0.645533	35.14
Specific-3913-chr6-29698839-0	chr6	29698639	29699039	+	7	/data/home/fongam//data/chipseq/ThioMac/new/ThioMac-SRF-noClones/peaks.txt	intron (NM_176996, intron 1 of 11)	NA	13332	NM_176996	319757	Mm.29279	NM_176996	ENSMUSG00000001761	Smo	E130215L21Rik|Smoh|bnb|smoothened	smoothened homolog (Drosophila)	NA	NA	35.14
Specific-1531-chr3-49	chr3	95739065	95739465	+	7	/data/home/fongam//data/chipseq/BLRP/lan/BLRP-Elk4-zym/peaks.txt	Intergenic	NA	-4860	NM_008562	17210	Mm.1639	NM_008562	ENSMUSG00000038612	Mcl1	AW556805|Mcl-1	myeloid cell leukemia sequence 1	0.02	0.498753	35.14
Merge-chr12-32696999-0	chr12	32696799	32697199	+	6.5	/data/home/fongam//data/chipseq/BLRP/lan/BLRP-Srf-zym/peaks.txt|/data/home/fongam//data/chipseq/ThioMac/new/ThioMac-SRF-noClones/peaks.txt	Intergenic	NA	-50473	NM_011158	19088	Mm.479214	NM_011158	ENSMUSG00000002997	Prkar2b	AI451071|AW061005|Pkarb2|RII(beta)	protein kinase, cAMP dependent regulatory, type II beta	0.01023	0.469388	35.14
Specific-4878-chr3-222	chr3	87598342	87598742	+	6	/data/home/fongam//data/chipseq/BLRP/lan/BLRP-Srf-zym/peaks.txt	Intergenic	NA	-12963	NM_001083318	27049	Mm.219460	XM_001475093	ENSMUSG00000003382	Etv3	AI414410|METS|Pe1	ets variant gene 3	0.015	0.553616	35.14
Specific-7209-chr15-170	chr15	79910532	79910932	+	6	/data/home/fongam//data/chipseq/BLRP/lan/BLRP-Srf-zym/peaks.txt	promoter (NM_013762)	NA	-71	NM_013762	27367	Mm.396243	NM_013762	ENSMUSG00000060036	Rpl3	F2|J1|MGC103388	ribosomal protein L3	0.0675	0.526185	35.14
Specific-3375-chr3-212	chr3	41838909	41839309	+	6	/data/home/fongam//data/chipseq/BLRP/lan/BLRP-Srf-zym/peaks.txt	promoter (NM_001081411)	NA	-46	NM_001081411	67161	Mm.331001	NM_001081411	ENSMUSG00000059834	Sclt1	2610207F23Rik|4931421F20Rik|FLJ30655	sodium channel and clathrin linker 1	0.116531	0.692722	35.14
Specific-3708-chr3-50479097-0	chr3	50478897	50479297	+	6	/data/home/fongam//data/chipseq/ThioMac/new/ThioMac-SRF-noClones/peaks.txt	intron (NM_011990, intron 7 of 11)	NA	60711	NM_011990	26570	Mm.260988	NM_011990	ENSMUSG00000027737	Slc7a11	9930009M05Rik|AI451155|sut|xCT	solute carrier family 7 (cationic amino acid transporter, y+ system), member 11	0.013193	0.44357	35.14
Specific-1791-chr3-240	chr3	95967445	95967845	+	6	/data/home/fongam//data/chipseq/BLRP/lan/BLRP-Srf-zym/peaks.txt	promoter (NM_001033302)	NA	-12	NM_001033302	229599	Mm.331218	NM_001033302	ENSMUSG00000038550	Gm129	-	predicted gene 129	0.07	0.620948	35.14
Specific-1082-chr7-321	chr7	142280137	142280537	+	6	/data/home/fongam//data/chipseq/BLRP/lan/BLRP-Srf-zym/peaks.txt	promoter (NM_019391)	NA	-896	NM_019391	16985	Mm.234003	NM_001136071	ENSMUSG00000018819	Lsp1	Lsp-1|WP34|p50|pp52	lymphocyte specific 1	0.0075	0.563591	35.14
Specific-1417-chr8-313	chr8	75251501	75251901	+	5	/data/home/fongam//data/chipseq/BLRP/lan/BLRP-Srf-zym/peaks.txt	Intergenic	NA	3650	NM_008452	16598	Mm.26938	NM_008452	ENSMUSG00000055148	Klf2	Lklf	Kruppel-like factor 2 (lung)	0.0175	0.498753	35.14
Specific-1041-chr6-274	chr6	15795879	15796279	+	5	/data/home/fongam//data/chipseq/BLRP/lan/BLRP-Srf-zym/peaks.txt	Intergenic	NA	125418	NM_175088	16543	Mm.1314	NM_175088	ENSMUSG00000041390	Mdfic	Kdt1|Mdfid	MyoD family inhibitor domain containing	0.00271	0.442049	35.14
Specific-4598-chr1-477	chr1	163805753	163806153	+	5	/data/home/fongam//data/chipseq/BLRP/lan/BLRP-Srf-zym/peaks.txt	promoter (NM_001039045)	NA	88	NM_026078	67292	Mm.45106	NM_001039045	ENSMUSG00000026698	Pigc	3110030E07Rik|AW212108	phosphatidylinositol glycan anchor biosynthesis, class C	0.0875	0.65586	35.14
Specific-932-chr2-583	chr2	172760219	172760619	+	5	/data/home/fongam//data/chipseq/BLRP/lan/BLRP-Srf-zym/peaks.txt	intron (NM_001081387, intron 2 of 10)	NA	2045	NM_001081387	664799	Mm.389396	NM_001081387	ENSMUSG00000070495	Ctcfl	Boris|OTTMUSG00000016680	CCCTC-binding factor (zinc finger protein)-like	0.031153	0.489164	35.14
Specific-4504-chr7-338	chr7	11909777	11910177	+	5	/data/home/fongam//data/chipseq/BLRP/lan/BLRP-Srf-zym/peaks.txt	promoter (NM_001024699)	NA	2	NM_001024699	232879	Mm.279272	NM_001024699	ENSMUSG00000049600	Zbtb45	BB161562|Gm157|MGC106784|Zfp499	zinc finger and BTB domain containing 45	0.0775	0.63591	35.14
Specific-3784-chr10-267	chr10	19628557	19628957	+	5	/data/home/fongam//data/chipseq/BLRP/lan/BLRP-Srf-zym/peaks.txt	intron (NM_008580, intron 1 of 29)	NA	4815	NM_008580	26408	Mm.6595	NM_008580	ENSMUSG00000071369	Map3k5	7420452D20Rik|ASK|ASK1|MAPKKK5|MGC141518|MGC141519|Mekk5	mitogen-activated protein kinase kinase kinase 5	0.0125	0.496259	35.14
Specific-4683-chr1-454	chr1	136222486	136222886	+	5	/data/home/fongam//data/chipseq/BLRP/lan/BLRP-Srf-zym/peaks.txt	NA	NA	285	NM_028057	72017	Mm.280230	NM_028057	ENSMUSG00000026456	Cyb5r1	1500005G05Rik|B5R.1|C80155|Nqo3a2	cytochrome b5 reductase 1	0.055	0.61596	35.14
Specific-4502-chr10-4	chr10	66932942	66933342	+	57	/data/home/fongam//data/chipseq/BLRP/lan/BLRP-Srf-zym/peaks.txt	promoter (NM_010118)	NA	-84	NM_010118	13654	Mm.290421	NM_010118	ENSMUSG00000037868	Egr2	Egr-2|Krox-20|Krox20|NGF1-B|Zfp-25|Zfp-6	early growth response 2	0.065	0.598504	35.14
Merge-chr8-122699108-0	chr8	122698908	122699308	+	55	/data/home/fongam//data/chipseq/BLRP/lan/BLRP-Srf-zym/peaks.txt|/data/home/fongam//data/chipseq/ThioMac/new/ThioMac-SRF-noClones/peaks.txt	intron (NM_028071, intron 3 of 3)	NA	27448	NM_028071	72042	Mm.393405	NM_028071	ENSMUSG00000031827	Cotl1	1810074P22Rik|2010004C08Rik|Clp	coactosin-like 1 (Dictyostelium)	0.013228	0.522427	35.14
Merge-chr11-105892590-0	chr11	105892390	105892790	+	31.5	/data/home/fongam//data/chipseq/BLRP/lan/BLRP-Srf-zym/peaks.txt|/data/home/fongam//data/chipseq/ThioMac/new/ThioMac-SRF-noClones/peaks.txt	Intergenic	NA	-8402	NM_011947	26406	Mm.27041	NM_011947	ENSMUSG00000020700	Map3k3	AW548911|KIAA4031|MAPKKK3|Mekk3|mKIAA4031	mitogen-activated protein kinase kinase kinase 3	0.01	0.40399	35.14
Merge-chr14-19717718-0	chr14	19717518	19717918	+	23.5	/data/home/fongam//data/chipseq/BLRP/lan/BLRP-Srf-zym/peaks.txt|/data/home/fongam//data/chipseq/ThioMac/new/ThioMac-SRF-noClones/peaks.txt	promoter (NM_009502)	NA	-267	NM_009502	22330	Mm.279361	NM_009502	ENSMUSG00000021823	Vcl	9430097D22|AA571387|AI462105|AW545629	vinculin	0.085	0.680798	35.14
Specific-7089-chr1-33	chr1	158312572	158312972	+	22	/data/home/fongam//data/chipseq/BLRP/lan/BLRP-Srf-zym/peaks.txt	Intergenic	NA	-1767	NM_009230	20652	Mm.28099	NM_009230	ENSMUSG00000026600	Soat1	8430426K15Rik|ACAT-1|AW550831|Acact|ald	sterol O-acyltransferase 1	0.01	0.456359	35.14
Merge-chr7-18491458-0	chr7	18491258	18491658	+	14.25	/data/home/fongam//data/chipseq/BLRP/lan/BLRP-Elk4-notx/peaks.txt|/data/home/fongam//data/chipseq/BLRP/lan/BLRP-Elk4-zym/peaks.txt|/data/home/fongam//data/chipseq/BLRP/lan/BLRP-Srf-zym/peaks.txt|/data/home/fongam//data/chipseq/ThioMac/new/ThioMac-SRF-noClones/peaks.txt	Intergenic	NA	-12135	NM_001127324	13870	Mm.280913	NM_001127324	ENSMUSG00000003549	Ercc1	Ercc-1	excision repair cross-complementing rodent repair deficiency, complementation group 1	0.1075	0.695761	35.14
Specific-797-chr8-53	chr8	93730419	93730819	+	14	/data/home/fongam//data/chipseq/BLRP/lan/BLRP-Srf-zym/peaks.txt	NA	NA	11679	NM_177224	109151	Mm.100615	NM_177224	ENSMUSG00000056608	Chd9	1810014J18Rik|9030205D12Rik|A330063D19Rik|AD013|PRIC320|mKIAA0308	chromodomain helicase DNA binding protein 9	0.019608	0.492188	35.14
Specific-738-chr3-87	chr3	108682616	108683016	+	10	/data/home/fongam//data/chipseq/BLRP/lan/BLRP-Srf-zym/peaks.txt	promoter (NR_028538)	NA	-358	NR_028538	100217438		NR_028538		Scarna2	MBII-382	small Cajal body-specific RNA 2	0.043928	0.536082	35.14
Specific-44-chr10-96	chr10	57650574	57650974	+	9	/data/home/fongam//data/chipseq/BLRP/lan/BLRP-Srf-zym/peaks.txt	promoter (NM_027375)	NA	-109	NM_027375	70297	Mm.25531	NM_027375	ENSMUSG00000038039	Gcc2	0610043A03Rik|2210420P05Rik|2600014C01Rik|AW112121|mKIAA0336	GRIP and coiled-coil domain containing 2	0.1	0.613466	35.14
Specific-6603-chr1-136	chr1	89011975	89012375	+	9	/data/home/fongam//data/chipseq/BLRP/lan/BLRP-Srf-zym/peaks.txt	Intergenic	NA	-9648	NM_021600	11447	Mm.2811	NM_021600	ENSMUSG00000026251	Chrnd	Achr-4|Acrd|L10076	cholinergic receptor, nicotinic, delta polypeptide	0.014706	0.523392	35.14
Specific-4455-chr1-150	chr1	163713338	163713738	+	9	/data/home/fongam//data/chipseq/BLRP/lan/BLRP-Srf-zym/peaks.txt	promoter (NM_172645)	NA	-200	NM_172645	226551	Mm.425067	XM_001479494	ENSMUSG00000040297	AI848100	4732491B11|AU016931|MGC170004	expressed sequence AI848100	0.109244	0.681564	35.14
Specific-3319-chr7-140	chr7	24154379	24154779	+	8	/data/home/fongam//data/chipseq/BLRP/lan/BLRP-Srf-zym/peaks.txt	promoter (NM_199013)	NA	-137	NM_199013	210145	Mm.33811	NM_199013	ENSMUSG00000062028	Irgc1	F630044M05Rik|Gm1102|Gm474|Iigp5|Irgc	immunity-related GTPase family, cinema 1	0.009346	0.576744	35.14
Specific-3605-chr2-179	chr2	34798475	34798875	+	8	/data/home/fongam//data/chipseq/BLRP/lan/BLRP-Srf-zym/peaks.txt	Intergenic	NA	-14894	NM_009421	22029	Mm.239514	NM_009421	ENSMUSG00000026875	Traf1	4732496E14Rik	TNF receptor-associated factor 1	0	0.490566	35.14
Specific-7005-chr15-84	chr15	36118438	36118838	+	8	/data/home/fongam//data/chipseq/BLRP/lan/BLRP-Srf-zym/peaks.txt	promoter (NM_023127)	NA	32	NM_023127	17749	Mm.27375	NM_001039368	ENSMUSG00000045996	Polr2k	MafY|Mt1a|RPABC4|RPB10alpha|RPB12|RPB7.0	polymerase (RNA) II (DNA directed) polypeptide K	0.050794	0.528481	35.14
Specific-2029-chr15-98	chr15	89005285	89005685	+	8	/data/home/fongam//data/chipseq/BLRP/lan/BLRP-Srf-zym/peaks.txt	Intergenic	NA	3069	NM_138749	140570	Mm.267514	XM_001003435	ENSMUSG00000036606	Plxnb2	1110007H23Rik|Debt|mKIAA0315	plexin B2	0.005	0.548628	35.14
Specific-5911-chr10-175	chr10	120019808	120020208	+	7	/data/home/fongam//data/chipseq/BLRP/lan/BLRP-Srf-zym/peaks.txt	Intergenic	NA	-140013	NM_010441	15364	Mm.157190	NM_010441	ENSMUSG00000056758	Hmga2	9430083A20Rik|HMGI-C|Hmgic|MGC103393|pg|pygmy	high mobility group AT-hook 2	0.0125	0.446384	35.14
Specific-5592-chr5-39	chr5	93510151	93510551	+	7	/data/home/fongam//data/chipseq/BLRP/lan/BLRP-Elk4-zym/peaks.txt	promoter (NM_183392)	NA	48	NM_183392	269113	Mm.275289	NM_183392	ENSMUSG00000034826	Nup54	3110079L04Rik|54kDa	nucleoporin 54	0.0775	0.630923	35.14
Specific-1971-chr11-274	chr11	115902988	115903388	+	7	/data/home/fongam//data/chipseq/BLRP/lan/BLRP-Srf-zym/peaks.txt	promoter (NM_016852)	NA	-134	NM_016852	22378	Mm.284792	NM_016852	ENSMUSG00000034341	Wbp2	-	WW domain binding protein 2	0.0525	0.526185	35.14
Specific-2424-chr11-292	chr11	5737638	5738038	+	6	/data/home/fongam//data/chipseq/BLRP/lan/BLRP-Srf-zym/peaks.txt	exon (NM_017401, exon 1 of 11)	NA	181	NM_017401	54125	Mm.260194	NM_017401	ENSMUSG00000020474	Polm	AI462166|B230309I03Rik|Tdt-N	polymerase (DNA directed), mu	0.07	0.591022	35.14
Specific-3490-chr2-371	chr2	172662854	172663254	+	6	/data/home/fongam//data/chipseq/BLRP/lan/BLRP-Srf-zym/peaks.txt	Intergenic	NA	-1787	NM_019547	56190	Mm.3865	NM_019547	ENSMUSG00000027510	Rbm38	Rnpc1|Seb4|Seb4l	RNA binding motif protein 38	0.070081	0.646113	35.14
Specific-3236-chr13-141	chr13	8995118	8995518	+	6	/data/home/fongam//data/chipseq/BLRP/lan/BLRP-Srf-zym/peaks.txt	promoter (NM_027000)	NA	-60	NM_027000	69237	Mm.41800	NM_027000	ENSMUSG00000021149	Gtpbp4	2610028C09Rik|Crfg|Gtpbp3|NGB|Nog1	GTP binding protein 4	0.0925	0.623441	35.14
Specific-3785-chr1-340	chr1	192976179	192976579	+	6	/data/home/fongam//data/chipseq/BLRP/lan/BLRP-Srf-zym/peaks.txt	Intergenic	NA	42354	NM_025424	66208	Mm.46444	NM_025424	ENSMUSG00000037499	Nenf	1110060M21Rik|SCIRP10|Spuf	neuron derived neurotrophic factor	0.049451	0.597826	35.14
Specific-1112-chr5-357	chr5	53835207	53835607	+	5	/data/home/fongam//data/chipseq/BLRP/lan/BLRP-Srf-zym/peaks.txt	Intergenic	NA	-8620	NM_001080928	19664	Mm.209292	NM_001080927	ENSMUSG00000039191	Rbpj	AI843960|CBF1|Igkjrb|Igkrsbp|RBP-J|RBPjk|Rbpsuh	recombination signal binding protein for immunoglobulin kappa J region	0.019126	0.442935	35.14
Specific-6314-chr3-318	chr3	66015685	66016085	+	5	/data/home/fongam//data/chipseq/BLRP/lan/BLRP-Srf-zym/peaks.txt	Intergenic	NA	30269	NM_019937	56706	Mm.175612	NM_019937	ENSMUSG00000027829	Ccnl1	2610030E23Rik|AU018493|Ccnl|ania-6a	cyclin L1	0.015	0.586035	35.14
Specific-5456-chr7-403	chr7	49204786	49205186	+	5	/data/home/fongam//data/chipseq/BLRP/lan/BLRP-Srf-zym/peaks.txt	intron (NM_001111016, intron 2 of 38)	NA	90776	NM_175272	78286	Mm.471488	NM_001111016	ENSMUSG00000052512	Nav2	5330421F07Rik|AU067780|BQ960892|HELAD1|POMFIL2|RAINB1|RAINB2|Unc53H2|mKIAA3015	neuron navigator 2	0.0225	0.488778	35.14
Specific-5926-chr4-322	chr4	48300559	48300959	+	5	/data/home/fongam//data/chipseq/BLRP/lan/BLRP-Srf-zym/peaks.txt	promoter (NM_029572)	NA	-70	NM_029572	76299	Mm.317701	NM_029572	ENSMUSG00000028343	Erp44	1110001E24Rik|AI849526|AL033348|Txndc4	endoplasmic reticulum protein 44	0.0725	0.645885	35.14
Specific-3518-chr3-319	chr3	66017346	66017746	+	5	/data/home/fongam//data/chipseq/BLRP/lan/BLRP-Srf-zym/peaks.txt	Intergenic	NA	28608	NM_019937	56706	Mm.175612	NM_019937	ENSMUSG00000027829	Ccnl1	2610030E23Rik|AU018493|Ccnl|ania-6a	cyclin L1	0.02	0.508728	35.14
Merge-chr19-53582383-0	chr19	53582183	53582583	+	74.5	/data/home/fongam//data/chipseq/BLRP/lan/BLRP-Srf-zym/peaks.txt|/data/home/fongam//data/chipseq/ThioMac/new/ThioMac-SRF-noClones/peaks.txt	promoter (NM_001085390)	NA	-247	NM_001085390	240672	Mm.52043	XM_140740	ENSMUSG00000034765	Dusp5	Gm337	dual specificity phosphatase 5	0.105	0.690773	35.14
Merge-chr9-65349265-0	chr9	65349065	65349465	+	57	/data/home/fongam//data/chipseq/BLRP/lan/BLRP-Srf-zym/peaks.txt|/data/home/fongam//data/chipseq/ThioMac/new/ThioMac-SRF-noClones/peaks.txt	Intergenic	NA	28775	NM_153119	102595	Mm.247303	NM_153119	ENSMUSG00000050721	Plekho2	AI840980|MGC30448|Plekhq1	pleckstrin homology domain containing, family O member 2	0.01	0.586035	35.14
Specific-6390-chr17-7	chr17	24911947	24912347	+	33	/data/home/fongam//data/chipseq/BLRP/lan/BLRP-Srf-zym/peaks.txt	promoter (NM_183150)	NA	-14	NM_183150	214489	Mm.274433	XM_128528		BC003965	Ccsmst1|MGC7403	cDNA sequence BC003965	0.1	0.608479	35.14
Merge-chr7-80653113-0	chr7	80652913	80653313	+	30.5	/data/home/fongam//data/chipseq/BLRP/lan/BLRP-Srf-zym/peaks.txt|/data/home/fongam//data/chipseq/ThioMac/new/ThioMac-SRF-noClones/peaks.txt	intron (NM_016721, intron 2 of 37)	NA	23731	NM_016721	29875	Mm.207619	NM_016721	ENSMUSG00000030536	Iqgap1	AA682088|D7Ertd237e|D7Ertd257e|mKIAA0051	IQ motif containing GTPase activating protein 1	0.0225	0.561097	35.14
Specific-1834-chr16-25	chr16	3992897	3993297	+	17	/data/home/fongam//data/chipseq/BLRP/lan/BLRP-Srf-zym/peaks.txt	promoter (NM_026508)	NA	-59	NM_026508	68015	Mm.123366	NM_026508	ENSMUSG00000005981	Trap1	2410002K23Rik|HSP75	TNF receptor-associated protein 1	0.0925	0.645885	35.14
Specific-6464-chr6-51	chr6	136768519	136768919	+	14	/data/home/fongam//data/chipseq/BLRP/lan/BLRP-Srf-zym/peaks.txt	promoter (NM_175652)	NA	-144	NM_175652	320332	Mm.246720	NM_175652	ENSMUSG00000067455	Hist4h4	B130044J01Rik|Hist1h4a|Hist1h4b|Hist1h4c|Hist1h4d|Hist1h4f|Hist1h4h|Hist1h4i|Hist1h4j|Hist1h4k|Hist1h4m|Hist2h4a	histone cluster 4, H4	0.035	0.453865	35.14
Specific-1968-chr10-75	chr10	127950569	127950969	+	11	/data/home/fongam//data/chipseq/BLRP/lan/BLRP-Srf-zym/peaks.txt	promoter (NM_134003)	NA	-76	NM_134003	103284	Mm.68289	NM_134003	ENSMUSG00000039810	Zc3h10	AI790326	zinc finger CCCH type containing 10	0.085	0.625935	35.14
Specific-2212-chr2-148	chr2	31585271	31585671	+	9	/data/home/fongam//data/chipseq/BLRP/lan/BLRP-Srf-zym/peaks.txt	intron (NM_001112703, intron 1 of 10)	NA	3517	NM_009594	11350	Mm.1318	NM_001112703	ENSMUSG00000026842	Abl1	AI325092|Abl|E430008G22Rik|MGC117749|c-Abl	c-abl oncogene 1, receptor tyrosine kinase	0.005	0.461347	35.14
Specific-6692-chr3-151	chr3	95736027	95736427	+	8	/data/home/fongam//data/chipseq/BLRP/lan/BLRP-Srf-zym/peaks.txt	Intergenic	NA	-7898	NM_008562	17210	Mm.1639	NM_008562	ENSMUSG00000038612	Mcl1	AW556805|Mcl-1	myeloid cell leukemia sequence 1	0.003717	0.431734	35.14
Specific-4146-chr13-108	chr13	6647838	6648238	+	7	/data/home/fongam//data/chipseq/BLRP/lan/BLRP-Srf-zym/peaks.txt	promoter (NM_019703)	NA	-68	NM_019703	56421	Mm.273874	NM_019703	ENSMUSG00000021196	Pfkp	1200015H23Rik|9330125N24Rik|PFK-C	phosphofructokinase, platelet	0.065	0.625935	35.14
Specific-5831-chr4-249	chr4	128963751	128964151	+	6	/data/home/fongam//data/chipseq/BLRP/lan/BLRP-Srf-zym/peaks.txt	promoter (NM_133889)	NA	-32	NM_133889	100383	Mm.17918	NM_133889	ENSMUSG00000040859	Bsdc1	1110063F24Rik|AW011758	BSD domain containing 1	0.06	0.610973	35.14
Merge-chr3-95744128-0	chr3	95743928	95744328	+	38	/data/home/fongam//data/chipseq/BLRP/lan/BLRP-Elk4-notx/peaks.txt|/data/home/fongam//data/chipseq/BLRP/lan/BLRP-Elk4-zym/peaks.txt|/data/home/fongam//data/chipseq/BLRP/lan/BLRP-Srf-zym/peaks.txt|/data/home/fongam//data/chipseq/ThioMac/new/ThioMac-SRF-noClones/peaks.txt	promoter (NM_008562)	NA	3	NM_008562	17210	Mm.1639	NM_008562	ENSMUSG00000038612	Mcl1	AW556805|Mcl-1	myeloid cell leukemia sequence 1	0.1175	0.688279	35.14
Merge-chr19-46129197-0	chr19	46128997	46129397	+	23.67	/data/home/fongam//data/chipseq/BLRP/lan/BLRP-Elk4-notx/peaks.txt|/data/home/fongam//data/chipseq/BLRP/lan/BLRP-Srf-zym/peaks.txt|/data/home/fongam//data/chipseq/ThioMac/new/ThioMac-SRF-noClones/peaks.txt	promoter (NM_001039351)	NA	23	NM_001039351	70769	Mm.402190	NM_001039351	ENSMUSG00000015176	Nolc1	3230402K17Rik|AA408077|AA536818|AU046071|NOPP130|NOPP140|P130|mKIAA0035	nucleolar and coiled-body phosphoprotein 1	0.1075	0.620948	35.14
Specific-427-chr1-36	chr1	187063566	187063966	+	21	/data/home/fongam//data/chipseq/BLRP/lan/BLRP-Srf-zym/peaks.txt	promoter (NM_029735)	NA	-117	NM_029735	107508	Mm.154511	NM_029735	ENSMUSG00000026615	Eprs	2410081F06Rik|3010002K18Rik|C79379|Qprs	glutamyl-prolyl-tRNA synthetase	0.1175	0.660848	35.14
Specific-4810-chr5-100	chr5	114206141	114206541	+	12	/data/home/fongam//data/chipseq/BLRP/lan/BLRP-Srf-zym/peaks.txt	intron (NM_198109, intron 14 of 14)	NA	-36636	NM_011779	23790	Mm.260158	NM_011779	ENSMUSG00000004530	Coro1c	AL022675|AW455561|AW548837|MGC102522	coronin, actin binding protein 1C	0.015831	0.545932	35.14
Specific-5014-chr6-90	chr6	137660939	137661339	+	10	/data/home/fongam//data/chipseq/BLRP/lan/BLRP-Srf-zym/peaks.txt	Intergenic	NA	-38139	NM_011499	20901	Mm.22584	NM_011499	ENSMUSG00000030224	Strap	AW557906|C78091|C79202|Unrip	serine/threonine kinase receptor associated protein	0.015	0.421446	35.14
Specific-6485-chr14-17	chr14	30498812	30499212	+	8	/data/home/fongam//data/chipseq/BLRP/lan/BLRP-Elk4-zym/peaks.txt	Intergenic	NA	28946	NM_025295	26363	Mm.282679	NM_025295	ENSMUSG00000021900	Btd	-	biotinidase	0.0125	0.446384	35.14
Specific-173-chr4-90	chr4	40331495	40331895	+	10	/data/home/fongam//data/chipseq/BLRP/lan/BLRP-Srf-zym/peaks.txt	promoter (NM_007386)	NA	-241	NM_007386	11428	Mm.331547	NM_007386	ENSMUSG00000028405	Aco1	AI256519|Aco-1|Irebp|Irp1	aconitase 1	0.04	0.608479	35.14
Specific-245-chr6-116	chr6	144650610	144651010	+	9	/data/home/fongam//data/chipseq/BLRP/lan/BLRP-Srf-zym/peaks.txt	Intergenic	NA	355161	NM_001024468	12035	Mm.4606	NM_001024468	ENSMUSG00000030268	Bcat1	BCATc|Eca39	branched chain aminotransferase 1, cytosolic	0.01	0.40399	35.14
Specific-3465-chr14-124	chr14	6964363	6964763	+	6	/data/home/fongam//data/chipseq/BLRP/lan/BLRP-Srf-zym/peaks.txt	promoter (NM_024221)	NA	-36	NM_024221	68263	Mm.301527	NM_024221	ENSMUSG00000021748	Pdhb	2610103L06Rik|AL024199|C81408	pyruvate dehydrogenase (lipoamide) beta	0.075	0.620948	35.14
Specific-3358-chr1-220	chr1	88190396	88190796	+	7	/data/home/fongam//data/chipseq/BLRP/lan/BLRP-Srf-zym/peaks.txt	promoter (NM_010880)	NA	30	NM_010880	17975	Mm.474153	NM_010880	ENSMUSG00000026234	Ncl	B530004O11Rik|C23|D0Nds28|D1Nds28|Nucl	nucleolin	0.1025	0.653367	35.14
Specific-1301-chr1-23	chr1	182687586	182687986	+	25	/data/home/fongam//data/chipseq/BLRP/lan/BLRP-Srf-zym/peaks.txt	promoter (NM_145943)	NA	-40	NM_145943	208768	Mm.272625	NM_145943	ENSMUSG00000038806	BC031781	MGC30618	cDNA sequence BC031781	0.11	0.680798	35.14
Specific-7187-chr16-32	chr16	31868075	31868475	+	16	/data/home/fongam//data/chipseq/BLRP/lan/BLRP-Srf-zym/peaks.txt	promoter (NM_026554)	NA	-7	NR_027897	106264	Mm.347369	XM_914568		0610012G03Rik	AI839730	RIKEN cDNA 0610012G03 gene	0.1325	0.690773	35.14
Merge-chr6-129198692-0	chr6	129198492	129198892	+	31.5	/data/home/fongam//data/chipseq/BLRP/lan/BLRP-Srf-zym/peaks.txt|/data/home/fongam//data/chipseq/ThioMac/new/ThioMac-SRF-noClones/peaks.txt	Intergenic	NA	42370	NM_001033122	12515	Mm.74745	NM_001033122	ENSMUSG00000030156	Cd69	5830438K24Rik|AI452015|AIM|VEA	CD69 antigen	0.0225	0.448878	35.14
Specific-4539-chr17-36	chr17	13420312	13420712	+	14	/data/home/fongam//data/chipseq/BLRP/lan/BLRP-Srf-zym/peaks.txt	Intergenic	NA	-76569	NM_010806	17356	Mm.472105	XM_890447	ENSMUSG00000068036	Mllt4	5033403D15Rik|AF6|Af-6|Afadin|Gm314|I-afadin|S-afadin	myeloid/lymphoid or mixed-lineage leukemia (trithorax homolog, Drosophila); translocated to, 4	0.025	0.57606	35.14
Specific-5052-chr11-11	chr11	88020360	88020760	+	41	/data/home/fongam//data/chipseq/BLRP/lan/BLRP-Srf-zym/peaks.txt	promoter (NM_024174)	NA	-53	NM_024174	64656	Mm.168680	NM_024174	ENSMUSG00000023723	Mrps23	2310047I09Rik|D11Bwg1153e|Rpms23	mitochondrial ribosomal protein S23	0.0875	0.648379	35.14
Specific-3807-chr15-1	chr15	76453167	76453567	+	90	/data/home/fongam//data/chipseq/BLRP/lan/BLRP-Srf-zym/peaks.txt	promoter (NM_025842)	NA	-85	NM_025842	66914	Mm.30028	NM_025842	ENSMUSG00000062381	Vps28	1110014J03Rik|AI847241|D730005C08Rik	vacuolar protein sorting 28 (yeast)	0.06	0.55611	35.14
Merge-chr1-184364772-0	chr1	184364572	184364972	+	56	/data/home/fongam//data/chipseq/BLRP/lan/BLRP-Srf-zym/peaks.txt|/data/home/fongam//data/chipseq/ThioMac/new/ThioMac-SRF-noClones/peaks.txt	Intergenic	NA	-10614	NM_009794	12334	Mm.19306	NM_009794	ENSMUSG00000026509	Capn2	AI326419|Capa-2|Capa2|m-calpain|m-calpin	calpain 2	0.02	0.578554	26.35
Specific-20-chr6-11	chr6	146149027	146149427	+	52	/data/home/fongam//data/chipseq/BLRP/lan/BLRP-Srf-zym/peaks.txt	intron (NM_010586, intron 45 of 55)	NA	257921	NM_010656	16651	Mm.49689	NM_010656	ENSMUSG00000030255	Sspn	Krag	sarcospan	0.011364	0.40113	26.35
Specific-5963-chr16-5	chr16	30448051	30448451	+	51	/data/home/fongam//data/chipseq/BLRP/lan/BLRP-Srf-zym/peaks.txt	intron (NM_172614, intron 9 of 9)	NA	22074	NM_172614	224090	Mm.241459	NM_172614	ENSMUSG00000022537	Tmem44	1700007N03Rik|9330161C17Rik|B230220N21	transmembrane protein 44	0.015	0.413965	26.35
Merge-chr7-44865709-0	chr7	44865509	44865909	+	49.5	/data/home/fongam//data/chipseq/BLRP/lan/BLRP-Elk4-notx/peaks.txt|/data/home/fongam//data/chipseq/BLRP/lan/BLRP-Elk4-zym/peaks.txt|/data/home/fongam//data/chipseq/BLRP/lan/BLRP-Srf-zym/peaks.txt|/data/home/fongam//data/chipseq/ThioMac/new/ThioMac-SRF-noClones/peaks.txt	promoter (NM_016849)	NA	7	NM_016849	54131	Mm.3960	NM_016849	ENSMUSG00000003184	Irf3	C920001K05Rik|IRF-3|MGC91046	interferon regulatory factor 3	0.065	0.518703	26.35
Merge-chr8-42096866-0	chr8	42096666	42097066	+	46	/data/home/fongam//data/chipseq/BLRP/lan/BLRP-Srf-zym/peaks.txt|/data/home/fongam//data/chipseq/ThioMac/new/ThioMac-SRF-noClones/peaks.txt	intron (NM_001040699, intron 3 of 13)	NA	36743	NM_001040699	54384	Mm.479559	NM_001040699	ENSMUSG00000039431	Mtmr7	-	myotubularin related protein 7	0.012097	0.424	26.35
Merge-chr16-32322703-0	chr16	32322503	32322903	+	44.5	/data/home/fongam//data/chipseq/BLRP/lan/BLRP-Srf-zym/peaks.txt|/data/home/fongam//data/chipseq/ThioMac/new/ThioMac-SRF-noClones/peaks.txt	intron (NM_001160402, intron 1 of 4)	NA	2450	NM_001160402	277203	Mm.310368	XM_205829	ENSMUSG00000079625	Tm4sf19	EG277203	transmembrane 4 L six family member 19	0.0075	0.521197	26.35
Merge-chr6-83448152-0	chr6	83447952	83448352	+	35	/data/home/fongam//data/chipseq/BLRP/lan/BLRP-Srf-zym/peaks.txt|/data/home/fongam//data/chipseq/ThioMac/new/ThioMac-SRF-noClones/peaks.txt	intron (NM_001162521, intron 4 of 5)	NA	24475	NM_013764	27369	Mm.42234	NM_001162521	ENSMUSG00000014554	Dguok	dGK|dGK1|dGK2|dGK3	deoxyguanosine kinase	0	0.522581	26.35
Specific-1106-chr14-11	chr14	53396722	53397122	+	34	/data/home/fongam//data/chipseq/BLRP/lan/BLRP-Srf-zym/peaks.txt	Intergenic	NA	11113	NM_008608	17387	Mm.280175	NM_008608	ENSMUSG00000000957	Mmp14	AI325305|MT-MMP-1|MT1-MMP	matrix metallopeptidase 14 (membrane-inserted)	0.007752	0.438144	26.35
Merge-chr3-52286540-0	chr3	52286340	52286740	+	34	/data/home/fongam//data/chipseq/BLRP/lan/BLRP-Srf-zym/peaks.txt|/data/home/fongam//data/chipseq/ThioMac/new/ThioMac-SRF-noClones/peaks.txt	Intergenic	NA	-69726	NM_019739	56458	Mm.29891	NM_019739	ENSMUSG00000044167	Foxo1	AI876417|Afxh|FKHR|Fkhr1|Foxo1a	forkhead box O1	0.0175	0.379052	26.35
Merge-chr7-126493721-0	chr7	126493521	126493921	+	34	/data/home/fongam//data/chipseq/BLRP/lan/BLRP-Srf-zym/peaks.txt|/data/home/fongam//data/chipseq/ThioMac/new/ThioMac-SRF-noClones/peaks.txt	intron (NM_009898, intron 2 of 10)	NA	2181	NM_009898	12721	Mm.290482	NM_009898	ENSMUSG00000030707	Coro1a	Clabp|Lmb3|TACO|p57	coronin, actin binding protein 1A	0.015	0.541147	26.35
Specific-2767-chr14-13	chr14	50805353	50805753	+	33	/data/home/fongam//data/chipseq/BLRP/lan/BLRP-Srf-zym/peaks.txt	Intergenic	NA	-1240	NM_001029990	52535	Mm.5750	NM_001029990	ENSMUSG00000004561	Mett11d1	2310032K15Rik|D14Ertd209e	methyltransferase 11 domain containing 1	0.014368	0.472779	26.35
Merge-chr4-124211360-0	chr4	124211160	124211560	+	31.5	/data/home/fongam//data/chipseq/BLRP/lan/BLRP-Srf-zym/peaks.txt|/data/home/fongam//data/chipseq/ThioMac/new/ThioMac-SRF-noClones/peaks.txt	Intergenic	NA	-5805	NM_029157	75062	Mm.25779	NM_029157	ENSMUSG00000028902	Sf3a3	4930512K19Rik|60kDa|MGC103282	splicing factor 3a, subunit 3	0.0625	0.643392	26.35
Merge-chr15-74421425-0	chr15	74421225	74421625	+	31	/data/home/fongam//data/chipseq/BLRP/lan/BLRP-Elk4-notx/peaks.txt|/data/home/fongam//data/chipseq/BLRP/lan/BLRP-Elk4-zym/peaks.txt|/data/home/fongam//data/chipseq/BLRP/lan/BLRP-Srf-zym/peaks.txt	Intergenic	NA	42148	NM_001177437	69439	Mm.263708	XM_128161	ENSMUSG00000022603	1700016M24Rik	MGC132932	RIKEN cDNA 1700016M24 gene	0.0275	0.55611	26.35
Merge-chr11-79344324-0	chr11	79344124	79344524	+	29	/data/home/fongam//data/chipseq/BLRP/lan/BLRP-Srf-zym/peaks.txt|/data/home/fongam//data/chipseq/ThioMac/new/ThioMac-SRF-noClones/peaks.txt	exon (NM_001033711, exon 2 of 2)	NA	2460	NM_146023	216984	Mm.439665	NM_001077496	ENSMUSG00000070354	Evi2b	Evi-2|Evi2|MGC28913	ecotropic viral integration site 2b	0.005	0.399002	26.35
Specific-5138-chr17-9	chr17	24435061	24435461	+	28	/data/home/fongam//data/chipseq/BLRP/lan/BLRP-Srf-zym/peaks.txt	promoter (NM_145396)	NA	-8	NM_145396	213773	Mm.100353	NM_145396	ENSMUSG00000040688	Tbl3	9430070M15Rik	transducin (beta)-like 3	0.070175	0.600583	26.35
Merge-chr8-97600614-0	chr8	97600414	97600814	+	28	/data/home/fongam//data/chipseq/BLRP/lan/BLRP-Srf-zym/peaks.txt|/data/home/fongam//data/chipseq/ThioMac/new/ThioMac-SRF-noClones/peaks.txt	Intergenic	NA	-15243	NM_026385	67801	Mm.279977	NM_026385	ENSMUSG00000031775	Pllp	0610010I06Rik|AV001002|Plapi|Tm4sf11	plasma membrane proteolipid	0.01626	0.53012	26.35
Merge-chr10-92525210-0	chr10	92525010	92525410	+	27	/data/home/fongam//data/chipseq/BLRP/lan/BLRP-Elk4-notx/peaks.txt|/data/home/fongam//data/chipseq/BLRP/lan/BLRP-Srf-zym/peaks.txt|/data/home/fongam//data/chipseq/ThioMac/new/ThioMac-SRF-noClones/peaks.txt	Intergenic	NA	-65465	NM_146239	237459	Mm.478891	NM_146239	ENSMUSG00000020015	Cdk17	6430598J10Rik|MGC25109|Pctk2	cyclin-dependent kinase 17	0.008596	0.448864	26.35
Specific-6406-chr7-34	chr7	130309285	130309685	+	25	/data/home/fongam//data/chipseq/BLRP/lan/BLRP-Srf-zym/peaks.txt	intron (NM_013799, intron 1 of 11)	NA	1193	NM_001136054	11907	Mm.216321	NM_001029895	ENSMUSG00000030850	Ate1	AI225793|AW547406	arginyltransferase 1	0.025	0.374065	26.35
Specific-2075-chr4-36	chr4	123086747	123087147	+	25	/data/home/fongam//data/chipseq/BLRP/lan/BLRP-Srf-zym/peaks.txt	intron (NM_009600, intron 1 of 92)	NA	99716	NM_009600	11426	Mm.477352	XM_001472676	ENSMUSG00000028649	Macf1	ABP620|Acf7|Aclp7|MACF|R74989|mACF7|mKIAA0465	microtubule-actin crosslinking factor 1	0.0125	0.498753	26.35
Specific-3917-chr1-24	chr1	183083736	183084136	+	24	/data/home/fongam//data/chipseq/BLRP/lan/BLRP-Srf-zym/peaks.txt	Intergenic	NA	-35283	NM_145514	226757	Mm.289082	NM_145514	ENSMUSG00000038733	Wdr26	1600024A01Rik|AA693241|AI447817|AU044014|C77982	WD repeat domain 26	0.0075	0.456359	26.35
Specific-476-chr11-32	chr11	70402349	70402749	+	24	/data/home/fongam//data/chipseq/BLRP/lan/BLRP-Srf-zym/peaks.txt	intron (NM_001045959, intron 1 of 31)	NA	23473	NM_176893	50932	Mm.42967	XM_001471583	ENSMUSG00000020827	Mink1	B55|MINK|Map4k6|RP23-122P1.6|Ysk2	misshapen-like kinase 1 (zebrafish)	0.003745	0.460967	26.35
Merge-chr7-43510813-0	chr7	43510613	43511013	+	21.67	/data/home/fongam//data/chipseq/BLRP/lan/BLRP-Elk4-notx/peaks.txt|/data/home/fongam//data/chipseq/BLRP/lan/BLRP-Srf-zym/peaks.txt|/data/home/fongam//data/chipseq/ThioMac/new/ThioMac-SRF-noClones/peaks.txt	intron (NM_028236, intron 4 of 5)	NA	8032	NM_028236	72431	Mm.158821	NM_028236	ENSMUSG00000030472	Ceacam18	2010110O04Rik	carcinoembryonic antigen-related cell adhesion molecule 18	0.010638	0.536842	26.35
Specific-5495-chr12-20	chr12	82743557	82743957	+	21	/data/home/fongam//data/chipseq/BLRP/lan/BLRP-Srf-zym/peaks.txt	Intergenic	NA	-35121	NM_018814	54604	Mm.86584	NM_018814	ENSMUSG00000021140	Pcnx	2900024E21Rik|3526401J03Rik|AF096286|AI327143|AI413187|Pcnxl1	pecanex homolog (Drosophila)	0	0.4	26.35
Specific-4109-chr7-41	chr7	29692860	29693260	+	21	/data/home/fongam//data/chipseq/BLRP/lan/BLRP-Srf-zym/peaks.txt	intron (NM_001033355, intron 1 of 9)	NA	345	NM_001167872	243905	Mm.322432	NM_001033355	ENSMUSG00000074221	Zfp568	C80731|Gm1691|chato	zinc finger protein 568	0.0575	0.551122	26.35
Specific-3976-chr6-3	chr6	113343635	113344035	+	20	/data/home/fongam//data/chipseq/BLRP/lan/BLRP-Elk4-notx/peaks.txt	promoter (NM_133932)	NA	-55	NM_026552	68089	Mm.472172	NM_001170485	ENSMUSG00000079426	Arpc4	20kDa|5330419I20Rik|AI327076|p20-Arc	actin related protein 2/3 complex, subunit 4	0.07	0.608479	26.35
Specific-1700-chr3-31	chr3	79323605	79324005	+	20	/data/home/fongam//data/chipseq/BLRP/lan/BLRP-Srf-zym/peaks.txt	Intergenic	NA	-92003	NM_001099624	76089	Mm.31220	XM_001473837	ENSMUSG00000062232	Rapgef2	5830453M24Rik|CNRasGEF|Pdzgef1|RA-GEF-1|mKIAA0313|nRapGEP	Rap guanine nucleotide exchange factor (GEF) 2	0.006897	0.431507	26.35
Specific-2689-chr14-23	chr14	72183317	72183717	+	20	/data/home/fongam//data/chipseq/BLRP/lan/BLRP-Srf-zym/peaks.txt	Intergenic	NA	-60687	NM_026119	67381	Mm.282888	NM_026119	ENSMUSG00000022109	Med4	2410046H15Rik|DRIP36|HSPC126|TRAP36|Vdirp|Vdrip	mediator of RNA polymerase II transcription, subunit 4 homolog (yeast)	0.03	0.451372	26.35
Merge-chr15-83363525-0	chr15	83363325	83363725	+	19.5	/data/home/fongam//data/chipseq/BLRP/lan/BLRP-Srf-zym/peaks.txt|/data/home/fongam//data/chipseq/ThioMac/new/ThioMac-SRF-noClones/peaks.txt	NA	NA	8897	NM_007546	12124	Mm.267006	NM_007546	ENSMUSG00000016758	Bik	Biklk|Blk|Nbk	BCL2-interacting killer	0.0275	0.533666	26.35
Merge-chr5-64435546-0	chr5	64435346	64435746	+	19.5	/data/home/fongam//data/chipseq/BLRP/lan/BLRP-Srf-zym/peaks.txt|/data/home/fongam//data/chipseq/ThioMac/new/ThioMac-SRF-noClones/peaks.txt	Intergenic	NA	-3800	NM_019636	57915	Mm.286353	NM_019636	ENSMUSG00000029174	Tbc1d1	1110062G02Rik|AI385682|AW555803|MGC106104|MGC144097|Tbc1|mKIAA1108	TBC1 domain family, member 1	0.0275	0.486284	26.35
Merge-chr19-12540651-0	chr19	12540451	12540851	+	19	/data/home/fongam//data/chipseq/BLRP/lan/BLRP-Srf-zym/peaks.txt|/data/home/fongam//data/chipseq/ThioMac/new/ThioMac-SRF-noClones/peaks.txt	intron (NM_172442, intron 7 of 8)	NA	12827	NM_010821	17476	Mm.3999	NM_010821	ENSMUSG00000046805	Mpeg1	MGC150002|MGC150003|MPS1|Mpg-1	macrophage expressed gene 1	0.0025	0.426434	26.35
Merge-chr13-55454232-0	chr13	55454032	55454432	+	18.5	/data/home/fongam//data/chipseq/BLRP/lan/BLRP-Srf-zym/peaks.txt|/data/home/fongam//data/chipseq/ThioMac/new/ThioMac-SRF-noClones/peaks.txt	promoter (NM_011938)	NA	-724	NM_011938	26385	Mm.10193	NM_001038018	ENSMUSG00000074886	Grk6	Gprk6	G protein-coupled receptor kinase 6	0.06	0.600998	26.35
Merge-chr6-134009504-0	chr6	134009304	134009704	+	18	/data/home/fongam//data/chipseq/BLRP/lan/BLRP-Srf-zym/peaks.txt|/data/home/fongam//data/chipseq/ThioMac/new/ThioMac-SRF-noClones/peaks.txt	intron (NM_007961, intron 1 of 7)	NA	8104	NM_007961	14011	Mm.269995	NM_007961	ENSMUSG00000030199	Etv6	AW123102|AW557856|Tel	ets variant gene 6 (TEL oncogene)	0.015	0.448878	26.35
Merge-chr5-130209757-0	chr5	130209557	130209957	+	17.5	/data/home/fongam//data/chipseq/BLRP/lan/BLRP-Elk4-notx/peaks.txt|/data/home/fongam//data/chipseq/BLRP/lan/BLRP-Elk4-zym/peaks.txt|/data/home/fongam//data/chipseq/BLRP/lan/BLRP-Srf-zym/peaks.txt|/data/home/fongam//data/chipseq/ThioMac/new/ThioMac-SRF-noClones/peaks.txt	Intergenic	NA	16514	NM_026916	69034	Mm.211372	XM_001478672		4930579G22Rik	1810010E01Rik	RIKEN cDNA 4930579G22 gene	0.011268	0.47191	26.35
Merge-chr13-113252195-0	chr13	113251995	113252395	+	17	/data/home/fongam//data/chipseq/BLRP/lan/BLRP-Srf-zym/peaks.txt|/data/home/fongam//data/chipseq/ThioMac/new/ThioMac-SRF-noClones/peaks.txt	Intergenic	NA	-157134	NM_029898	77318	Mm.159895	NM_001168403	ENSMUSG00000049985	Ankrd55	C030011J08Rik	ankyrin repeat domain 55	0.0275	0.478803	26.35
Specific-6974-chr11-25	chr11	51532372	51532772	+	17	/data/home/fongam//data/chipseq/BLRP/lan/BLRP-Elk4-notx/peaks.txt	promoter (NM_025319)	NA	-515	NM_025319	66050	Mm.35693	NM_025319	ENSMUSG00000007777	0610009B22Rik	-	RIKEN cDNA 0610009B22 gene	0.0475	0.498753	26.35
Merge-chr17-70650334-0	chr17	70650134	70650534	+	16	/data/home/fongam//data/chipseq/BLRP/lan/BLRP-Srf-zym/peaks.txt|/data/home/fongam//data/chipseq/ThioMac/new/ThioMac-SRF-noClones/peaks.txt	intron (NM_001128181, intron 5 of 9)	NA	101300	NM_001164077	21815	Mm.101034	NM_001164074	ENSMUSG00000047407	Tgif1	AA959811|AI462167|Tgif	TGFB-induced factor homeobox 1	0.015	0.483791	26.35
Merge-chr7-27066274-0	chr7	27066074	27066474	+	16	/data/home/fongam//data/chipseq/BLRP/lan/BLRP-Elk4-notx/peaks.txt|/data/home/fongam//data/chipseq/BLRP/lan/BLRP-Srf-zym/peaks.txt|/data/home/fongam//data/chipseq/ThioMac/new/ThioMac-SRF-noClones/peaks.txt	intron (NM_032610, intron 35 of 35)	NA	-1506	NM_138676	192192	Mm.470999	NM_138676	ENSMUSG00000003759	Shkbp1	B930062H15Rik|Sb1	Sh3kbp1 binding protein 1	0.03	0.533666	26.35
Specific-1078-chr1-56	chr1	34334063	34334463	+	16	/data/home/fongam//data/chipseq/BLRP/lan/BLRP-Srf-zym/peaks.txt	Intergenic	NA	49955	NM_027159	69668	Mm.379170	NM_027159	ENSMUSG00000042111	Ccdc115	2310061I09Rik|Ccp1	coiled-coil domain containing 115	0.01	0.438903	26.35
Merge-chr8-26690542-0	chr8	26690342	26690742	+	15.5	/data/home/fongam//data/chipseq/BLRP/lan/BLRP-Srf-zym/peaks.txt|/data/home/fongam//data/chipseq/ThioMac/new/ThioMac-SRF-noClones/peaks.txt	Intergenic	NA	-23548	NM_177089	320165	Mm.308452	NM_177089	ENSMUSG00000065954	Tacc1	4833447E04Rik|AA960202|B230378H13Rik	transforming, acidic coiled-coil containing protein 1	0.0275	0.538653	26.35
Specific-6933-chr11-64	chr11	83533352	83533752	+	15	/data/home/fongam//data/chipseq/BLRP/lan/BLRP-Srf-zym/peaks.txt	Intergenic	NA	8353	NM_007969	14038	Mm.1650	NM_007969	ENSMUSG00000000983	Expi	Kal1|WDNM1	extracellular proteinase inhibitor	0.019481	0.464516	26.35
Specific-7148-chr17-34	chr17	56933098	56933498	+	15	/data/home/fongam//data/chipseq/BLRP/lan/BLRP-Srf-zym/peaks.txt	promoter (NM_030084)	NA	-322	NM_030084	78308	Mm.28468	NM_030084	ENSMUSG00000005823	Gpr108	1810015L19Rik|AA589464|C79132	G protein-coupled receptor 108	0.045	0.493766	26.35
Merge-chr15-84870491-0	chr15	84870291	84870691	+	14.5	/data/home/fongam//data/chipseq/BLRP/lan/BLRP-Srf-zym/peaks.txt|/data/home/fongam//data/chipseq/ThioMac/new/ThioMac-SRF-noClones/peaks.txt	intron (NM_177067, intron 1 of 4)	NA	5663	NM_177067	73225	Mm.247535	NM_133750	ENSMUSG00000022434	Fam118a	3110048E14Rik|C230014M12Rik	family with sequence similarity 118, member A	0.0025	0.473815	26.35
Merge-chr6-34314441-0	chr6	34314241	34314641	+	14.5	/data/home/fongam//data/chipseq/BLRP/lan/BLRP-Srf-zym/peaks.txt|/data/home/fongam//data/chipseq/ThioMac/new/ThioMac-SRF-noClones/peaks.txt	promoter (NM_172398)	NA	36	NM_172398	67861	Mm.70371	NM_172398	ENSMUSG00000061758	Akr1b10	2310005E10Rik	aldo-keto reductase family 1, member B10 (aldose reductase)	0.035	0.561097	26.35
Specific-3601-chr16-43	chr16	91286948	91287348	+	14	/data/home/fongam//data/chipseq/BLRP/lan/BLRP-Srf-zym/peaks.txt	NA	NA	-7946	NM_008349	16155	Mm.4154	NM_008349	ENSMUSG00000022969	Il10rb	6620401D04Rik|AI528744|CRF2-4|Crfb4|D16H21S58|D21S58h|IL-10R2|Il10r2	interleukin 10 receptor, beta	0.0275	0.506234	26.35
Specific-3193-chr14-35	chr14	30614768	30615168	+	14	/data/home/fongam//data/chipseq/BLRP/lan/BLRP-Srf-zym/peaks.txt	intron (NM_001024604, intron 1 of 27)	NA	44456	NM_001024604	105522	Mm.37660	NM_001024604	ENSMUSG00000014496	Ankrd28	AI465466|AI604979|E430019N21Rik|KIAA0379|mKIAA0379	ankyrin repeat domain 28	0	0.361868	26.35
Merge-chr18-67495233-0	chr18	67495033	67495433	+	14	/data/home/fongam//data/chipseq/BLRP/lan/BLRP-Srf-zym/peaks.txt|/data/home/fongam//data/chipseq/ThioMac/new/ThioMac-SRF-noClones/peaks.txt	Intergenic	NA	-20867	NM_026473	67951	Mm.181860	NM_026473	ENSMUSG00000001473	Tubb6	2310057H16Rik|BB220206	tubulin, beta 6	0.024129	0.590909	26.35
Merge-chr6-83761544-0	chr6	83761344	83761744	+	13.5	/data/home/fongam//data/chipseq/BLRP/lan/BLRP-Srf-zym/peaks.txt|/data/home/fongam//data/chipseq/ThioMac/new/ThioMac-SRF-noClones/peaks.txt	intron (NM_001164187, intron 1 of 9)	NA	728	NM_001164187	56174	Mm.190650	NM_001164187	ENSMUSG00000034744	Nagk	Gnk	N-acetylglucosamine kinase	0.032028	0.469965	26.35
Specific-155-chr16-48	chr16	91617519	91617919	+	13	/data/home/fongam//data/chipseq/BLRP/lan/BLRP-Srf-zym/peaks.txt	promoter (NM_133679)	NA	-261	NM_133679	66609	Mm.109823	NM_133679	ENSMUSG00000058240	Cryzl1	2210407J23Rik|2410006O11Rik	crystallin, zeta (quinone reductase)-like 1	0.055	0.508728	26.35
Specific-5780-chr6-56	chr6	125842385	125842785	+	13	/data/home/fongam//data/chipseq/BLRP/lan/BLRP-Srf-zym/peaks.txt	intron (NM_153589, intron 13 of 25)	NA	186547	NM_153589	243634	Mm.333398	NM_153589	ENSMUSG00000038115	Ano2	BC033409|MGC38715|Tmem16b	anoctamin 2	0	0.434483	26.35
Merge-chr1-179460308-0	chr1	179460108	179460508	+	13	/data/home/fongam//data/chipseq/BLRP/lan/BLRP-Srf-zym/peaks.txt|/data/home/fongam//data/chipseq/ThioMac/new/ThioMac-SRF-noClones/peaks.txt	Intergenic	NA	-106181	NM_027077	69428	Mm.84467	NM_027077	ENSMUSG00000015962	1700016C15Rik	-	RIKEN cDNA 1700016C15 gene	0.0125	0.493766	26.35
Specific-727-chr3-59	chr3	38651098	38651498	+	13	/data/home/fongam//data/chipseq/BLRP/lan/BLRP-Srf-zym/peaks.txt	intron (NM_001167883, intron 3 of 3)	NA	25067	NM_001167883	99696	Mm.415480	NM_001033198	ENSMUSG00000078761	Ankrd50	AI662170|E430012K20Rik|KIAA1223|mKIAA1223|mKIAA3019	ankyrin repeat domain 50	0.010444	0.440104	26.35
Merge-chr9-66840199-0	chr9	66839999	66840399	+	13	/data/home/fongam//data/chipseq/BLRP/lan/BLRP-Srf-zym/peaks.txt|/data/home/fongam//data/chipseq/ThioMac/new/ThioMac-SRF-noClones/peaks.txt	intron (NM_001164256, intron 1 of 7)	NA	2816	NM_001164252	22003	Mm.121878	NM_001164248	ENSMUSG00000032366	Tpm1	AA986836|AI854628|TM2|Tm3|Tmpa|Tpm-1|alpha-TM	tropomyosin 1, alpha	0.0075	0.471322	26.35
Specific-800-chr9-33	chr9	21700723	21701123	+	13	/data/home/fongam//data/chipseq/BLRP/lan/BLRP-Elk4-zym/peaks.txt	Intergenic	NA	-5232	NM_025870	66962	Mm.46647	XM_150151	ENSMUSG00000051238	2310047B19Rik	ENSMUSG00000043179	RIKEN cDNA 2310047B19 gene	0.02681	0.52139	26.35
Merge-chr7-37980487-0	chr7	37980287	37980687	+	13	/data/home/fongam//data/chipseq/BLRP/lan/BLRP-Srf-zym/peaks.txt|/data/home/fongam//data/chipseq/ThioMac/new/ThioMac-SRF-noClones/peaks.txt	promoter (NM_025390)	NA	-51	NM_025390	66161	Mm.22284	NM_025390	ENSMUSG00000030423	Pop4	1110023P21Rik|Rpp29	processing of precursor 4, ribonuclease P/MRP family, (S. cerevisiae)	0.0625	0.53616	26.35
Specific-225-chr10-58	chr10	61715997	61716397	+	13	/data/home/fongam//data/chipseq/BLRP/lan/BLRP-Srf-zym/peaks.txt	intron (NM_001146100, intron 1 of 17)	NA	19581	NM_001146100	15275	Mm.196605	NM_001146100	ENSMUSG00000037012	Hk1	BB404130|Hk-1|Hk1-s|dea|mHk1-s	hexokinase 1	0.016393	0.523161	26.35
Specific-6115-chr7-76	chr7	3232843	3233243	+	12	/data/home/fongam//data/chipseq/BLRP/lan/BLRP-Srf-zym/peaks.txt	promoter (NM_001159714)	NA	-29	NM_001159714	68988	Mm.246863	NM_001159714	ENSMUSG00000008373	Prpf31	1500019O16Rik|2810404O06Rik|AW554706|PRP31|RP11	PRP31 pre-mRNA processing factor 31 homolog (yeast)	0.075	0.503741	26.35
Specific-2203-chr14-49	chr14	75521584	75521984	+	12	/data/home/fongam//data/chipseq/BLRP/lan/BLRP-Srf-zym/peaks.txt	Intergenic	NA	110061	NR_015485	73272	Mm.116804	XM_001006824		1700108F19Rik	1700020I02Rik|BB065030	RIKEN cDNA 1700108F19 gene	0.0175	0.491272	26.35
Specific-6221-chr19-41	chr19	6272836	6273236	+	12	/data/home/fongam//data/chipseq/BLRP/lan/BLRP-Srf-zym/peaks.txt	Intergenic	NA	-3860	NM_010119	13660	Mm.471458	NM_010119	ENSMUSG00000024772	Ehd1	AA409636|Past1|RME-1	EH-domain containing 1	0.0131	0.463203	26.35
Specific-2378-chr4-14	chr4	126255584	126255984	+	12	/data/home/fongam//data/chipseq/BLRP/lan/BLRP-Elk4-zym/peaks.txt	promoter (NM_001035525)	NA	-51	NM_011986	26562	Mm.456184	NM_011986	ENSMUSG00000028833	Ncdn	AU042419|MMS10-AE|Ms10ae|mKIAA0607|norbin	neurochondrin	0.0825	0.688279	26.35
Specific-6688-chr4-72	chr4	41541538	41541938	+	12	/data/home/fongam//data/chipseq/BLRP/lan/BLRP-Srf-zym/peaks.txt	intron (NM_023305, intron 1 of 6)	NA	4071	NM_023305	67123	Mm.466320	NM_023305	ENSMUSG00000028437	Ubap1	2700092A01Rik|NAG20|UBAP-1|Ubap	ubiquitin-associated protein 1	0.012821	0.402556	26.35
Specific-6540-chr7-80	chr7	79943002	79943402	+	12	/data/home/fongam//data/chipseq/BLRP/lan/BLRP-Srf-zym/peaks.txt	intron (NM_001146000, intron 1 of 5)	NA	43461	NM_175433	209225	Mm.290925	NM_001145999	ENSMUSG00000048897	Zfp710	5430400N05Rik|9830165K13|AI324798|Znf710	zinc finger protein 710	0.0175	0.558603	26.35
Specific-296-chr15-57	chr15	97967838	97968238	+	11	/data/home/fongam//data/chipseq/BLRP/lan/BLRP-Srf-zym/peaks.txt	intron (NM_030121, intron 3 of 3)	NA	5698	NM_030121	78541	Mm.200766	NM_001170710	ENSMUSG00000048175	Asb8	4930539L19Rik|AI788835|C430011H06Rik	ankyrin repeat and SOCS box-containing 8	0.021552	0.467811	26.35
Specific-4251-chr12-35308638-0	chr12	35308438	35308838	+	11	/data/home/fongam//data/chipseq/ThioMac/new/ThioMac-SRF-noClones/peaks.txt	Intergenic	NA	-194502	NM_024124	79221	Mm.310551	NM_024124	ENSMUSG00000004698	Hdac9	AV022454|D030072B18Rik|HD7B|HD9|HDRP|Hdac7b|Mitr|mKIAA0744	histone deacetylase 9	0.0075	0.406484	26.35
Specific-428-chr3-71	chr3	79714732	79715132	+	11	/data/home/fongam//data/chipseq/BLRP/lan/BLRP-Srf-zym/peaks.txt	promoter (NM_025794)	NA	-74	NM_029482	75939	Mm.221520	XM_485257	ENSMUSG00000027811	4930579G24Rik	-	RIKEN cDNA 4930579G24 gene	0.05	0.578554	26.35
Specific-3815-chr7-94	chr7	120657050	120657450	+	11	/data/home/fongam//data/chipseq/BLRP/lan/BLRP-Srf-zym/peaks.txt	intron (NM_007908, intron 2 of 17)	NA	23218	NM_007908	13631	Mm.361795	NM_007908	ENSMUSG00000035064	Eef2k	C86191|eEF-2K	eukaryotic elongation factor-2 kinase	0.005	0.503741	26.35
Specific-4646-chr1-102	chr1	64867195	64867595	+	11	/data/home/fongam//data/chipseq/BLRP/lan/BLRP-Srf-zym/peaks.txt	intron (NM_001039493, intron 2 of 7)	NA	23705	NM_001039493	241075	Mm.239534	NM_001039493	ENSMUSG00000051344	Plekhm3	9430067K14Rik|A230102O09Rik|AI449570|DAPR|Plekhm1l	pleckstrin homology domain containing, family M, member 3	0.002519	0.414573	26.35
Merge-chr2-131115207-0	chr2	131115007	131115407	+	10.67	/data/home/fongam//data/chipseq/BLRP/lan/BLRP-Elk4-zym/peaks.txt|/data/home/fongam//data/chipseq/BLRP/lan/BLRP-Srf-zym/peaks.txt|/data/home/fongam//data/chipseq/ThioMac/new/ThioMac-SRF-noClones/peaks.txt	Intergenic	NA	-68096	NM_001177834	228608	Mm.136586	NM_001177833	ENSMUSG00000027333	Smox	B130066H01Rik|PAO|PAOh1|SMO	spermine oxidase	0.015	0.438903	26.35
Merge-chr7-44717248-0	chr7	44717048	44717448	+	10.5	/data/home/fongam//data/chipseq/BLRP/lan/BLRP-Elk4-notx/peaks.txt|/data/home/fongam//data/chipseq/BLRP/lan/BLRP-Elk4-zym/peaks.txt	promoter (NM_001042655)	NA	-21	NM_026270	67605	Mm.431538	NM_026270	ENSMUSG00000011096	Akt1s1	1110012J22Rik|AI227026|Lobe|Lobel|PRAS40	AKT1 substrate 1 (proline-rich)	0.0725	0.566085	26.35
Merge-chr19-53997810-0	chr19	53997610	53998010	+	10.5	/data/home/fongam//data/chipseq/BLRP/lan/BLRP-Elk4-notx/peaks.txt|/data/home/fongam//data/chipseq/BLRP/lan/BLRP-Elk4-zym/peaks.txt	exon (NR_027828, exon 1 of 4)	NA	129	NR_027828	66360	Mm.375091	XM_001480596		Ncrna00081	2310002J21Rik|2610002B11Rik|4930560M04Rik	non-protein coding RNA 81	0.07	0.583541	26.35
Merge-chr2-18894097-0	chr2	18893897	18894297	+	10.5	/data/home/fongam//data/chipseq/BLRP/lan/BLRP-Srf-zym/peaks.txt|/data/home/fongam//data/chipseq/ThioMac/new/ThioMac-SRF-noClones/peaks.txt	intron (NM_008845, intron 1 of 9)	NA	21778	NM_008845	18718	Mm.313977	NM_008845	ENSMUSG00000026737	Pip4k2a	AW742916|Pip5k2a	phosphatidylinositol-5-phosphate 4-kinase, type II, alpha	0.0025	0.431421	26.35
Specific-3253-chr4-95	chr4	107362829	107363229	+	10	/data/home/fongam//data/chipseq/BLRP/lan/BLRP-Srf-zym/peaks.txt	intron (NM_001080926, intron 16 of 18)	NA	-14716	NM_010760	17149	Mm.808	NM_010760	ENSMUSG00000028609	Magoh	Mago-m	mago-nashi homolog, proliferation-associated (Drosophila)	0.012579	0.447205	26.35
Specific-2723-chr7-97	chr7	6744626	6745026	+	10	/data/home/fongam//data/chipseq/BLRP/lan/BLRP-Srf-zym/peaks.txt	Intergenic	NA	-3985	NM_029584	76373	Mm.159732	XM_001475009	ENSMUSG00000063535	Zfp773	2810409K11Rik	zinc finger protein 773	0.0025	0.406484	26.35
Specific-6405-chr18-33	chr18	32142047	32142447	+	10	/data/home/fongam//data/chipseq/BLRP/lan/BLRP-Srf-zym/peaks.txt	intron (NM_032394, intron 12 of 46)	NA	37694	NM_032394	17922	Mm.440013	NM_032394	ENSMUSG00000024388	Myo7b	-	myosin VIIB	0.015	0.516209	26.35
Specific-6731-chr10-13	chr10	75281006	75281406	+	10	/data/home/fongam//data/chipseq/BLRP/lan/BLRP-Elk4-zym/peaks.txt	Intergenic	NA	-2609	NM_010361	14872	Mm.465331	NM_010361	ENSMUSG00000033318	Gstt2	AI266894|Yrs|mGSTT2	glutathione S-transferase, theta 2	0.0475	0.605985	26.35
Specific-644-chr11-96958360-0	chr11	96958160	96958560	+	10	/data/home/fongam//data/chipseq/ThioMac/new/ThioMac-SRF-noClones/peaks.txt	intron (NM_198100, intron 6 of 8)	NA	7442	NM_198100	73174	Mm.27882	NM_198100	ENSMUSG00000038517	Tbkbp1	3110043L15Rik|ProSAPiP2|SINTBAD	TBK1 binding protein 1	0.025381	0.617721	26.35
Merge-chr6-137546674-0	chr6	137546474	137546874	+	10	/data/home/fongam//data/chipseq/BLRP/lan/BLRP-Elk4-zym/peaks.txt|/data/home/fongam//data/chipseq/BLRP/lan/BLRP-Srf-zym/peaks.txt	intron (NM_007945, intron 2 of 21)	NA	66642	NM_007945	13860	Mm.412332	NM_007945	ENSMUSG00000015766	Eps8	AW261790	epidermal growth factor receptor pathway substrate 8	0.0275	0.483791	26.35
Specific-2292-chr4-99	chr4	126314691	126315091	+	10	/data/home/fongam//data/chipseq/BLRP/lan/BLRP-Srf-zym/peaks.txt	intron (NM_001035525, intron 3 of 23)	NA	58817	NM_001035526	100317	Mm.206206	NM_001035525	ENSMUSG00000028830	AU040320	A730047D20Rik	expressed sequence AU040320	0.007491	0.550186	26.35
Merge-chr12-21709345-0	chr12	21709145	21709545	+	10	/data/home/fongam//data/chipseq/BLRP/lan/BLRP-Srf-zym/peaks.txt|/data/home/fongam//data/chipseq/ThioMac/new/ThioMac-SRF-noClones/peaks.txt	Intergenic	NA	-45419	NM_011739	22630	Mm.458320	NM_011739	ENSMUSG00000076432	Ywhaq	2700028P07Rik|AA409740|AU021156|MGC118161|R74690	tyrosine 3-monooxygenase/tryptophan 5-monooxygenase activation protein, theta polypeptide	0.010791	0.422939	26.35
Specific-6466-chr5-11	chr5	134416260	134416660	+	10	/data/home/fongam//data/chipseq/BLRP/lan/BLRP-Elk4-zym/peaks.txt	intron (NM_030719, intron 2 of 8)	NA	32085	NM_030719	80909	Mm.426767	NM_030719	ENSMUSG00000015944	Gatsl2	7530428J21Rik|AW742413|Gats|Gatsl1	GATS protein-like 2	0.010256	0.524297	26.35
Specific-6966-chr5-131	chr5	108921240	108921640	+	10	/data/home/fongam//data/chipseq/BLRP/lan/BLRP-Srf-zym/peaks.txt	intron (NM_008325, intron 8 of 13)	NA	-5489	NM_174870	231583	Mm.440571	NM_174870	ENSMUSG00000046959	Slc26a1	Sat1	solute carrier family 26 (sulfate transporter), member 1	0.0125	0.493766	26.35
Merge-chr6-125005312-0	chr6	125005112	125005512	+	9.67	/data/home/fongam//data/chipseq/BLRP/lan/BLRP-Elk4-notx/peaks.txt|/data/home/fongam//data/chipseq/BLRP/lan/BLRP-Elk4-zym/peaks.txt|/data/home/fongam//data/chipseq/BLRP/lan/BLRP-Srf-zym/peaks.txt	promoter (NM_133345)	NA	-155	NM_133345	28019	Mm.347910	NM_133345	ENSMUSG00000030330	Ing4	D6Wsu147e|D6Xrf92|p29ING4	inhibitor of growth family, member 4	0.0475	0.438903	26.35
Merge-chr5-106937195-0	chr5	106936995	106937395	+	9.5	/data/home/fongam//data/chipseq/BLRP/lan/BLRP-Srf-zym/peaks.txt|/data/home/fongam//data/chipseq/ThioMac/new/ThioMac-SRF-noClones/peaks.txt	promoter (NM_026856)	NA	-63	NM_026856	52397	Mm.249474	XM_001475996	ENSMUSG00000049606	Zfp644	1110068L01Rik|AA408882|BM-005|D5Ertd689e|Zep-2	zinc finger protein 644	0.0575	0.598504	26.35
Merge-chr16-43809030-0	chr16	43808830	43809230	+	9.5	/data/home/fongam//data/chipseq/BLRP/lan/BLRP-Srf-zym/peaks.txt|/data/home/fongam//data/chipseq/ThioMac/new/ThioMac-SRF-noClones/peaks.txt	promoter (NM_029128)	NA	-22	NM_029128	106248	Mm.275354	NM_029128	ENSMUSG00000022704	Qtrtd1	3110012M05Rik|4930470H18Rik|AI648807|MGC102598	queuine tRNA-ribosyltransferase domain containing 1	0.055	0.526185	26.35
Specific-4809-chr5-16	chr5	115117019	115117419	+	9	/data/home/fongam//data/chipseq/BLRP/lan/BLRP-Elk4-zym/peaks.txt	intron (NM_026263, intron 1 of 11)	NA	2506	NM_026263	67593	Mm.251409	NM_026263	ENSMUSG00000029564	4930519G04Rik	1700014B12Rik	RIKEN cDNA 4930519G04 gene	0	0.466667	26.35
Specific-3545-chr10-16	chr10	79651986	79652386	+	9	/data/home/fongam//data/chipseq/BLRP/lan/BLRP-Elk4-zym/peaks.txt	promoter (NM_029272)	NA	-395	NM_029272	75406	Mm.28712	NM_029272	ENSMUSG00000020153	Ndufs7	1010001M04Rik	NADH dehydrogenase (ubiquinone) Fe-S protein 7	0.047809	0.433071	26.35
Specific-1883-chr9-102	chr9	70081257	70081657	+	9	/data/home/fongam//data/chipseq/BLRP/lan/BLRP-Srf-zym/peaks.txt	intron (NM_181072, intron 1 of 27)	NA	74943	NM_181072	71602	Mm.249311	NM_181072	ENSMUSG00000032220	Myo1e	2310020N23Rik|9130023P14Rik|AA407778|myosin-1e|myr 3	myosin IE	0.021605	0.56135	26.35
Specific-4959-chr7-126	chr7	83598611	83599011	+	9	/data/home/fongam//data/chipseq/BLRP/lan/BLRP-Srf-zym/peaks.txt	exon (NM_010551, exon 2 of 19)	NA	12864	NM_010551	16170	Mm.10137	NM_010551	ENSMUSG00000001741	Il16	KIAA4048|mKIAA4048	interleukin 16	0.035	0.558603	26.35
Specific-6997-chr16-67	chr16	10893087	10893487	+	9	/data/home/fongam//data/chipseq/BLRP/lan/BLRP-Srf-zym/peaks.txt	intron (NM_019980, intron 1 of 3)	NA	13412	NM_019980	56722	Mm.294753	NM_019980	ENSMUSG00000022500	Litaf	3222402J11Rik|C85531|N4WBP3|TBX1	LPS-induced TN factor	0.015306	0.565657	26.35
Specific-6146-chr9-107	chr9	123215437	123215837	+	9	/data/home/fongam//data/chipseq/BLRP/lan/BLRP-Srf-zym/peaks.txt	promoter (NM_153168)	NA	-1	NM_153168	102436	Mm.276076	NM_153168	ENSMUSG00000035202	Lars2	AI035546|Kiaa0028|LEURS	leucyl-tRNA synthetase, mitochondrial	0.0675	0.623441	26.35
Specific-2580-chr16-68	chr16	21606844	21607244	+	9	/data/home/fongam//data/chipseq/BLRP/lan/BLRP-Srf-zym/peaks.txt	intron (NM_001001881, intron 1 of 1)	NA	1604	NM_001001881	72190	Mm.476801	NM_001001881	ENSMUSG00000043391	2510009E07Rik	AI194952	RIKEN cDNA 2510009E07 gene	0.02509	0.448399	26.35
Merge-chr11-29447968-0	chr11	29447768	29448168	+	9	/data/home/fongam//data/chipseq/BLRP/lan/BLRP-Elk4-notx/peaks.txt|/data/home/fongam//data/chipseq/BLRP/lan/BLRP-Elk4-zym/peaks.txt	promoter (NM_001033865)	NA	18	NM_028504	73324	Mm.69388	XM_125968	ENSMUSG00000020461	1700034F02Rik	-	RIKEN cDNA 1700034F02 gene	0.085	0.543641	26.35
Specific-2110-chr8-86	chr8	27458758	27459158	+	9	/data/home/fongam//data/chipseq/BLRP/lan/BLRP-Srf-zym/peaks.txt	intron (NM_029037, intron 1 of 4)	NA	708	NM_029037	74653	Mm.17631	NM_029037	ENSMUSG00000037251	4930444A02Rik	Sgk196	RIKEN cDNA 4930444A02 gene	0.031128	0.449612	26.35
Specific-405-chr10-98	chr10	61945162	61945562	+	9	/data/home/fongam//data/chipseq/BLRP/lan/BLRP-Srf-zym/peaks.txt	Intergenic	NA	28452	NM_028197	72320	Mm.258955	NM_028197	ENSMUSG00000036955	2510003E04Rik	0710007C18Rik|KBP|MGC107132|mKIAA1279	RIKEN cDNA 2510003E04 gene	0.026087	0.495677	26.35
Specific-2228-chr11-161	chr11	117807875	117808275	+	9	/data/home/fongam//data/chipseq/BLRP/lan/BLRP-Srf-zym/peaks.txt	intron (NM_133757, intron 1 of 9)	NA	5128	NM_133757	74451	Mm.28864	NM_133757	ENSMUSG00000017715	Pgs1	2610019F11Rik|4933424M23Rik|SAF	phosphatidylglycerophosphate synthase 1	0.015	0.513716	26.35
Specific-2661-chr6-103	chr6	72403084	72403484	+	9	/data/home/fongam//data/chipseq/BLRP/lan/BLRP-Srf-zym/peaks.txt	Intergenic	NA	-34217	NM_145569	232087	Mm.29815	NM_145569	ENSMUSG00000053907	Mat2a	D630045P18Rik|MGC6545	methionine adenosyltransferase II, alpha	0.015	0.501247	26.35
Specific-6894-chr14-66	chr14	6911770	6912170	+	9	/data/home/fongam//data/chipseq/BLRP/lan/BLRP-Srf-zym/peaks.txt	intron (NM_145458, intron 2 of 17)	NA	21878	NM_178279	218699	Mm.29515	NM_145458	ENSMUSG00000033885	Pxk	C230080L11Rik|D14Ertd813e|MONaKA	PX domain containing serine/threonine kinase	0.005025	0.318408	26.35
Specific-5692-chr1-131	chr1	39660997	39661397	+	9	/data/home/fongam//data/chipseq/BLRP/lan/BLRP-Srf-zym/peaks.txt	intron (NM_001145660, intron 2 of 14)	NA	4338	NM_001145660	619289	Mm.334107	XM_001478116	ENSMUSG00000057173	Rfx8	4933400N17Rik	regulatory factor X 8	0.022222	0.538462	26.35
Specific-3331-chr13-70	chr13	49284288	49284688	+	9	/data/home/fongam//data/chipseq/BLRP/lan/BLRP-Srf-zym/peaks.txt	intron (NM_015759, intron 14 of 17)	NA	-24388	NM_025491	66329	Mm.34308	NM_025491	ENSMUSG00000021384	Susd3	1700017I11Rik|2810440J20Rik	sushi domain containing 3	0.005848	0.511628	26.35
Specific-5455-chr6-102	chr6	64971968	64972368	+	9	/data/home/fongam//data/chipseq/BLRP/lan/BLRP-Srf-zym/peaks.txt	promoter (NM_007958)	NA	-77	NM_007958	13990	Mm.99113	NM_007958	ENSMUSG00000029920	Smarcad1	AV081750|AW226546|D6Pas1|Etl1|mKIAA1122	SWI/SNF-related, matrix-associated actin-dependent regulator of chromatin, subfamily a, containing DEAD/H box 1	0.0825	0.55611	26.35
Specific-2086-chr13-72	chr13	52592828	52593228	+	9	/data/home/fongam//data/chipseq/BLRP/lan/BLRP-Srf-zym/peaks.txt	Intergenic	NA	-16286	NM_011518	20963	Mm.375031	NM_011518	ENSMUSG00000021457	Sykb	Syk	spleen tyrosine kinase	0	0.272727	26.35
Merge-chr19-32347356-0	chr19	32347156	32347556	+	9	/data/home/fongam//data/chipseq/BLRP/lan/BLRP-Srf-zym/peaks.txt|/data/home/fongam//data/chipseq/ThioMac/new/ThioMac-SRF-noClones/peaks.txt	intron (NM_001168525, intron 2 of 9)	NA	67957	NM_001168525	208449	Mm.329810	NM_001168525	ENSMUSG00000040451	Sgms1	9530058O11Rik|AI841905|C80702|MGC30540|Mob|Sms1|Sor1|Tmem23	sphingomyelin synthase 1	0.005	0.451372	26.35
Specific-6317-chr11-101	chr11	61224001	61224401	+	8	/data/home/fongam//data/chipseq/BLRP/lan/BLRP-Elk4-notx/peaks.txt	Intergenic	NA	-29931	NM_026183	67473	Mm.100741	NM_026183	ENSMUSG00000010122	Slc47a1	1300013J15Rik|AI036982|MATE1|mMATE1	solute carrier family 47, member 1	0.079511	0.537994	26.35
Specific-2119-chr8-20	chr8	48310123	48310523	+	8	/data/home/fongam//data/chipseq/BLRP/lan/BLRP-Elk4-zym/peaks.txt	intron (NM_008391, intron 5 of 8)	NA	71761	NM_008391	16363	Mm.1149	NM_008391	ENSMUSG00000031627	Irf2	9830146E22Rik|AI646973|Irf-2|MGC117893	interferon regulatory factor 2	0.02	0.473815	26.35
Specific-5571-chr13-90	chr13	37226000	37226400	+	8	/data/home/fongam//data/chipseq/BLRP/lan/BLRP-Srf-zym/peaks.txt	Intergenic	NA	-126611	NM_010745	17084	Mm.2639	NM_010745	ENSMUSG00000021423	Ly86	MD-1|MD1	lymphocyte antigen 86	0.01	0.433915	26.35
Merge-chr11-62862732-0	chr11	62862532	62862932	+	8	/data/home/fongam//data/chipseq/BLRP/lan/BLRP-Elk4-notx/peaks.txt|/data/home/fongam//data/chipseq/BLRP/lan/BLRP-Srf-zym/peaks.txt	Intergenic	NA	-15122	NM_027660	71062	Mm.23534	NM_027660	ENSMUSG00000042189	Tekt3	4933407G07Rik	tektin 3	0.02	0.473815	26.35
Specific-7158-chr15-96	chr15	85402417	85402817	+	8	/data/home/fongam//data/chipseq/BLRP/lan/BLRP-Srf-zym/peaks.txt	intron (NM_001163634, intron 1 of 3)	NA	3219	NM_001163634	22422	Mm.306946	NM_001163633	ENSMUSG00000022382	Wnt7b	Wnt-7b	wingless-related MMTV integration site 7B	0.0175	0.591022	26.35
Specific-5396-chr7-144	chr7	29227190	29227590	+	8	/data/home/fongam//data/chipseq/BLRP/lan/BLRP-Srf-zym/peaks.txt	Intergenic	NA	-13170	NM_001081028	74206	Mm.478913	NM_001081028	ENSMUSG00000030583	Sipa1l3	2610511M17Rik	signal-induced proliferation-associated 1 like 3	0.105	0.67581	26.35
Specific-5379-chr4-168	chr4	140678873	140679273	+	8	/data/home/fongam//data/chipseq/BLRP/lan/BLRP-Srf-zym/peaks.txt	intron (NM_019701, intron 16 of 19)	NA	-8291	NM_024412	12733	Mm.167900	NM_001146307	ENSMUSG00000033770	Clcnka	C75963|CLC-K1|Clcnk1	chloride channel Ka	0.020101	0.58	26.35
Specific-1020-chr4-169	chr4	140699116	140699516	+	8	/data/home/fongam//data/chipseq/BLRP/lan/BLRP-Srf-zym/peaks.txt	Intergenic	NA	6461	NM_013868	29818	Mm.46181	NM_013868	ENSMUSG00000006221	Hspb7	27kDa|Hsp25-2|MGC107591|cvHsp	heat shock protein family, member 7 (cardiovascular)	0.015576	0.513932	26.35
Specific-4359-chr2-43	chr2	163163816	163164216	+	8	/data/home/fongam//data/chipseq/BLRP/lan/BLRP-Elk4-zym/peaks.txt	promoter (NM_173397)	NA	30	NR_028122	69517	Mm.242917	NR_028122		2310001K24Rik	-	RIKEN cDNA 2310001K24 gene	0.095	0.683292	26.35
Specific-5319-chr9-130	chr9	119861442	119861842	+	8	/data/home/fongam//data/chipseq/BLRP/lan/BLRP-Srf-zym/peaks.txt	Intergenic	NA	10654	NM_011724	22437	Mm.10117	NM_001081339		Xirp1	AI415219|Cmya1|MGC144145|MGC144146	xin actin-binding repeat containing 1	0.009901	0.498361	26.35
Specific-502-chr2-181	chr2	35800403	35800803	+	8	/data/home/fongam//data/chipseq/BLRP/lan/BLRP-Srf-zym/peaks.txt	intron (NM_028921, intron 1 of 8)	NA	1030	NM_028921	74410	Mm.21591	NM_028921	ENSMUSG00000026885	Ttll11	4932702F08Rik|4933424A20Rik|AU043211|D2Ertd624e	tubulin tyrosine ligase-like family, member 11	0.024194	0.459893	26.35
Specific-3520-chr7-157	chr7	89816250	89816650	+	8	/data/home/fongam//data/chipseq/BLRP/lan/BLRP-Srf-zym/peaks.txt	promoter (NM_026304)	NA	-73	NM_026304	67669	Mm.28679	NM_026304	ENSMUSG00000062797	l7Rn6	0610007P06Rik|1110002N09Rik|l(7)6Rn	lethal, Chr 7, Rinchik 6	0.0425	0.501247	26.35
Specific-1669-chr3-147	chr3	90673644	90674044	+	8	/data/home/fongam//data/chipseq/BLRP/lan/BLRP-Srf-zym/peaks.txt	Intergenic	NA	-12298	NM_011310	20197	Mm.440044	NM_011310	ENSMUSG00000001021	S100a3	S100E	S100 calcium binding protein A3	0	0.52	26.35
Specific-3956-chr19-10	chr19	5802469	5802869	+	8	/data/home/fongam//data/chipseq/BLRP/lan/BLRP-Elk4-zym/peaks.txt	promoter (NR_002847)	NA	2	NR_002847	72289	Mm.298256	NR_002847		Malat1	2210401K01Rik|9430072K23Rik|AI647968	metastasis associated lung adenocarcinoma transcript 1 (non-coding RNA)	0.035	0.428928	26.35
Specific-6108-chr11-198	chr11	96906814	96907214	+	8	/data/home/fongam//data/chipseq/BLRP/lan/BLRP-Srf-zym/peaks.txt	Intergenic	NA	24407	NM_019507	57765	Mm.478978	NM_019507	ENSMUSG00000001444	Tbx21	TBT1|Tbet|Tblym	T-box 21	0.028061	0.552163	26.35
Specific-6934-chr15-87	chr15	66828269	66828669	+	8	/data/home/fongam//data/chipseq/BLRP/lan/BLRP-Srf-zym/peaks.txt	Intergenic	NA	-29159	NM_008681	17988	Mm.30837	NM_008681	ENSMUSG00000005125	Ndrg1	CAP43|CMT4D|DRG1|HMSNL|NMSL|Ndr1|Ndrl|PROXY1|RTP|TDD5	N-myc downstream regulated gene 1	0.0125	0.441397	26.35
Merge-chr5-113933558-0	chr5	113933358	113933758	+	8	/data/home/fongam//data/chipseq/BLRP/lan/BLRP-Elk4-notx/peaks.txt|/data/home/fongam//data/chipseq/BLRP/lan/BLRP-Srf-zym/peaks.txt|/data/home/fongam//data/chipseq/ThioMac/new/ThioMac-SRF-noClones/peaks.txt	Intergenic	NA	-22169	NM_008153	14747	Mm.478375	NM_008153	ENSMUSG00000042190	Cmklr1	DEZ|Gpcr27|mcmklr1	chemokine-like receptor 1	0.02	0.541147	26.35
Specific-7054-chr7-150	chr7	45419163	45419563	+	8	/data/home/fongam//data/chipseq/BLRP/lan/BLRP-Srf-zym/peaks.txt	intron (NM_148927, intron 17 of 19)	NA	-3607	NM_025330	66065	Mm.285710	NM_025330	ENSMUSG00000030825	Hsd17b14	0610039E24Rik|Dhrs10|retSDR3	hydroxysteroid (17-beta) dehydrogenase 14	0.022814	0.522556	26.35
Specific-6580-chr11-169	chr11	8343439	8343839	+	8	/data/home/fongam//data/chipseq/BLRP/lan/BLRP-Srf-zym/peaks.txt	intron (NM_001083587, intron 27 of 30)	NA	220899	NM_001083587	319939	Mm.337820	NM_001083587	ENSMUSG00000020422	Tns3	BC023928|F830010I22Rik|TEM6|Tens1	tensin 3	0.0075	0.508728	26.35
Specific-2513-chr11-104	chr11	79393782	79394182	+	8	/data/home/fongam//data/chipseq/BLRP/lan/BLRP-Elk4-zym/peaks.txt	intron (NM_010897, intron 57 of 57)	NA	-13425	NM_175543	268451	Mm.473716	NM_175543	ENSMUSG00000017639	Rab11fip4	A730072L08Rik|KIAA1821|RAB11-FIP4|mKIAA1821	RAB11 family interacting protein 4 (class II)	0.0125	0.426434	26.35
Specific-633-chr11-185	chr11	69831436	69831836	+	8	/data/home/fongam//data/chipseq/BLRP/lan/BLRP-Srf-zym/peaks.txt	promoter (NM_017366)	NA	-34	NM_017366	11370	Mm.18630	NM_017366	ENSMUSG00000018574	Acadvl	vlcad	acyl-Coenzyme A dehydrogenase, very long chain	0.055	0.548628	26.35
Merge-chr14-68764250-0	chr14	68764050	68764450	+	8	/data/home/fongam//data/chipseq/BLRP/lan/BLRP-Elk4-notx/peaks.txt|/data/home/fongam//data/chipseq/BLRP/lan/BLRP-Srf-zym/peaks.txt|/data/home/fongam//data/chipseq/ThioMac/new/ThioMac-SRF-noClones/peaks.txt	intron (NM_028560, intron 4 of 6)	NA	-48275	NM_018781	13655	Mm.440893	NM_018781	ENSMUSG00000033730	Egr3	MGC124006|MGC124009|Pilot	early growth response 3	0.01385	0.523416	26.35
Specific-2887-chr7-167	chr7	117170778	117171178	+	8	/data/home/fongam//data/chipseq/BLRP/lan/BLRP-Srf-zym/peaks.txt	Intergenic	NA	-1150	NM_175645	233781	Mm.461427	NM_175645	ENSMUSG00000030657	Xylt1	8030490L12	xylosyltransferase 1	0.0075	0.466334	26.35
Specific-7180-chr2-178	chr2	34728790	34729190	+	8	/data/home/fongam//data/chipseq/BLRP/lan/BLRP-Srf-zym/peaks.txt	intron (NM_028716, intron 4 of 14)	NA	6995	NM_028716	74016	Mm.65691	NM_028716	ENSMUSG00000026873	Phf19	3110009G19Rik|3321402G02Rik	PHD finger protein 19	0.0125	0.561097	26.35
Merge-chr11-69396543-0	chr11	69396343	69396743	+	8	/data/home/fongam//data/chipseq/BLRP/lan/BLRP-Elk4-notx/peaks.txt|/data/home/fongam//data/chipseq/BLRP/lan/BLRP-Elk4-zym/peaks.txt	NA	NA	-11	NM_011640	22059	Mm.222	NM_001127233	ENSMUSG00000059552	Trp53	Tp53|bbl|bfy|bhy|p53	transformation related protein 53	0.035	0.543641	26.35
Merge-chr14-18759660-0	chr14	18759460	18759860	+	8	/data/home/fongam//data/chipseq/BLRP/lan/BLRP-Srf-zym/peaks.txt|/data/home/fongam//data/chipseq/ThioMac/new/ThioMac-SRF-noClones/peaks.txt	intron (NM_001038637, intron 2 of 4)	NA	8285	NM_001038637	14702	Mm.41737	NM_001038637	ENSMUSG00000043004	Gng2	1110003P13Rik|82	guanine nucleotide binding protein (G protein), gamma 2	0.01087	0.510791	26.35
Specific-5703-chr1-195	chr1	173214645	173215045	+	8	/data/home/fongam//data/chipseq/BLRP/lan/BLRP-Srf-zym/peaks.txt	intron (NM_001122680, intron 1 of 7)	NA	7997	NM_001122680	71740	Mm.263414	NM_001122680	ENSMUSG00000006411	Pvrl4	1200017F15Rik|Prr4	poliovirus receptor-related 4	0.010753	0.505319	26.35
Merge-chr6-51941302-0	chr6	51941102	51941502	+	7.5	/data/home/fongam//data/chipseq/BLRP/lan/BLRP-Srf-zym/peaks.txt|/data/home/fongam//data/chipseq/ThioMac/new/ThioMac-SRF-noClones/peaks.txt	intron (NM_018773, intron 1 of 12)	NA	830	NM_018773	54353	Mm.392558	NM_018773	ENSMUSG00000059182	Skap2	2610021A10Rik|AA960083|BB137539|RA70|SKAP-HOM|Saps|Scap2|mSKAP55R	src family associated phosphoprotein 2	0.0075	0.379052	26.35
Specific-6669-chr6-182	chr6	124724971	124725371	+	7	/data/home/fongam//data/chipseq/BLRP/lan/BLRP-Srf-zym/peaks.txt	Intergenic	NA	-3065	NM_007881	13498	Mm.333380	NM_007881	ENSMUSG00000004263	Atn1	Atr1|Drpla|atrophin-1	atrophin 1	0.015	0.563591	26.35
Specific-6106-chr5-72462089-0	chr5	72461889	72462289	+	7	/data/home/fongam//data/chipseq/ThioMac/new/ThioMac-SRF-noClones/peaks.txt	Intergenic	NA	-14771	NM_178599	27784	Mm.44223	NM_178599	ENSMUSG00000029213	Commd8	C77770|D5Buc26e|MGC106259	COMM domain containing 8	0.0125	0.496259	26.35
Specific-71-chr8-149	chr8	46561884	46562284	+	7	/data/home/fongam//data/chipseq/BLRP/lan/BLRP-Srf-zym/peaks.txt	exon (NR_033588, exon 3 of 5)	NA	2151	NR_033588	434310	Mm.334512	NR_033588		AY512931	-	cDNA sequence AY512931	0.032864	0.490654	26.35
Specific-4638-chr9-44	chr9	25001600	25002000	+	7	/data/home/fongam//data/chipseq/BLRP/lan/BLRP-Elk4-notx/peaks.txt	promoter (NM_009859)	NA	-401	NM_009859	235072	Mm.270259	NM_009859	ENSMUSG00000001833	7-Sep	Cdc10|E430034N22|KIAA4020|mKIAA4020	septin 7	0.08871	0.639037	26.35
Specific-3008-chr7-194	chr7	28946738	28947138	+	7	/data/home/fongam//data/chipseq/BLRP/lan/BLRP-Srf-zym/peaks.txt	promoter (NM_001110201)	NA	-145	NM_001110201	77254	Mm.36699	NM_001110201	ENSMUSG00000030588	Yif1b	9430029K10Rik|MGC130116|Yip1b	Yip1 interacting factor homolog B (S. cerevisiae)	0.065	0.561097	26.35
Specific-76-chr14-23	chr14	49986646	49987046	+	7	/data/home/fongam//data/chipseq/BLRP/lan/BLRP-Elk4-zym/peaks.txt	Intergenic	NA	6547	NM_207558	404319	Mm.377276	NM_207558	ENSMUSG00000035932	Olfr750	GA_x5J8B7W5WBF-6267395-6266441|GA_x6K02T2PMLR-6808276-6807281|MOR103-18	olfactory receptor 750	0.073394	0.522796	26.35
Specific-4912-chr3-171	chr3	37449366	37449766	+	7	/data/home/fongam//data/chipseq/BLRP/lan/BLRP-Srf-zym/peaks.txt	Intergenic	NA	-25399	NM_021782	60505	Mm.157689	XM_001479075	ENSMUSG00000027718	Il21	-	interleukin 21	0.035	0.528678	26.35
Specific-4787-chr5-221	chr5	115044651	115045051	+	7	/data/home/fongam//data/chipseq/BLRP/lan/BLRP-Srf-zym/peaks.txt	NA	NA	8712	NM_026718	68420	Mm.275554	NM_026718	ENSMUSG00000041870	Ankrd13a	1100001D10Rik|ANKRD13|AU046136|MGC118502	ankyrin repeat domain 13a	0	0.470588	26.35
Specific-2539-chr10-94343294-0	chr10	94343094	94343494	+	7	/data/home/fongam//data/chipseq/ThioMac/new/ThioMac-SRF-noClones/peaks.txt	intron (NM_018797, intron 2 of 30)	NA	30972	NM_018797	54712	Mm.256712	NM_018797	ENSMUSG00000074785	Plxnc1	2510048K12Rik|AW742158|CD232|Vespr	plexin C1	0.015	0.466334	26.35
Specific-5890-chr12-14	chr12	4241347	4241747	+	7	/data/home/fongam//data/chipseq/BLRP/lan/BLRP-Elk4-zym/peaks.txt	exon (NM_134046, exon 1 of 7)	NA	379	NM_134046	52504	Mm.479205	NM_134046	ENSMUSG00000020652	Cenpo	2810429O05Rik|8430427C03Rik|D12Ertd482e|MGC36863	centromere protein O	0.0475	0.558603	26.35
Merge-chr19-7408742-0	chr19	7408542	7408942	+	7	/data/home/fongam//data/chipseq/BLRP/lan/BLRP-Elk4-notx/peaks.txt|/data/home/fongam//data/chipseq/BLRP/lan/BLRP-Elk4-zym/peaks.txt|/data/home/fongam//data/chipseq/BLRP/lan/BLRP-Srf-zym/peaks.txt	exon (NM_001080388, exon 1 of 17)	NA	146	NM_001080389	13728	Mm.258986	NM_001080388	ENSMUSG00000024969	Mark2	AU024026|Emk|KIAA4207|Par-1|mKIAA4207	MAP/microtubule affinity-regulating kinase 2	0.095	0.650873	26.35
Specific-1886-chr11-251	chr11	77502089	77502489	+	7	/data/home/fongam//data/chipseq/BLRP/lan/BLRP-Srf-zym/peaks.txt	promoter (NM_001024205)	NA	-45	NM_001024205	68564	Mm.428996	NM_001024205	ENSMUSG00000037857	Nufip2	1110001M19Rik|9530056D24Rik|AI256692|AI461731|PIG1|mKIAA1321	nuclear fragile X mental retardation protein interacting protein 2	0.076503	0.621253	26.35
Specific-3675-chr2-206	chr2	6126476	6126876	+	7	/data/home/fongam//data/chipseq/BLRP/lan/BLRP-Srf-zym/peaks.txt	intron (NM_024208, intron 1 of 4)	NA	3590	NM_024208	67856	Mm.38342	NM_024208	ENSMUSG00000039063	Echdc3	2310005D12Rik|AI662097	enoyl Coenzyme A hydratase domain containing 3	0.025	0.418953	26.35
Specific-4563-chr7-224	chr7	99343467	99343867	+	7	/data/home/fongam//data/chipseq/BLRP/lan/BLRP-Srf-zym/peaks.txt	intron (NM_028145, intron 2 of 6)	NA	3580	NM_028145	72184	Mm.153585	XM_133597	ENSMUSG00000035298	Klhl35	2810406K13Rik	kelch-like 35 (Drosophila)	0.006329	0.468553	26.35
Specific-5999-chr17-22	chr17	14679442	14679842	+	7	/data/home/fongam//data/chipseq/BLRP/lan/BLRP-Elk4-zym/peaks.txt	promoter (NM_175173)	NA	58	NM_175173	71682	Mm.122698	NM_175173	ENSMUSG00000046991	Wdr27	0610012K18Rik	WD repeat domain 27	0.0875	0.668329	26.35
Specific-2338-chr3-193	chr3	104001658	104002058	+	7	/data/home/fongam//data/chipseq/BLRP/lan/BLRP-Srf-zym/peaks.txt	intron (NM_008979, intron 1 of 20)	NA	12505	NM_008979	19260	Mm.395	NM_008979	ENSMUSG00000027843	Ptpn22	70zpep|PEP|Ptpn8	protein tyrosine phosphatase, non-receptor type 22 (lymphoid)	0.01	0.453865	26.35
Specific-6898-chr5-232	chr5	135227433	135227833	+	7	/data/home/fongam//data/chipseq/BLRP/lan/BLRP-Srf-zym/peaks.txt	Intergenic	NA	3928	NM_009903	12740	Mm.7339	NM_009903	ENSMUSG00000047501	Cldn4	Cep-r|Cpetr|Cpetr1	claudin 4	0.015625	0.328358	26.35
Specific-1291-chr11-127	chr11	22412495	22412895	+	7	/data/home/fongam//data/chipseq/BLRP/lan/BLRP-Elk4-zym/peaks.txt	intron (NM_153596, intron 1 of 3)	NA	409	NM_153596	103765	Mm.221274	NM_153596	ENSMUSG00000049904	Tmem17	AI503894|AW049890|MGC40971	transmembrane protein 17	0.115	0.720698	26.35
Specific-5563-chr5-205	chr5	66921333	66921733	+	7	/data/home/fongam//data/chipseq/BLRP/lan/BLRP-Srf-zym/peaks.txt	Intergenic	NA	-23727	NM_009686	11787	Mm.406391	NM_009686	ENSMUSG00000029207	Apbb2	2310007D03Rik|FE65L1|Rirl1|TR2L|Zfra	amyloid beta (A4) precursor protein-binding, family B, member 2	0.01	0.408978	26.35
Specific-4183-chr9-168	chr9	120625366	120625766	+	7	/data/home/fongam//data/chipseq/BLRP/lan/BLRP-Srf-zym/peaks.txt	Intergenic	NA	-156532	NM_007614	12387	Mm.291928	NM_001165902	ENSMUSG00000006932	Ctnnb1	Catnb|Mesc	catenin (cadherin associated protein), beta 1	0.008108	0.489247	26.35
Specific-1272-chr15-105	chr15	25505966	25506366	+	7	/data/home/fongam//data/chipseq/BLRP/lan/BLRP-Srf-zym/peaks.txt	Intergenic	NA	-61109	NM_019472	17909	Mm.60590	NM_019472	ENSMUSG00000022272	Myo10	AW048724|D15Ertd600e|mKIAA0799	myosin X	0.015	0.486284	26.35
Specific-1352-chr8-142	chr8	26473203	26473603	+	7	/data/home/fongam//data/chipseq/BLRP/lan/BLRP-Srf-zym/peaks.txt	intron (NM_007404, intron 1 of 22)	NA	9064	NM_007404	11502	Mm.28908	NM_007404	ENSMUSG00000031555	Adam9	AU020942|MDC9|Mltng|mKIAA0021	a disintegrin and metallopeptidase domain 9 (meltrin gamma)	0.003484	0.397924	26.35
Specific-4816-chr12-4241982-0	chr12	4241782	4242182	+	7	/data/home/fongam//data/chipseq/ThioMac/new/ThioMac-SRF-noClones/peaks.txt	promoter (NM_134046)	NA	-56	NM_134046	52504	Mm.479205	NM_134046	ENSMUSG00000020652	Cenpo	2810429O05Rik|8430427C03Rik|D12Ertd482e|MGC36863	centromere protein O	0.068376	0.605114	26.35
Specific-825-chr3-58	chr3	104570985	104571385	+	7	/data/home/fongam//data/chipseq/BLRP/lan/BLRP-Elk4-zym/peaks.txt	Intergenic	NA	69732	NM_001025067	269473	Mm.34855	NM_001025067	ENSMUSG00000032913	Lrig2	4632419I10Rik|BB096938	leucine-rich repeats and immunoglobulin-like domains 2	0.0375	0.566085	26.35
Specific-2115-chr13-122	chr13	44811004	44811404	+	7	/data/home/fongam//data/chipseq/BLRP/lan/BLRP-Srf-zym/peaks.txt	intron (NM_021878, intron 2 of 18)	NA	69329	NM_021878	16468	Mm.25059	NM_021878	ENSMUSG00000038518	Jarid2	AI317256|AU045941|C79929|C79931|Jmj|jumonji	jumonji, AT rich interactive domain 2	0.015075	0.438596	26.35
Specific-1293-chr7-243	chr7	145093217	145093617	+	7	/data/home/fongam//data/chipseq/BLRP/lan/BLRP-Srf-zym/peaks.txt	promoter (NM_146206)	NA	-100	NM_146206	233979	Mm.102235	NM_146206	ENSMUSG00000048677	Tpcn2	BC025890|D830047E22Rik|MGC32411	two pore segment channel 2	0.038567	0.565934	26.35
Merge-chr18-64641908-0	chr18	64641708	64642108	+	7	/data/home/fongam//data/chipseq/BLRP/lan/BLRP-Elk4-notx/peaks.txt|/data/home/fongam//data/chipseq/BLRP/lan/BLRP-Elk4-zym/peaks.txt	promoter (NM_001142950)	NA	18	NM_027350	70223	Mm.479540	NM_001142950	ENSMUSG00000024587	Nars	3010001M15Rik|AA960128|ASNRS|C78150	asparaginyl-tRNA synthetase	0.0775	0.598504	26.35
Merge-chr18-75131147-0	chr18	75130947	75131347	+	7	/data/home/fongam//data/chipseq/BLRP/lan/BLRP-Elk4-zym/peaks.txt|/data/home/fongam//data/chipseq/BLRP/lan/BLRP-Srf-zym/peaks.txt	promoter (NM_001001181)	NA	-118	NM_001001181	407819	Mm.29866	NM_001001181	ENSMUSG00000036299	BC031181	-	cDNA sequence BC031181	0.0675	0.620948	26.35
Specific-4476-chr11-228	chr11	50056407	50056807	+	7	/data/home/fongam//data/chipseq/BLRP/lan/BLRP-Srf-zym/peaks.txt	Intergenic	NA	-2394	NM_011018	18412	Mm.40828	NM_011018	ENSMUSG00000015837	Sqstm1	A170|OSF-6|Osi|STAP|p62	sequestosome 1	0.015	0.581047	26.35
Merge-chr11-88034466-0	chr11	88034266	88034666	+	7	/data/home/fongam//data/chipseq/BLRP/lan/BLRP-Elk4-zym/peaks.txt|/data/home/fongam//data/chipseq/BLRP/lan/BLRP-Srf-zym/peaks.txt	Intergenic	NA	13853	NM_024174	64656	Mm.168680	NM_024174	ENSMUSG00000023723	Mrps23	2310047I09Rik|D11Bwg1153e|Rpms23	mitochondrial ribosomal protein S23	0.02	0.488778	26.35
Specific-3211-chr7-189	chr7	19091712	19092112	+	7	/data/home/fongam//data/chipseq/BLRP/lan/BLRP-Srf-zym/peaks.txt	Intergenic	NA	-12247	NM_027514	52118	Mm.227506	NM_027514	ENSMUSG00000040511	Pvr	3830421F03Rik|CD155|D7Ertd458e|HVED|PVS|Taa1|Tage4|mE4|necl-5	poliovirus receptor	0.025	0.46384	26.35
Specific-3969-chr8-159	chr8	74600609	74601009	+	7	/data/home/fongam//data/chipseq/BLRP/lan/BLRP-Srf-zym/peaks.txt	promoter (NM_001029873)	NA	-63	NM_001029873	382018	Mm.334606	NM_001029873	ENSMUSG00000034799	Unc13a	2410078G03Rik|C630025L14|Munc13-1	unc-13 homolog A (C. elegans)	0.082011	0.607895	26.35
Specific-1298-chr8-97067997-0	chr8	97067797	97068197	+	7	/data/home/fongam//data/chipseq/ThioMac/new/ThioMac-SRF-noClones/peaks.txt	promoter (NM_013602)	NA	-221	NM_013602	17748	Mm.192991	NM_013602	ENSMUSG00000031765	Mt1	MT-I|Mt-1	metallothionein 1	0.0425	0.526185	26.35
Specific-838-chr6-168	chr6	88032264	88032664	+	7	/data/home/fongam//data/chipseq/BLRP/lan/BLRP-Srf-zym/peaks.txt	Intergenic	NA	-17650	NM_133933	103963	Mm.188544	NM_133933	ENSMUSG00000030062	Rpn1	AU018702|D6Wsu137e|Rpn-1	ribophorin I	0.007692	0.496164	26.35
Specific-129-chr3-191	chr3	103231442	103231842	+	7	/data/home/fongam//data/chipseq/BLRP/lan/BLRP-Srf-zym/peaks.txt	Intergenic	NA	-24975	NM_177857	329727	Mm.293641	NM_177857	ENSMUSG00000007379	Dennd2c	A930010I20Rik	DENN/MADD domain containing 2C	0.0825	0.680798	26.35
Specific-3495-chr6-181	chr6	124689286	124689686	+	7	/data/home/fongam//data/chipseq/BLRP/lan/BLRP-Srf-zym/peaks.txt	intron (NM_013545, intron 11 of 15)	NA	-5477	NR_029792	723944		NR_029792		Mir200c	Mirn200c	microRNA 200c	0.021212	0.5	26.35
Specific-1749-chr2-73	chr2	165737178	165737578	+	7	/data/home/fongam//data/chipseq/BLRP/lan/BLRP-Elk4-zym/peaks.txt	intron (NM_008679, intron 2 of 22)	NA	53536	NM_008679	17979	Mm.476883	NM_008679	ENSMUSG00000027678	Ncoa3	2010305B15Rik|AW321064|Actr|Aib1|KAT13B|Rac3|Src3|Tram-1|Tram1|bHLHe42|p/Cip|pCip	nuclear receptor coactivator 3	0.006993	0.392361	26.35
Specific-4204-chr6-166	chr6	83019960	83020360	+	7	/data/home/fongam//data/chipseq/BLRP/lan/BLRP-Srf-zym/peaks.txt	promoter (NM_007517)	NA	69	NM_019752	64704	Mm.21880	NM_019752	ENSMUSG00000068329	Htra2	AI481710|Omi|Prss25|mnd2	HtrA serine peptidase 2	0.090141	0.67507	26.35
Specific-2813-chr11-147	chr11	117055679	117056079	+	7	/data/home/fongam//data/chipseq/BLRP/lan/BLRP-Elk4-zym/peaks.txt	intron (NM_001113486, intron 2 of 11)	NA	-26457	NM_001113487	53860	Mm.451420	NM_001113486	ENSMUSG00000059248	9-Sep	MSF1|Msf|PNUTL4|Sint1	septin 9	0.011905	0.505882	26.35
Specific-2491-chr3-197	chr3	122340699	122341099	+	7	/data/home/fongam//data/chipseq/BLRP/lan/BLRP-Srf-zym/peaks.txt	Intergenic	NA	-55174	NR_030439	791077		NR_030439		Mir760	Mirn760|mir-760|mmu-mir-760	microRNA 760	0.0125	0.438903	26.35
Specific-2512-chr6-186	chr6	125180999	125181399	+	7	/data/home/fongam//data/chipseq/BLRP/lan/BLRP-Srf-zym/peaks.txt	promoter (NM_001080557)	NA	-1	NM_009496	22317	Mm.32321	NM_001080557	ENSMUSG00000030337	Vamp1	Syb-1|Syb1|VAMP-1|lew	vesicle-associated membrane protein 1	0.05	0.531172	26.35
Specific-3622-chr14-20	chr14	64791173	64791573	+	7	/data/home/fongam//data/chipseq/BLRP/lan/BLRP-Elk4-notx/peaks.txt	promoter (NM_145944)	NA	-39	NM_145944	67179	Mm.214576	NM_145944	ENSMUSG00000022035	Ccdc25	2610528H13Rik|MGC38132	coiled-coil domain containing 25	0.0625	0.526185	26.35
Specific-1212-chr11-130	chr11	101443478	101443878	+	7	/data/home/fongam//data/chipseq/BLRP/lan/BLRP-Elk4-notx/peaks.txt	promoter (NM_025654)	NA	-361	NM_025654	66599	Mm.41449	NM_025654	ENSMUSG00000010362	Rdm1	2410008M22Rik|AW212028|Rad52b	RAD52 motif 1	0.025806	0.407643	26.35
Specific-1116-chr12-13	chr12	75396570	75396970	+	7	/data/home/fongam//data/chipseq/BLRP/lan/BLRP-Elk4-notx/peaks.txt	Intergenic	NA	180458	NM_198866	386753	Mm.395044	NM_198866	ENSMUSG00000029878	Dbpht2	MGC176032|Spot2	DNA binding protein with his-thr domain	0.0075	0.448878	26.35
Specific-6425-chr5-195	chr5	3306733	3307133	+	7	/data/home/fongam//data/chipseq/BLRP/lan/BLRP-Srf-zym/peaks.txt	Intergenic	NA	-43385	NM_009873	12571	Mm.399714	NM_009873	ENSMUSG00000040274	Cdk6	5830411I20|AI504062|Crk2	cyclin-dependent kinase 6	0.025	0.476309	26.35
Specific-6995-chr6-157	chr6	29304796	29305196	+	7	/data/home/fongam//data/chipseq/BLRP/lan/BLRP-Srf-zym/peaks.txt	NA	NA	6867	NM_184053	12321	Mm.466282	NM_007594	ENSMUSG00000029767	Calu	9530075H20Rik	calumenin	0	0.289256	26.35
Merge-chr5-23404500-0	chr5	23404300	23404700	+	6.5	/data/home/fongam//data/chipseq/BLRP/lan/BLRP-Srf-zym/peaks.txt|/data/home/fongam//data/chipseq/ThioMac/new/ThioMac-SRF-noClones/peaks.txt	Intergenic	NA	42202	NR_028536	100217436		NR_028536		Snord93	MBII-336	small nucleolar RNA, C/D box 93	0.0125	0.481297	26.35
Merge-chr6-125219933-0	chr6	125219733	125220133	+	6.5	/data/home/fongam//data/chipseq/BLRP/lan/BLRP-Srf-zym/peaks.txt|/data/home/fongam//data/chipseq/ThioMac/new/ThioMac-SRF-noClones/peaks.txt	Intergenic	NA	-11211	NR_015527	73870	Mm.440681	XM_001481089		4930417O13Rik	-	RIKEN cDNA 4930417O13 gene	0.015	0.488778	26.35
Specific-2637-chr9-193	chr9	44330362	44330762	+	6	/data/home/fongam//data/chipseq/BLRP/lan/BLRP-Srf-zym/peaks.txt	Intergenic	NA	-25325	NM_001110826	13209	Mm.267061	NM_001110826	ENSMUSG00000032097	Ddx6	1110001P04Rik|E230023J21Rik|HLR2|mRCK/P54|p54|rck	DEAD (Asp-Glu-Ala-Asp) box polypeptide 6	0.015	0.493766	26.35
Specific-4035-chr1-275	chr1	90418588	90418988	+	6	/data/home/fongam//data/chipseq/BLRP/lan/BLRP-Srf-zym/peaks.txt	Intergenic	NA	-77551	NM_008132	14659	Mm.5187	NM_008132	ENSMUSG00000062310	Glrp1	GRP-1	glutamine repeat protein 1	0.015	0.491272	26.35
Specific-4314-chr15-151	chr15	59562794	59563194	+	6	/data/home/fongam//data/chipseq/BLRP/lan/BLRP-Srf-zym/peaks.txt	Intergenic	NA	84659	NM_144549	211770	Mm.40298	NM_144549	ENSMUSG00000032501	Trib1	A530090O15Rik|TRB-1|Trb1	tribbles homolog 1 (Drosophila)	0.009346	0.501548	26.35
Specific-63-chr12-164	chr12	112022010	112022410	+	6	/data/home/fongam//data/chipseq/BLRP/lan/BLRP-Srf-zym/peaks.txt	promoter (NM_022801)	NA	-108	NM_021516	17169	Mm.425769	NM_021516	ENSMUSG00000007411	Mark3	1600015G02Rik|A430080F22Rik|ETK-1|ETK1|Emk2|KIAA4230|MPK10	MAP/microtubule affinity-regulating kinase 3	0.0775	0.653367	26.35
Specific-447-chr9-240	chr9	120675262	120675662	+	6	/data/home/fongam//data/chipseq/BLRP/lan/BLRP-Srf-zym/peaks.txt	Intergenic	NA	-106636	NM_007614	12387	Mm.291928	NM_001165902	ENSMUSG00000006932	Ctnnb1	Catnb|Mesc	catenin (cadherin associated protein), beta 1	0.028169	0.458333	26.35
Specific-6339-chr3-52176451-0	chr3	52176251	52176651	+	6	/data/home/fongam//data/chipseq/ThioMac/new/ThioMac-SRF-noClones/peaks.txt	intron (NM_001004176, intron 1 of 4)	NA	16484	NM_001004176	433586	Mm.234972	NM_001004176	ENSMUSG00000061143	Maml3	AV234550|BC049812|KIAA1816|MGC59565|Mam-2|mKIAA1816	mastermind like 3 (Drosophila)	0.0175	0.493766	26.35
Specific-6999-chr3-251	chr3	103856962	103857362	+	6	/data/home/fongam//data/chipseq/BLRP/lan/BLRP-Srf-zym/peaks.txt	Intergenic	NA	9900	NM_133859	99543	Mm.211535	NM_133859	ENSMUSG00000027848	Olfml3	2810002E22Rik|AI115209|AW550633|HNOEL-iso|ONT3|mONT3	olfactomedin-like 3	0.006472	0.487097	26.35
Specific-7169-chr13-160	chr13	43809655	43810055	+	6	/data/home/fongam//data/chipseq/BLRP/lan/BLRP-Srf-zym/peaks.txt	intron (NM_009856, intron 3 of 4)	NA	13776	NM_009856	12522	Mm.57175	NM_009856	ENSMUSG00000015396	Cd83	MGC130312|MGC130313	CD83 antigen	0.01105	0.517906	26.35
Specific-13-chr10-228	chr10	79545272	79545672	+	6	/data/home/fongam//data/chipseq/BLRP/lan/BLRP-Srf-zym/peaks.txt	promoter (NM_025313)	NA	28	NM_025313	66043	Mm.278560	NM_025313	ENSMUSG00000003072	Atp5d	0610008F14Rik|1500000I11Rik|AA960090|AI876556|AU020773|C85518	ATP synthase, H+ transporting, mitochondrial F1 complex, delta subunit	0.085	0.61596	26.35
Specific-5845-chr3-241	chr3	96079287	96079687	+	6	/data/home/fongam//data/chipseq/BLRP/lan/BLRP-Srf-zym/peaks.txt	intron (NM_023320, intron 2 of 5)	NA	1757	NM_023320	67220	Mm.458147	NM_023320	ENSMUSG00000015745	Plekho1	2810052M02Rik|Ckip1|JZA-20|Jza2|MGC151380	pleckstrin homology domain containing, family O member 1	0.01	0.526185	26.35
Specific-501-chr1-287	chr1	122024736	122025136	+	6	/data/home/fongam//data/chipseq/BLRP/lan/BLRP-Srf-zym/peaks.txt	Intergenic	NA	67890	NM_133186	68428	Mm.181033	NM_001085409	ENSMUSG00000026389	Steap3	1010001D01Rik|Tsap6|pHyde	STEAP family member 3	0.0125	0.513716	26.35
Specific-4547-chr9-242	chr9	120729972	120730372	+	6	/data/home/fongam//data/chipseq/BLRP/lan/BLRP-Srf-zym/peaks.txt	Intergenic	NA	-51926	NM_007614	12387	Mm.291928	NM_001165902	ENSMUSG00000006932	Ctnnb1	Catnb|Mesc	catenin (cadherin associated protein), beta 1	0	0.391304	26.35
Specific-4754-chr4-250	chr4	129143250	129143650	+	6	/data/home/fongam//data/chipseq/BLRP/lan/BLRP-Srf-zym/peaks.txt	promoter (NM_001005506)	NA	-506	NM_001005506	109658	Mm.268863	NM_001005506	ENSMUSG00000053841	Txlna	2600010N21Rik|AI425952|AW209241|Il14|MGC77972|MGC86145|Txln	taxilin alpha	0.065	0.528678	26.35
Specific-1951-chr7-310	chr7	130734312	130734712	+	6	/data/home/fongam//data/chipseq/BLRP/lan/BLRP-Srf-zym/peaks.txt	intron (NM_019564, intron 1 of 8)	NA	7161	NM_019564	56213	Mm.30156	NM_019564	ENSMUSG00000006205	Htra1	AI429470|HTRA|L56|Prss11|RSPP11	HtrA serine peptidase 1	0.015	0.44389	26.35
Specific-6734-chr4-283	chr4	140541143	140541543	+	6	/data/home/fongam//data/chipseq/BLRP/lan/BLRP-Srf-zym/peaks.txt	Intergenic	NA	26383	NM_172520	213649	Mm.134460	NM_172520	ENSMUSG00000028919	Arhgef19	6030432F23|6430573B13Rik|WGEF	Rho guanine nucleotide exchange factor (GEF) 19	0.01444	0.460432	26.35
Specific-1930-chr3-239	chr3	95824778	95825178	+	6	/data/home/fongam//data/chipseq/BLRP/lan/BLRP-Srf-zym/peaks.txt	promoter (NM_007899)	NA	-4	NM_007899	13601	Mm.3433	NM_007899	ENSMUSG00000028108	Ecm1	AI663821|p85	extracellular matrix protein 1	0.0075	0.566085	26.35
Specific-5164-chr1-268	chr1	78581966	78582366	+	6	/data/home/fongam//data/chipseq/BLRP/lan/BLRP-Srf-zym/peaks.txt	intron (NM_001136222, intron 11 of 13)	NA	44702	NM_001136226	195434	Mm.276016	NM_001001981	ENSMUSG00000079470	Utp14b	4932411L21Rik|jsd	UTP14, U3 small nucleolar ribonucleoprotein, homolog B (yeast)	0.005	0.461347	26.35
Specific-4814-chr1-344	chr1	196676861	196677261	+	6	/data/home/fongam//data/chipseq/BLRP/lan/BLRP-Srf-zym/peaks.txt	exon (NR_033564, exon 1 of 5)	NA	622	NR_033564	320400	Mm.417608	NR_033564		C030002c11rik	-	hypothetical LOC320400	0.1125	0.668329	26.35
Specific-4803-chr10-243	chr10	95804270	95804670	+	6	/data/home/fongam//data/chipseq/BLRP/lan/BLRP-Srf-zym/peaks.txt	Intergenic	NA	-242219	NM_007569	12226	Mm.23811	NM_007569	ENSMUSG00000036478	Btg1	AI426953|AW546738	B-cell translocation gene 1, anti-proliferative	0.014286	0.49763	26.35
Specific-5975-chr12-139	chr12	79826883	79827283	+	6	/data/home/fongam//data/chipseq/BLRP/lan/BLRP-Srf-zym/peaks.txt	Intergenic	NA	-1305	NM_013738	27260	Mm.103380	NM_013738	ENSMUSG00000021118	Plek2	-	pleckstrin 2	0.0175	0.513716	26.35
Specific-1665-chr1-343	chr1	196372519	196372919	+	6	/data/home/fongam//data/chipseq/BLRP/lan/BLRP-Srf-zym/peaks.txt	intron (NM_008882, intron 3 of 31)	NA	52166	NM_008882	18845	Mm.2251	NM_008882	ENSMUSG00000026640	Plxna2	2810428A13Rik|AA589422|AW457381|OCT|Plxn2|mKIAA0463	plexin A2	0.0075	0.478803	26.35
Specific-6650-chr18-82	chr18	35057926	35058326	+	6	/data/home/fongam//data/chipseq/BLRP/lan/BLRP-Srf-zym/peaks.txt	promoter (NM_144866)	NA	-149	NM_144866	225363	Mm.479221	NM_144866	ENSMUSG00000024360	Etf1	AI463371|D6Ertd109e|ERF|ERF1|MGC18745|SUP45L1|TB3-1	eukaryotic translation termination factor 1	0.0825	0.650873	26.35
Specific-5088-chr8-218	chr8	75538974	75539374	+	6	/data/home/fongam//data/chipseq/BLRP/lan/BLRP-Srf-zym/peaks.txt	Intergenic	NA	-3609	NM_176940	319555	Mm.415523	NM_176940	ENSMUSG00000048148	Nwd1	A230063L24Rik	NACHT and WD repeat domain containing 1	0.0025	0.491272	26.35
Specific-314-chr19-133	chr19	10271061	10271461	+	6	/data/home/fongam//data/chipseq/BLRP/lan/BLRP-Srf-zym/peaks.txt	promoter (NM_007999)	NA	14	NM_026919	69038	Mm.375100	XM_622862	ENSMUSG00000036372	1810006K21Rik	-	RIKEN cDNA 1810006K21 gene	0.0575	0.55611	26.35
Specific-5954-chr1-299	chr1	137410269	137410669	+	6	/data/home/fongam//data/chipseq/BLRP/lan/BLRP-Srf-zym/peaks.txt	Intergenic	NA	-8703	NM_173437	215690	Mm.34977	NM_173437	ENSMUSG00000009418	Nav1	9530089B19|9930003A20Rik|C230080M11Rik|Pomfil3|Unc53h1|mKIAA1151|steerin-1	neuron navigator 1	0.011461	0.451429	26.35
Specific-632-chr1-326	chr1	178668720	178669120	+	6	/data/home/fongam//data/chipseq/BLRP/lan/BLRP-Srf-zym/peaks.txt	intron (NM_029756, intron 5 of 17)	NA	17433	NM_029756	76816	Mm.171399	NM_029756	ENSMUSG00000026504	Sdccag8	2700048G21Rik|5730470G24Rik|Cccap	serologically defined colon cancer antigen 8	0.00565	0.398876	26.35
Specific-1888-chr10-95972322-0	chr10	95972122	95972522	+	6	/data/home/fongam//data/chipseq/ThioMac/new/ThioMac-SRF-noClones/peaks.txt	Intergenic	NA	-74367	NM_007569	12226	Mm.23811	NM_007569	ENSMUSG00000036478	Btg1	AI426953|AW546738	B-cell translocation gene 1, anti-proliferative	0	0.291971	26.35
Specific-4862-chr6-29698369-0	chr6	29698169	29698569	+	6	/data/home/fongam//data/chipseq/ThioMac/new/ThioMac-SRF-noClones/peaks.txt	intron (NM_176996, intron 1 of 11)	NA	12862	NM_176996	319757	Mm.29279	NM_176996	ENSMUSG00000001761	Smo	E130215L21Rik|Smoh|bnb|smoothened	smoothened homolog (Drosophila)	NA	NA	26.35
Specific-5648-chr6-120124914-0	chr6	120124714	120125114	+	6	/data/home/fongam//data/chipseq/ThioMac/new/ThioMac-SRF-noClones/peaks.txt	NA	NA	65915	NM_016718	29862	Mm.103668	NM_016718	ENSMUSG00000041377	Ninj2	MGC143502	ninjurin 2	0.010256	0.547315	26.35
Specific-3291-chr6-203	chr6	33754243	33754643	+	6	/data/home/fongam//data/chipseq/BLRP/lan/BLRP-Srf-zym/peaks.txt	intron (NM_009148, intron 12 of 17)	NA	-205163	NM_028886	74354	Mm.127952	XM_133060	ENSMUSG00000056215	Lrguk	4921528H16Rik	leucine-rich repeats and guanylate kinase domain containing	0.005	0.468828	26.35
Specific-5824-chr5-267	chr5	34852220	34852620	+	6	/data/home/fongam//data/chipseq/BLRP/lan/BLRP-Srf-zym/peaks.txt	intron (NM_011893, intron 1 of 12)	NA	-7802	NM_001145858	24055	Mm.5012	NM_001136088	ENSMUSG00000054520	Sh3bp2	3BP2	SH3-domain binding protein 2	0.007843	0.548638	26.35
Specific-3241-chr1-288	chr1	123207449	123207849	+	6	/data/home/fongam//data/chipseq/BLRP/lan/BLRP-Srf-zym/peaks.txt	Intergenic	NA	-47523	NM_178082	72999	Mm.27136	NM_133748	ENSMUSG00000003721	Insig2	2900053I11Rik|C730043J18Rik|Insig-2	insulin induced gene 2	0.01	0.483791	26.35
Specific-2625-chr2-346	chr2	152360659	152361059	+	6	/data/home/fongam//data/chipseq/BLRP/lan/BLRP-Srf-zym/peaks.txt	promoter (NM_001159553)	NA	-43	NM_010376	14950	Mm.277327	NM_001159551	ENSMUSG00000019188	H13	1200006O09Rik|4930443L17Rik|5031424B04Rik|AV020344|H-13|Hm13|PSL3|Spp	histocompatibility 13	0.09	0.613466	26.35
Specific-2258-chr10-224	chr10	77977450	77977850	+	6	/data/home/fongam//data/chipseq/BLRP/lan/BLRP-Srf-zym/peaks.txt	promoter (NM_173751)	NA	21	NM_173751	216136	Mm.2644	NM_173751	ENSMUSG00000032763	Ilvbl	5830463I21|AI415009	ilvB (bacterial acetolactate synthase)-like	0.0575	0.566085	26.35
Specific-4797-chr17-181	chr17	80697987	80698387	+	6	/data/home/fongam//data/chipseq/BLRP/lan/BLRP-Srf-zym/peaks.txt	Intergenic	NA	-61768	NM_001081357	225028	Mm.458168	NM_001081357	ENSMUSG00000024242	Map4k3	4833416M01Rik|4833416M07Rik|9530052P13Rik|Glk|MAPKKKK3|RAB8IPL1	mitogen-activated protein kinase kinase kinase kinase 3	0.0325	0.421446	26.35
Specific-6794-chr17-175	chr17	75015504	75015904	+	6	/data/home/fongam//data/chipseq/BLRP/lan/BLRP-Srf-zym/peaks.txt	intron (NM_019919, intron 3 of 33)	NA	-68238	NM_206958	268977	Mm.269747	NM_019919	ENSMUSG00000001870	Ltbp1	9430031G15Rik|9830146M04|Ltbp-1|Tgfb	latent transforming growth factor beta binding protein 1	0.01	0.448878	26.35
Specific-2518-chr5-284	chr5	109796750	109797150	+	6	/data/home/fongam//data/chipseq/BLRP/lan/BLRP-Srf-zym/peaks.txt	intron (NM_016715, intron 3 of 7)	NA	2345	NM_016715	57914	Mm.35771	NM_001164735	ENSMUSG00000033467	Crlf2	CRLM2|Ly114|Tpte2|Tslpr	cytokine receptor-like factor 2	0.04	0.605985	26.35
Specific-3328-chr10-80025570-0	chr10	80025370	80025770	+	6	/data/home/fongam//data/chipseq/ThioMac/new/ThioMac-SRF-noClones/peaks.txt	promoter (NM_134002)	NA	-339	NM_134002	103236	Mm.29873	NM_001159591	ENSMUSG00000003345	Csnk1g2	2810429I12Rik|AI463719	casein kinase 1, gamma 2	0.095	0.586035	26.35
Specific-5212-chr15-158	chr15	66946339	66946739	+	6	/data/home/fongam//data/chipseq/BLRP/lan/BLRP-Srf-zym/peaks.txt	intron (NM_009177, intron 3 of 8)	NA	60012	NM_009177	20442	Mm.461082	NM_009177	ENSMUSG00000013846	St3gal1	5330418N22Rik|AI467004|MGC90735|ST3GalI|Siat4|Siat4a|St3gal-1	ST3 beta-galactoside alpha-2,3-sialyltransferase 1	0.014164	0.539548	26.35
Specific-951-chr9-181	chr9	22161633	22162033	+	6	/data/home/fongam//data/chipseq/BLRP/lan/BLRP-Srf-zym/peaks.txt	promoter (NM_026739)	NA	-146	NM_026739	68283	Mm.280669	NM_026739	ENSMUSG00000036411	9530077C05Rik	1110003N12Rik|KIAA0895|mKIAA0895	RIKEN cDNA 9530077C05 gene	0.0575	0.568579	26.35
Specific-3864-chr2-304	chr2	68674853	68675253	+	6	/data/home/fongam//data/chipseq/BLRP/lan/BLRP-Srf-zym/peaks.txt	intron (NM_172856, intron 1 of 9)	NA	12657	NM_172856	241447	Mm.393211	NM_172856	ENSMUSG00000027035	Lass6	4732462C07Rik|AW544719|T1L	LAG1 homolog, ceramide synthase 6	0.025	0.508728	26.35
Specific-6105-chr2-293	chr2	33164352	33164752	+	6	/data/home/fongam//data/chipseq/BLRP/lan/BLRP-Srf-zym/peaks.txt	intron (NM_175211, intron 1 of 19)	NA	28935	NM_175211	241308	Mm.274249	NM_175211	ENSMUSG00000038831	Ralgps1	5830418G11Rik|AI853783|AI854138|RALGEF2|RALGPS1A|RalGEF 2|mKIAA0351	Ral GEF with PH domain and SH3 binding motif 1	0.005714	0.505682	26.35
Specific-4023-chr10-214	chr10	66410103	66410503	+	6	/data/home/fongam//data/chipseq/BLRP/lan/BLRP-Srf-zym/peaks.txt	exon (NM_178606, exon 7 of 8)	NA	81911	NM_178606	28193	Mm.41272	NM_178606	ENSMUSG00000019873	Reep3	AI265725|AW742655|D10Ucla1	receptor accessory protein 3	0.03	0.491272	26.35
Specific-7174-chr2-360	chr2	165926491	165926891	+	6	/data/home/fongam//data/chipseq/BLRP/lan/BLRP-Srf-zym/peaks.txt	Intergenic	NA	-38422	NR_033467	670775	Mm.384326	XM_001478235		Gm11468	OTTMUSG00000001131	predicted gene 11468	0.026596	0.542105	26.35
Merge-chr13-8885163-0	chr13	8884963	8885363	+	5.5	/data/home/fongam//data/chipseq/BLRP/lan/BLRP-Srf-zym/peaks.txt|/data/home/fongam//data/chipseq/ThioMac/new/ThioMac-SRF-noClones/peaks.txt	NA	NA	311	NM_145360	319554	Mm.426406	NM_145360	ENSMUSG00000058258	Idi1	4832416K17Rik|MGC118013|MGC8139	isopentenyl-diphosphate delta isomerase	0.0675	0.620948	26.35
Specific-5426-chr17-263	chr17	56790698	56791098	+	5	/data/home/fongam//data/chipseq/BLRP/lan/BLRP-Srf-zym/peaks.txt	NA	NA	169	NM_009404	21950	Mm.41171	NM_009404	ENSMUSG00000035678	Tnfsf9	4-1BB-L|4-1BBL|AI848817|Cd137l|Ly63l	tumor necrosis factor (ligand) superfamily, member 9	0.0925	0.623441	26.35
Specific-6173-chr8-334	chr8	98323830	98324230	+	5	/data/home/fongam//data/chipseq/BLRP/lan/BLRP-Srf-zym/peaks.txt	promoter (NM_008187)	NA	-32	NM_008187	14894	Mm.2080	NM_008187	ENSMUSG00000031796	Gtl3	2600014O15Rik|AL024127|T10-2A2	gene trap locus 3	0.105	0.678304	26.35
Specific-6352-chr8-281	chr8	35997991	35998391	+	5	/data/home/fongam//data/chipseq/BLRP/lan/BLRP-Srf-zym/peaks.txt	Intergenic	NA	-277936	NM_176933	319520	Mm.392187	NM_176933	ENSMUSG00000031530	Dusp4	2700078F24Rik|AI844617|BB104621|E130306H24Rik|MKP2	dual specificity phosphatase 4	0.005747	0.474286	26.35
Specific-575-chr6-400	chr6	135218114	135218514	+	5	/data/home/fongam//data/chipseq/BLRP/lan/BLRP-Srf-zym/peaks.txt	Intergenic	NA	1715	NM_010352	14840	Mm.272306	NM_001080552	ENSMUSG00000030206	Gsg1	-	germ cell-specific gene 1	0.02	0.546135	26.35
Specific-2044-chr6-369	chr6	122353321	122353721	+	5	/data/home/fongam//data/chipseq/BLRP/lan/BLRP-Srf-zym/peaks.txt	Intergenic	NA	-50887	NM_007905	13619	Mm.6822	NM_001042623	ENSMUSG00000040669	Phc1	AW557034|Edr|Edr1|Mph1|Rae-28|rae28	polyhomeotic-like 1 (Drosophila)	0	0.448878	26.35
Specific-2505-chr7-392	chr7	44992239	44992639	+	5	/data/home/fongam//data/chipseq/BLRP/lan/BLRP-Srf-zym/peaks.txt	promoter (NM_013725)	NA	-8	NM_013725	27207	Mm.389435	NM_013725	ENSMUSG00000003429	Rps11	-	ribosomal protein S11	0.1075	0.623441	26.35
Specific-27-chr3-384	chr3	96661645	96662045	+	5	/data/home/fongam//data/chipseq/BLRP/lan/BLRP-Srf-zym/peaks.txt	Intergenic	NA	17718	NM_027241	69870	Mm.292739	NM_027241	ENSMUSG00000028104	Polr3gl	2010003I19Rik|AI131619	polymerase (RNA) III (DNA directed) polypeptide G like	0.0275	0.506234	26.35
Specific-3247-chr11-543	chr11	87571558	87571958	+	5	/data/home/fongam//data/chipseq/BLRP/lan/BLRP-Srf-zym/peaks.txt	Intergenic	NA	-1301	NR_029555	387160		NR_029555		Mir142	Mirn142|miR-142|mmu-mir-142	microRNA 142	0.0275	0.598504	26.35
Specific-1938-chr17-269	chr17	70658399	70658799	+	5	/data/home/fongam//data/chipseq/BLRP/lan/BLRP-Srf-zym/peaks.txt	intron (NM_001128181, intron 5 of 9)	NA	93035	NM_001164077	21815	Mm.101034	NM_001164074	ENSMUSG00000047407	Tgif1	AA959811|AI462167|Tgif	TGFB-induced factor homeobox 1	0.021858	0.467391	26.35
Specific-5881-chr9-260	chr9	37097920	37098320	+	5	/data/home/fongam//data/chipseq/BLRP/lan/BLRP-Srf-zym/peaks.txt	promoter (NM_001081429)	NA	-57	NM_001081429	245902	Mm.390150	NM_001081429	ENSMUSG00000034303	Ccdc15	A630039F14Rik|D030074L19	coiled-coil domain containing 15	0.070312	0.584416	26.35
Specific-1898-chr5-412	chr5	115085079	115085479	+	5	/data/home/fongam//data/chipseq/BLRP/lan/BLRP-Srf-zym/peaks.txt	promoter (NM_181075)	NA	-812	NM_181075	330173	Mm.268546	NM_181075	ENSMUSG00000072694	2610524H06Rik	-	RIKEN cDNA 2610524H06 gene	0.022472	0.494505	26.35
Specific-3056-chr10-350	chr10	94937764	94938164	+	5	/data/home/fongam//data/chipseq/BLRP/lan/BLRP-Srf-zym/peaks.txt	Intergenic	NA	-6349	NM_026065	67270	Mm.30008	NM_026065	ENSMUSG00000062981	Mrpl42	2700009F22Rik|2900055D03Rik|D10Ertd322e|HSPC204|L31mt|MRP-L31|PTD007|Rpml31	mitochondrial ribosomal protein L42	0.0175	0.528678	26.35
Specific-4636-chr6-359	chr6	114423889	114424289	+	5	/data/home/fongam//data/chipseq/BLRP/lan/BLRP-Srf-zym/peaks.txt	intron (NM_008285, intron 2 of 2)	NA	60558	NM_008285	15465	Mm.333327	NM_008285	ENSMUSG00000053004	Hrh1	Bphs	histamine receptor H1	0.014184	0.559441	26.35
Specific-947-chr4-346	chr4	86161439	86161839	+	5	/data/home/fongam//data/chipseq/BLRP/lan/BLRP-Srf-zym/peaks.txt	Intergenic	NA	-20349	NM_007408	11520	Mm.381	NM_007408	ENSMUSG00000028494	Plin2	AA407157|ADPH|Adfp|Adrp	perilipin 2	0.021472	0.451219	26.35
Specific-6528-chr11-468	chr11	61503277	61503677	+	5	/data/home/fongam//data/chipseq/BLRP/lan/BLRP-Srf-zym/peaks.txt	intron (NM_001033227, intron 10 of 15)	NA	2872	NM_178618	69640	Mm.458559	NM_178618	ENSMUSG00000042377	Fam83g	2310040C09Rik|AI506990	family with sequence similarity 83, member G	0.0175	0.573566	26.35
Specific-6274-chr2-450	chr2	50804693	50805093	+	5	/data/home/fongam//data/chipseq/BLRP/lan/BLRP-Srf-zym/peaks.txt	Intergenic	NA	73200	NR_033595	227885	Mm.301654	NR_033595		Gm13498	OTTMUSG00000012426	predicted gene 13498	0.01227	0.429878	26.35
Specific-6061-chr9-325	chr9	71694969	71695369	+	5	/data/home/fongam//data/chipseq/BLRP/lan/BLRP-Srf-zym/peaks.txt	intron (NM_011544, intron 8 of 20)	NA	-125007	NM_026599	68178	Mm.99961	XM_001003992	ENSMUSG00000032232	Cgnl1	4933421H10Rik|9930020M10Rik|AI503810|Jacop	cingulin-like 1	0.005208	0.348052	26.35
Specific-923-chr7-379	chr7	33942526	33942926	+	5	/data/home/fongam//data/chipseq/BLRP/lan/BLRP-Srf-zym/peaks.txt	Intergenic	NA	-3661	NM_008155	14751	Mm.471409	NM_008155	ENSMUSG00000036427	Gpi1	Amf|Gpi|Gpi-1|Gpi-1r|Gpi-1s|Gpi-1t|Gpi1-r|Gpi1-s|Gpi1-t|Gpi1s|MF|MGC113776|NK|NK/GPI|Org	glucose phosphate isomerase 1	0.06	0.591022	26.35
Specific-5333-chr6-271	chr6	7683775	7684175	+	5	/data/home/fongam//data/chipseq/BLRP/lan/BLRP-Srf-zym/peaks.txt	Intergenic	NA	-40793	NM_012055	27053	Mm.2942	NM_012055	ENSMUSG00000029752	Asns	-	asparagine synthetase	0.010811	0.413978	26.35
Specific-5594-chr14-215	chr14	68467677	68468077	+	5	/data/home/fongam//data/chipseq/BLRP/lan/BLRP-Srf-zym/peaks.txt	promoter (NM_134078)	NA	-227	NM_134078	105513	Mm.159637	NM_134078	ENSMUSG00000034190	Chmp7	4930596K11Rik|6330407G04Rik|AI450338|AW550775|MGC29816	CHMP family, member 7	0.07	0.568579	26.35
Specific-3854-chr12-213	chr12	85174849	85175249	+	5	/data/home/fongam//data/chipseq/BLRP/lan/BLRP-Srf-zym/peaks.txt	promoter (NM_029880)	NA	-13	NM_029880	77219	Mm.246127	NM_029880	ENSMUSG00000072946	Ptgr2	1810016I24Rik|9130222H03Rik|9630002F03Rik|AI838763|B830026H24Rik|PGR-2|PRG-2|Zadh1	prostaglandin reductase 2	0.0675	0.583541	26.35
Specific-3292-chr8-298	chr8	67618538	67618938	+	5	/data/home/fongam//data/chipseq/BLRP/lan/BLRP-Srf-zym/peaks.txt	intron (NM_025436, intron 2 of 5)	NA	7032	NM_025436	66234	Mm.30119	NM_025436	ENSMUSG00000031604	Sc4mol	1500001G16Rik|C78600|DESP4|ERG25	sterol-C4-methyl oxidase-like	0.0075	0.491272	26.35
Specific-6077-chr1-397	chr1	75055551	75055951	+	5	/data/home/fongam//data/chipseq/BLRP/lan/BLRP-Srf-zym/peaks.txt	exon (NM_023732, exon 16 of 19)	NA	3869	NM_026846	68818	Mm.32646	NM_001159905	ENSMUSG00000026197	Zfand2b	1110060O18Rik|C81256	zinc finger, AN1 type domain 2B	0.025	0.528678	26.35
Specific-3348-chr2-463	chr2	71444886	71445286	+	5	/data/home/fongam//data/chipseq/BLRP/lan/BLRP-Srf-zym/peaks.txt	Intergenic	NA	-75170	NM_201366	381371	Mm.330284	NM_201366	ENSMUSG00000064263	Gm1631	-	predicted gene 1631	0.014577	0.533333	26.35
Specific-701-chr10-356	chr10	96671110	96671510	+	5	/data/home/fongam//data/chipseq/BLRP/lan/BLRP-Srf-zym/peaks.txt	Intergenic	NA	-240745	NM_007833	13179	Mm.56769	NM_007833	ENSMUSG00000019929	Dcn	DC|DSPG2|PG40|PGII|PGS2|SLRR1B|mDcn	decorin	0.005	0.428928	26.35
Specific-5346-chr8-351	chr8	118628587	118628987	+	5	/data/home/fongam//data/chipseq/BLRP/lan/BLRP-Srf-zym/peaks.txt	Intergenic	NA	-35916	NM_001025577	17132	Mm.439772	NM_001025577	ENSMUSG00000055435	Maf	2810401A20Rik|A230108G15Rik|AW047063|c-maf	avian musculoaponeurotic fibrosarcoma (v-maf) AS42 oncogene homolog	0.0125	0.498753	26.35
Specific-6773-chr15-261	chr15	82977472	82977872	+	5	/data/home/fongam//data/chipseq/BLRP/lan/BLRP-Srf-zym/peaks.txt	Intergenic	NA	261	NR_004432	104307	Mm.471434	NR_004432		Rnu12	-	RNA U12, small nuclear	0.0375	0.503741	26.35
Specific-6555-chr3-458	chr3	152052309	152052709	+	5	/data/home/fongam//data/chipseq/BLRP/lan/BLRP-Srf-zym/peaks.txt	intron (NM_016867, intron 3 of 5)	NA	50777	NM_016867	54120	Mm.97	NM_016867	ENSMUSG00000039131	Gipc2	2200002N01Rik|AU021850|Semcap2	GIPC PDZ domain containing family, member 2	0.019672	0.493464	26.35
Specific-642-chr6-272	chr6	8641202	8641602	+	5	/data/home/fongam//data/chipseq/BLRP/lan/BLRP-Srf-zym/peaks.txt	intron (NM_010492, intron 6 of 13)	NA	87082	NM_010492	15893	Mm.275683	NM_010492	ENSMUSG00000062995	Ica1	69kDa|ICA69	islet cell autoantigen 1	0.0025	0.401496	26.35
Specific-1865-chr2-579	chr2	167408409	167408809	+	5	/data/home/fongam//data/chipseq/BLRP/lan/BLRP-Srf-zym/peaks.txt	Intergenic	NA	26196	NR_015500	329562	Mm.123101	NM_177851		A530013C23Rik	-	RIKEN cDNA A530013C23 gene	0.003049	0.504559	26.35
Specific-2520-chr1-503	chr1	181069089	181069489	+	5	/data/home/fongam//data/chipseq/BLRP/lan/BLRP-Srf-zym/peaks.txt	intron (NM_027188, intron 5 of 11)	NA	285389	NM_027188	69726	Mm.222338	NM_027188	ENSMUSG00000055067	Smyd3	2410008A19Rik|Zmynd1	SET and MYND domain containing 3	0.011236	0.511173	26.35
Specific-4620-chr19-179	chr19	7046767	7047167	+	5	/data/home/fongam//data/chipseq/BLRP/lan/BLRP-Srf-zym/peaks.txt	intron (NM_008020, intron 1 of 5)	NA	517	NM_008020	14227	Mm.4234	NM_001166368	ENSMUSG00000056629	Fkbp2	13kDa|FKBP-2|mFKBP13|mFKBP2	FK506 binding protein 2	0.065	0.663342	26.35
Specific-1095-chr7-489	chr7	142169117	142169517	+	5	/data/home/fongam//data/chipseq/BLRP/lan/BLRP-Srf-zym/peaks.txt	intron (NM_177265, intron 2 of 3)	NA	12332	NM_177265	320802	Mm.154486	NM_177265	ENSMUSG00000045777	6330512M04Rik	AI848576	RIKEN cDNA 6330512M04 gene	0.015666	0.544271	26.35
Specific-1803-chr15-280	chr15	99800597	99800997	+	5	/data/home/fongam//data/chipseq/BLRP/lan/BLRP-Srf-zym/peaks.txt	promoter (NM_001024526)	NA	-17	NM_001024526	207214	Mm.476896	NM_001024526	ENSMUSG00000023025	Larp4	C530046N12|D330037H05Rik|DXErtd793|DXErtd793e	La ribonucleoprotein domain family, member 4	0.1025	0.670823	26.35
Specific-3422-chr3-357	chr3	89998938	89999338	+	5	/data/home/fongam//data/chipseq/BLRP/lan/BLRP-Srf-zym/peaks.txt	promoter (NM_010559)	NA	-49	NM_010559	16194	Mm.2856	NM_010559	ENSMUSG00000027947	Il6ra	CD126|IL-6R|Il6r|MGC30256	interleukin 6 receptor, alpha	0.105	0.698254	26.35
Specific-3418-chr8-347	chr8	112606953	112607353	+	5	/data/home/fongam//data/chipseq/BLRP/lan/BLRP-Srf-zym/peaks.txt	intron (NM_001167946, intron 5 of 8)	NA	11936	NM_029468	75871	Mm.286964	NM_001167946	ENSMUSG00000031728	Zfp821	4930566A11Rik|Znf821	zinc finger protein 821	0.02	0.46384	26.35
Specific-2824-chr2-540	chr2	152595575	152595975	+	5	/data/home/fongam//data/chipseq/BLRP/lan/BLRP-Srf-zym/peaks.txt	Intergenic	NA	-7018	NM_001081044	228785	Mm.250604	NM_001081044	ENSMUSG00000027470	Mylk2	9830004H17Rik|BB138278	myosin, light polypeptide kinase 2, skeletal muscle	0.007812	0.55814	26.35
Specific-6550-chr10-314	chr10	79568116	79568516	+	5	/data/home/fongam//data/chipseq/BLRP/lan/BLRP-Srf-zym/peaks.txt	Intergenic	NA	-2654	NM_007705	12696	Mm.17898	NM_007705	ENSMUSG00000045193	Cirbp	Cirp|R74941	cold inducible RNA binding protein	0.045	0.568579	26.35
Specific-3342-chr3-374	chr3	95956780	95957180	+	5	/data/home/fongam//data/chipseq/BLRP/lan/BLRP-Srf-zym/peaks.txt	promoter (NM_078479)	NA	-956	NM_078479	66292	Mm.24108	NM_078479	ENSMUSG00000054312	Mrps21	1810031B19Rik	mitochondrial ribosomal protein S21	0.085	0.59601	26.35
Specific-5035-chr1-469	chr1	156901022	156901422	+	5	/data/home/fongam//data/chipseq/BLRP/lan/BLRP-Srf-zym/peaks.txt	intron (NM_008209, intron 1 of 5)	NA	7776	NM_008209	15064	Mm.7580	NM_008209	ENSMUSG00000026471	Mr1	H2ls	major histocompatibility complex, class I-related	0.0175	0.473815	26.35
Specific-3610-chr7-376	chr7	29692217	29692617	+	5	/data/home/fongam//data/chipseq/BLRP/lan/BLRP-Srf-zym/peaks.txt	promoter (NM_001033355)	NA	-298	NM_001167873	243905	Mm.322432	NM_001033355	ENSMUSG00000074221	Zfp568	C80731|Gm1691|chato	zinc finger protein 568	0.06	0.571072	26.35
Specific-4815-chr15-271	chr15	95633097	95633497	+	5	/data/home/fongam//data/chipseq/BLRP/lan/BLRP-Srf-zym/peaks.txt	intron (NM_175344, intron 1 of 19)	NA	14420	NM_175344	105722	Mm.392547	NM_175344	ENSMUSG00000064210	Ano6	2900059G15Rik|AA407480|AW554778|F730003B03Rik|Tmem16f	anoctamin 6	0.0125	0.508728	26.35
Specific-1465-chr2-461	chr2	69983015	69983415	+	5	/data/home/fongam//data/chipseq/BLRP/lan/BLRP-Srf-zym/peaks.txt	intron (NM_177376, intron 8 of 34)	NA	143250	NM_177376	329421	Mm.99648	NM_177376	ENSMUSG00000042064	Myo3b	A430065P19Rik	myosin IIIB	0.011173	0.465181	26.35
Specific-5058-chr5-333	chr5	31164449	31164849	+	5	/data/home/fongam//data/chipseq/BLRP/lan/BLRP-Srf-zym/peaks.txt	promoter (NM_174849)	NA	-784	NM_174849	231093	Mm.440364	NM_001048192	ENSMUSG00000029165	Agbl5	4930455N08|9430057O19Rik|CCP5	ATP/GTP binding protein-like 5	0.058252	0.524116	26.35
Specific-6562-chr1-446	chr1	133655321	133655721	+	5	/data/home/fongam//data/chipseq/BLRP/lan/BLRP-Srf-zym/peaks.txt	promoter (NM_173865)	NA	-37	NM_173865	98396	Mm.389181	NM_173865	ENSMUSG00000013275	Slc41a1	AI573938|B230315F01Rik	solute carrier family 41, member 1	0.07	0.643392	26.35
Specific-523-chr6-286	chr6	29228737	29229137	+	5	/data/home/fongam//data/chipseq/BLRP/lan/BLRP-Srf-zym/peaks.txt	Intergenic	NA	-2214	NM_001101486	245884	Mm.33683	XM_001477461	ENSMUSG00000079652	Fam71f2	AI507611|GARI	family with sequence similarity 71, member F2	0.018237	0.459215	26.35
Specific-4877-chr5-448	chr5	134637354	134637754	+	5	/data/home/fongam//data/chipseq/BLRP/lan/BLRP-Srf-zym/peaks.txt	Intergenic	NA	-38181	NM_010365	14886	Mm.412191	NM_001080746	ENSMUSG00000060261	Gtf2i	6030441I21Rik|BAP-135|GtfII-I|Spin|TFII-I|WBSCR6	general transcription factor II I	0.009804	0.503247	26.35
Specific-3695-chr4-437	chr4	140468627	140469027	+	5	/data/home/fongam//data/chipseq/BLRP/lan/BLRP-Srf-zym/peaks.txt	intron (NM_172518, intron 6 of 9)	NA	-17205	NM_001081174	76166	Mm.458647	NM_001081174	ENSMUSG00000073733	6330545A04Rik	Gm723	RIKEN cDNA 6330545A04 gene	0.007117	0.462898	26.35
Specific-6351-chr5-349	chr5	36071993	36072393	+	5	/data/home/fongam//data/chipseq/BLRP/lan/BLRP-Srf-zym/peaks.txt	Intergenic	NA	-2548	NM_001177699	231148	Mm.254446	NM_001177696	ENSMUSG00000029095	Ablim2	AI606905|C230091L11	actin-binding LIM protein 2	0.0075	0.503741	26.35
Specific-1010-chr13-298	chr13	113438913	113439313	+	5	/data/home/fongam//data/chipseq/BLRP/lan/BLRP-Srf-zym/peaks.txt	intron (NM_001168403, intron 2 of 11)	NA	29717	NM_001168404	77318	Mm.159895	NM_001168403	ENSMUSG00000049985	Ankrd55	C030011J08Rik	ankyrin repeat domain 55	0.007812	0.47013	26.35
Specific-2032-chr10-319	chr10	80333343	80333743	+	5	/data/home/fongam//data/chipseq/BLRP/lan/BLRP-Srf-zym/peaks.txt	intron (NM_008655, intron 1 of 3)	NA	323	NM_008655	17873	Mm.1360	NM_008655	ENSMUSG00000015312	Gadd45b	AI323528|Myd118	growth arrest and DNA-damage-inducible 45 beta	0.075	0.618454	26.35
Specific-5552-chr6-306	chr6	39654923	39655323	+	5	/data/home/fongam//data/chipseq/BLRP/lan/BLRP-Srf-zym/peaks.txt	promoter (NM_139294)	NA	-53	NM_139294	109880	Mm.479647	NM_139294	ENSMUSG00000002413	Braf	9930012E13Rik|AA120551|AA387315|AA473386|B-raf|Braf-2|Braf2|C230098H17|C87398|D6Ertd631e	Braf transforming gene	0.109325	0.661342	26.35
Specific-3207-chr2-470	chr2	75564133	75564533	+	5	/data/home/fongam//data/chipseq/BLRP/lan/BLRP-Srf-zym/peaks.txt	Intergenic	NA	-58853	NM_010902	18024	Mm.1025	NM_010902	ENSMUSG00000015839	Nfe2l2	AI194320|Nrf2	nuclear factor, erythroid derived 2, like 2	0.0075	0.511222	26.35
Specific-1363-chr18-125	chr18	44950577	44950977	+	5	/data/home/fongam//data/chipseq/BLRP/lan/BLRP-Srf-zym/peaks.txt	Intergenic	NA	-3219	NM_001163013	240255	Mm.244482	XM_140310	ENSMUSG00000034653	Ythdc2	3010002F02Rik|BC037178	YTH domain containing 2	0.00304	0.384848	26.35
Specific-4990-chr2-488	chr2	101853826	101854226	+	5	/data/home/fongam//data/chipseq/BLRP/lan/BLRP-Srf-zym/peaks.txt	intron (NM_178886, intron 4 of 5)	NA	133190	NM_178886	241576	Mm.35116	NM_178886	ENSMUSG00000048058	Ldlrad3	6430500P08|AI194318	low density lipoprotein receptor class A domain containing 3	0.0175	0.563591	26.35
Specific-219-chr11-489	chr11	69574597	69574997	+	5	/data/home/fongam//data/chipseq/BLRP/lan/BLRP-Srf-zym/peaks.txt	promoter (NM_009089)	NA	-379	NM_009089	20020	Mm.16533	NM_009089	ENSMUSG00000005198	Polr2a	220kDa|Rpb1|Rpo2-1	polymerase (RNA) II (DNA directed) polypeptide A	0.0775	0.586035	26.35
Specific-5436-chr9-286	chr9	56263374	56263774	+	5	/data/home/fongam//data/chipseq/BLRP/lan/BLRP-Srf-zym/peaks.txt	NA	NA	46591	NM_025812	66867	Mm.150856	NM_025812	ENSMUSG00000032329	Hmg20a	1200004E06Rik|5730490E10Rik|Hmgxb1|Ibraf	high mobility group 20A	0.03	0.448878	26.35
Specific-613-chr7-444	chr7	99460129	99460529	+	5	/data/home/fongam//data/chipseq/BLRP/lan/BLRP-Srf-zym/peaks.txt	intron (NM_177231, intron 3 of 15)	NA	33977	NR_029760	723840		NR_029760		Mir326	Mirn326|mmu-mir-326	microRNA 326	0.012195	0.54251	26.35
Specific-619-chr4-395	chr4	131766542	131766942	+	5	/data/home/fongam//data/chipseq/BLRP/lan/BLRP-Srf-zym/peaks.txt	intron (NM_144907, intron 8 of 9)	NA	15790	NM_144907	230784	Mm.23608	NM_144907	ENSMUSG00000028893	Sesn2	HI95|MGC11758|SEST2|Ses2	sestrin 2	0.0375	0.541147	26.35
Specific-5409-chr17-266	chr17	65513324	65513724	+	5	/data/home/fongam//data/chipseq/BLRP/lan/BLRP-Srf-zym/peaks.txt	promoter (NM_013933)	NA	-426	NM_013933	30960	Mm.266767	NM_013933	ENSMUSG00000024091	Vapa	33kDa|VAP33	vesicle-associated membrane protein, associated protein A	0.0925	0.670823	26.35
Specific-179-chr1-362	chr1	39705586	39705986	+	5	/data/home/fongam//data/chipseq/BLRP/lan/BLRP-Srf-zym/peaks.txt	Intergenic	NA	-40251	NM_001145660	619289	Mm.334107	XM_001478116	ENSMUSG00000057173	Rfx8	4933400N17Rik	regulatory factor X 8	0.035	0.521197	26.35
Specific-2628-chr10-262	chr10	17359492	17359892	+	5	/data/home/fongam//data/chipseq/BLRP/lan/BLRP-Srf-zym/peaks.txt	Intergenic	NA	-52952	NM_010828	17684	Mm.272321	NM_010828	ENSMUSG00000039910	Cited2	AI835299|ER154-like|Mrg1|Msg2|p35srj	Cbp/p300-interacting transactivator, with Glu/Asp-rich carboxy-terminal domain, 2	0.004739	0.490566	26.35
Specific-7152-chr16-191	chr16	30422407	30422807	+	5	/data/home/fongam//data/chipseq/BLRP/lan/BLRP-Srf-zym/peaks.txt	Intergenic	NA	47718	NM_172614	224090	Mm.241459	NM_172614	ENSMUSG00000022537	Tmem44	1700007N03Rik|9330161C17Rik|B230220N21	transmembrane protein 44	0.0425	0.53616	26.35
Specific-2780-chr1-444	chr1	133121494	133121894	+	5	/data/home/fongam//data/chipseq/BLRP/lan/BLRP-Srf-zym/peaks.txt	intron (NM_001081011, intron 21 of 22)	NA	-14585	NM_019777	56489	Mm.386783	NM_019777	ENSMUSG00000042349	Ikbke	AW558201|IKK-i|IKKepsilon|Ikki	inhibitor of kappaB kinase epsilon	0.007614	0.470886	26.35
Specific-6293-chr8-307	chr8	73698239	73698639	+	5	/data/home/fongam//data/chipseq/BLRP/lan/BLRP-Srf-zym/peaks.txt	intron (NM_008841, intron 13 of 15)	NA	-2787	NM_023065	65972	Mm.30241	NM_023065	ENSMUSG00000031838	Ifi30	GILT|IP30	interferon gamma inducible protein 30	0.04	0.57606	26.35
Specific-4189-chr7-391	chr7	44777094	44777494	+	5	/data/home/fongam//data/chipseq/BLRP/lan/BLRP-Srf-zym/peaks.txt	exon (NM_001077264, exon 6 of 23)	NA	13173	NM_027376	70300	Mm.276298	XM_001474814	ENSMUSG00000011658	Fuz	2600013E07Rik	fuzzy homolog (Drosophila)	0.015773	0.572327	26.35
Specific-5763-chr9-353	chr9	110527097	110527497	+	5	/data/home/fongam//data/chipseq/BLRP/lan/BLRP-Srf-zym/peaks.txt	intron (NM_028312, intron 1 of 6)	NA	25978	NM_028312	72654	Mm.249115	NM_028312	ENSMUSG00000019659	Ccdc12	2700094L05Rik|C76605	coiled-coil domain containing 12	0	0.482759	26.35
Specific-599-chr18-138	chr18	59576789	59577189	+	5	/data/home/fongam//data/chipseq/BLRP/lan/BLRP-Srf-zym/peaks.txt	Intergenic	NA	276280	NM_001081328	78923	Mm.479803	NM_001081328	ENSMUSG00000058152	Chsy3	4833446K15Rik|AI662215	chondroitin sulfate synthase 3	0	0.427807	26.35
Specific-2-chr17-220	chr17	27554620	27555020	+	5	/data/home/fongam//data/chipseq/BLRP/lan/BLRP-Srf-zym/peaks.txt	Intergenic	NA	-6689	NM_001044719	224647	Mm.196577	NM_001033279	ENSMUSG00000056692	D17Wsu92e	AU020189|C030010A15|C80239	DNA segment, Chr 17, Wayne State University 92, expressed	0.018135	0.45478	26.35
Specific-3303-chr10-275	chr10	25123713	25124113	+	5	/data/home/fongam//data/chipseq/BLRP/lan/BLRP-Srf-zym/peaks.txt	NA	NA	26125	NM_013511	13822	Mm.306026	NM_013511	ENSMUSG00000019978	Epb4.1l2	4.1G|AW555191|D10Ertd398e|Epb41l2|NBL2	erythrocyte protein band 4.1-like 2	0.018041	0.449871	26.35
Specific-493-chr13-198	chr13	12620758	12621158	+	5	/data/home/fongam//data/chipseq/BLRP/lan/BLRP-Srf-zym/peaks.txt	promoter (NM_026184)	NA	-49	NM_026184	67475	Mm.358706	NM_026184	ENSMUSG00000057069	Ero1lb	1300013B24Rik|1700065B09Rik|AI447560|MGC77955|ero1-beta	ERO1-like beta (S. cerevisiae)	0.08	0.670823	26.35
Specific-1489-chr3-420	chr3	108854441	108854841	+	5	/data/home/fongam//data/chipseq/BLRP/lan/BLRP-Srf-zym/peaks.txt	Intergenic	NA	-4286	NM_029522	76123	Mm.226941	NM_029522	ENSMUSG00000027883	Gpsm2	6230410J09Rik|LGN|Pins	G-protein signalling modulator 2 (AGS3-like, C. elegans)	0.015385	0.424242	26.35
Specific-1143-chr11-510	chr11	75276646	75277046	+	5	/data/home/fongam//data/chipseq/BLRP/lan/BLRP-Srf-zym/peaks.txt	promoter (NR_030711)	NA	-888	NR_030711	100042498	Mm.41393	XM_001478320		2210403K04Rik	-	RIKEN cDNA 2210403K04 gene	0.0325	0.491272	26.35
Specific-6594-chr1-414	chr1	89011480	89011880	+	5	/data/home/fongam//data/chipseq/BLRP/lan/BLRP-Srf-zym/peaks.txt	Intergenic	NA	-10143	NM_021600	11447	Mm.2811	NM_021600	ENSMUSG00000026251	Chrnd	Achr-4|Acrd|L10076	cholinergic receptor, nicotinic, delta polypeptide	0.01	0.548628	26.35
Specific-1007-chr1-484	chr1	168629716	168630116	+	5	/data/home/fongam//data/chipseq/BLRP/lan/BLRP-Srf-zym/peaks.txt	Intergenic	NA	-111396	NM_172844	240894	Mm.246610	NM_172844	ENSMUSG00000026560	Fmo9	4831428F09Rik	flavin containing monooxygenase 9	0.017857	0.491228	26.35
Specific-7114-chr6-341	chr6	89260220	89260620	+	5	/data/home/fongam//data/chipseq/BLRP/lan/BLRP-Srf-zym/peaks.txt	Intergenic	NA	67834	NM_008881	18844	Mm.3789	NM_008881	ENSMUSG00000030084	Plxna1	2600013D04Rik|KIAA4053|NOV|Plxn1|mKIAA4053	plexin A1	0.0075	0.528678	26.35
Specific-4070-chr17-206	chr17	24197555	24197955	+	5	/data/home/fongam//data/chipseq/BLRP/lan/BLRP-Srf-zym/peaks.txt	promoter (NM_025954)	NA	-318	NM_025954	67078	Mm.28541	NM_025954	ENSMUSG00000043445	Pgp	1700012G19Rik|AI481330|MGC103027	phosphoglycolate phosphatase	0.085	0.628429	26.35
Specific-1047-chr6-333	chr6	86437800	86438200	+	5	/data/home/fongam//data/chipseq/BLRP/lan/BLRP-Srf-zym/peaks.txt	Intergenic	NA	33720	NR_027370	232196	Mm.333219	NM_146170	ENSMUSG00000046679	C87436	MGC25529	expressed sequence C87436	0.123563	0.690544	26.35
Specific-2688-chr2-376	chr2	5530908	5531308	+	5	/data/home/fongam//data/chipseq/BLRP/lan/BLRP-Srf-zym/peaks.txt	intron (NM_177343, intron 1 of 10)	NA	100828	NM_177343	227541	Mm.191949	NM_177343	ENSMUSG00000039145	Camk1d	A630059D12Rik|CKLiK|CaMKIdelta|E030025C11Rik	calcium/calmodulin-dependent protein kinase ID	0.02	0.543641	26.35
Specific-1737-chr6-376	chr6	123231461	123231861	+	5	/data/home/fongam//data/chipseq/BLRP/lan/BLRP-Srf-zym/peaks.txt	intron (NM_001163161, intron 2 of 5)	NA	3935	NM_010819	17474	Mm.441101	NM_001163161	ENSMUSG00000030144	Clec4d	Clecsf8|MGC117678|Mpcl|mcl	C-type lectin domain family 4, member d	0.014493	0.330935	26.35
Specific-1528-chr4-296	chr4	8833923	8834323	+	5	/data/home/fongam//data/chipseq/BLRP/lan/BLRP-Srf-zym/peaks.txt	Intergenic	NA	216055	NM_001081417	320790	Mm.138792	NM_001081417	ENSMUSG00000041235	Chd7	A730019I05Rik|Cycn|Cyn|Dz|Edy|Flo|Lda|Mt|Obt|Todo|WBE1|Whi	chromodomain helicase DNA binding protein 7	0.0075	0.478803	26.35
Specific-2734-chr6-409	chr6	144859775	144860175	+	5	/data/home/fongam//data/chipseq/BLRP/lan/BLRP-Srf-zym/peaks.txt	Intergenic	NA	145996	NM_001024468	12035	Mm.4606	NM_001024468	ENSMUSG00000030268	Bcat1	BCATc|Eca39	branched chain aminotransferase 1, cytosolic	0.025	0.571072	26.35
Specific-1926-chr11-120164671-0	chr11	120164471	120164871	+	42	/data/home/fongam//data/chipseq/ThioMac/new/ThioMac-SRF-noClones/peaks.txt	promoter (NM_009609)	NA	-97	NM_009609	11465	Mm.426706	NM_009609	ENSMUSG00000062825	Actg1	AL023024|Actg|Actl|E51|MGC117491|MGC28612	actin, gamma, cytoplasmic 1	0.125424	0.701342	26.35
Merge-chr3-142332219-0	chr3	142332019	142332419	+	31.25	/data/home/fongam//data/chipseq/BLRP/lan/BLRP-Elk4-notx/peaks.txt|/data/home/fongam//data/chipseq/BLRP/lan/BLRP-Elk4-zym/peaks.txt|/data/home/fongam//data/chipseq/BLRP/lan/BLRP-Srf-zym/peaks.txt|/data/home/fongam//data/chipseq/ThioMac/new/ThioMac-SRF-noClones/peaks.txt	NA	NA	785	NM_019809	56376	Mm.117709	NM_019808	ENSMUSG00000028273	Pdlim5	1110001A05Rik|AI987914|C87059|Enh|Enh1|Enh2|Enh3|LIM	PDZ and LIM domain 5	0.035	0.533666	26.35
Merge-chr10-66932836-0	chr10	66932636	66933036	+	31	/data/home/fongam//data/chipseq/BLRP/lan/BLRP-Elk4-notx/peaks.txt|/data/home/fongam//data/chipseq/BLRP/lan/BLRP-Elk4-zym/peaks.txt|/data/home/fongam//data/chipseq/ThioMac/new/ThioMac-SRF-noClones/peaks.txt	promoter (NM_010118)	NA	-390	NM_010118	13654	Mm.290421	NM_010118	ENSMUSG00000037868	Egr2	Egr-2|Krox-20|Krox20|NGF1-B|Zfp-25|Zfp-6	early growth response 2	0.08908	0.62	26.35
Specific-5092-chr1-16	chr1	154530239	154530639	+	30	/data/home/fongam//data/chipseq/BLRP/lan/BLRP-Srf-zym/peaks.txt	intron (NM_026369, intron 1 of 3)	NA	1679	NM_026369	67771	Mm.288974	NM_026369	ENSMUSG00000008475	Arpc5	5830443F10Rik|p16-Arc	actin related protein 2/3 complex, subunit 5	0.01	0.413965	26.35
Merge-chr7-3551513-0	chr7	3551313	3551713	+	28.5	/data/home/fongam//data/chipseq/BLRP/lan/BLRP-Srf-zym/peaks.txt|/data/home/fongam//data/chipseq/ThioMac/new/ThioMac-SRF-noClones/peaks.txt	Intergenic	NA	-32925	NR_028115	18726	Mm.478662	NM_011090	ENSMUSG00000030427	Lilra6	7M1|Pira3	leukocyte immunoglobulin-like receptor, subfamily A (with TM domain), member 6	0.0075	0.40399	26.35
Merge-chr13-42339637-0	chr13	42339437	42339837	+	28.25	/data/home/fongam//data/chipseq/BLRP/lan/BLRP-Elk4-notx/peaks.txt|/data/home/fongam//data/chipseq/BLRP/lan/BLRP-Elk4-zym/peaks.txt|/data/home/fongam//data/chipseq/BLRP/lan/BLRP-Srf-zym/peaks.txt|/data/home/fongam//data/chipseq/ThioMac/new/ThioMac-SRF-noClones/peaks.txt	Intergenic	NA	27395	NM_010104	13614	Mm.14543	NM_010104	ENSMUSG00000021367	Edn1	ET-1|preproET	endothelin 1	0.005	0.491272	26.35
Specific-6879-chr5-25	chr5	78449728	78450128	+	28	/data/home/fongam//data/chipseq/BLRP/lan/BLRP-Srf-zym/peaks.txt	intron (NM_001159518, intron 2 of 5)	NA	32892	NM_001159518	29817	Mm.233470	NM_001159518	ENSMUSG00000036256	Igfbp7	Fstl2|Mac25	insulin-like growth factor binding protein 7	0.01	0.472637	26.35
Merge-chr10-127895994-0	chr10	127895794	127896194	+	27	/data/home/fongam//data/chipseq/BLRP/lan/BLRP-Srf-zym/peaks.txt|/data/home/fongam//data/chipseq/ThioMac/new/ThioMac-SRF-noClones/peaks.txt	intron (NM_010860, intron 2 of 5)	NA	780	NM_010860	17904	Mm.337074	NM_010860		Myl6	ESMLC|LC17-GI|LC17-NM|LC17A|LC17B|MGC106465|MGC107135|MLC1SM|MLC3SM|MLC3nm|Myln	myosin, light polypeptide 6, alkali, smooth muscle and non-muscle	0.01	0.506234	26.35
Specific-3595-chr3-18	chr3	89800731	89801131	+	26	/data/home/fongam//data/chipseq/BLRP/lan/BLRP-Srf-zym/peaks.txt	promoter (NM_001038587)	NA	-18	NM_001038587	56417	Mm.316628	NM_001038587	ENSMUSG00000027951	Adar	AV242451|Adar1|mZaADAR	adenosine deaminase, RNA-specific	0.0575	0.581047	26.35
Merge-chr16-24541056-0	chr16	24540856	24541256	+	25	/data/home/fongam//data/chipseq/BLRP/lan/BLRP-Srf-zym/peaks.txt|/data/home/fongam//data/chipseq/ThioMac/new/ThioMac-SRF-noClones/peaks.txt	intron (NM_001145952, intron 4 of 11)	NA	-96148	NM_001145954	210126	Mm.450045	NM_001145952	ENSMUSG00000033306	Lpp	9430020K16Rik|AA959454|AU024130|B130055L10Rik|C79715|D630048H16	LIM domain containing preferred translocation partner in lipoma	0.0125	0.386534	26.35
Merge-chr3-100568275-0	chr3	100568075	100568475	+	24	/data/home/fongam//data/chipseq/BLRP/lan/BLRP-Srf-zym/peaks.txt|/data/home/fongam//data/chipseq/ThioMac/new/ThioMac-SRF-noClones/peaks.txt	Intergenic	NA	49978	NM_001142952	74645	Mm.226900	NM_001142952		Fam46c	4930431B09Rik|AI449797	family with sequence similarity 46, member C	0.0075	0.508728	26.35
Merge-chr8-87870271-0	chr8	87870071	87870471	+	20.67	/data/home/fongam//data/chipseq/BLRP/lan/BLRP-Elk4-notx/peaks.txt|/data/home/fongam//data/chipseq/BLRP/lan/BLRP-Srf-zym/peaks.txt|/data/home/fongam//data/chipseq/ThioMac/new/ThioMac-SRF-noClones/peaks.txt	Intergenic	NA	-1448	NM_008416	16477	Mm.470093	NM_008416	ENSMUSG00000052837	Junb	-	Jun-B oncogene	0.048649	0.637097	26.35
Specific-4552-chr5-49	chr5	143177978	143178378	+	20	/data/home/fongam//data/chipseq/BLRP/lan/BLRP-Srf-zym/peaks.txt	Intergenic	NA	-6314	NM_007393	11461	Mm.469717	NM_007393	ENSMUSG00000029580	Actb	Actx|E430023M04Rik|beta-actin	actin, beta	0.010753	0.551601	26.35
Merge-chr8-86956749-0	chr8	86956549	86956949	+	19.5	/data/home/fongam//data/chipseq/BLRP/lan/BLRP-Srf-zym/peaks.txt|/data/home/fongam//data/chipseq/ThioMac/new/ThioMac-SRF-noClones/peaks.txt	promoter (NM_009055)	NA	-192	NM_009055	19724	Mm.7892	NM_009055	ENSMUSG00000031706	Rfx1	AI047719|AI385641	regulatory factor X, 1 (influences HLA class II expression)	0.0775	0.578554	26.35
Specific-4997-chr17-25	chr17	11962331	11962731	+	16	/data/home/fongam//data/chipseq/BLRP/lan/BLRP-Srf-zym/peaks.txt	promoter (NM_026644)	NA	-111	NM_026644	68262	Mm.258300	NM_026644	ENSMUSG00000023827	Agpat4	1500003P24Rik	1-acylglycerol-3-phosphate O-acyltransferase 4 (lysophosphatidic acid acyltransferase, delta)	0.0375	0.553616	26.35
Merge-chr1-162907462-0	chr1	162907262	162907662	+	15	/data/home/fongam//data/chipseq/BLRP/lan/BLRP-Elk4-notx/peaks.txt|/data/home/fongam//data/chipseq/BLRP/lan/BLRP-Elk4-zym/peaks.txt|/data/home/fongam//data/chipseq/BLRP/lan/BLRP-Srf-zym/peaks.txt	promoter (NM_172644)	NA	-107	NM_027429	70454	Mm.248212	NM_001159930	ENSMUSG00000026708	Cenpl	2610300B10Rik|AW121806|AW550697	centromere protein L	0.075	0.543641	26.35
Merge-chr3-88382963-0	chr3	88382763	88383163	+	14	/data/home/fongam//data/chipseq/BLRP/lan/BLRP-Srf-zym/peaks.txt|/data/home/fongam//data/chipseq/ThioMac/new/ThioMac-SRF-noClones/peaks.txt	promoter (NM_029801)	NA	-99	NM_009836	12462	Mm.256034	NM_009836	ENSMUSG00000001416	Cct3	AL024092|Cctg|Tcp1-rs3|TriC-P5	chaperonin containing Tcp1, subunit 3 (gamma)	0.0625	0.57606	26.35
Merge-chr2-60170612-0	chr2	60170412	60170812	+	14	/data/home/fongam//data/chipseq/BLRP/lan/BLRP-Srf-zym/peaks.txt|/data/home/fongam//data/chipseq/ThioMac/new/ThioMac-SRF-noClones/peaks.txt	intron (NM_013825, intron 2 of 34)	NA	13458	NM_013825	17076	Mm.2074	NM_013825	ENSMUSG00000026980	Ly75	CD205|DEC-205|DEC205	lymphocyte antigen 75	0.01	0.44389	26.35
Specific-5211-chr3-60	chr3	51758286	51758686	+	13	/data/home/fongam//data/chipseq/BLRP/lan/BLRP-Srf-zym/peaks.txt	intron (NM_174995, intron 2 of 4)	NA	9364	NM_174995	211666	Mm.24679	NM_174995	ENSMUSG00000074604	Mgst2	GST2|MGC41409|MGST-II	microsomal glutathione S-transferase 2	0	0.363636	26.35
Specific-2360-chr8-70	chr8	20439029	20439429	+	11	/data/home/fongam//data/chipseq/BLRP/lan/BLRP-Srf-zym/peaks.txt	promoter (NR_028428)	NA	-32	NR_028428	381598	Mm.362165	XM_001481304		2610005L07Rik	2810038F24Rik|6720476A01Rik	cadherin 11 pseudogene	0.0575	0.566085	26.35
Merge-chr4-140818693-0	chr4	140818493	140818893	+	10.5	/data/home/fongam//data/chipseq/BLRP/lan/BLRP-Elk4-notx/peaks.txt|/data/home/fongam//data/chipseq/BLRP/lan/BLRP-Elk4-zym/peaks.txt	NA	NA	455	NR_030695	320456	Mm.32859	NR_030695		B330016D10Rik	-	RIKEN cDNA B330016D10 gene	0.118971	0.709265	26.35
Merge-chr8-97969956-0	chr8	97969756	97970156	+	10.5	/data/home/fongam//data/chipseq/BLRP/lan/BLRP-Elk4-notx/peaks.txt|/data/home/fongam//data/chipseq/BLRP/lan/BLRP-Elk4-zym/peaks.txt	promoter (NM_028805)	NA	-374	NM_028805	74187	Mm.28382	NM_028805	ENSMUSG00000031787	Katnb1	2410003J24Rik|KAT	katanin p80 (WD40-containing) subunit B 1	0.045	0.528678	26.35
Specific-3741-chr17-7764036-0	chr17	7763836	7764236	+	10	/data/home/fongam//data/chipseq/ThioMac/new/ThioMac-SRF-noClones/peaks.txt	promoter (NM_145968)	NA	-138	NM_145968	72536	Mm.119680	NM_145968	ENSMUSG00000033450	Tagap	2610315E15Rik|MGC31468	T-cell activation Rho GTPase-activating protein	0.0175	0.501247	26.35
Merge-chr6-6905921-0	chr6	6905721	6906121	+	10	/data/home/fongam//data/chipseq/BLRP/lan/BLRP-Elk4-notx/peaks.txt|/data/home/fongam//data/chipseq/BLRP/lan/BLRP-Elk4-zym/peaks.txt	promoter (NM_001077713)	NA	-97	NM_001077713	71238	Mm.479830	NM_001077713	ENSMUSG00000042505	Acn9	0610005M07Rik|4933430A16Rik	ACN9 homolog (S. cerevisiae)	0.075	0.563591	26.35
Merge-chr5-31567749-0	chr5	31567549	31567949	+	10	/data/home/fongam//data/chipseq/BLRP/lan/BLRP-Srf-zym/peaks.txt|/data/home/fongam//data/chipseq/ThioMac/new/ThioMac-SRF-noClones/peaks.txt	promoter (NM_026298)	NA	-54	NM_026298	67661	Mm.479717	NM_026298	ENSMUSG00000038564	Ift172	4930553F24Rik|Slb|wim	intraflagellar transport 172 homolog (Chlamydomonas)	0.08	0.568579	26.35
Merge-chr4-140255563-0	chr4	140255363	140255763	+	9.5	/data/home/fongam//data/chipseq/BLRP/lan/BLRP-Elk4-notx/peaks.txt|/data/home/fongam//data/chipseq/BLRP/lan/BLRP-Elk4-zym/peaks.txt	Intergenic	NA	-3386	NM_029097	74772	Mm.205625	NM_001164366	ENSMUSG00000036622	Atp13a2	1110012E06Rik|AA589443	ATPase type 13A2	0.0225	0.55611	26.35
Specific-1948-chr11-149	chr11	82861702	82862102	+	9	/data/home/fongam//data/chipseq/BLRP/lan/BLRP-Srf-zym/peaks.txt	Intergenic	NA	-5174	NM_181542	237887	Mm.341645	NM_181542	ENSMUSG00000072621	Slfn10	FLJ00257|mFLJ00257	schlafen 10	0.003731	0.412639	26.35
Specific-4761-chr2-156	chr2	101628020	101628420	+	9	/data/home/fongam//data/chipseq/BLRP/lan/BLRP-Srf-zym/peaks.txt	Intergenic	NA	11599	NM_001110849	72446	Mm.24138	NM_001083810	ENSMUSG00000032841	Prr5l	2600010E01Rik|4833411O04Rik|Protor-2|Protor2	proline rich 5 like	0.005	0.456359	26.35
Specific-4745-chr11-158	chr11	116036532	116036932	+	9	/data/home/fongam//data/chipseq/BLRP/lan/BLRP-Srf-zym/peaks.txt	exon (NM_025276, exon 22 of 22)	NA	4640	NR_004853	69681	Mm.33677	NM_027165		Cdk3	2310050O10Rik	cyclin-dependent kinase 3	0.04	0.586035	26.35
Specific-6927-chr8-87	chr8	28265750	28266150	+	9	/data/home/fongam//data/chipseq/BLRP/lan/BLRP-Srf-zym/peaks.txt	Intergenic	NA	-177322	NM_001101502	353310	Mm.212469	XM_001478406		Zfp703	1110032O19Rik|AI430822|AL022941|Csmn1|End2	zinc finger protein 703	NA	NA	26.35
Specific-7205-chr15-80	chr15	102178630	102179030	+	9	/data/home/fongam//data/chipseq/BLRP/lan/BLRP-Srf-zym/peaks.txt	promoter (NM_153416)	NA	-37	NM_153416	223921	Mm.352946	NM_153416	ENSMUSG00000036678	Aaas	AAA|ADRACALA|D030041N15Rik|GL003	achalasia, adrenocortical insufficiency, alacrimia	0.09	0.581047	26.35
Specific-774-chr1-132	chr1	58917790	58918190	+	9	/data/home/fongam//data/chipseq/BLRP/lan/BLRP-Srf-zym/peaks.txt	promoter (NM_172656)	NA	38	NM_172406	70827	Mm.222887	NM_172406	ENSMUSG00000026028	Trak2	2900022D04Rik|4733401O11Rik|AI480836|AW046271|Als2cr3|CALS-C|GRIF-1|GRIF1|OIP98|mKIAA0549	trafficking protein, kinesin binding 2	0.0825	0.673317	26.35
Merge-chr18-6765110-0	chr18	6764910	6765310	+	8.5	/data/home/fongam//data/chipseq/BLRP/lan/BLRP-Elk4-notx/peaks.txt|/data/home/fongam//data/chipseq/BLRP/lan/BLRP-Elk4-zym/peaks.txt	promoter (NM_181070)	NA	-93	NM_181070	19330	Mm.472772	NM_011225	ENSMUSG00000073639	Rab18	AA959686	RAB18, member RAS oncogene family	0.0775	0.63591	26.35
Specific-3944-chr1-200	chr1	182980701	182981101	+	8	/data/home/fongam//data/chipseq/BLRP/lan/BLRP-Srf-zym/peaks.txt	promoter (NM_026171)	NA	-69	NM_026171	67459	Mm.263464	NM_026171	ENSMUSG00000026516	Nvl	1200009I24Rik	nuclear VCP-like	0.0775	0.603491	26.35
Specific-2394-chr12-11	chr12	55617234	55617634	+	8	/data/home/fongam//data/chipseq/BLRP/lan/BLRP-Elk4-zym/peaks.txt	promoter (NM_025456)	NA	57	NM_025456	66266	Mm.156440	NM_025456	ENSMUSG00000054302	Eapp	1810011O16Rik	E2F-associated phosphoprotein	0.1025	0.633416	26.35
Specific-5137-chr10-110	chr10	12511528	12511928	+	8	/data/home/fongam//data/chipseq/BLRP/lan/BLRP-Srf-zym/peaks.txt	intron (NM_011682, intron 1 of 73)	NA	40197	NM_011682	22288	Mm.331784	NM_011682	ENSMUSG00000019820	Utrn	AA589569|DRP|Dmdl	utrophin	0.01847	0.5	26.35
Specific-3568-chr9-129	chr9	109759425	109759825	+	8	/data/home/fongam//data/chipseq/BLRP/lan/BLRP-Srf-zym/peaks.txt	Intergenic	NA	-17325	NM_008633	17758	Mm.443428	NM_008633	ENSMUSG00000032479	Mtap4	AA407148|MAP4|Mtap-4	microtubule-associated protein 4	0.0125	0.37037	26.35
Specific-4289-chr6-130	chr6	86914405	86914805	+	8	/data/home/fongam//data/chipseq/BLRP/lan/BLRP-Srf-zym/peaks.txt	intron (NM_001040106, intron 7 of 20)	NA	-60865	NM_001170591	56748	Mm.23809	NM_001170591	ENSMUSG00000029993	Nfu1	0610006G17Rik|CGI-33|Hirip5	NFU1 iron-sulfur cluster scaffold homolog (S. cerevisiae)	0.005	0.451372	26.35
Specific-5902-chr1-140078097-0	chr1	140077897	140078297	+	8	/data/home/fongam//data/chipseq/ThioMac/new/ThioMac-SRF-noClones/peaks.txt	Intergenic	NA	-12052	NM_177397	338375	Mm.114424	NM_177397	ENSMUSG00000026394	Atp6v1g3	MGC130213|MGC130214	ATPase, H+ transporting, lysosomal V1 subunit G3	0.01	0.446384	26.35
Specific-2092-chr3-165	chr3	153881814	153882214	+	8	/data/home/fongam//data/chipseq/BLRP/lan/BLRP-Srf-zym/peaks.txt	promoter (NM_007382)	NA	-196	NM_007382	11364	Mm.10530	NM_007382	ENSMUSG00000062908	Acadm	AU018656|MCAD	acyl-Coenzyme A dehydrogenase, medium chain	0.0575	0.65586	26.35
Specific-732-chr8-125046478-0	chr8	125046278	125046678	+	8	/data/home/fongam//data/chipseq/ThioMac/new/ThioMac-SRF-noClones/peaks.txt	Intergenic	NA	-121753	NM_009569	22761	Mm.390068	NM_009569	ENSMUSG00000049577	Zfpm1	FOG|Fog1	zinc finger protein, multitype 1	0.0125	0.538653	26.35
Specific-2529-chr1-175	chr1	74957960	74958360	+	8	/data/home/fongam//data/chipseq/BLRP/lan/BLRP-Srf-zym/peaks.txt	intron (NM_029342, intron 3 of 5)	NA	50274	NM_029342	75570	Mm.439736	NM_029342	ENSMUSG00000026162	Nhej1	1700029B21Rik|MGC130191|MGC130192|XLF|cernunnos	nonhomologous end-joining factor 1	0.0175	0.523691	26.35
Specific-2182-chr7-168	chr7	126583557	126583957	+	8	/data/home/fongam//data/chipseq/BLRP/lan/BLRP-Srf-zym/peaks.txt	promoter (NM_019674)	NA	-138	NM_019674	56420	Mm.41998	NM_019674	ENSMUSG00000030697	Ppp4c	1110002D08Rik|AU016079|Ppx	protein phosphatase 4, catalytic subunit	0.089337	0.600575	26.35
Specific-3377-chr19-71	chr19	7047408	7047808	+	8	/data/home/fongam//data/chipseq/BLRP/lan/BLRP-Srf-zym/peaks.txt	promoter (NM_008020)	NA	-103	NM_001166368	14227	Mm.4234	NM_001166368	ENSMUSG00000056629	Fkbp2	13kDa|FKBP-2|mFKBP13|mFKBP2	FK506 binding protein 2	0.074667	0.630319	26.35
Merge-chr7-73411326-0	chr7	73411126	73411526	+	7.67	/data/home/fongam//data/chipseq/BLRP/lan/BLRP-Elk4-notx/peaks.txt|/data/home/fongam//data/chipseq/BLRP/lan/BLRP-Srf-zym/peaks.txt|/data/home/fongam//data/chipseq/ThioMac/new/ThioMac-SRF-noClones/peaks.txt	intron (NM_001081345, intron 2 of 38)	NA	3933	NM_001081345	244059	Mm.34955	XM_001478970		Chd2	2810013C04Rik|2810040A01Rik|5630401D06Rik|AI851092|BC029703	chromodomain helicase DNA binding protein 2	0.0875	0.608479	26.35
Merge-chr17-55672398-0	chr17	55672198	55672598	+	7.5	/data/home/fongam//data/chipseq/BLRP/lan/BLRP-Srf-zym/peaks.txt|/data/home/fongam//data/chipseq/ThioMac/new/ThioMac-SRF-noClones/peaks.txt	promoter (NM_008233)	NA	-552	NM_008233	15193	Mm.279188	NM_008233	ENSMUSG00000002833	Hdgfrp2	HRP-2	hepatoma-derived growth factor, related protein 2	0.0375	0.526185	26.35
Specific-3189-chr13-109	chr13	10108993	10109393	+	7	/data/home/fongam//data/chipseq/BLRP/lan/BLRP-Srf-zym/peaks.txt	intron (NM_033269, intron 3 of 4)	NA	250856	NM_033269	12671	Mm.342315	NM_033269	ENSMUSG00000046159	Chrm3	Chrm-3|M3|M3R	cholinergic receptor, muscarinic 3, cardiac	0.0125	0.406484	26.35
Specific-5588-chr9-142	chr9	44130131	44130531	+	7	/data/home/fongam//data/chipseq/BLRP/lan/BLRP-Srf-zym/peaks.txt	promoter (NM_021395)	NA	-154	NM_021395	12282	Mm.116721	NM_021395	ENSMUSG00000032115	Hyou1	AI415631|CBP-140|Cab140|Grp170|Orp150	hypoxia up-regulated 1	0.12	0.680798	26.35
Specific-5739-chr1-222	chr1	92883112	92883512	+	7	/data/home/fongam//data/chipseq/BLRP/lan/BLRP-Srf-zym/peaks.txt	promoter (NM_001111311)	NA	-538	NM_001111311	16978	Mm.395990	NM_001111311	ENSMUSG00000026305	Lrrfip1	AU024550|Fliiap1	leucine rich repeat (in FLII) interacting protein 1	0.0675	0.665835	26.35
Specific-5274-chr8-144	chr8	27250782	27251182	+	7	/data/home/fongam//data/chipseq/BLRP/lan/BLRP-Srf-zym/peaks.txt	promoter (NM_026121)	NA	-154	NM_026032	67207	Mm.30198	NM_026032	ENSMUSG00000037296	Lsm1	2810025O06Rik|CASM	LSM1 homolog, U6 small nuclear RNA associated (S. cerevisiae)	0.1325	0.690773	26.35
Specific-3262-chr12-107	chr12	76588319	76588719	+	7	/data/home/fongam//data/chipseq/BLRP/lan/BLRP-Srf-zym/peaks.txt	promoter (NM_028203)	NA	-142	NM_028203	72338	Mm.341719	XM_001001795	ENSMUSG00000045690	Wdr89	2600001A11Rik|MGC67964	WD repeat domain 89	0.0725	0.578554	26.35
Merge-chr19-43855176-0	chr19	43854976	43855376	+	7	/data/home/fongam//data/chipseq/BLRP/lan/BLRP-Srf-zym/peaks.txt|/data/home/fongam//data/chipseq/ThioMac/new/ThioMac-SRF-noClones/peaks.txt	intron (NM_013806, intron 7 of 31)	NA	19557	NM_013806	12780	Mm.39054	NM_013806	ENSMUSG00000025194	Abcc2	AI173996|Abc30|Cmoat|Mrp2|cMRP	ATP-binding cassette, sub-family C (CFTR/MRP), member 2	0.017544	0.572254	26.35
Specific-6625-chr14-122	chr14	117014914	117015314	+	7	/data/home/fongam//data/chipseq/BLRP/lan/BLRP-Srf-zym/peaks.txt	promoter (NM_029578)	NA	-2	NM_029578	76355	Mm.251537	NM_029578	ENSMUSG00000022130	Tgds	2610017J16Rik|2610025M23Rik|AI648925	TDP-glucose 4,6-dehydratase	0.076142	0.605063	26.35
Specific-984-chr16-112	chr16	91536533	91536933	+	7	/data/home/fongam//data/chipseq/BLRP/lan/BLRP-Srf-zym/peaks.txt	promoter (NM_010256)	NA	50	NM_178880	20658	Mm.479673	NM_019973	ENSMUSG00000022961	Son	2900011L12Rik|AA409051|AU067731|C81487|mKIAA1019	Son DNA binding protein	0.095	0.603491	26.35
Specific-4697-chr1-62	chr1	178651140	178651540	+	7	/data/home/fongam//data/chipseq/BLRP/lan/BLRP-Elk4-zym/peaks.txt	promoter (NM_029756)	NA	-147	NM_029756	76816	Mm.171399	NM_029756	ENSMUSG00000026504	Sdccag8	2700048G21Rik|5730470G24Rik|Cccap	serologically defined colon cancer antigen 8	0.0625	0.578554	26.35
Specific-1851-chr8-37	chr8	97592479	97592879	+	7	/data/home/fongam//data/chipseq/BLRP/lan/BLRP-Elk4-zym/peaks.txt	Intergenic	NA	-7308	NM_026385	67801	Mm.279977	NM_026385	ENSMUSG00000031775	Pllp	0610010I06Rik|AV001002|Plapi|Tm4sf11	plasma membrane proteolipid	0.020513	0.434343	26.35
Specific-3332-chr14-111	chr14	68540576	68540976	+	7	/data/home/fongam//data/chipseq/BLRP/lan/BLRP-Srf-zym/peaks.txt	promoter (NM_153514)	NA	-151	NM_153514	246710	Mm.394421	NM_153514	ENSMUSG00000022075	Rhobtb2	Dbc2|E130206H14Rik|MGC28699|mKIAA0717	Rho-related BTB domain containing 2	0.055402	0.603306	26.35
Specific-2376-chr7-46	chr7	64166246	64166646	+	7	/data/home/fongam//data/chipseq/BLRP/lan/BLRP-Elk4-zym/peaks.txt	promoter (NM_172742)	NA	-174	NM_172742	233315	Mm.214959	NM_172742	ENSMUSG00000030522	Mtmr10	BB128963|C79734	myotubularin related protein 10	0.095238	0.639474	26.35
Specific-3136-chr7-246	chr7	3739857	3740257	+	6	/data/home/fongam//data/chipseq/BLRP/lan/BLRP-Srf-zym/peaks.txt	promoter (NM_172736)	NA	-44	NR_033548	100037396	Mm.447887	NR_033548		D030047H15Rik	Gm15924|OTTMUSG00000027889	RIKEN cDNA D030047H15 gene	0.09	0.608479	26.35
Specific-2020-chr15-167	chr15	78419009	78419409	+	6	/data/home/fongam//data/chipseq/BLRP/lan/BLRP-Srf-zym/peaks.txt	Intergenic	NA	-5093	NM_028195	72318	Mm.32911	NM_028195	ENSMUSG00000018008	Cyth4	2510004M07Rik|5830469K17Rik|AI467541|FLJ00017|Pscd4|mFLJ00017	cytohesin 4	0.016878	0.531381	26.35
Specific-5519-chr11-339	chr11	76378240	76378640	+	6	/data/home/fongam//data/chipseq/BLRP/lan/BLRP-Srf-zym/peaks.txt	Intergenic	NA	9129	NM_198895	109934	Mm.258939	NM_198018	ENSMUSG00000017631	Abr	6330400K15Rik|AU042359	active BCR-related gene	0.01	0.523691	26.35
Specific-3191-chr10-248	chr10	117387807	117388207	+	6	/data/home/fongam//data/chipseq/BLRP/lan/BLRP-Srf-zym/peaks.txt	Intergenic	NA	-139040	NM_024457	215449	Mm.392484	NM_024457	ENSMUSG00000052681	Rap1b	2810443E11Rik	RAS related protein 1b	0.02	0.491272	26.35
Specific-6907-chr8-214	chr8	73627292	73627692	+	6	/data/home/fongam//data/chipseq/BLRP/lan/BLRP-Srf-zym/peaks.txt	NA	NA	764	NM_010592	16478	Mm.419851	NM_010592	ENSMUSG00000071076	Jund	Jund1|MGC6245	Jun proto-oncogene related gene d	0.0425	0.613466	26.35
Specific-2913-chr7-18386562-0	chr7	18386362	18386762	+	6	/data/home/fongam//data/chipseq/ThioMac/new/ThioMac-SRF-noClones/peaks.txt	promoter (NM_207525)	NA	-349	NM_207525	403187	Mm.239583	NM_207525	ENSMUSG00000052214	Opa3	D630048P19Rik|Gm1425|Gm472	optic atrophy 3 (human)	0.106599	0.58481	26.35
Specific-3350-chr7-284	chr7	97355931	97356331	+	6	/data/home/fongam//data/chipseq/BLRP/lan/BLRP-Srf-zym/peaks.txt	promoter (NM_027256)	NA	-17	NM_027256	101861	Mm.27383	NM_027256	ENSMUSG00000025133	Ints4	2610034N24Rik|AA692684|AW493223	integrator complex subunit 4	0.0375	0.531172	26.35
Specific-6435-chr7-254	chr7	18428186	18428586	+	6	/data/home/fongam//data/chipseq/BLRP/lan/BLRP-Srf-zym/peaks.txt	intron (NM_009499, intron 1 of 12)	NA	1990	NM_009499	22323	Mm.9684	NM_009499	ENSMUSG00000030403	Vasp	AA107290	vasodilator-stimulated phosphoprotein	0.045	0.660848	26.35
Specific-148-chr3-228	chr3	89522708	89523108	+	6	/data/home/fongam//data/chipseq/BLRP/lan/BLRP-Srf-zym/peaks.txt	NA	NA	277	NM_146131	229534	Mm.65906	NM_146131	ENSMUSG00000042613	Pbxip1	4732463H20Rik|MGC38361	pre-B-cell leukemia transcription factor interacting protein 1	0.0175	0.491272	26.35
Specific-1789-chr6-253	chr6	128729652	128730052	+	6	/data/home/fongam//data/chipseq/BLRP/lan/BLRP-Srf-zym/peaks.txt	Intergenic	NA	24408	NM_008527	17059	Mm.479648	NM_001159904	ENSMUSG00000030325	Klrb1c	AI462337|CD161|Ly-59|Ly55c|Ly59|NK-RP1|NK1.1|NKRP1|NKRP140|Nk-1|Nk-1.2|Nk1|Nk1.2|Nkrp1c	killer cell lectin-like receptor subfamily B member 1C	0.036066	0.495114	26.35
Specific-5756-chr2-286	chr2	30847539	30847939	+	6	/data/home/fongam//data/chipseq/BLRP/lan/BLRP-Srf-zym/peaks.txt	Intergenic	NA	43451	NM_028846	74270	Mm.346654	NM_028846	ENSMUSG00000026854	Usp20	1700055M05Rik|AI467231|Vdu2	ubiquitin specific peptidase 20	0.0075	0.523691	26.35
Specific-4897-chr8-210	chr8	72903253	72903653	+	6	/data/home/fongam//data/chipseq/BLRP/lan/BLRP-Srf-zym/peaks.txt	promoter (NM_001113346)	NA	-81	NM_001113346	234366	Mm.270044	NM_001113345	ENSMUSG00000036180	Gatad2a	1110066C11Rik|BC031407|C80248|MGC29315|MGC36975	GATA zinc finger domain containing 2A	0.095491	0.699208	26.35
Specific-2618-chr15-174	chr15	82976968	82977368	+	6	/data/home/fongam//data/chipseq/BLRP/lan/BLRP-Srf-zym/peaks.txt	promoter (NR_004432)	NA	-66	NM_178627	73826	Mm.23758	NM_178627	ENSMUSG00000041815	Poldip3	1110008P04Rik|AA408269|AL022852|C77954|KIAA1649|PDIP46|SKAR|mKIAA1649	polymerase (DNA-directed), delta interacting protein 3	0.09	0.573566	26.35
Specific-6683-chr4-240	chr4	117581590	117581990	+	6	/data/home/fongam//data/chipseq/BLRP/lan/BLRP-Srf-zym/peaks.txt	intron (NM_009176, intron 2 of 11)	NA	51032	NM_009176	20441	Mm.251002	NM_001161774	ENSMUSG00000028538	St3gal3	ST3N|Siat3|Siat6	ST3 beta-galactoside alpha-2,3-sialyltransferase 3	0.0175	0.468828	26.35
Specific-6473-chr11-384	chr11	117762605	117763005	+	6	/data/home/fongam//data/chipseq/BLRP/lan/BLRP-Srf-zym/peaks.txt	Intergenic	NA	22651	NM_007707	12702	Mm.3468	NM_007707	ENSMUSG00000053113	Socs3	Cis3|Cish3|EF-10|Ef10|SSI-3|Ssi3	suppressor of cytokine signaling 3	0.02	0.513716	26.35
Merge-chr3-95739133-0	chr3	95738933	95739333	+	6	/data/home/fongam//data/chipseq/BLRP/lan/BLRP-Srf-zym/peaks.txt|/data/home/fongam//data/chipseq/ThioMac/new/ThioMac-SRF-noClones/peaks.txt	Intergenic	NA	-4992	NM_008562	17210	Mm.1639	NM_008562	ENSMUSG00000038612	Mcl1	AW556805|Mcl-1	myeloid cell leukemia sequence 1	0.02	0.488778	26.35
Specific-6973-chr11-350	chr11	86395209	86395609	+	6	/data/home/fongam//data/chipseq/BLRP/lan/BLRP-Srf-zym/peaks.txt	Intergenic	NA	4944	NR_029738	387140		NR_029738		Mir21	Mirn21|mmu-mir-21	microRNA 21	0.024922	0.52322	26.35
Specific-6325-chr18-158	chr18	78100123	78100523	+	5	/data/home/fongam//data/chipseq/BLRP/lan/BLRP-Srf-zym/peaks.txt	Intergenic	NA	101697	NM_013831	19201	Mm.57174	NM_013831	ENSMUSG00000025429	Pstpip2	MAYP|cmo	proline-serine-threonine phosphatase-interacting protein 2	0.05	0.583541	26.35
Specific-2738-chr3-425	chr3	109028158	109028558	+	5	/data/home/fongam//data/chipseq/BLRP/lan/BLRP-Srf-zym/peaks.txt	Intergenic	NA	-10294	NM_001165965	320181	Mm.244233	NM_001165965	ENSMUSG00000045326	Fndc7	E230011A21Rik|MGC132926	fibronectin type III domain containing 7	0.013889	0.460829	26.35
Specific-852-chr12-223	chr12	92171755	92172155	+	5	/data/home/fongam//data/chipseq/BLRP/lan/BLRP-Srf-zym/peaks.txt	intron (NM_175367, intron 1 of 6)	NA	20038	NM_175367	108800	Mm.23125	NM_175367	ENSMUSG00000020961	Ston2	4933401N24Rik|AI425999|AW544599	stonin 2	0.022959	0.53944	26.35
Specific-259-chr13-240	chr13	45625936	45626336	+	5	/data/home/fongam//data/chipseq/BLRP/lan/BLRP-Srf-zym/peaks.txt	intron (NM_009124, intron 6 of 7)	NA	107695	NM_025508	66355	Mm.290802	NM_025508	ENSMUSG00000000253	Gmpr	2310004P21Rik|AV028449	guanosine monophosphate reductase	0.014184	0.5	26.35
Specific-5900-chr4-314	chr4	45781942	45782342	+	5	/data/home/fongam//data/chipseq/BLRP/lan/BLRP-Srf-zym/peaks.txt	Intergenic	NA	-37980	NM_028270	72535	Mm.331583	NM_028270	ENSMUSG00000035561	Aldh1b1	2700007F14Rik|MGC101971	aldehyde dehydrogenase 1 family, member B1	0.009901	0.5	26.35
Specific-4944-chr16-186	chr16	21555906	21556306	+	5	/data/home/fongam//data/chipseq/BLRP/lan/BLRP-Srf-zym/peaks.txt	intron (NM_001081366, intron 46 of 46)	NA	52542	NM_001001881	72190	Mm.476801	NM_001001881	ENSMUSG00000043391	2510009E07Rik	AI194952	RIKEN cDNA 2510009E07 gene	0.01	0.498753	26.35
Specific-2490-chr9-320	chr9	70048004	70048404	+	5	/data/home/fongam//data/chipseq/BLRP/lan/BLRP-Srf-zym/peaks.txt	intron (NM_181072, intron 1 of 27)	NA	41690	NM_181072	71602	Mm.249311	NM_181072	ENSMUSG00000032220	Myo1e	2310020N23Rik|9130023P14Rik|AA407778|myosin-1e|myr 3	myosin IE	0.01	0.516209	26.35
Specific-740-chr9-303	chr9	62609852	62610252	+	5	/data/home/fongam//data/chipseq/BLRP/lan/BLRP-Srf-zym/peaks.txt	promoter (NM_010193)	NA	-398	NM_010193	14155	Mm.24069	NM_010193	ENSMUSG00000032244	Fem1b	mKIAA0396	feminization 1 homolog b (C. elegans)	0.07	0.59601	26.35
Specific-4117-chr19-233	chr19	53619546	53619946	+	5	/data/home/fongam//data/chipseq/BLRP/lan/BLRP-Srf-zym/peaks.txt	Intergenic	NA	-33962	NM_007790	13006	Mm.14910	NM_007790	ENSMUSG00000024974	Smc3	Bamacan|Cspg6|HCAP|Mmip1|SMC-3|SmcD	structural maintenace of chromosomes 3	0.0075	0.511222	26.35
Specific-1758-chr7-459	chr7	112488246	112488646	+	5	/data/home/fongam//data/chipseq/BLRP/lan/BLRP-Srf-zym/peaks.txt	intron (NM_001166584, intron 1 of 13)	NA	17945	NM_009346	21676	Mm.398985	NM_001166584	ENSMUSG00000055320	Tead1	2610024B07Rik|B230114H05Rik|Gtrgeo5|TEAD-1|TEF-1|Tcf13|mTEF-1	TEA domain family member 1	0.0175	0.46384	26.35
Specific-535-chr3-408	chr3	104043239	104043639	+	5	/data/home/fongam//data/chipseq/BLRP/lan/BLRP-Srf-zym/peaks.txt	NA	NA	258	NM_172684	229675	Mm.29366	NM_172684	ENSMUSG00000044098	Rsbn1	C230004D03Rik|E330004N01|Rosbin|Rsbn|Rsbp|mKIAA3002	rosbin, round spermatid basic protein 1	0.0975	0.640898	26.35
Specific-7097-chr19-196	chr19	18698747	18699147	+	5	/data/home/fongam//data/chipseq/BLRP/lan/BLRP-Srf-zym/peaks.txt	promoter (NM_145497)	NA	-88	NM_145497	225994	Mm.211595	NM_145497	ENSMUSG00000037847	BC016495	AA408380|D630020N23Rik|MGC25909|Nrk1	cDNA sequence BC016495	0.095	0.67581	26.35
Specific-3773-chr7-466	chr7	126375647	126376047	+	5	/data/home/fongam//data/chipseq/BLRP/lan/BLRP-Srf-zym/peaks.txt	NA	NA	-309	NM_138310	171504	Mm.170665	NM_138310	ENSMUSG00000042759	Apob48r	Apob-48r	apolipoprotein B48 receptor	0.015	0.533666	26.35
Specific-5191-chr4-317	chr4	46442696	46443096	+	5	/data/home/fongam//data/chipseq/BLRP/lan/BLRP-Srf-zym/peaks.txt	Intergenic	NA	-17613	NM_053149	93966	Mm.25793	NM_053149	ENSMUSG00000028332	Hemgn	4921524M03Rik|AI317176|EDAG|Hgn|mNDR	hemogen	0.009132	0.427928	26.35
Specific-4403-chr4-356	chr4	108700026	108700426	+	5	/data/home/fongam//data/chipseq/BLRP/lan/BLRP-Srf-zym/peaks.txt	promoter (NM_133885)	NA	-54	NM_133885	100273	Mm.366315	NM_001134791	ENSMUSG00000028559	Osbpl9	2600011I06Rik|AU015843|MGC30367|MGC38458|ORP-9	oxysterol binding protein-like 9	0.0575	0.561097	26.35
Specific-4559-chr6-285	chr6	29222503	29222903	+	5	/data/home/fongam//data/chipseq/BLRP/lan/BLRP-Srf-zym/peaks.txt	promoter (NM_023516)	NA	21	NM_023516	69573	Mm.45161	NM_023516	ENSMUSG00000043421	2310016C08Rik	AW049004|Hig2|MGC103106	RIKEN cDNA 2310016C08 gene	0.085	0.628429	26.35
Specific-3176-chr2-521	chr2	128821316	128821716	+	5	/data/home/fongam//data/chipseq/BLRP/lan/BLRP-Srf-zym/peaks.txt	intron (NM_025395, intron 1 of 3)	NA	375	NM_025395	66170	Mm.40621	NM_025395	ENSMUSG00000037938	Chchd5	1110027L01Rik|AW045710	coiled-coil-helix-coiled-coil-helix domain containing 5	0.0325	0.513716	26.35
Specific-70-chr18-124	chr18	44059151	44059551	+	5	/data/home/fongam//data/chipseq/BLRP/lan/BLRP-Srf-zym/peaks.txt	Intergenic	NA	-29221	NM_001081180	72432	Mm.35369	NM_001081180	ENSMUSG00000055561	Spink5	2310065D10Rik|AV238912|LEKT1|LETK1|MGC144075|VAKT1	serine peptidase inhibitor, Kazal type 5	0.015	0.413965	26.35
Merge-chr8-87554181-0	chr8	87553981	87554381	+	51	/data/home/fongam//data/chipseq/BLRP/lan/BLRP-Elk4-notx/peaks.txt|/data/home/fongam//data/chipseq/BLRP/lan/BLRP-Elk4-zym/peaks.txt|/data/home/fongam//data/chipseq/BLRP/lan/BLRP-Srf-zym/peaks.txt|/data/home/fongam//data/chipseq/ThioMac/new/ThioMac-SRF-noClones/peaks.txt	Intergenic	NA	-1224	NM_010499	15936	Mm.399	NM_010499	ENSMUSG00000053560	Ier2	AI317238|Ch1|Pip92	immediate early response 2	0.0575	0.558603	26.35
Specific-4928-chr9-6	chr9	50439066	50439466	+	44	/data/home/fongam//data/chipseq/BLRP/lan/BLRP-Srf-zym/peaks.txt	intron (NM_178118, intron 10 of 19)	NA	-27256	NM_145614	235339	Mm.471144	NM_145614	ENSMUSG00000000168	Dlat	6332404G05Rik|DLTA|PDC-E2	dihydrolipoamide S-acetyltransferase (E2 component of pyruvate dehydrogenase complex)	0.005	0.471322	26.35
Specific-1466-chr1-21	chr1	192775876	192776276	+	26	/data/home/fongam//data/chipseq/BLRP/lan/BLRP-Srf-zym/peaks.txt	intron (NM_198654, intron 4 of 5)	NA	12440	NM_198654	381318	Mm.32504	NM_198654	ENSMUSG00000062510	Nsl1	4833432M17Rik|AI451597|Gm105|Gm984	NSL1, MIND kinetochore complex component, homolog (S. cerevisiae)	0.013158	0.473913	26.35
Merge-chr3-107824680-0	chr3	107824480	107824880	+	18.67	/data/home/fongam//data/chipseq/BLRP/lan/BLRP-Elk4-notx/peaks.txt|/data/home/fongam//data/chipseq/BLRP/lan/BLRP-Elk4-zym/peaks.txt|/data/home/fongam//data/chipseq/BLRP/lan/BLRP-Srf-zym/peaks.txt	promoter (NM_145542)	NA	-76	NM_145542	229709	Mm.220328	NM_145542	ENSMUSG00000027893	Ahcyl1	1110034F20Rik|AA409031|AA414901|Ahcy-rs3|DCAL|Irbit	S-adenosylhomocysteine hydrolase-like 1	0.095	0.648379	26.35
Merge-chr10-111401376-0	chr10	111401176	111401576	+	18.5	/data/home/fongam//data/chipseq/BLRP/lan/BLRP-Elk4-notx/peaks.txt|/data/home/fongam//data/chipseq/BLRP/lan/BLRP-Elk4-zym/peaks.txt|/data/home/fongam//data/chipseq/BLRP/lan/BLRP-Srf-zym/peaks.txt|/data/home/fongam//data/chipseq/ThioMac/new/ThioMac-SRF-noClones/peaks.txt	promoter (NM_028608)	NA	-2	NM_028608	73690	Mm.173790	NM_028608	ENSMUSG00000056888	Glipr1	2410114O14Rik|RTVP-1|RTVP1|mRTVP-1	GLI pathogenesis-related 1 (glioma)	0.021368	0.43038	26.35
Specific-6767-chr6-31	chr6	17005585	17005985	+	18	/data/home/fongam//data/chipseq/BLRP/lan/BLRP-Srf-zym/peaks.txt	Intergenic	NA	-9364	NM_207176	21753	Mm.436548	NM_011570	ENSMUSG00000029552	Tes	D6Ertd352e|TESS|Tes1|Tes2|testin2	testis derived transcript	0.006849	0.380952	26.35
Merge-chr4-154468448-0	chr4	154468248	154468648	+	17.5	/data/home/fongam//data/chipseq/BLRP/lan/BLRP-Srf-zym/peaks.txt|/data/home/fongam//data/chipseq/ThioMac/new/ThioMac-SRF-noClones/peaks.txt	promoter (NM_007661)	NA	-221	NM_007661	12537	Mm.267410	NM_007661	ENSMUSG00000029062	Cdk11b	AA989746|CDK11-p110|CDK11-p46|CDK11-p58|Cdc11b|Cdc2l1|Cdc2l2|Cdk11|p58	cyclin-dependent kinase 11B	0.1025	0.588529	26.35
Specific-5919-chr3-52	chr3	107461540	107461940	+	15	/data/home/fongam//data/chipseq/BLRP/lan/BLRP-Srf-zym/peaks.txt	promoter (NM_001045807)	NA	-395	NM_001045807	229700	Mm.472803	NM_001045807	ENSMUSG00000048109	Rbm15	C230088J01Rik|KIAA1438|mKIAA1438	RNA binding motif protein 15	0.065395	0.531165	26.35
Specific-7093-chr2-82	chr2	28413489	28413889	+	14	/data/home/fongam//data/chipseq/BLRP/lan/BLRP-Srf-zym/peaks.txt	Intergenic	NA	-8401	NM_148928	70239	Mm.274120	NM_148928	ENSMUSG00000026816	Gtf3c5	2700084A09Rik|TFIIIC63|TFiiiC2-63	general transcription factor IIIC, polypeptide 5	0.009709	0.442308	26.35
Specific-1261-chr1-75	chr1	75093788	75094188	+	13	/data/home/fongam//data/chipseq/BLRP/lan/BLRP-Srf-zym/peaks.txt	promoter (NM_011494)	NA	11	NM_011494	20872	Mm.17461	NM_011494	ENSMUSG00000026201	Stk16	EDPK|Krct|PKL12	serine/threonine kinase 16	0.075	0.643392	26.35
Merge-chr7-88077566-0	chr7	88077366	88077766	+	13	/data/home/fongam//data/chipseq/BLRP/lan/BLRP-Srf-zym/peaks.txt|/data/home/fongam//data/chipseq/ThioMac/new/ThioMac-SRF-noClones/peaks.txt	Intergenic	NA	-75719	NM_009982	13032	Mm.322945	NM_009982	ENSMUSG00000030560	Ctsc	AI047818|DPP1|DPPI	cathepsin C	0.002584	0.412371	26.35
Specific-914-chr1-97	chr1	181670482	181670882	+	12	/data/home/fongam//data/chipseq/BLRP/lan/BLRP-Srf-zym/peaks.txt	Intergenic	NA	-29992	NM_026375	226747	Mm.128165	NM_026375	ENSMUSG00000026491	Ahctf1	6230412P20Rik|AV011447|Elys	AT hook containing transcription factor 1	0.005	0.436409	26.35
Specific-5027-chr16-51	chr16	38313263	38313663	+	12	/data/home/fongam//data/chipseq/BLRP/lan/BLRP-Srf-zym/peaks.txt	Intergenic	NA	32014	NM_022318	64082	Mm.390856	NM_001081984	ENSMUSG00000022803	Popdc2	AV006127|Pop2	popeye domain containing 2	0.01	0.461347	26.35
Specific-5861-chr11-96	chr11	118982057	118982457	+	12	/data/home/fongam//data/chipseq/BLRP/lan/BLRP-Srf-zym/peaks.txt	intron (NM_172443, intron 3 of 11)	NA	62332	NM_172443	207592	Mm.205263	NM_172443	ENSMUSG00000039976	Tbc1d16	B930087K01|BC026530|Tcd1d16	TBC1 domain family, member 16	0.043956	0.576087	26.35
Merge-chr10-79442958-0	chr10	79442758	79443158	+	9.5	/data/home/fongam//data/chipseq/BLRP/lan/BLRP-Elk4-notx/peaks.txt|/data/home/fongam//data/chipseq/BLRP/lan/BLRP-Elk4-zym/peaks.txt	promoter (NM_025554)	NA	-170	NM_025554	66420	Mm.18579	NM_025554	ENSMUSG00000004667	Polr2e	2410021N14Rik|25kDa|AW208866|RPB5|XAP4	polymerase (RNA) II (DNA directed) polypeptide E	0.106312	0.642384	26.35
Specific-4830-chr17-56	chr17	15203060	15203460	+	9	/data/home/fongam//data/chipseq/BLRP/lan/BLRP-Srf-zym/peaks.txt	promoter (NM_011185)	NA	-21	NM_011185	19170	Mm.32912	NM_011185	ENSMUSG00000014769	Psmb1	AA409053|C81484|Lmpc5	proteasome (prosome, macropain) subunit, beta type 1	0.08	0.603491	26.35
Specific-3690-chr1-151	chr1	164401639	164402039	+	9	/data/home/fongam//data/chipseq/BLRP/lan/BLRP-Srf-zym/peaks.txt	Intergenic	NA	-5664	NM_016796	53330	Mm.10699	NM_016796	ENSMUSG00000026696	Vamp4	D1Ertd147e	vesicle-associated membrane protein 4	0.008032	0.486056	26.35
Specific-3489-chr10-89	chr10	7279791	7280191	+	9	/data/home/fongam//data/chipseq/BLRP/lan/BLRP-Srf-zym/peaks.txt	promoter (NM_172784)	NA	1	NM_172784	237253	Mm.206759	NM_172784	ENSMUSG00000019796	Lrp11	1700034J19Rik|6330533B21|9830160H19Rik	low density lipoprotein receptor-related protein 11	0.140127	0.739683	26.35
Specific-6460-chr2-177	chr2	32734459	32734859	+	8	/data/home/fongam//data/chipseq/BLRP/lan/BLRP-Srf-zym/peaks.txt	intron (NM_146119, intron 5 of 13)	NA	36516	NM_146119	227737	Mm.301646	NM_146119	ENSMUSG00000026796	Fam129b	9130404D14Rik	family with sequence similarity 129, member B	0.03	0.473815	26.35
Specific-4477-chr1-33	chr1	153517357	153517757	+	8	/data/home/fongam//data/chipseq/BLRP/lan/BLRP-Elk4-zym/peaks.txt	promoter (NM_001039644)	NA	-35	NM_001039644	66967	Mm.337691	NM_001039644	ENSMUSG00000043019	Edem3	2310050N11Rik	ER degradation enhancer, mannosidase alpha-like 3	0.09	0.678304	26.35
Specific-2265-chr3-155	chr3	104916381	104916781	+	8	/data/home/fongam//data/chipseq/BLRP/lan/BLRP-Srf-zym/peaks.txt	promoter (NM_007484)	NA	-509	NM_007484	11853	Mm.262	NM_007484	ENSMUSG00000002233	Rhoc	AI324259|Arh9|Arhc	ras homolog gene family, member C	0.0325	0.531172	26.35
Specific-944-chr15-99	chr15	103198372	103198772	+	8	/data/home/fongam//data/chipseq/BLRP/lan/BLRP-Srf-zym/peaks.txt	Intergenic	NA	-3790	NM_010577	16402	Mm.16234	NM_010577	ENSMUSG00000000555	Itga5	Cd49e|Fnra|VLA5	integrin alpha 5 (fibronectin receptor alpha)	0.01	0.523691	26.35
Specific-694-chr11-208	chr11	113582330	113582730	+	8	/data/home/fongam//data/chipseq/BLRP/lan/BLRP-Srf-zym/peaks.txt	Intergenic	NA	-14625	NM_001163346	56699	Mm.293378	NM_001163346	ENSMUSG00000041598	Cdc42ep4	1500041M20Rik|Borg4|CEP4	CDC42 effector protein (Rho GTPase binding) 4	0.007692	0.548872	26.35
Specific-4017-chr1-37	chr1	181414758	181415158	+	8	/data/home/fongam//data/chipseq/BLRP/lan/BLRP-Elk4-zym/peaks.txt	NA	NA	31754	NM_146105	226744	Mm.87662	NM_146105	ENSMUSG00000038949	Cnst	9630058J23Rik|MGC31547	consortin, connexin sorting protein	0.009524	0.372642	26.35
Specific-6056-chr8-153	chr8	72554047	72554447	+	7	/data/home/fongam//data/chipseq/BLRP/lan/BLRP-Srf-zym/peaks.txt	promoter (NM_001045553)	NA	-83	NM_001045553	234362	Mm.458487	NM_001045553	ENSMUSG00000060427	Zfp868	AI449175|AW108241|C530032E20|mszf62	zinc finger protein 868	0.106007	0.735915	26.35
Specific-6631-chr10-156	chr10	60848030	60848430	+	7	/data/home/fongam//data/chipseq/BLRP/lan/BLRP-Srf-zym/peaks.txt	promoter (NM_010124)	NA	-204	NM_010124	13688	Mm.259516	NM_010124	ENSMUSG00000020091	Eif4ebp2	2810011I19Rik|4E-BP2|AA792569|BC010348|MGC141219|PHAS-II	eukaryotic translation initiation factor 4E binding protein 2	0.074184	0.620588	26.35
Specific-4572-chr4-56	chr4	35414775	35415175	+	7	/data/home/fongam//data/chipseq/BLRP/lan/BLRP-Elk4-zym/peaks.txt	promoter (NM_001081343)	NA	-208	NM_001081343	73205	Mm.331544	NM_001081343	ENSMUSG00000028300	3110043O21Rik	AI840585	RIKEN cDNA 3110043O21 gene	0.052342	0.565934	26.35
Specific-6017-chr9-110126531-0	chr9	110126331	110126731	+	7	/data/home/fongam//data/chipseq/ThioMac/new/ThioMac-SRF-noClones/peaks.txt	Intergenic	NA	-23828	NM_001081381	72341	Mm.374250	XM_135177	ENSMUSG00000054836	2610002I17Rik	2610001P13Rik|AV159994|Tmem103	RIKEN cDNA 2610002I17	0.005714	0.454545	26.35
Specific-7146-chr5-28	chr5	21213462	21213862	+	7	/data/home/fongam//data/chipseq/BLRP/lan/BLRP-Elk4-zym/peaks.txt	promoter (NM_178728)	NA	-493	NM_178728	242864	Mm.153292	NM_178728	ENSMUSG00000044968	Napepld	A530089G06|Mbldc1|NAPE-PLD	N-acyl phosphatidylethanolamine phospholipase D	0.055	0.61596	26.35
Specific-4701-chr7-196	chr7	30103103	30103503	+	7	/data/home/fongam//data/chipseq/BLRP/lan/BLRP-Srf-zym/peaks.txt	Intergenic	NA	-19245	NM_011662	22177	Mm.46301	NM_011662	ENSMUSG00000030579	Tyrobp	DAP12|KARAP|Ly83	TYRO protein tyrosine kinase binding protein	0.028409	0.525424	26.35
Specific-2623-chr18-56	chr18	31777068	31777468	+	7	/data/home/fongam//data/chipseq/BLRP/lan/BLRP-Srf-zym/peaks.txt	promoter (NM_172965)	NA	-125	NM_172965	269003	Mm.194538	NM_172965	ENSMUSG00000024260	Sap130	2610304F09Rik|6720406D06	Sin3A associated protein	0.0725	0.605985	26.35
Merge-chr5-130457219-0	chr5	130457019	130457419	+	7	/data/home/fongam//data/chipseq/BLRP/lan/BLRP-Srf-zym/peaks.txt|/data/home/fongam//data/chipseq/ThioMac/new/ThioMac-SRF-noClones/peaks.txt	Intergenic	NA	-14664	NM_019983	56715	Mm.288639	NM_019983	ENSMUSG00000025340	Rabgef1	Rab5ef|Rabex5|Rin2	RAB guanine nucleotide exchange factor (GEF) 1	0.017192	0.502857	26.35
Specific-2235-chr1-57	chr1	193139059	193139459	+	7	/data/home/fongam//data/chipseq/BLRP/lan/BLRP-Elk4-notx/peaks.txt	Intergenic	NA	-41603	NM_144880	226849	Mm.205569	XM_001476699	ENSMUSG00000026626	Ppp2r5a	MGC38798|PR61alpha	protein phosphatase 2, regulatory subunit B (B56), alpha isoform	0.015	0.503741	26.35
Specific-6745-chr11-131	chr11	105881955	105882355	+	7	/data/home/fongam//data/chipseq/BLRP/lan/BLRP-Elk4-notx/peaks.txt	promoter (NM_027346)	NA	-42	NM_027346	70207	Mm.343857	NM_027346	ENSMUSG00000001983	Taco1	2310066I18Rik|Ccdc44	translational activator of mitochondrially encoded cytochrome c oxidase I	0.075	0.593516	26.35
Specific-3901-chr16-103	chr16	49759820	49760220	+	7	/data/home/fongam//data/chipseq/BLRP/lan/BLRP-Srf-zym/peaks.txt	Intergenic	NA	-15260	NM_010581	16423	Mm.390865	NM_010581	ENSMUSG00000055447	Cd47	9130415E20Rik|AA407862|AI848868|AW108519|B430305P08Rik|IAP|Itgp	CD47 antigen (Rh-related antigen, integrin-associated signal transducer)	0.020619	0.484694	26.35
Specific-3570-chr7-316	chr7	135493554	135493954	+	6	/data/home/fongam//data/chipseq/BLRP/lan/BLRP-Srf-zym/peaks.txt	intron (NM_011212, intron 6 of 20)	NA	-3097	NR_015548	67765	Mm.445272	NR_015548		5830432E09Rik	-	RIKEN cDNA 5830432E09 gene	0.0025	0.498753	26.35
Specific-3972-chr3-270	chr3	126376988	126377388	+	6	/data/home/fongam//data/chipseq/BLRP/lan/BLRP-Srf-zym/peaks.txt	intron (NM_173451, intron 1 of 1)	NA	21314	NM_173451	271970	Mm.317021	NM_173451	ENSMUSG00000046561	Arsj	9330196J05Rik|D830047F08	arylsulfatase J	0.015	0.418953	26.35
Specific-3774-chr1-278	chr1	92910732	92911132	+	6	/data/home/fongam//data/chipseq/BLRP/lan/BLRP-Srf-zym/peaks.txt	intron (NM_008515, intron 6 of 22)	NA	27082	NM_008515	16978	Mm.395990	NM_001111311	ENSMUSG00000026305	Lrrfip1	AU024550|Fliiap1	leucine rich repeat (in FLII) interacting protein 1	0.02	0.533666	26.35
Specific-6789-chr2-334	chr2	129064686	129065086	+	6	/data/home/fongam//data/chipseq/BLRP/lan/BLRP-Srf-zym/peaks.txt	intron (NR_015474, intron 2 of 2)	NA	-2325	NM_008361	16176	Mm.222830	NM_008361	ENSMUSG00000027398	Il1b	IL-1beta|Il-1b	interleukin 1 beta	0.01	0.453865	26.35
Specific-4098-chr10-254	chr10	127952027	127952427	+	6	/data/home/fongam//data/chipseq/BLRP/lan/BLRP-Srf-zym/peaks.txt	promoter (NM_018860)	NA	-110	NM_018860	67945	Mm.339491	NM_018860		Rpl41	1810055P16Rik|2210411K19Rik	ribosomal protein L41	0.054404	0.483204	26.35
Specific-5750-chr15-154	chr15	62150571	62150971	+	6	/data/home/fongam//data/chipseq/BLRP/lan/BLRP-Srf-zym/peaks.txt	Intergenic	NA	-101654	NR_003523	67552	Mm.4608	NR_003523		H2afy3	4933432H23Rik	H2A histone family, member Y3	0.010526	0.464567	26.35
Specific-16-chr10-195	chr10	33861109	33861509	+	6	/data/home/fongam//data/chipseq/BLRP/lan/BLRP-Srf-zym/peaks.txt	intron (NM_172508, intron 2 of 5)	NA	35658	NM_172508	212898	Mm.34557	NM_172508	ENSMUSG00000039497	Dse	6030499O08|AI480506|B130024B19Rik|Sart2	dermatan sulfate epimerase	0.0125	0.451372	26.35
Specific-1837-chr11-302	chr11	33912028	33912428	+	6	/data/home/fongam//data/chipseq/BLRP/lan/BLRP-Srf-zym/peaks.txt	Intergenic	NA	-34973	NM_010696	16822	Mm.265350	NM_010696	ENSMUSG00000002699	Lcp2	AI323664|BB161688|SLP-76|SLP76|twm	lymphocyte cytosolic protein 2	0.006873	0.455782	26.35
Specific-104-chr11-381	chr11	115846051	115846451	+	6	/data/home/fongam//data/chipseq/BLRP/lan/BLRP-Srf-zym/peaks.txt	promoter (NM_172569)	NA	-161	NM_172569	217331	Mm.297706	NM_172569	ENSMUSG00000020770	Unk	B230379M23Rik|Zc3h5|Zc3hdc5|mKIAA1753	unkempt homolog (Drosophila)	0.055	0.533666	26.35
Specific-7024-chr16-91623850-0	chr16	91623650	91624050	+	6	/data/home/fongam//data/chipseq/ThioMac/new/ThioMac-SRF-noClones/peaks.txt	intron (NM_001110276, intron 1 of 15)	NA	5620	NM_010587	16443	Mm.40546	NM_001110275	ENSMUSG00000022957	Itsn1	AA517634|AA545208|AI316805|AI839402|AI848451|Ehsh1|Ese1|Itsn|Sh3p17	intersectin 1 (SH3 domain protein 1A)	0	0.733333	26.35
Specific-5206-chr12-194	chr12	76367743	76368143	+	5	/data/home/fongam//data/chipseq/BLRP/lan/BLRP-Srf-zym/peaks.txt	Intergenic	NA	-32322	NM_175644	217674	Mm.252250	NM_175644	ENSMUSG00000048982	Gphb5	Zlut1	glycoprotein hormone beta 5	0.0125	0.513716	26.35
Specific-1308-chr5-383	chr5	93510318	93510718	+	5	/data/home/fongam//data/chipseq/BLRP/lan/BLRP-Srf-zym/peaks.txt	promoter (NM_183392)	NA	-119	NM_183392	269113	Mm.275289	NM_183392	ENSMUSG00000034826	Nup54	3110079L04Rik|54kDa	nucleoporin 54	0.0525	0.563591	26.35
Specific-7078-chr11-551	chr11	95482726	95483126	+	5	/data/home/fongam//data/chipseq/BLRP/lan/BLRP-Srf-zym/peaks.txt	promoter (NM_008831)	NA	-121	NM_008831	18673	Mm.263862	NM_008831	ENSMUSG00000038845	Phb	Bap32	prohibitin	0.0525	0.548628	26.35
Specific-3821-chr9-278	chr9	50761290	50761690	+	5	/data/home/fongam//data/chipseq/BLRP/lan/BLRP-Srf-zym/peaks.txt	promoter (NM_178710)	NA	-187	NM_178710	235344	Mm.104932	NM_178710	ENSMUSG00000037112	Sik2	G630080D20Rik|Snf1lk2	salt inducible kinase 2	0.109091	0.702703	26.35
Specific-287-chr6-281	chr6	21899233	21899633	+	5	/data/home/fongam//data/chipseq/BLRP/lan/BLRP-Srf-zym/peaks.txt	promoter (NM_023626)	NA	-183	NM_023626	71777	Mm.39999	NM_023626	ENSMUSG00000029670	Ing3	1300013A07Rik|P47ING3	inhibitor of growth family, member 3	0.072776	0.55914	26.35
Specific-6640-chr2-535	chr2	145551854	145552254	+	5	/data/home/fongam//data/chipseq/BLRP/lan/BLRP-Srf-zym/peaks.txt	exon (NM_028724, exon 9 of 13)	NA	-42628	NM_026425	67877	Mm.442235	NM_001141965	ENSMUSG00000002728	Naa20	1500004D14Rik|2900026I01Rik|AU041458|D2Ertd186e|MGC144325|Nat5	N(alpha)-acetyltransferase 20, NatB catalytic subunit	0.0625	0.63591	26.35
Specific-1621-chr2-455	chr2	61379212	61379612	+	5	/data/home/fongam//data/chipseq/BLRP/lan/BLRP-Srf-zym/peaks.txt	promoter (NM_011529)	NA	-13	NM_011529	21353	Mm.244393	NM_001164071	ENSMUSG00000064289	Tank	C86182|E430026L09Rik|I-TRAF	TRAF family member-associated Nf-kappa B activator	0.015	0.431421	26.35
Specific-5884-chr5-456	chr5	137524164	137524564	+	5	/data/home/fongam//data/chipseq/BLRP/lan/BLRP-Srf-zym/peaks.txt	promoter (NM_027356)	NA	-93	NM_027356	70240	Mm.124666	NM_027356	ENSMUSG00000051502	Ufsp1	2700038N03Rik|D5Ertd655e|MGC107633	UFM1-specific peptidase 1	0.0625	0.623441	26.35
Specific-2489-chr17-221	chr17	27953616	27954016	+	5	/data/home/fongam//data/chipseq/BLRP/lan/BLRP-Srf-zym/peaks.txt	exon (NM_027185, exon 9 of 11)	NA	-6527	NM_011145	19015	Mm.328914	NM_011145	ENSMUSG00000002250	Ppard	NUC-1|NUC1|Nr1c2|PPAR-beta|PPAR-delta|PPAR[b]|PPARdelta|Pparb|Pparb/d	peroxisome proliferator activator receptor delta	0.055901	0.650155	26.35
Specific-4984-chr4-37	chr4	140749725	140750125	+	25	/data/home/fongam//data/chipseq/BLRP/lan/BLRP-Srf-zym/peaks.txt	exon (NM_019763, exon 12 of 16)	NA	33176	NM_009541	22642	Mm.389590	NM_009541	ENSMUSG00000006215	Zbtb17	AA589413|Lp-1|Miz1|Zfp100|mZ13	zinc finger and BTB domain containing 17	0.045	0.553616	26.35
Merge-chr3-84900411-0	chr3	84900211	84900611	+	17	/data/home/fongam//data/chipseq/BLRP/lan/BLRP-Srf-zym/peaks.txt|/data/home/fongam//data/chipseq/ThioMac/new/ThioMac-SRF-noClones/peaks.txt	Intergenic	NA	-1093	NM_001177773	50754	Mm.196475	NM_001177773	ENSMUSG00000028086	Fbxw7	1110001A17Rik|AGO|Cdc4|Fbw7|Fbwd6|Fbx30|Fbxo30|Fbxw6|SEL-10	F-box and WD-40 domain protein 7	0.110714	0.689046	26.35
Specific-1310-chr15-36	chr15	81557267	81557667	+	15	/data/home/fongam//data/chipseq/BLRP/lan/BLRP-Srf-zym/peaks.txt	promoter (NM_001146174)	NA	-293	NM_001146174	19387	Mm.475271	NM_001146174	ENSMUSG00000022391	Rangap1	C79654|Fug1|mKIAA1835	RAN GTPase activating protein 1	0.06079	0.490909	26.35
Specific-5989-chr4-58	chr4	8781081	8781481	+	15	/data/home/fongam//data/chipseq/BLRP/lan/BLRP-Srf-zym/peaks.txt	exon (NM_001081417, exon 29 of 38)	NA	163213	NM_001081417	320790	Mm.138792	NM_001081417	ENSMUSG00000041235	Chd7	A730019I05Rik|Cycn|Cyn|Dz|Edy|Flo|Lda|Mt|Obt|Todo|WBE1|Whi	chromodomain helicase DNA binding protein 7	0.04	0.516209	26.35
Specific-7188-chr4-70	chr4	140411701	140412101	+	13	/data/home/fongam//data/chipseq/BLRP/lan/BLRP-Srf-zym/peaks.txt	promoter (NM_001025608)	NA	-29	NM_174996	213491	Mm.332006	NM_001025608	ENSMUSG00000040842	D4Ertd22e	1110022I03	DNA segment, Chr 4, ERATO Doi 22, expressed	0.075	0.650873	26.35
Specific-2495-chr11-92	chr11	98254906	98255306	+	12	/data/home/fongam//data/chipseq/BLRP/lan/BLRP-Srf-zym/peaks.txt	promoter (NM_025559)	NA	-28	NM_025559	103742	Mm.259614	NM_025559	ENSMUSG00000002580	1810046J19Rik	AI463380|Rdx12	RIKEN cDNA 1810046J19 gene	0.0625	0.598504	26.35
Specific-3740-chr11-97	chr11	17157409	17157809	+	11	/data/home/fongam//data/chipseq/BLRP/lan/BLRP-Srf-zym/peaks.txt	promoter (NM_020558)	NA	-12	NM_020558	57316	Mm.287982	NM_020558	ENSMUSG00000000581	C1d	1110036E10Rik|AI875855|SUN-CoR	C1D nuclear receptor co-repressor	0.103896	0.640777	26.35
Specific-3950-chr6-89	chr6	134795558	134795958	+	10	/data/home/fongam//data/chipseq/BLRP/lan/BLRP-Srf-zym/peaks.txt	promoter (NM_177687)	NA	-134	NM_177687	232430	Mm.267010	NM_177687	ENSMUSG00000032652	Crebl2	AI046348|B230205M03|MGC130380|MGC130381	cAMP responsive element binding protein-like 2	0.06	0.588529	26.35
Specific-4739-chr2-31	chr2	125843349	125843749	+	9	/data/home/fongam//data/chipseq/BLRP/lan/BLRP-Elk4-zym/peaks.txt	promoter (NM_026981)	NA	-33	NM_026981	69185	Mm.29019	NM_026981	ENSMUSG00000023330	Dtwd1	1810033A06Rik	DTW domain containing 1	0.1025	0.685786	26.35
Specific-1697-chr9-106	chr9	122961756	122962156	+	9	/data/home/fongam//data/chipseq/BLRP/lan/BLRP-Srf-zym/peaks.txt	promoter (NM_026917)	NA	27	NM_001081188	66446	Mm.41562	NM_001081188	ENSMUSG00000025785	Exosc7	2610002K22Rik|AV212732|mKIAA0116	exosome component 7	0.1275	0.705736	26.35
Specific-5179-chr8-168	chr8	97080227	97080627	+	7	/data/home/fongam//data/chipseq/BLRP/lan/BLRP-Srf-zym/peaks.txt	Intergenic	NA	12209	NM_013602	17748	Mm.192991	NM_013602	ENSMUSG00000031765	Mt1	MT-I|Mt-1	metallothionein 1	0.032258	0.46875	26.35
Specific-3023-chr5-244	chr5	140901493	140901893	+	7	/data/home/fongam//data/chipseq/BLRP/lan/BLRP-Srf-zym/peaks.txt	promoter (NM_175274)	NA	-188	NM_175274	78339	Mm.28947	NM_175274	ENSMUSG00000036565	Ttyh3	2900029G13Rik|AI414930	tweety homolog 3 (Drosophila)	0.041825	0.564394	26.35
Specific-7107-chr2-259	chr2	153432454	153432854	+	7	/data/home/fongam//data/chipseq/BLRP/lan/BLRP-Srf-zym/peaks.txt	promoter (NM_007896)	NA	-74	NM_007896	13589	Mm.143877	NM_007896	ENSMUSG00000027479	Mapre1	5530600P05Rik|AI462499|AI504412|AW260097|BIM1p|D2Ertd459e|Eb1	microtubule-associated protein, RP/EB family, member 1	0.115183	0.639687	26.35
Specific-4561-chr4-176	chr4	35414666	35415066	+	7	/data/home/fongam//data/chipseq/BLRP/lan/BLRP-Srf-zym/peaks.txt	promoter (NM_001081343)	NA	-99	NM_001081343	73205	Mm.331544	NM_001081343	ENSMUSG00000028300	3110043O21Rik	AI840585	RIKEN cDNA 3110043O21 gene	0.069767	0.590759	26.35
Specific-6626-chr11-295	chr11	19937597	19937997	+	6	/data/home/fongam//data/chipseq/BLRP/lan/BLRP-Srf-zym/peaks.txt	Intergenic	NA	75157	NM_146243	66713	Mm.259045	NM_146243	ENSMUSG00000020152	Actr2	4921510D23Rik|AA409782|Arp2|D6Ertd746e|MGC36604	ARP2 actin-related protein 2 homolog (yeast)	0.009434	0.548589	26.35
Specific-192-chr5-254	chr5	28122264	28122664	+	6	/data/home/fongam//data/chipseq/BLRP/lan/BLRP-Srf-zym/peaks.txt	promoter (NM_018878)	NA	-338	NM_018878	55982	Mm.409895	NM_018878	ENSMUSG00000002221	Paxip1	D5Ertd149e|PTIP	PAX interacting (with transcription-activation domain) protein 1	0.0825	0.63591	26.35
Specific-6982-chr4-255	chr4	131486919	131487319	+	6	/data/home/fongam//data/chipseq/BLRP/lan/BLRP-Srf-zym/peaks.txt	Intergenic	NA	-2787	NM_145393	213541	Mm.460463	NM_145393	ENSMUSG00000040025	Ythdf2	9430020E02Rik|HGRG8|NY-REN-2	YTH domain family 2	0.013514	0.333333	26.35
Specific-617-chr4-260	chr4	132641497	132641897	+	6	/data/home/fongam//data/chipseq/BLRP/lan/BLRP-Srf-zym/peaks.txt	promoter (NM_016981)	NA	-151	NM_016981	20544	Mm.4312	NM_016981	ENSMUSG00000028854	Slc9a1	AW554487|Apnh|Nhe1|swe	solute carrier family 9 (sodium/hydrogen exchanger), member 1	0.068548	0.572	26.35
Specific-6418-chr2-511	chr2	126182928	126183328	+	5	/data/home/fongam//data/chipseq/BLRP/lan/BLRP-Srf-zym/peaks.txt	promoter (NM_001080944)	NA	-134	NM_001080944	241633	Mm.222235	NM_001080944		Atp8b4	A530043E15|Im|MGC161341	ATPase, class I, type 8B, member 4	0.0125	0.476309	26.35
Specific-5771-chr11-619	chr11	119741332	119741732	+	5	/data/home/fongam//data/chipseq/BLRP/lan/BLRP-Srf-zym/peaks.txt	Intergenic	NA	11632	NM_001085498	208092	Mm.306673	XM_126613	ENSMUSG00000025371	Chmp6	2400004G01Rik	chromatin modifying protein 6	0.009434	0.561128	26.35
Merge-chr8-75065817-0	chr8	75065617	75066017	+	49.5	/data/home/fongam//data/chipseq/BLRP/lan/BLRP-Srf-zym/peaks.txt|/data/home/fongam//data/chipseq/ThioMac/new/ThioMac-SRF-noClones/peaks.txt	intron (NM_001001491, intron 1 of 7)	NA	1536	NM_001001491	326618	Mm.295124	NM_001001491	ENSMUSG00000031799	Tpm4	2610528G24Rik	tropomyosin 4	0.013624	0.441734	26.35
Merge-chr16-32109085-0	chr16	32108885	32109285	+	35.5	/data/home/fongam//data/chipseq/BLRP/lan/BLRP-Srf-zym/peaks.txt|/data/home/fongam//data/chipseq/ThioMac/new/ThioMac-SRF-noClones/peaks.txt	Intergenic	NA	9538	NM_001033539	328660	Mm.441006	NM_001033539	ENSMUSG00000075269	Bex6	B020003O03Rik	brain expressed gene 6	0.01	0.572816	26.35
Merge-chr5-38850007-0	chr5	38849807	38850207	+	34.5	/data/home/fongam//data/chipseq/BLRP/lan/BLRP-Srf-zym/peaks.txt|/data/home/fongam//data/chipseq/ThioMac/new/ThioMac-SRF-noClones/peaks.txt	promoter (NM_011715)	NA	-163	NM_011715	22388	Mm.406120	NM_011715	ENSMUSG00000005103	Wdr1	Aip1|D5Wsu185e|rede	WD repeat domain 1	0.126374	0.691257	26.35
Specific-4110-chr2-49	chr2	26267708	26268108	+	20	/data/home/fongam//data/chipseq/BLRP/lan/BLRP-Srf-zym/peaks.txt	promoter (NM_153125)	NA	-683	NM_153125	227648	Mm.206371	NM_153125	ENSMUSG00000026924	Sec16a	AU024582|C230052J16Rik|MGC38812	SEC16 homolog A (S. cerevisiae)	0.065	0.603491	26.35
Specific-6605-chr1-42	chr1	158274003	158274403	+	19	/data/home/fongam//data/chipseq/BLRP/lan/BLRP-Srf-zym/peaks.txt	intron (NM_009230, intron 11 of 15)	NA	36802	NM_009230	20652	Mm.28099	NM_009230	ENSMUSG00000026600	Soat1	8430426K15Rik|ACAT-1|AW550831|Acact|ald	sterol O-acyltransferase 1	0.005	0.491272	26.35
Specific-3996-chr2-58	chr2	160311598	160311998	+	19	/data/home/fongam//data/chipseq/BLRP/lan/BLRP-Srf-zym/peaks.txt	Intergenic	NA	-25540	NM_009408	21969	Mm.217233	NM_009408	ENSMUSG00000070544	Top1	AI467334|D130064I21Rik|Top-1	topoisomerase (DNA) I	0.006993	0.454861	26.35
Specific-2090-chr10-40	chr10	119769136	119769536	+	17	/data/home/fongam//data/chipseq/BLRP/lan/BLRP-Srf-zym/peaks.txt	intron (NM_010441, intron 4 of 4)	NA	81834	NR_030434	791076		NR_030434		Mir763	Mirn763|mir-763|mmu-mir-763	microRNA 763	0.0125	0.483791	26.35
Specific-5564-chr1-50	chr1	92433628	92434028	+	17	/data/home/fongam//data/chipseq/BLRP/lan/BLRP-Srf-zym/peaks.txt	promoter (NM_133805)	NA	-1	NM_133805	108679	Mm.119177	NM_133805	ENSMUSG00000034432	Cops8	9430009J09Rik|AA408242|Csn8|Sgn8	COP9 (constitutive photomorphogenic) homolog, subunit 8 (Arabidopsis thaliana)	0.0975	0.620948	26.35
Specific-1722-chr9-57	chr9	59342789	59343189	+	14	/data/home/fongam//data/chipseq/BLRP/lan/BLRP-Srf-zym/peaks.txt	intron (NM_010421, intron 1 of 13)	NA	5316	NM_010421	15211	Mm.2284	NM_010421	ENSMUSG00000025232	Hexa	Hex-1	hexosaminidase A	0.0125	0.513716	26.35
Merge-chr6-122620209-0	chr6	122620009	122620409	+	9.5	/data/home/fongam//data/chipseq/BLRP/lan/BLRP-Elk4-zym/peaks.txt|/data/home/fongam//data/chipseq/BLRP/lan/BLRP-Srf-zym/peaks.txt	Intergenic	NA	28166	NM_139218	73708	Mm.27982	NM_139218	ENSMUSG00000046323	Dppa3	2410075G02Rik|MGC117617|MGC130308|MGC130309|PCG7|PGC7|Stella	developmental pluripotency-associated 3	0.009346	0.421296	26.35
Specific-5931-chr10-181	chr10	127034875	127035275	+	7	/data/home/fongam//data/chipseq/BLRP/lan/BLRP-Srf-zym/peaks.txt	Intergenic	NA	-10860	NM_009284	20852	Mm.121721	NM_009284	ENSMUSG00000002147	Stat6	-	signal transducer and activator of transcription 6	0.015	0.558603	26.35
Specific-3015-chr14-146	chr14	60502649	60503049	+	6	/data/home/fongam//data/chipseq/BLRP/lan/BLRP-Srf-zym/peaks.txt	intron (NM_025697, intron 2 of 4)	NA	8147	NM_025697	66674	Mm.282706	NM_025697	ENSMUSG00000021930	6330409N04Rik	Clld6	RIKEN cDNA 6330409N04 gene	0.0025	0.433915	26.35
Specific-2627-chr4-406	chr4	134538971	134539371	+	5	/data/home/fongam//data/chipseq/BLRP/lan/BLRP-Srf-zym/peaks.txt	intron (NM_013885, intron 1 of 5)	NA	5665	NM_013885	29876	Mm.473864	NM_013885	ENSMUSG00000037242	Clic4	D0Jmb3|TU-74|mc3s5|mtCLIC	chloride intracellular channel 4 (mitochondrial)	0.0225	0.486284	26.35
Specific-2005-chr11-470	chr11	62037330	62037730	+	5	/data/home/fongam//data/chipseq/BLRP/lan/BLRP-Srf-zym/peaks.txt	exon (NM_001029936, exon 13 of 13)	NA	-27649	NM_007413	11541	Mm.40740	NM_007413	ENSMUSG00000018500	Adora2b	A2BAR|A2BR|A2b|AA2BR|AI480866|AI605384|MGC144574|MGC144575	adenosine A2b receptor	0.0075	0.543641	26.35
Specific-7096-chr2-26	chr2	25154396	25154796	+	33	/data/home/fongam//data/chipseq/BLRP/lan/BLRP-Srf-zym/peaks.txt	promoter (NR_027448)	NA	-16	NR_027448	100272219	Mm.382103	NR_027448		AA543186	-	expressed sequence AA543186	0.1	0.608479	26.35
Specific-4869-chr3-39	chr3	103920182	103920582	+	19	/data/home/fongam//data/chipseq/BLRP/lan/BLRP-Srf-zym/peaks.txt	promoter (NM_010432)	NA	-46	NM_010432	15257	Mm.477324	NM_010432	ENSMUSG00000008730	Hipk1	1110062K04Rik|Myak	homeodomain interacting protein kinase 1	0.10219	0.716364	26.35
Specific-1782-chr3-41	chr3	88015924	88016324	+	17	/data/home/fongam//data/chipseq/BLRP/lan/BLRP-Srf-zym/peaks.txt	promoter (NM_177663)	NA	-2	NM_153562	229503	Mm.296008	NM_153562	ENSMUSG00000004896	BC023814	MGC38548	cDNA sequence BC023814	0.090909	0.637306	26.35
Specific-54-chr8-7	chr8	23876735	23877135	+	13	/data/home/fongam//data/chipseq/BLRP/lan/BLRP-Elk4-zym/peaks.txt	promoter (NM_020560)	NA	50	NM_020560	57312	Mm.289402	NM_020560	ENSMUSG00000031533	Mrps31	1500002D03Rik|AA960481|Imogen38|Imogen44	mitochondrial ribosomal protein S31	0.0525	0.53616	26.35
Specific-6599-chr4-74	chr4	94095071	94095471	+	12	/data/home/fongam//data/chipseq/BLRP/lan/BLRP-Srf-zym/peaks.txt	promoter (NM_172695)	NA	-6	NM_172695	18786	Mm.478340	NM_172695	ENSMUSG00000028577	Plaa	2410007N06|AI536418|AU018445|AW208417|D4Ertd618e|PLA2P|PLAP|Ufd3	phospholipase A2, activating protein	0.115	0.67581	26.35
Specific-6451-chr13-57	chr13	6108589	6108989	+	10	/data/home/fongam//data/chipseq/BLRP/lan/BLRP-Srf-zym/peaks.txt	Intergenic	NA	248054	NM_011803	23849	Mm.275036	NM_011803	ENSMUSG00000000078	Klf6	AI448727|BCD1|C86813|CPBP|Copeb|FM2|FM6|Ierepo1|Ierepo3|R75280|Zf9	Kruppel-like factor 6	0	0.440367	26.35
Specific-420-chr12-155	chr12	106411044	106411444	+	6	/data/home/fongam//data/chipseq/BLRP/lan/BLRP-Srf-zym/peaks.txt	promoter (NM_001029843)	NA	-69	NM_011705	22367	Mm.2981	NM_001029843	ENSMUSG00000021115	Vrk1	51PK	vaccinia related kinase 1	0.0725	0.591022	26.35
Specific-6720-chr1-31	chr1	135910283	135910683	+	22	/data/home/fongam//data/chipseq/BLRP/lan/BLRP-Srf-zym/peaks.txt	Intergenic	NA	-14917	NM_007570	12227	Mm.392646	NM_007570	ENSMUSG00000020423	Btg2	AA959598|APRO1|Pc3|TIS21	B-cell translocation gene 2, anti-proliferative	0.01	0.543641	26.35
Specific-3962-chr1-48	chr1	51422814	51423214	+	17	/data/home/fongam//data/chipseq/BLRP/lan/BLRP-Srf-zym/peaks.txt	promoter (NM_028696)	NA	-70	NM_028696	109019	Mm.196290	NM_028696	ENSMUSG00000026107	Obfc2a	4930434H03Rik|4930442A21Rik|4930488J04Rik|4933440J18Rik|5830411E10Rik|AI852561|Nabp1|Nbp1	oligonucleotide/oligosaccharide-binding fold containing 2A	0.0925	0.660848	26.35
Specific-3184-chr7-127	chr7	92753762	92754162	+	9	/data/home/fongam//data/chipseq/BLRP/lan/BLRP-Srf-zym/peaks.txt	intron (NM_028243, intron 1 of 8)	NA	3517	NM_028243	72461	Mm.389969	NM_028243	ENSMUSG00000061119	Prcp	2510048K03Rik|2610104A14Rik|AI451719|HUMPCP|PCP	prolylcarboxypeptidase (angiotensinase C)	0.0125	0.476309	26.35
Specific-413-chr13-40	chr13	89302488	89302888	+	15	/data/home/fongam//data/chipseq/BLRP/lan/BLRP-Srf-zym/peaks.txt	intron (NM_001037987, intron 1 of 10)	NA	7012	NM_001037987	13612	Mm.125580	NM_001037987	ENSMUSG00000034488	Edil3	Del-1|Del1	EGF-like repeats and discoidin I-like domains 3	0.0275	0.438903	26.35
Specific-7242-chr16-41	chr16	70196591	70196991	+	14	/data/home/fongam//data/chipseq/BLRP/lan/BLRP-Srf-zym/peaks.txt	promoter (NM_028803)	NA	24	NM_028803	74185	Mm.396102	NM_028803	ENSMUSG00000022707	Gbe1	2310045H19Rik|2810426P10Rik|D16Ertd536e	glucan (1,4-alpha-), branching enzyme 1	0.115	0.740648	26.35
Specific-6326-chr11-21	chr11	76404224	76404624	+	30	/data/home/fongam//data/chipseq/BLRP/lan/BLRP-Srf-zym/peaks.txt	Intergenic	NA	-10502	NM_198894	109934	Mm.258939	NM_198018	ENSMUSG00000017631	Abr	6330400K15Rik|AU042359	active BCR-related gene	0.002725	0.501355	26.35
Specific-2382-chr10-67	chr10	76709866	76710266	+	12	/data/home/fongam//data/chipseq/BLRP/lan/BLRP-Srf-zym/peaks.txt	intron (NM_030262, intron 6 of 8)	NA	7050	NM_030262	80294	Mm.203556	NM_030262	ENSMUSG00000020260	Pofut2	2310011G23Rik|AI256847|BC003494|C21orf80|FUT13|MGC25565|MGC6943	protein O-fucosyltransferase 2	0.02069	0.547945	26.35
Specific-5490-chr9-187	chr9	34806281	34806681	+	6	/data/home/fongam//data/chipseq/BLRP/lan/BLRP-Srf-zym/peaks.txt	intron (NM_009178, intron 1 of 10)	NA	-59918	NR_029475	78934	Mm.391688	NR_029475		4930581F22Rik	-	RIKEN cDNA 4930581F22 gene	0.012605	0.452282	26.35
Specific-4260-chr13-302	chr13	113787492	113787892	+	5	/data/home/fongam//data/chipseq/BLRP/lan/BLRP-Srf-zym/peaks.txt	intron (NM_178746, intron 1 of 14)	NA	6048	NM_178746	268706	Mm.397106	NM_178746	ENSMUSG00000047789	Slc38a9	4833412L08Rik|6720411P22Rik|9130023D20Rik|9430067K09Rik|A730092C09	solute carrier family 38, member 9	0.0175	0.448878	26.35
Specific-7216-chr10-92	chr10	30307769	30308169	+	9	/data/home/fongam//data/chipseq/BLRP/lan/BLRP-Srf-zym/peaks.txt	promoter (NM_025798)	NA	-187	NM_025798	66847	Mm.86217	NM_025798	ENSMUSG00000019791	Hint3	0610010I17Rik|AV009015|HINT-4|HINT4	histidine triad nucleotide binding protein 3	0.0725	0.55611	26.35
Specific-6242-chr6-8	chr6	143057247	143057647	+	56	/data/home/fongam//data/chipseq/BLRP/lan/BLRP-Srf-zym/peaks.txt	promoter (NM_001109688)	NA	-118	NM_001109688	74741	Mm.130260	NM_001109688	ENSMUSG00000030279	5730419I09Rik	C030008B15Rik|Kiaa0528	RIKEN cDNA 5730419I09 gene	0.07	0.63591	26.35
Specific-2161-chr19-4	chr19	5688873	5689273	+	45	/data/home/fongam//data/chipseq/BLRP/lan/BLRP-Srf-zym/peaks.txt	promoter (NM_144868)	NA	-58	NM_022012	26403	Mm.185026	NM_022012	ENSMUSG00000004054	Map3k11	2610017K16Rik|Mlk3|PTK1|SPRK	mitogen-activated protein kinase kinase kinase 11	0.045	0.496259	26.35
Specific-4786-chr10-18	chr10	33709010	33709410	+	22	/data/home/fongam//data/chipseq/BLRP/lan/BLRP-Srf-zym/peaks.txt	promoter (NM_025614)	NA	-178	NM_025614	66521	Mm.28528	NM_025614	ENSMUSG00000019782	Rwdd1	0710001K08Rik|2610002D06Rik|2700069A07Rik	RWD domain containing 1	0.1075	0.668329	26.35
Specific-7191-chr6-48	chr6	89246160	89246560	+	14	/data/home/fongam//data/chipseq/BLRP/lan/BLRP-Srf-zym/peaks.txt	Intergenic	NA	-64540	NR_033190	330379	Mm.297741	NM_201356	ENSMUSG00000060416	Gm839	-	predicted gene 839	0.01	0.558603	26.35
Specific-1430-chr13-42	chr13	9872586	9872986	+	14	/data/home/fongam//data/chipseq/BLRP/lan/BLRP-Srf-zym/peaks.txt	Intergenic	NA	-108332	NM_144516	66505	Mm.397307	NM_144516	ENSMUSG00000021156	Zmynd11	2210402G22Rik	zinc finger, MYND domain containing 11	0.004902	0.502439	26.35
Specific-2871-chr8-4	chr8	35576814	35577214	+	59	/data/home/fongam//data/chipseq/BLRP/lan/BLRP-Srf-zym/peaks.txt	promoter (NM_011722)	NA	14	NM_011722	22428	Mm.150373	NM_011722	ENSMUSG00000031516	Dctn6	AU044699|WS-3|p27	dynactin 6	0.0625	0.583541	26.35
