# Supplementary material for: MKL1/2 and ELK4 co-regulate distinct serum response factor (SRF) transcription programs in macrophages
Source: BMC Genomics. 2014 Apr 23;15:301. doi: 10.1186/1471-2164-15-301 (PMC4023608; doi:10.1186/1471-2164-15-301)
Supplement: Additional file 10: Table S7 — Elk4 binding peaks in BLRP-MKL1-BirA stable cells (tag count more than 20). [file 1471-2164-15-301-S10.xlsx]

## Sheet: Elk4 binding peaks
Supplemental Table 7:Elk4 binding peaks in BLRP-MKL1-BirA stable cells (tag count more than 20)
ClusterID	Chr	Start	End	Direction	Peak Score	Focus Ratio	Annotation	Conservation Average (0=low to 1=high conservation)	Distance to TSS	Nearest PromoterID	PromoterID	Nearest Unigene	Nearest Refseq	Nearest Ensembl	Gene Name	Gene Alias	Gene Description	CpG%	GC%	Tag Count in 400 bp (4468280.0 Total, normalization factor = 2.24, effective total = 10000000)
Specific-4764-chr9-8	chr9	3031833	3032233	+	26	/data/home/fongam//data/chipseq/BLRP/lan/BLRP-MKL-zym/peaks.txt	Intergenic	NA	167780	NR_027988	114673	Mm.422774	NR_027988		4930433N12Rik	-	RIKEN cDNA 4930433N12 gene	NA	NA	1148.09
Specific-2585-chr9-9	chr9	3025326	3025726	+	25	/data/home/fongam//data/chipseq/BLRP/lan/BLRP-MKL-zym/peaks.txt	Intergenic	NA	174287	NR_027988	114673	Mm.422774	NR_027988		4930433N12Rik	-	RIKEN cDNA 4930433N12 gene	NA	NA	673.64
Specific-2457-chr9-4	chr9	3032183	3032583	+	32	/data/home/fongam//data/chipseq/BLRP/lan/BLRP-MKL-zym/peaks.txt	Intergenic	NA	167430	NR_027988	114673	Mm.422774	NR_027988		4930433N12Rik	-	RIKEN cDNA 4930433N12 gene	NA	NA	666.92
Specific-6979-chr14-4	chr14	18208715	18209115	+	20	/data/home/fongam//data/chipseq/BLRP/lan/BLRP-MKL-zym/peaks.txt	Intergenic	NA	184368	NM_001024706	432825	Mm.477076	NM_001024706		Gm5458	EG432825	predicted gene 5458	NA	NA	461.03
Specific-2479-chrM-1	chrM	15267	15667	+	290	/data/home/fongam//data/chipseq/BLRP/lan/BLRP-Srf-zym/peaks.txt	NA	NA	NA	NA								0.0025	0.311721	452.08
Specific-5283-chr9-7	chr9	3004620	3005020	+	27	/data/home/fongam//data/chipseq/BLRP/lan/BLRP-MKL-zym/peaks.txt	Intergenic	NA	194993	NR_027988	114673	Mm.422774	NR_027988		4930433N12Rik	-	RIKEN cDNA 4930433N12 gene	NA	NA	407.32
Specific-2458-chr9-5	chr9	3015525	3015925	+	29	/data/home/fongam//data/chipseq/BLRP/lan/BLRP-MKL-zym/peaks.txt	Intergenic	NA	184088	NR_027988	114673	Mm.422774	NR_027988		4930433N12Rik	-	RIKEN cDNA 4930433N12 gene	NA	NA	402.84
Specific-713-chr9-16	chr9	3018786	3019186	+	20	/data/home/fongam//data/chipseq/BLRP/lan/BLRP-MKL-zym/peaks.txt	Intergenic	NA	180827	NR_027988	114673	Mm.422774	NR_027988		4930433N12Rik	-	RIKEN cDNA 4930433N12 gene	NA	NA	346.89
Specific-1970-chr12-2	chr12	75722818	75723218	+	16	/data/home/fongam//data/chipseq/BLRP/lan/BLRP-MKL-zym/peaks.txt	Intergenic	NA	373154	NM_172805	238271	Mm.44465	NM_172805	ENSMUSG00000034402	Kcnh5	Eag2	potassium voltage-gated channel, subfamily H (eag-related), member 5	NA	NA	340.18
Specific-6145-chr9-17	chr9	3027578	3027978	+	20	/data/home/fongam//data/chipseq/BLRP/lan/BLRP-MKL-zym/peaks.txt	Intergenic	NA	172035	NR_027988	114673	Mm.422774	NR_027988		4930433N12Rik	-	RIKEN cDNA 4930433N12 gene	NA	NA	335.7
Specific-4795-chr9-13	chr9	3004323	3004723	+	23	/data/home/fongam//data/chipseq/BLRP/lan/BLRP-MKL-zym/peaks.txt	Intergenic	NA	195290	NR_027988	114673	Mm.422774	NR_027988		4930433N12Rik	-	RIKEN cDNA 4930433N12 gene	NA	NA	308.84
Specific-1207-chr13-3	chr13	77902365	77902765	+	13	/data/home/fongam//data/chipseq/BLRP/lan/BLRP-MKL-zym/peaks.txt	intron (NM_001145676, intron 19 of 19)	NA	-269672	NM_001163420	68675	Mm.343005	XM_193728	ENSMUSG00000064138	Fam172a	1110033M05Rik|2610318O14Rik|53-E6|9430037D06Rik|AF064782|pEN87	family with sequence similarity 172, member A	0	0.331797	299.89
Specific-7142-chrM-5	chrM	14512	14912	+	9	/data/home/fongam//data/chipseq/BLRP/lan/BLRP-MKL-zym/peaks.txt	NA	NA	NA	NA								0.02	0.416459	293.18
Specific-6391-chr6-1	chr6	103614736	103615136	+	14	/data/home/fongam//data/chipseq/BLRP/lan/BLRP-MKL-zym/peaks.txt	intron (NM_007697, intron 4 of 26)	NA	138287	NM_007697	12661	Mm.251288	NM_007697	ENSMUSG00000030077	Chl1	A530023M13Rik|AI465420|CALL|LICAM2	cell adhesion molecule with homology to L1CAM	0.006623	0.281046	290.94
Specific-3947-chr18-2	chr18	56064757	56065157	+	17	/data/home/fongam//data/chipseq/BLRP/lan/BLRP-MKL-zym/peaks.txt	Intergenic	NA	-492544	NM_026240	107022	Mm.24356	NM_026240	ENSMUSG00000001700	Gramd3	9030613F08Rik|9130427A09Rik|AW061306|NS3TP2	GRAM domain containing 3	0.017937	0.426667	277.51
Merge-chrM-11136-0	chrM	10936	11336	+	144.5	/data/home/fongam//data/chipseq/BLRP/lan/BLRP-MKL-zym/peaks.txt|/data/home/fongam//data/chipseq/BLRP/lan/BLRP-Srf-zym/peaks.txt	NA	NA	NA	NA								0.0175	0.401496	264.08
Specific-7240-chr11-3	chr11	3001072	3001472	+	16	/data/home/fongam//data/chipseq/BLRP/lan/BLRP-MKL-zym/peaks.txt	Intergenic	NA	-22752	NR_003517	236604	Mm.247625	XM_001471470		Pisd-ps1	-	phosphatidylserine decarboxylase, pseudogene 1	NA	NA	259.61
Merge-chrM-16081-0	chrM	15881	16281	+	118	/data/home/fongam//data/chipseq/BLRP/lan/BLRP-MKL-zym/peaks.txt|/data/home/fongam//data/chipseq/BLRP/lan/BLRP-Srf-zym/peaks.txt	NA	NA	NA	NA								0.0125	0.36409	259.61
Specific-217-chr9-11	chr9	3026946	3027346	+	24	/data/home/fongam//data/chipseq/BLRP/lan/BLRP-MKL-zym/peaks.txt	Intergenic	NA	172667	NR_027988	114673	Mm.422774	NR_027988		4930433N12Rik	-	RIKEN cDNA 4930433N12 gene	NA	NA	255.13
Merge-chr11-107600589-0	chr11	107600389	107600789	+	44	/data/home/fongam//data/chipseq/BLRP/lan/BLRP-Elk4-notx/peaks.txt|/data/home/fongam//data/chipseq/BLRP/lan/BLRP-Elk4-zym/peaks.txt	intron (NM_019431, intron 1 of 3)	NA	9965	NM_019431	54377	Mm.103724	NM_019431	ENSMUSG00000020723	Cacng4	AI413107|AW491861	calcium channel, voltage-dependent, gamma subunit 4	0	0.5	252.89
Specific-1540-chrM-6	chrM	3415	3815	+	8	/data/home/fongam//data/chipseq/BLRP/lan/BLRP-MKL-zym/peaks.txt	NA	NA	NA	NA								0.016854	0.333333	228.28
Specific-7238-chr9-15	chr9	3016710	3017110	+	20	/data/home/fongam//data/chipseq/BLRP/lan/BLRP-MKL-zym/peaks.txt	Intergenic	NA	182903	NR_027988	114673	Mm.422774	NR_027988		4930433N12Rik	-	RIKEN cDNA 4930433N12 gene	NA	NA	194.71
Specific-2978-chrM-8	chrM	5627	6027	+	7	/data/home/fongam//data/chipseq/BLRP/lan/BLRP-MKL-zym/peaks.txt	NA	NA	NA	NA								0.015	0.436409	161.14
Merge-chr12-86375204-0	chr12	86375004	86375404	+	51.5	/data/home/fongam//data/chipseq/BLRP/lan/BLRP-Elk4-notx/peaks.txt|/data/home/fongam//data/chipseq/BLRP/lan/BLRP-Elk4-zym/peaks.txt|/data/home/fongam//data/chipseq/BLRP/lan/BLRP-Srf-zym/peaks.txt|/data/home/fongam//data/chipseq/ThioMac/new/ThioMac-SRF-noClones/peaks.txt	Intergenic	NA	12200	NM_010234	14281	Mm.246513	NM_010234	ENSMUSG00000021250	Fos	D12Rfj1|c-fos	FBJ osteosarcoma oncogene	0.080332	0.677686	149.95
Merge-chr4-140412025-0	chr4	140411825	140412225	+	34.5	/data/home/fongam//data/chipseq/BLRP/lan/BLRP-Elk4-notx/peaks.txt|/data/home/fongam//data/chipseq/BLRP/lan/BLRP-Elk4-zym/peaks.txt	promoter (NM_001025608)	NA	-153	NM_174996	213491	Mm.332006	NM_001025608	ENSMUSG00000040842	D4Ertd22e	1110022I03	DNA segment, Chr 4, ERATO Doi 22, expressed	0.055	0.53616	138.76
Merge-chr11-103083719-0	chr11	103083519	103083919	+	68	/data/home/fongam//data/chipseq/BLRP/lan/BLRP-Elk4-notx/peaks.txt|/data/home/fongam//data/chipseq/BLRP/lan/BLRP-Elk4-zym/peaks.txt|/data/home/fongam//data/chipseq/BLRP/lan/BLRP-Srf-zym/peaks.txt|/data/home/fongam//data/chipseq/ThioMac/new/ThioMac-SRF-noClones/peaks.txt	promoter (NM_016896)	NA	-228	NM_016896	53859	Mm.158981	NM_016896	ENSMUSG00000020941	Map3k14	Nik|aly	mitogen-activated protein kinase kinase kinase 14	0.069061	0.586777	138.76
Merge-chr7-44865709-0	chr7	44865509	44865909	+	49.5	/data/home/fongam//data/chipseq/BLRP/lan/BLRP-Elk4-notx/peaks.txt|/data/home/fongam//data/chipseq/BLRP/lan/BLRP-Elk4-zym/peaks.txt|/data/home/fongam//data/chipseq/BLRP/lan/BLRP-Srf-zym/peaks.txt|/data/home/fongam//data/chipseq/ThioMac/new/ThioMac-SRF-noClones/peaks.txt	promoter (NM_016849)	NA	7	NM_016849	54131	Mm.3960	NM_016849	ENSMUSG00000003184	Irf3	C920001K05Rik|IRF-3|MGC91046	interferon regulatory factor 3	0.065	0.518703	136.52
Specific-7188-chr4-70	chr4	140411701	140412101	+	13	/data/home/fongam//data/chipseq/BLRP/lan/BLRP-Srf-zym/peaks.txt	promoter (NM_001025608)	NA	-29	NM_174996	213491	Mm.332006	NM_001025608	ENSMUSG00000040842	D4Ertd22e	1110022I03	DNA segment, Chr 4, ERATO Doi 22, expressed	0.075	0.650873	134.28
Merge-chr4-69896916-0	chr4	69896716	69897116	+	32	/data/home/fongam//data/chipseq/BLRP/lan/BLRP-Elk4-notx/peaks.txt|/data/home/fongam//data/chipseq/BLRP/lan/BLRP-Elk4-zym/peaks.txt	promoter (NM_145990)	NA	-188	NM_145990	214444	Mm.379344	NM_145990	ENSMUSG00000039298	Cdk5rap2	2900018K03Rik|MGC38528|mKIAA1633	CDK5 regulatory subunit associated protein 2	0.0775	0.578554	134.28
Specific-1441-chr11-16	chr11	24999979	25000379	+	7	/data/home/fongam//data/chipseq/BLRP/lan/BLRP-MKL-zym/peaks.txt	Intergenic	NA	-369457	NR_033491	100038617	Mm.387376	NR_033491		Gm10466	ENSMUSG00000073103	predicted gene 10466	0.004545	0.40991	132.04
Specific-3174-chr9-41	chr9	102630263	102630663	+	5	/data/home/fongam//data/chipseq/BLRP/lan/BLRP-MKL-zym/peaks.txt	Intergenic	NA	32665	NR_033301	434510	Mm.387937	NM_001034892	ENSMUSG00000074116	Gm5627	EG434510	predicted gene 5627	0	0.350877	132.04
Merge-chr2-136583575-0	chr2	136583375	136583775	+	37	/data/home/fongam//data/chipseq/BLRP/lan/BLRP-Elk4-notx/peaks.txt|/data/home/fongam//data/chipseq/BLRP/lan/BLRP-Elk4-zym/peaks.txt	promoter (NM_001141946)	NA	-129	NM_028834	74243	Mm.330612	NM_001038641	ENSMUSG00000027281	2210009G21Rik	2410004I22Rik|C85661	RIKEN cDNA 2210009G21 gene	0.0475	0.473815	132.04
Specific-667-chr11-5	chr11	3000262	3000662	+	11	/data/home/fongam//data/chipseq/BLRP/lan/BLRP-MKL-zym/peaks.txt	Intergenic	NA	-23562	NR_003517	236604	Mm.247625	XM_001471470		Pisd-ps1	-	phosphatidylserine decarboxylase, pseudogene 1	NA	NA	127.57
Merge-chr11-95126469-0	chr11	95126269	95126669	+	30	/data/home/fongam//data/chipseq/BLRP/lan/BLRP-Elk4-notx/peaks.txt|/data/home/fongam//data/chipseq/BLRP/lan/BLRP-Elk4-zym/peaks.txt	promoter (NM_177619)	NA	-178	NM_177619	217127	Mm.205400	NM_177619	ENSMUSG00000038909	Myst2	Hbo1|Hboa|KAT7|MGC56758	MYST histone acetyltransferase 2	0.05	0.513716	125.33
Specific-6309-chrX-3	chrX	71908538	71908938	+	9	/data/home/fongam//data/chipseq/BLRP/lan/BLRP-MKL-zym/peaks.txt	Intergenic	NA	-77814	NM_175122	67790	Mm.45148	NM_175122	ENSMUSG00000031202	Rab39b	6330580M05Rik	RAB39B, member RAS oncogene family	NA	NA	123.09
Specific-2761-chrX-102389605-0	chrX	102389405	102389805	+	14	/data/home/fongam//data/chipseq/ThioMac/new/ThioMac-SRF-noClones/peaks.txt	promoter (NM_008828)	NA	-238	NM_008828	18655	Mm.336205	NM_008828	ENSMUSG00000062070	Pgk1	MGC118097|Pgk-1	phosphoglycerate kinase 1	0.062972	0.605528	120.85
Specific-4900-chrX-2	chrX	138729216	138729616	+	10	/data/home/fongam//data/chipseq/BLRP/lan/BLRP-MKL-zym/peaks.txt	Intergenic	NA	-88786	NM_001114385	83453	Mm.479282	NM_001114385	ENSMUSG00000031283	Chrdl1	BB139951|CHL|CHL1|Nrln1|VOPT	chordin-like 1	0	0.276243	120.85
Merge-chr8-87554181-0	chr8	87553981	87554381	+	51	/data/home/fongam//data/chipseq/BLRP/lan/BLRP-Elk4-notx/peaks.txt|/data/home/fongam//data/chipseq/BLRP/lan/BLRP-Elk4-zym/peaks.txt|/data/home/fongam//data/chipseq/BLRP/lan/BLRP-Srf-zym/peaks.txt|/data/home/fongam//data/chipseq/ThioMac/new/ThioMac-SRF-noClones/peaks.txt	Intergenic	NA	-1224	NM_010499	15936	Mm.399	NM_010499	ENSMUSG00000053560	Ier2	AI317238|Ch1|Pip92	immediate early response 2	0.0575	0.558603	120.85
Merge-chr11-120434965-0	chr11	120434765	120435165	+	37.5	/data/home/fongam//data/chipseq/BLRP/lan/BLRP-MKL-zym/peaks.txt|/data/home/fongam//data/chipseq/BLRP/lan/BLRP-Srf-zym/peaks.txt	promoter (NM_024229)	NA	-985	NM_024229	68671	Mm.21439	NM_024229	ENSMUSG00000025137	Pcyt2	1110033E03Rik|ET	phosphate cytidylyltransferase 2, ethanolamine	0.0375	0.578554	114.14
Specific-110-chrM-17	chrM	5988	6388	+	5	/data/home/fongam//data/chipseq/BLRP/lan/BLRP-MKL-zym/peaks.txt	NA	NA	NA	NA								0.0175	0.399002	114.14
Specific-3132-chrX-4	chrX	71920367	71920767	+	8	/data/home/fongam//data/chipseq/BLRP/lan/BLRP-MKL-zym/peaks.txt	Intergenic	NA	-89643	NM_175122	67790	Mm.45148	NM_175122	ENSMUSG00000031202	Rab39b	6330580M05Rik	RAB39B, member RAS oncogene family	NA	NA	109.66
Specific-6092-chr18-3005929-0	chr18	3005729	3006129	+	13	/data/home/fongam//data/chipseq/ThioMac/new/ThioMac-SRF-noClones/peaks.txt	Intergenic	NA	117483	NM_001167539	100312476		NM_001167539		Vmn1r238	-	vomeronasal 1 receptor Vmn1r238	0	0.396825	102.95
Merge-chr4-140454211-0	chr4	140454011	140454411	+	20.67	/data/home/fongam//data/chipseq/BLRP/lan/BLRP-Elk4-notx/peaks.txt|/data/home/fongam//data/chipseq/BLRP/lan/BLRP-Elk4-zym/peaks.txt|/data/home/fongam//data/chipseq/BLRP/lan/BLRP-Srf-zym/peaks.txt	intron (NM_172518, intron 4 of 9)	NA	-31821	NM_001081174	76166	Mm.458647	NM_001081174	ENSMUSG00000073733	6330545A04Rik	Gm723	RIKEN cDNA 6330545A04 gene	0.015707	0.390625	100.71
Specific-7066-chr10-1	chr10	21832183	21832583	+	6	/data/home/fongam//data/chipseq/BLRP/lan/BLRP-MKL-zym/peaks.txt	Intergenic	NA	-15642	NM_009016	19368	Mm.458004	NM_009016		Raet1a	RAE-1alpha|Rae1alpha|Raet1	retinoic acid early transcript 1, alpha	0.014535	0.417391	98.47
Merge-chr14-68810047-0	chr14	68809847	68810247	+	63.75	/data/home/fongam//data/chipseq/BLRP/lan/BLRP-Elk4-notx/peaks.txt|/data/home/fongam//data/chipseq/BLRP/lan/BLRP-Elk4-zym/peaks.txt|/data/home/fongam//data/chipseq/BLRP/lan/BLRP-Srf-zym/peaks.txt|/data/home/fongam//data/chipseq/ThioMac/new/ThioMac-SRF-noClones/peaks.txt	Intergenic	NA	-2478	NM_018781	13655	Mm.440893	NM_018781	ENSMUSG00000033730	Egr3	MGC124006|MGC124009|Pilot	early growth response 3	0.08	0.670823	96.23
Specific-5440-chr12-5	chr12	67978285	67978685	+	9	/data/home/fongam//data/chipseq/BLRP/lan/BLRP-MKL-zym/peaks.txt	intron (NM_207010, intron 1 of 15)	NA	161323	NM_207010	320772	Mm.341609	NM_207010	ENSMUSG00000034912	Mdga2	6720489L24Rik|9330209L04Rik|Mamdc1	MAM domain containing glycosylphosphatidylinositol anchor 2	0.02439	0.459677	94
Specific-4703-chr7-6	chr7	34548642	34549042	+	6	/data/home/fongam//data/chipseq/BLRP/lan/BLRP-MKL-zym/peaks.txt	Intergenic	NA	-27371	NM_175140	68947	Mm.29380	NM_175140	ENSMUSG00000060402	Chst8	1500011J21Rik|AI426009	carbohydrate (N-acetylgalactosamine 4-0) sulfotransferase 8	0	0.491525	94
Merge-chr15-59452510-0	chr15	59452310	59452710	+	22	/data/home/fongam//data/chipseq/BLRP/lan/BLRP-Elk4-notx/peaks.txt|/data/home/fongam//data/chipseq/BLRP/lan/BLRP-Elk4-zym/peaks.txt|/data/home/fongam//data/chipseq/BLRP/lan/BLRP-Srf-zym/peaks.txt|/data/home/fongam//data/chipseq/ThioMac/new/ThioMac-SRF-noClones/peaks.txt	Intergenic	NA	-25825	NM_144549	211770	Mm.40298	NM_144549	ENSMUSG00000032501	Trib1	A530090O15Rik|TRB-1|Trb1	tribbles homolog 1 (Drosophila)	0.013289	0.419142	89.52
Merge-chr13-42339637-0	chr13	42339437	42339837	+	28.25	/data/home/fongam//data/chipseq/BLRP/lan/BLRP-Elk4-notx/peaks.txt|/data/home/fongam//data/chipseq/BLRP/lan/BLRP-Elk4-zym/peaks.txt|/data/home/fongam//data/chipseq/BLRP/lan/BLRP-Srf-zym/peaks.txt|/data/home/fongam//data/chipseq/ThioMac/new/ThioMac-SRF-noClones/peaks.txt	Intergenic	NA	27395	NM_010104	13614	Mm.14543	NM_010104	ENSMUSG00000021367	Edn1	ET-1|preproET	endothelin 1	0.005	0.491272	87.28
Merge-chr18-34987103-0	chr18	34986903	34987303	+	73	/data/home/fongam//data/chipseq/BLRP/lan/BLRP-Elk4-zym/peaks.txt|/data/home/fongam//data/chipseq/BLRP/lan/BLRP-Srf-zym/peaks.txt|/data/home/fongam//data/chipseq/ThioMac/new/ThioMac-SRF-noClones/peaks.txt	promoter (NM_007913)	NA	-78	NM_007913	13653	Mm.181959	NM_007913	ENSMUSG00000038418	Egr1	A530045N19Rik|ETR103|Egr-1|Krox-1|Krox-24|Krox24|NGF1-A|NGFI-A|NGFIA|TIS8|Zenk|Zfp-6|Zif268|egr	early growth response 1	0.075163	0.641694	87.28
Merge-chr7-121498680-0	chr7	121498480	121498880	+	19.67	/data/home/fongam//data/chipseq/BLRP/lan/BLRP-Elk4-notx/peaks.txt|/data/home/fongam//data/chipseq/BLRP/lan/BLRP-Elk4-zym/peaks.txt|/data/home/fongam//data/chipseq/BLRP/lan/BLRP-Srf-zym/peaks.txt	promoter (NM_001033173)	NA	-279	NM_001033173	76179	Mm.122538	XM_357781		Usp31	6330567E21Rik|mKIAA1203	ubiquitin specific peptidase 31	0.08	0.613466	82.81
Merge-chr4-140716726-0	chr4	140716526	140716926	+	45.67	/data/home/fongam//data/chipseq/BLRP/lan/BLRP-Elk4-notx/peaks.txt|/data/home/fongam//data/chipseq/BLRP/lan/BLRP-Elk4-zym/peaks.txt|/data/home/fongam//data/chipseq/BLRP/lan/BLRP-Srf-zym/peaks.txt	promoter (NM_009541)	NA	-23	NM_009541	22642	Mm.389590	NM_009541	ENSMUSG00000006215	Zbtb17	AA589413|Lp-1|Miz1|Zfp100|mZ13	zinc finger and BTB domain containing 17	0.112179	0.680511	80.57
Merge-chr14-30018502-0	chr14	30018302	30018702	+	20.75	/data/home/fongam//data/chipseq/BLRP/lan/BLRP-Elk4-notx/peaks.txt|/data/home/fongam//data/chipseq/BLRP/lan/BLRP-Elk4-zym/peaks.txt|/data/home/fongam//data/chipseq/BLRP/lan/BLRP-Srf-zym/peaks.txt|/data/home/fongam//data/chipseq/ThioMac/new/ThioMac-SRF-noClones/peaks.txt	intron (NM_022656, intron 7 of 20)	NA	17333	NM_022656	64652	Mm.298728	NM_022656	ENSMUSG00000021910	Nisch	1200007D05Rik|3202002H23Rik|AW494485|I-1	nischarin	0.01	0.461347	80.57
Specific-1475-chr14-5	chr14	103222468	103222868	+	7	/data/home/fongam//data/chipseq/BLRP/lan/BLRP-MKL-zym/peaks.txt	Intergenic	NA	131010	NM_011143	18996	Mm.246550	NM_011143	ENSMUSG00000048349	Pou4f1	Brn-3|Brn-3.0|Brn3|Brn3.0|Brn3a|E130119J07Rik	POU domain, class 4, transcription factor 1	NA	NA	78.33
Specific-3267-chr8-3	chr8	101771490	101771890	+	7	/data/home/fongam//data/chipseq/BLRP/lan/BLRP-MKL-zym/peaks.txt	Intergenic	NA	533896	NM_007667	12564	Mm.441131	NM_001039154	ENSMUSG00000036510	Cdh8	AI851472|cad8	cadherin 8	0.005	0.346633	78.33
Merge-chr1-173165950-0	chr1	173165750	173166150	+	24	/data/home/fongam//data/chipseq/BLRP/lan/BLRP-Elk4-notx/peaks.txt|/data/home/fongam//data/chipseq/BLRP/lan/BLRP-Elk4-zym/peaks.txt	NA	NA	130	NM_011615	21945	Mm.270139	NM_001128609	ENSMUSG00000013973	Dedd	CASP8IP1|DEFT|Dedpro1|FLDED1|KE05	death effector domain-containing	0.076923	0.661202	78.33
Specific-5012-chr18-2	chr18	34986609	34987009	+	44	/data/home/fongam//data/chipseq/BLRP/lan/BLRP-Elk4-notx/peaks.txt	promoter (NM_007913)	NA	-372	NM_007913	13653	Mm.181959	NM_007913	ENSMUSG00000038418	Egr1	A530045N19Rik|ETR103|Egr-1|Krox-1|Krox-24|Krox24|NGF1-A|NGFI-A|NGFIA|TIS8|Zenk|Zfp-6|Zif268|egr	early growth response 1	0.0975	0.713217	73.85
Merge-chr11-101972484-0	chr11	101972284	101972684	+	17	/data/home/fongam//data/chipseq/BLRP/lan/BLRP-Elk4-notx/peaks.txt|/data/home/fongam//data/chipseq/BLRP/lan/BLRP-Elk4-zym/peaks.txt|/data/home/fongam//data/chipseq/BLRP/lan/BLRP-Srf-zym/peaks.txt	promoter (NM_029649)	NA	13	NM_029649	76547	Mm.46529	NM_029649	ENSMUSG00000020921	Tmem101	2610511E22Rik	transmembrane protein 101	0.057935	0.545226	73.85
Merge-chr10-79072498-0	chr10	79072298	79072698	+	23	/data/home/fongam//data/chipseq/BLRP/lan/BLRP-Elk4-notx/peaks.txt|/data/home/fongam//data/chipseq/BLRP/lan/BLRP-Elk4-zym/peaks.txt	promoter (NM_148934)	NA	-41	NM_148934	110012	Mm.22623	NM_148934	ENSMUSG00000020308	Gm16517	AV005629|Gtrgeo22|PGs1	predicted gene, Gm16517	0.0775	0.605985	73.85
Specific-5671-chr1-3	chr1	33935372	33935772	+	6	/data/home/fongam//data/chipseq/BLRP/lan/BLRP-MKL-zym/peaks.txt	Intergenic	NA	-20799	NM_133833	13518	Mm.478284	NM_133833	ENSMUSG00000026131	Dst	2310001O04Rik|A830042E19Rik|AW554249|BP230|BPAG1-n|Bpag|Bpag1|Macf2|ah|athetoid|dt|mKIAA0728|nmf203|nmf339	dystonin	0.0125	0.438903	69.38
Merge-chr9-20402103-0	chr9	20401903	20402303	+	16	/data/home/fongam//data/chipseq/BLRP/lan/BLRP-Elk4-notx/peaks.txt|/data/home/fongam//data/chipseq/BLRP/lan/BLRP-Elk4-zym/peaks.txt	promoter (NM_023371)	NA	-429	NM_023371	23988	Mm.7906	NM_023371	ENSMUSG00000032171	Pin1	0610025L01Rik|D9Bwg1161e	protein (peptidyl-prolyl cis/trans isomerase) NIMA-interacting 1	0.0375	0.491272	69.38
Merge-chr11-22566144-0	chr11	22565944	22566344	+	19.67	/data/home/fongam//data/chipseq/BLRP/lan/BLRP-Elk4-notx/peaks.txt|/data/home/fongam//data/chipseq/BLRP/lan/BLRP-Elk4-zym/peaks.txt|/data/home/fongam//data/chipseq/BLRP/lan/BLRP-Srf-zym/peaks.txt	Intergenic	NA	153858	NM_153596	103765	Mm.221274	NM_153596	ENSMUSG00000049904	Tmem17	AI503894|AW049890|MGC40971	transmembrane protein 17	0.012903	0.456592	69.38
Merge-chr14-25368232-0	chr14	25368032	25368432	+	23.5	/data/home/fongam//data/chipseq/BLRP/lan/BLRP-Elk4-notx/peaks.txt|/data/home/fongam//data/chipseq/BLRP/lan/BLRP-Elk4-zym/peaks.txt	Intergenic	NA	-1308	NM_032008	83997	Mm.36769	NM_032008	ENSMUSG00000021870	Slmap	D330001L02Rik|KIAA1601|Slap|mKIAA1601	sarcolemma associated protein	0.045	0.506234	69.38
Merge-chr15-74421425-0	chr15	74421225	74421625	+	31	/data/home/fongam//data/chipseq/BLRP/lan/BLRP-Elk4-notx/peaks.txt|/data/home/fongam//data/chipseq/BLRP/lan/BLRP-Elk4-zym/peaks.txt|/data/home/fongam//data/chipseq/BLRP/lan/BLRP-Srf-zym/peaks.txt	Intergenic	NA	42148	NM_001177437	69439	Mm.263708	XM_128161	ENSMUSG00000022603	1700016M24Rik	MGC132932	RIKEN cDNA 1700016M24 gene	0.0275	0.55611	67.14
Merge-chr12-86362714-0	chr12	86362514	86362914	+	21.75	/data/home/fongam//data/chipseq/BLRP/lan/BLRP-Elk4-notx/peaks.txt|/data/home/fongam//data/chipseq/BLRP/lan/BLRP-Elk4-zym/peaks.txt|/data/home/fongam//data/chipseq/BLRP/lan/BLRP-Srf-zym/peaks.txt|/data/home/fongam//data/chipseq/ThioMac/new/ThioMac-SRF-noClones/peaks.txt	promoter (NM_010234)	NA	-290	NM_010234	14281	Mm.246513	NM_010234	ENSMUSG00000021250	Fos	D12Rfj1|c-fos	FBJ osteosarcoma oncogene	0.065	0.620948	67.14
Merge-chr11-86361123-0	chr11	86360923	86361323	+	16.5	/data/home/fongam//data/chipseq/BLRP/lan/BLRP-Elk4-notx/peaks.txt|/data/home/fongam//data/chipseq/BLRP/lan/BLRP-Elk4-zym/peaks.txt	promoter (NM_001114334)	NA	-80	NM_019756	56427	Mm.383207	NM_019756	ENSMUSG00000020513	Tubd1	4930550G19Rik|Tubd	tubulin, delta 1	0.0675	0.538653	67.14
Merge-chr18-35013518-0	chr18	35013318	35013718	+	29.75	/data/home/fongam//data/chipseq/BLRP/lan/BLRP-Elk4-notx/peaks.txt|/data/home/fongam//data/chipseq/BLRP/lan/BLRP-Elk4-zym/peaks.txt|/data/home/fongam//data/chipseq/BLRP/lan/BLRP-Srf-zym/peaks.txt|/data/home/fongam//data/chipseq/ThioMac/new/ThioMac-SRF-noClones/peaks.txt	Intergenic	NA	26337	NM_007913	13653	Mm.181959	NM_007913	ENSMUSG00000038418	Egr1	A530045N19Rik|ETR103|Egr-1|Krox-1|Krox-24|Krox24|NGF1-A|NGFI-A|NGFIA|TIS8|Zenk|Zfp-6|Zif268|egr	early growth response 1	0.090615	0.66881	67.14
Merge-chr10-94753866-0	chr10	94753666	94754066	+	19	/data/home/fongam//data/chipseq/BLRP/lan/BLRP-Elk4-notx/peaks.txt|/data/home/fongam//data/chipseq/BLRP/lan/BLRP-Elk4-zym/peaks.txt	promoter (NM_009950)	NA	-81	NM_009950	12905	Mm.473739	NM_009950	ENSMUSG00000045867	Cradd	RAIDD	CASP2 and RIPK1 domain containing adaptor with death domain	0.032727	0.427536	67.14
Merge-chr4-135389279-0	chr4	135389079	135389479	+	21	/data/home/fongam//data/chipseq/BLRP/lan/BLRP-Elk4-notx/peaks.txt|/data/home/fongam//data/chipseq/BLRP/lan/BLRP-Elk4-zym/peaks.txt|/data/home/fongam//data/chipseq/BLRP/lan/BLRP-MKL-zym/peaks.txt|/data/home/fongam//data/chipseq/BLRP/lan/BLRP-Srf-zym/peaks.txt|/data/home/fongam//data/chipseq/ThioMac/new/ThioMac-SRF-noClones/peaks.txt	Intergenic	NA	-26619	NM_008321	15903	Mm.110	NM_008321	ENSMUSG00000007872	Id3	Hlh462|Idb3|bHLHb25	inhibitor of DNA binding 3	0.03	0.566085	64.9
Specific-3781-chr19-23424657-0	chr19	23424457	23424857	+	14	/data/home/fongam//data/chipseq/ThioMac/new/ThioMac-SRF-noClones/peaks.txt	intron (NM_174857, intron 7 of 13)	NA	-83683	NM_153808	226026	Mm.23267	NM_153808	ENSMUSG00000024943	Smc5	MGC30442|MGC7569|SMC-5|Smc5l1|mKIAA0594	structural maintenance of chromosomes 5	0.017544	0.465217	64.9
Merge-chr4-140485977-0	chr4	140485777	140486177	+	13.33	/data/home/fongam//data/chipseq/BLRP/lan/BLRP-Elk4-notx/peaks.txt|/data/home/fongam//data/chipseq/BLRP/lan/BLRP-Elk4-zym/peaks.txt|/data/home/fongam//data/chipseq/BLRP/lan/BLRP-Srf-zym/peaks.txt	promoter (NM_001081174)	NA	-55	NM_001081174	76166	Mm.458647	NM_001081174	ENSMUSG00000073733	6330545A04Rik	Gm723	RIKEN cDNA 6330545A04 gene	0.0425	0.503741	62.66
Merge-chr14-53572278-0	chr14	53572078	53572478	+	17	/data/home/fongam//data/chipseq/BLRP/lan/BLRP-Elk4-notx/peaks.txt|/data/home/fongam//data/chipseq/BLRP/lan/BLRP-Elk4-zym/peaks.txt	promoter (NM_011186)	NA	-78	NM_011186	19173	Mm.8911	NM_011186	ENSMUSG00000022193	Psmb5	MGC118075	proteasome (prosome, macropain) subunit, beta type 5	0.0625	0.533666	62.66
Merge-chr10-82383415-0	chr10	82383215	82383615	+	53	/data/home/fongam//data/chipseq/BLRP/lan/BLRP-Elk4-notx/peaks.txt|/data/home/fongam//data/chipseq/BLRP/lan/BLRP-Elk4-zym/peaks.txt|/data/home/fongam//data/chipseq/BLRP/lan/BLRP-Srf-zym/peaks.txt|/data/home/fongam//data/chipseq/ThioMac/new/ThioMac-SRF-noClones/peaks.txt	Intergenic	NA	-31881	NM_021439	58250	Mm.360747	NM_021439	ENSMUSG00000034612	Chst11	1110020P09Rik|C4ST|C4ST-1|C4ST1|C4s	carbohydrate sulfotransferase 11	0	0.540984	60.43
Merge-chr17-56294990-0	chr17	56294790	56295190	+	16.75	/data/home/fongam//data/chipseq/BLRP/lan/BLRP-Elk4-notx/peaks.txt|/data/home/fongam//data/chipseq/BLRP/lan/BLRP-Elk4-zym/peaks.txt|/data/home/fongam//data/chipseq/BLRP/lan/BLRP-Srf-zym/peaks.txt|/data/home/fongam//data/chipseq/ThioMac/new/ThioMac-SRF-noClones/peaks.txt	promoter (NM_153152)	NA	-100	NM_153152	224904	Mm.34002	NM_153152	ENSMUSG00000049760	2410015M20Rik	QIL1	RIKEN cDNA 2410015M20 gene	0.0775	0.57606	60.43
Merge-chr3-142332219-0	chr3	142332019	142332419	+	31.25	/data/home/fongam//data/chipseq/BLRP/lan/BLRP-Elk4-notx/peaks.txt|/data/home/fongam//data/chipseq/BLRP/lan/BLRP-Elk4-zym/peaks.txt|/data/home/fongam//data/chipseq/BLRP/lan/BLRP-Srf-zym/peaks.txt|/data/home/fongam//data/chipseq/ThioMac/new/ThioMac-SRF-noClones/peaks.txt	NA	NA	785	NM_019809	56376	Mm.117709	NM_019808	ENSMUSG00000028273	Pdlim5	1110001A05Rik|AI987914|C87059|Enh|Enh1|Enh2|Enh3|LIM	PDZ and LIM domain 5	0.035	0.533666	60.43
Specific-2825-chr15-74913029-0	chr15	74912829	74913229	+	11	/data/home/fongam//data/chipseq/ThioMac/new/ThioMac-SRF-noClones/peaks.txt	Intergenic	NA	26175	NM_001099217	100041546	Mm.1583	XM_001477071	ENSMUSG00000022584	Ly6c2	Ly-6C.2|MGC103163	lymphocyte antigen 6 complex, locus C2	0	0.178571	58.19
Merge-chr1-167297655-0	chr1	167297455	167297855	+	17.67	/data/home/fongam//data/chipseq/BLRP/lan/BLRP-Elk4-notx/peaks.txt|/data/home/fongam//data/chipseq/BLRP/lan/BLRP-Elk4-zym/peaks.txt|/data/home/fongam//data/chipseq/BLRP/lan/BLRP-Srf-zym/peaks.txt	promoter (NM_027430)	NA	-228	NM_027430	70456	Mm.450001	NM_027430	ENSMUSG00000026568	Brp44	0610006C01Rik|2010002I07Rik|2610205H19Rik|AA108335|ESTM43	brain protein 44	0.064024	0.601824	58.19
Merge-chr17-84998631-0	chr17	84998431	84998831	+	10.5	/data/home/fongam//data/chipseq/BLRP/lan/BLRP-Elk4-zym/peaks.txt|/data/home/fongam//data/chipseq/BLRP/lan/BLRP-Srf-zym/peaks.txt	promoter (NM_028576)	NA	-31	NM_001163624	213760	Mm.461481	NM_001163622	ENSMUSG00000024127	Prepl	2810457N15Rik|9530014L06Rik|D030028O16Rik|MGC7980|mKIAA0436	prolyl endopeptidase-like	0.055	0.533666	58.19
Merge-chr1-162907462-0	chr1	162907262	162907662	+	15	/data/home/fongam//data/chipseq/BLRP/lan/BLRP-Elk4-notx/peaks.txt|/data/home/fongam//data/chipseq/BLRP/lan/BLRP-Elk4-zym/peaks.txt|/data/home/fongam//data/chipseq/BLRP/lan/BLRP-Srf-zym/peaks.txt	promoter (NM_172644)	NA	-107	NM_027429	70454	Mm.248212	NM_001159930	ENSMUSG00000026708	Cenpl	2610300B10Rik|AW121806|AW550697	centromere protein L	0.075	0.543641	55.95
Merge-chr9-21753243-0	chr9	21753043	21753443	+	11.33	/data/home/fongam//data/chipseq/BLRP/lan/BLRP-Elk4-notx/peaks.txt|/data/home/fongam//data/chipseq/BLRP/lan/BLRP-Elk4-zym/peaks.txt|/data/home/fongam//data/chipseq/BLRP/lan/BLRP-Srf-zym/peaks.txt	promoter (NM_008925)	NA	-194	NM_008925	19089	Mm.214593	NM_008925	ENSMUSG00000003402	Prkcsh	80K-H	protein kinase C substrate 80K-H	0.0925	0.598504	55.95
Merge-chr2-134335655-0	chr2	134335455	134335855	+	13.33	/data/home/fongam//data/chipseq/BLRP/lan/BLRP-Elk4-notx/peaks.txt|/data/home/fongam//data/chipseq/BLRP/lan/BLRP-Elk4-zym/peaks.txt|/data/home/fongam//data/chipseq/BLRP/lan/BLRP-Srf-zym/peaks.txt	promoter (NM_029148)	NA	-93	NM_029148	52837	Mm.264096	NM_029148	ENSMUSG00000034723	Tmx4	2810417D04Rik|4930500L08Rik|AI843224|AW046784|D2Bwg1356e|Txndc13|mKIAA1162	thioredoxin-related transmembrane protein 4	0.0475	0.578554	55.95
Specific-712-chr7-8	chr7	4617800	4618200	+	15	/data/home/fongam//data/chipseq/BLRP/lan/BLRP-Elk4-zym/peaks.txt	promoter (NM_001110328)	NA	-185	NM_001110329	23877	Mm.38911	NM_001110328	ENSMUSG00000061374	Fiz1	AI790204|FLJ00416|MGC117900|mFLJ00416	Flt3 interacting zinc finger protein 1	0.04	0.506234	55.95
Specific-5780-chr6-56	chr6	125842385	125842785	+	13	/data/home/fongam//data/chipseq/BLRP/lan/BLRP-Srf-zym/peaks.txt	intron (NM_153589, intron 13 of 25)	NA	186547	NM_153589	243634	Mm.333398	NM_153589	ENSMUSG00000038115	Ano2	BC033409|MGC38715|Tmem16b	anoctamin 2	0	0.434483	53.71
Merge-chr2-114346557-0	chr2	114346357	114346757	+	15	/data/home/fongam//data/chipseq/BLRP/lan/BLRP-Elk4-notx/peaks.txt|/data/home/fongam//data/chipseq/BLRP/lan/BLRP-Elk4-zym/peaks.txt	promoter (NM_025675)	NA	-188	NM_025675	66632	Mm.117809	NM_025675	ENSMUSG00000057147	Atpbd4	5730421E18Rik	ATP binding domain 4	0.0325	0.511222	53.71
Specific-7140-chr7-12	chr7	4617953	4618353	+	10	/data/home/fongam//data/chipseq/BLRP/lan/BLRP-Elk4-notx/peaks.txt	promoter (NM_001110328)	NA	-338	NM_001110329	23877	Mm.38911	NM_001110328	ENSMUSG00000061374	Fiz1	AI790204|FLJ00416|MGC117900|mFLJ00416	Flt3 interacting zinc finger protein 1	0.035	0.46384	53.71
Specific-2346-chr11-3052502-0	chr11	3052302	3052702	+	20	/data/home/fongam//data/chipseq/ThioMac/new/ThioMac-SRF-noClones/peaks.txt	intron (NM_030207, intron 14 of 32)	NA	28472	NR_003518	66776	Mm.335641	NR_003518		Pisd-ps3	4933439C20Rik|MGC103350|MGC65558	phosphatidylserine decarboxylase, pseudogene 3	0.00565	0.498592	51.47
Merge-chr11-119729881-0	chr11	119729681	119730081	+	8	/data/home/fongam//data/chipseq/BLRP/lan/BLRP-Elk4-zym/peaks.txt|/data/home/fongam//data/chipseq/BLRP/lan/BLRP-Srf-zym/peaks.txt	promoter (NM_001085498)	NA	-19	NM_001085498	208092	Mm.306673	XM_126613	ENSMUSG00000025371	Chmp6	2400004G01Rik	chromatin modifying protein 6	0.101064	0.661376	51.47
Merge-chr8-110477628-0	chr8	110477428	110477828	+	10	/data/home/fongam//data/chipseq/BLRP/lan/BLRP-Elk4-notx/peaks.txt|/data/home/fongam//data/chipseq/BLRP/lan/BLRP-Elk4-zym/peaks.txt|/data/home/fongam//data/chipseq/BLRP/lan/BLRP-Srf-zym/peaks.txt	promoter (NM_010817)	NA	-17	NM_010817	17463	Mm.18347	NM_010817	ENSMUSG00000039067	Psmd7	AW107203|Mov-34|Mov34	proteasome (prosome, macropain) 26S subunit, non-ATPase, 7	0.066116	0.624658	51.47
Specific-1944-chr17-13	chr17	84998644	84999044	+	13	/data/home/fongam//data/chipseq/BLRP/lan/BLRP-Elk4-notx/peaks.txt	promoter (NM_028576)	NA	-182	NM_028576	73582	Mm.441531	NM_028576	ENSMUSG00000071037	1700106N22Rik	AI480743|AV099781	RIKEN cDNA 1700106N22 gene	0.0525	0.553616	51.47
Merge-chr3-88511163-0	chr3	88510963	88511363	+	11	/data/home/fongam//data/chipseq/BLRP/lan/BLRP-Elk4-zym/peaks.txt|/data/home/fongam//data/chipseq/BLRP/lan/BLRP-Srf-zym/peaks.txt	promoter (NM_001145876)	NA	-97	NM_001145876	229517	Mm.301740	NM_001145876	ENSMUSG00000050144	Slc25a44	6720482A19|B430110G05Rik	solute carrier family 25, member 44	0.046875	0.560748	49.24
Merge-chr14-19267583-0	chr14	19267383	19267783	+	36.25	/data/home/fongam//data/chipseq/BLRP/lan/BLRP-Elk4-notx/peaks.txt|/data/home/fongam//data/chipseq/BLRP/lan/BLRP-Elk4-zym/peaks.txt|/data/home/fongam//data/chipseq/BLRP/lan/BLRP-Srf-zym/peaks.txt|/data/home/fongam//data/chipseq/ThioMac/new/ThioMac-SRF-noClones/peaks.txt	intron (NM_009674, intron 1 of 12)	NA	1102	NM_009674	11750	Mm.474616	NM_001110794	ENSMUSG00000021814	Anxa7	AI265384|AI316497|Anx7|synexin	annexin A7	0.0175	0.486284	49.24
Merge-chr13-9190654-0	chr13	9190454	9190854	+	12.5	/data/home/fongam//data/chipseq/BLRP/lan/BLRP-Elk4-notx/peaks.txt|/data/home/fongam//data/chipseq/BLRP/lan/BLRP-Elk4-zym/peaks.txt|/data/home/fongam//data/chipseq/BLRP/lan/BLRP-Srf-zym/peaks.txt|/data/home/fongam//data/chipseq/ThioMac/new/ThioMac-SRF-noClones/peaks.txt	Intergenic	NA	-85118	NM_001081426	208440	Mm.217326	NM_001081426	ENSMUSG00000048264	Dip2c	2900024P20Rik|9630044M06|KIAA0934|mKIAA0934	DIP2 disco-interacting protein 2 homolog C (Drosophila)	0.025	0.571072	49.24
Merge-chr2-32783661-0	chr2	32783461	32783861	+	11	/data/home/fongam//data/chipseq/BLRP/lan/BLRP-Elk4-zym/peaks.txt|/data/home/fongam//data/chipseq/BLRP/lan/BLRP-Srf-zym/peaks.txt	promoter (NM_199302)	NA	-60	NM_009076	269261	Mm.381297	NM_009076		Rpl12	E430018F03|MGC102182|MGC102573	ribosomal protein L12	0.0825	0.623441	49.24
Merge-chr7-102315548-0	chr7	102315348	102315748	+	25.67	/data/home/fongam//data/chipseq/BLRP/lan/BLRP-Elk4-notx/peaks.txt|/data/home/fongam//data/chipseq/BLRP/lan/BLRP-Elk4-zym/peaks.txt|/data/home/fongam//data/chipseq/BLRP/lan/BLRP-Srf-zym/peaks.txt	promoter (NM_009103)	NA	32	NM_009103	20133	Mm.197486	NM_009103	ENSMUSG00000030978	Rrm1	RnrM1	ribonucleotide reductase M1	0.075	0.543641	49.24
Merge-chr13-55632375-0	chr13	55632175	55632575	+	11	/data/home/fongam//data/chipseq/BLRP/lan/BLRP-Elk4-notx/peaks.txt|/data/home/fongam//data/chipseq/BLRP/lan/BLRP-Elk4-zym/peaks.txt|/data/home/fongam//data/chipseq/BLRP/lan/BLRP-Srf-zym/peaks.txt	promoter (NM_007596)	NA	-252	NM_007596	12328	Mm.2313	NM_007596	ENSMUSG00000021501	Caml	AI385748|Camlg	calcium modulating ligand	0.045	0.551122	49.24
Merge-chr10-80836217-0	chr10	80836017	80836417	+	13	/data/home/fongam//data/chipseq/BLRP/lan/BLRP-Elk4-notx/peaks.txt|/data/home/fongam//data/chipseq/BLRP/lan/BLRP-Elk4-zym/peaks.txt|/data/home/fongam//data/chipseq/BLRP/lan/BLRP-Srf-zym/peaks.txt	Intergenic	NA	-5915	NM_026756	18029	Mm.453078	NM_008688	ENSMUSG00000055053	Nfic	1110019L22Rik|1500041O16Rik|AA589446|AI746521|NF1-C	nuclear factor I/C	0.0425	0.563591	49.24
Specific-3363-chr17-6	chr17	44970216	44970616	+	16	/data/home/fongam//data/chipseq/BLRP/lan/BLRP-Elk4-zym/peaks.txt	promoter (NM_198608)	NA	-6	NM_198608	224805	Mm.329063	NM_198608	ENSMUSG00000023938	Aars2	Aarsl|AlaRS|Gm89|MGC69820	alanyl-tRNA synthetase 2, mitochondrial (putative)	0.0825	0.628429	49.24
Merge-chr8-122698020-0	chr8	122697820	122698220	+	37.4	/data/home/fongam//data/chipseq/BLRP/lan/BLRP-Elk4-notx/peaks.txt|/data/home/fongam//data/chipseq/BLRP/lan/BLRP-Elk4-zym/peaks.txt|/data/home/fongam//data/chipseq/BLRP/lan/BLRP-MKL-zym/peaks.txt|/data/home/fongam//data/chipseq/BLRP/lan/BLRP-Srf-zym/peaks.txt|/data/home/fongam//data/chipseq/ThioMac/new/ThioMac-SRF-noClones/peaks.txt	intron (NM_028071, intron 3 of 3)	NA	28536	NM_028071	72042	Mm.393405	NM_028071	ENSMUSG00000031827	Cotl1	1810074P22Rik|2010004C08Rik|Clp	coactosin-like 1 (Dictyostelium)	0.027322	0.524324	47
Merge-chr7-101779684-0	chr7	101779484	101779884	+	13.33	/data/home/fongam//data/chipseq/BLRP/lan/BLRP-Elk4-notx/peaks.txt|/data/home/fongam//data/chipseq/BLRP/lan/BLRP-Elk4-zym/peaks.txt|/data/home/fongam//data/chipseq/ThioMac/new/ThioMac-SRF-noClones/peaks.txt	promoter (NM_025605)	NA	26	NM_025605	66508	Mm.359278	NM_025605	ENSMUSG00000030842	2400001E08Rik	MGC102412|MGC144253|MGC144254|MGC144270|p18	RIKEN cDNA 2400001E08 gene	0.1075	0.645885	47
Specific-2538-chr19-3	chr19	61320023	61320423	+	19	/data/home/fongam//data/chipseq/BLRP/lan/BLRP-Elk4-zym/peaks.txt	Intergenic	NA	-37142	NM_009970	12982	Mm.287228	NM_009970	ENSMUSG00000059326	Csf2ra	CD116|Csfgmra|GM-CSF-Ra|GM-CSFR	colony stimulating factor 2 receptor, alpha, low-affinity (granulocyte-macrophage)	0.003413	0.5	47
Merge-chr4-21938820-0	chr4	21938620	21939020	+	12.5	/data/home/fongam//data/chipseq/BLRP/lan/BLRP-Elk4-notx/peaks.txt|/data/home/fongam//data/chipseq/BLRP/lan/BLRP-Elk4-zym/peaks.txt	NA	NA	402	NM_025669	66625	Mm.100117	XM_283936	ENSMUSG00000028248	Sfrs18	5730406M06Rik|AA673174	splicing factor, arginine/serine-rich 18	0.0725	0.526185	47
Merge-chr11-116306701-0	chr11	116306501	116306901	+	12.5	/data/home/fongam//data/chipseq/BLRP/lan/BLRP-Elk4-notx/peaks.txt|/data/home/fongam//data/chipseq/BLRP/lan/BLRP-Elk4-zym/peaks.txt	promoter (NM_026364)	NA	-265	NM_026364	67763	Mm.478758	XM_001481297	ENSMUSG00000015869	Prpsap1	5730409F23Rik|PAP39	phosphoribosyl pyrophosphate synthetase-associated protein 1	0.05	0.538653	47
Merge-chr13-55724229-0	chr13	55724029	55724429	+	14.5	/data/home/fongam//data/chipseq/BLRP/lan/BLRP-Elk4-notx/peaks.txt|/data/home/fongam//data/chipseq/BLRP/lan/BLRP-Elk4-zym/peaks.txt	promoter (NM_175150)	NA	-43	NM_175150	69672	Mm.474297	NM_175150	ENSMUSG00000021497	Txndc15	2310047H23Rik|AI854086|C5orf14|UNQ335	thioredoxin domain containing 15	0.0825	0.610973	47
Specific-1762-chr11-17	chr11	3061395	3061795	+	6	/data/home/fongam//data/chipseq/BLRP/lan/BLRP-MKL-zym/peaks.txt	intron (NM_030207, intron 9 of 32)	NA	31871	NM_030207	78887	Mm.478362	NM_030207	ENSMUSG00000023764	Sfi1	2310047I15Rik|mKIAA0542	Sfi1 homolog, spindle assembly associated (yeast)	0.005305	0.465608	44.76
Specific-1754-chr17-8	chr17	19363171	19363571	+	17	/data/home/fongam//data/chipseq/BLRP/lan/BLRP-Elk4-notx/peaks.txt	Intergenic	NA	-1725	NM_001104564	224572	Mm.469856	NM_001104564		Vmn2r102	EG224572	vomeronasal 2, receptor 102	0	0.363636	44.76
Merge-chr11-69478527-0	chr11	69478327	69478727	+	57.25	/data/home/fongam//data/chipseq/BLRP/lan/BLRP-Elk4-notx/peaks.txt|/data/home/fongam//data/chipseq/BLRP/lan/BLRP-Elk4-zym/peaks.txt|/data/home/fongam//data/chipseq/BLRP/lan/BLRP-Srf-zym/peaks.txt|/data/home/fongam//data/chipseq/ThioMac/new/ThioMac-SRF-noClones/peaks.txt	intron (NM_011900, intron 1 of 6)	NA	310	NM_011900	24070	Mm.89579	NM_011900	ENSMUSG00000018761	Mpdu1	LEC35|SL15|Supl15h	mannose-P-dolichol utilization defect 1	0.04	0.516209	44.76
Merge-chr13-38642617-0	chr13	38642417	38642817	+	14.67	/data/home/fongam//data/chipseq/BLRP/lan/BLRP-Elk4-notx/peaks.txt|/data/home/fongam//data/chipseq/BLRP/lan/BLRP-Elk4-zym/peaks.txt|/data/home/fongam//data/chipseq/BLRP/lan/BLRP-Srf-zym/peaks.txt	promoter (NM_139063)	NA	-42	NM_139063	17828	Mm.261554	NM_139063	ENSMUSG00000038982	Muted	1810074A19Rik|mu	muted	0.091603	0.596447	44.76
Merge-chr17-33367599-0	chr17	33367399	33367799	+	14.67	/data/home/fongam//data/chipseq/BLRP/lan/BLRP-Elk4-notx/peaks.txt|/data/home/fongam//data/chipseq/BLRP/lan/BLRP-Elk4-zym/peaks.txt|/data/home/fongam//data/chipseq/BLRP/lan/BLRP-Srf-zym/peaks.txt	promoter (NM_008997)	NA	-233	NM_008997	19326	Mm.387587	NM_008997	ENSMUSG00000077450	Rab11b	A730055L17Rik	RAB11B, member RAS oncogene family	0.0275	0.466334	44.76
Merge-chr18-74341546-0	chr18	74341346	74341746	+	12	/data/home/fongam//data/chipseq/BLRP/lan/BLRP-Elk4-notx/peaks.txt|/data/home/fongam//data/chipseq/BLRP/lan/BLRP-Elk4-zym/peaks.txt	promoter (NM_028868)	NA	-35	NM_028868	74322	Mm.17537	NM_028868	ENSMUSG00000024560	Cxxc1	2410002I16Rik|5830420C16Rik|AI426635|Cfp1|Cgbp|PHF18	CXXC finger 1 (PHD domain)	0.118252	0.628205	44.76
Merge-chr19-31148703-0	chr19	31148503	31148903	+	10	/data/home/fongam//data/chipseq/BLRP/lan/BLRP-Elk4-notx/peaks.txt|/data/home/fongam//data/chipseq/BLRP/lan/BLRP-Elk4-zym/peaks.txt	promoter (NM_031249)	NA	-135	NM_031249	83410	Mm.22031	NM_031249	ENSMUSG00000053536	Cstf2t	64kDa|C77975|tCstF-64|tauCstF-64	cleavage stimulation factor, 3' pre-RNA subunit 2, tau	0.0675	0.478803	44.76
Merge-chr7-44718006-0	chr7	44717806	44718206	+	11.5	/data/home/fongam//data/chipseq/BLRP/lan/BLRP-Elk4-notx/peaks.txt|/data/home/fongam//data/chipseq/BLRP/lan/BLRP-Elk4-zym/peaks.txt	promoter (NM_001042655)	NA	265	NR_030488	735269		NR_030488		Mir707	Mirn707|mmu-mir-707	microRNA 707	0.06	0.605985	44.76
Merge-chr10-79340442-0	chr10	79340242	79340642	+	14.75	/data/home/fongam//data/chipseq/BLRP/lan/BLRP-Elk4-notx/peaks.txt|/data/home/fongam//data/chipseq/BLRP/lan/BLRP-Elk4-zym/peaks.txt|/data/home/fongam//data/chipseq/BLRP/lan/BLRP-Srf-zym/peaks.txt|/data/home/fongam//data/chipseq/ThioMac/new/ThioMac-SRF-noClones/peaks.txt	intron (NM_007880, intron 3 of 8)	NA	10241	NM_007880	13496	Mm.301282	NM_007880	ENSMUSG00000019564	Arid3a	Bright|Dri1|Dril1	AT rich interactive domain 3A (BRIGHT-like)	0.06	0.668329	44.76
Specific-6024-chr9-26	chr9	44077584	44077984	+	18	/data/home/fongam//data/chipseq/BLRP/lan/BLRP-Elk4-zym/peaks.txt	promoter (NM_007875)	NA	-56	NM_007875	13478	Mm.18353	NM_007875	ENSMUSG00000032123	Dpagt1	AU021132|Dpagt2|GPT|Gnpta	dolichyl-phosphate (UDP-N-acetylglucosamine) acetylglucosaminephosphotransferase 1 (GlcNAc-1-P transferase)	0.0525	0.511222	44.76
Merge-chr7-28533973-0	chr7	28533773	28534173	+	11.5	/data/home/fongam//data/chipseq/BLRP/lan/BLRP-Elk4-notx/peaks.txt|/data/home/fongam//data/chipseq/BLRP/lan/BLRP-Elk4-zym/peaks.txt	promoter (NM_016772)	NA	-125	NM_016772	51798	Mm.291776	NM_016772	ENSMUSG00000053898	Ech1	AA617331|MGC107274	enoyl coenzyme A hydratase 1, peroxisomal	0.0575	0.513716	44.76
Specific-3709-chr16-8	chr16	32975761	32976161	+	10	/data/home/fongam//data/chipseq/BLRP/lan/BLRP-Elk4-zym/peaks.txt	promoter (NM_001130484)	NA	-28	NM_178378	69707	Mm.227918	NM_178378	ENSMUSG00000035578	Iqcg	2400003L07Rik	IQ motif containing G	0.0375	0.44389	44.76
Merge-chr7-126374731-0	chr7	126374531	126374931	+	10	/data/home/fongam//data/chipseq/BLRP/lan/BLRP-Elk4-notx/peaks.txt|/data/home/fongam//data/chipseq/BLRP/lan/BLRP-Elk4-zym/peaks.txt	promoter (NM_009907)	NA	-347	NM_009907	12752	Mm.268930	NM_001146311	ENSMUSG00000030720	Cln3	AI323623	ceroid lipofuscinosis, neuronal 3, juvenile (Batten, Spielmeyer-Vogt disease)	0.04	0.486284	44.76
Merge-chr7-140729185-0	chr7	140728985	140729385	+	15.67	/data/home/fongam//data/chipseq/BLRP/lan/BLRP-Elk4-zym/peaks.txt|/data/home/fongam//data/chipseq/BLRP/lan/BLRP-MKL-zym/peaks.txt|/data/home/fongam//data/chipseq/BLRP/lan/BLRP-Srf-zym/peaks.txt	exon (NM_001127351, exon 3 of 7)	NA	4004	NM_001127351	64384	Mm.244216	NM_001127351	ENSMUSG00000025486	Sirt3	2310003L23Rik|AI848213|Sir2l3	sirtuin 3 (silent mating type information regulation 2, homolog) 3 (S. cerevisiae)	0.0225	0.55611	42.52
Merge-chr6-87468725-0	chr6	87468525	87468925	+	47.4	/data/home/fongam//data/chipseq/BLRP/lan/BLRP-Elk4-notx/peaks.txt|/data/home/fongam//data/chipseq/BLRP/lan/BLRP-Elk4-zym/peaks.txt|/data/home/fongam//data/chipseq/BLRP/lan/BLRP-MKL-zym/peaks.txt|/data/home/fongam//data/chipseq/BLRP/lan/BLRP-Srf-zym/peaks.txt|/data/home/fongam//data/chipseq/ThioMac/new/ThioMac-SRF-noClones/peaks.txt	Intergenic	NA	-6784	NM_175476	232201	Mm.119564	NM_001037727	ENSMUSG00000030047	Arhgap25	A130039I20Rik	Rho GTPase activating protein 25	0.0225	0.501247	42.52
Merge-chr17-46019434-0	chr17	46019234	46019634	+	29.33	/data/home/fongam//data/chipseq/BLRP/lan/BLRP-MKL-zym/peaks.txt|/data/home/fongam//data/chipseq/BLRP/lan/BLRP-Srf-zym/peaks.txt|/data/home/fongam//data/chipseq/ThioMac/new/ThioMac-SRF-noClones/peaks.txt	promoter (NM_020493)	NA	-83	NM_020493	20807	Mm.45044	NM_020493	ENSMUSG00000015605	Srf	AW049942|AW240594	serum response factor	0.09	0.670823	42.52
Merge-chr1-135909544-0	chr1	135909344	135909744	+	35.25	/data/home/fongam//data/chipseq/BLRP/lan/BLRP-Elk4-notx/peaks.txt|/data/home/fongam//data/chipseq/BLRP/lan/BLRP-Elk4-zym/peaks.txt|/data/home/fongam//data/chipseq/BLRP/lan/BLRP-Srf-zym/peaks.txt|/data/home/fongam//data/chipseq/ThioMac/new/ThioMac-SRF-noClones/peaks.txt	Intergenic	NA	-13978	NM_007570	12227	Mm.392646	NM_007570	ENSMUSG00000020423	Btg2	AA959598|APRO1|Pc3|TIS21	B-cell translocation gene 2, anti-proliferative	0.0925	0.685786	42.52
Specific-1020-chr4-169	chr4	140699116	140699516	+	8	/data/home/fongam//data/chipseq/BLRP/lan/BLRP-Srf-zym/peaks.txt	Intergenic	NA	6461	NM_013868	29818	Mm.46181	NM_013868	ENSMUSG00000006221	Hspb7	27kDa|Hsp25-2|MGC107591|cvHsp	heat shock protein family, member 7 (cardiovascular)	0.015576	0.513932	42.52
Specific-800-chr9-33	chr9	21700723	21701123	+	13	/data/home/fongam//data/chipseq/BLRP/lan/BLRP-Elk4-zym/peaks.txt	Intergenic	NA	-5232	NM_025870	66962	Mm.46647	XM_150151	ENSMUSG00000051238	2310047B19Rik	ENSMUSG00000043179	RIKEN cDNA 2310047B19 gene	0.02681	0.52139	42.52
Merge-chr8-73802737-0	chr8	73802537	73802937	+	15	/data/home/fongam//data/chipseq/BLRP/lan/BLRP-Elk4-notx/peaks.txt|/data/home/fongam//data/chipseq/BLRP/lan/BLRP-Elk4-zym/peaks.txt	promoter (NM_026964)	NA	-258	NM_026964	234388	Mm.295791	NM_026964	ENSMUSG00000007721	Ccdc124	1810023B24Rik	coiled-coil domain containing 124	0.0425	0.551122	42.52
Specific-5849-chr9-34	chr9	109690009	109690409	+	12	/data/home/fongam//data/chipseq/BLRP/lan/BLRP-Elk4-zym/peaks.txt	promoter (NM_018757)	NA	9	NM_018757	54369	Mm.12951	NM_018757	ENSMUSG00000032478	Nme6	nm23-M6	non-metastatic cells 6, protein expressed in (nucleoside-diphosphate kinase)	0.0475	0.588529	42.52
Specific-5418-chr13-196	chr13	12266562	12266962	+	5	/data/home/fongam//data/chipseq/BLRP/lan/BLRP-Srf-zym/peaks.txt	exon (NM_001081128, exon 22 of 33)	NA	45571	NM_001081128	238505	Mm.40335	NM_001081128	ENSMUSG00000021311	Mtr	AI894170|D830038K18Rik|MS	5-methyltetrahydrofolate-homocysteine methyltransferase	0.03352	0.538889	42.52
Merge-chr1-173059173-0	chr1	173058973	173059373	+	11.67	/data/home/fongam//data/chipseq/BLRP/lan/BLRP-Elk4-notx/peaks.txt|/data/home/fongam//data/chipseq/BLRP/lan/BLRP-Elk4-zym/peaks.txt|/data/home/fongam//data/chipseq/BLRP/lan/BLRP-Srf-zym/peaks.txt	promoter (NM_001037170)	NA	16	NM_001037170	641376	Mm.288374	NM_001037170	ENSMUSG00000005674	Tomm40l	-	translocase of outer mitochondrial membrane 40 homolog-like (yeast)	0.025	0.541147	42.52
Specific-1559-chr3-94	chr3	32928299	32928699	+	9	/data/home/fongam//data/chipseq/BLRP/lan/BLRP-Srf-zym/peaks.txt	promoter (NM_025316)	NA	-113	NM_025316	66046	Mm.28058	NM_025316	ENSMUSG00000027673	Ndufb5	0610007D05Rik|AU015782|SGDH	NADH dehydrogenase (ubiquinone) 1 beta subcomplex, 5	0.0725	0.623441	42.52
Specific-5715-chr2-207	chr2	7153306	7153706	+	7	/data/home/fongam//data/chipseq/BLRP/lan/BLRP-Srf-zym/peaks.txt	intron (NM_001110232, intron 1 of 15)	NA	-154932	NM_001160292	14007	Mm.411896	NM_001110228	ENSMUSG00000002107	Celf2	B230218O03|B230345P09Rik|C88023|CELF-2|CUG-BP2|Cugbp2|D230046B21Rik|Etr-3|Napor|Napor-2|mETR-3	CUGBP, Elav-like family member 2	0.0075	0.381546	42.52
Merge-chr7-140716334-0	chr7	140716134	140716534	+	15	/data/home/fongam//data/chipseq/BLRP/lan/BLRP-Elk4-zym/peaks.txt|/data/home/fongam//data/chipseq/BLRP/lan/BLRP-MKL-zym/peaks.txt|/data/home/fongam//data/chipseq/BLRP/lan/BLRP-Srf-zym/peaks.txt	exon (NM_001127351, exon 6 of 7)	NA	7617	NM_053194	101489	Mm.281916	NM_053194	ENSMUSG00000025485	Ric8	AI114950|RIC-8|Ric8a	resistance to inhibitors of cholinesterase 8 homolog (C. elegans)	0.03	0.558603	40.28
Merge-chr5-110376021-0	chr5	110375821	110376221	+	13.75	/data/home/fongam//data/chipseq/BLRP/lan/BLRP-Elk4-notx/peaks.txt|/data/home/fongam//data/chipseq/BLRP/lan/BLRP-Elk4-zym/peaks.txt|/data/home/fongam//data/chipseq/BLRP/lan/BLRP-Srf-zym/peaks.txt|/data/home/fongam//data/chipseq/ThioMac/new/ThioMac-SRF-noClones/peaks.txt	promoter (NM_172717)	NA	-121	NM_172717	231600	Mm.30264	NM_172717	ENSMUSG00000014668	Chfr	5730484M20Rik|C230082M18|RNF116	checkpoint with forkhead and ring finger domains	0.07	0.57606	40.28
Specific-92-chr4-44	chr4	140878010	140878410	+	21	/data/home/fongam//data/chipseq/BLRP/lan/BLRP-Srf-zym/peaks.txt	promoter (NM_133754)	NA	-82	NM_133754	74202	Mm.479564	NM_001163256	ENSMUSG00000006219	Fblim1	2410043F08Rik|Cal|Gt10	filamin binding LIM protein 1	0.042373	0.563025	40.28
Merge-chr11-101258369-0	chr11	101258169	101258569	+	10	/data/home/fongam//data/chipseq/BLRP/lan/BLRP-Elk4-notx/peaks.txt|/data/home/fongam//data/chipseq/BLRP/lan/BLRP-Elk4-zym/peaks.txt|/data/home/fongam//data/chipseq/BLRP/lan/BLRP-Srf-zym/peaks.txt	promoter (NM_011289)	NA	34	NM_011289	19942	Mm.439813	NM_011289	ENSMUSG00000063316	Rpl27	MGC103134	ribosomal protein L27	0.045	0.573566	40.28
Merge-chr3-95744128-0	chr3	95743928	95744328	+	38	/data/home/fongam//data/chipseq/BLRP/lan/BLRP-Elk4-notx/peaks.txt|/data/home/fongam//data/chipseq/BLRP/lan/BLRP-Elk4-zym/peaks.txt|/data/home/fongam//data/chipseq/BLRP/lan/BLRP-Srf-zym/peaks.txt|/data/home/fongam//data/chipseq/ThioMac/new/ThioMac-SRF-noClones/peaks.txt	promoter (NM_008562)	NA	3	NM_008562	17210	Mm.1639	NM_008562	ENSMUSG00000038612	Mcl1	AW556805|Mcl-1	myeloid cell leukemia sequence 1	0.1175	0.688279	40.28
Merge-chr3-107824680-0	chr3	107824480	107824880	+	18.67	/data/home/fongam//data/chipseq/BLRP/lan/BLRP-Elk4-notx/peaks.txt|/data/home/fongam//data/chipseq/BLRP/lan/BLRP-Elk4-zym/peaks.txt|/data/home/fongam//data/chipseq/BLRP/lan/BLRP-Srf-zym/peaks.txt	promoter (NM_145542)	NA	-76	NM_145542	229709	Mm.220328	NM_145542	ENSMUSG00000027893	Ahcyl1	1110034F20Rik|AA409031|AA414901|Ahcy-rs3|DCAL|Irbit	S-adenosylhomocysteine hydrolase-like 1	0.095	0.648379	40.28
Merge-chr8-97969956-0	chr8	97969756	97970156	+	10.5	/data/home/fongam//data/chipseq/BLRP/lan/BLRP-Elk4-notx/peaks.txt|/data/home/fongam//data/chipseq/BLRP/lan/BLRP-Elk4-zym/peaks.txt	promoter (NM_028805)	NA	-374	NM_028805	74187	Mm.28382	NM_028805	ENSMUSG00000031787	Katnb1	2410003J24Rik|KAT	katanin p80 (WD40-containing) subunit B 1	0.045	0.528678	40.28
Merge-chr4-140818693-0	chr4	140818493	140818893	+	10.5	/data/home/fongam//data/chipseq/BLRP/lan/BLRP-Elk4-notx/peaks.txt|/data/home/fongam//data/chipseq/BLRP/lan/BLRP-Elk4-zym/peaks.txt	NA	NA	455	NR_030695	320456	Mm.32859	NR_030695		B330016D10Rik	-	RIKEN cDNA B330016D10 gene	0.118971	0.709265	40.28
Specific-6439-chr10-316	chr10	79652103	79652503	+	5	/data/home/fongam//data/chipseq/BLRP/lan/BLRP-Srf-zym/peaks.txt	promoter (NM_029272)	NA	-278	NM_029272	75406	Mm.28712	NM_029272	ENSMUSG00000020153	Ndufs7	1010001M04Rik	NADH dehydrogenase (ubiquinone) Fe-S protein 7	0.072519	0.507576	40.28
Merge-chr1-165240532-0	chr1	165240332	165240732	+	9.5	/data/home/fongam//data/chipseq/BLRP/lan/BLRP-Elk4-notx/peaks.txt|/data/home/fongam//data/chipseq/BLRP/lan/BLRP-Elk4-zym/peaks.txt	promoter (NM_178883)	NA	-216	NM_178883	98376	Mm.32901	NM_178883	ENSMUSG00000040124	Gorab	AI467484|NTKL-BP1|Scyl1bp1	golgin, RAB6-interacting	0.0475	0.581047	40.28
Merge-chr16-51904943-0	chr16	51904743	51905143	+	15.25	/data/home/fongam//data/chipseq/BLRP/lan/BLRP-Elk4-notx/peaks.txt|/data/home/fongam//data/chipseq/BLRP/lan/BLRP-Elk4-zym/peaks.txt|/data/home/fongam//data/chipseq/BLRP/lan/BLRP-Srf-zym/peaks.txt|/data/home/fongam//data/chipseq/ThioMac/new/ThioMac-SRF-noClones/peaks.txt	Intergenic	NA	-45954	NM_001033238	208650	Mm.328206	NM_001033238	ENSMUSG00000022637	Cblb	AI429560|AI851073|Cbl-b	Casitas B-lineage lymphoma b	0.021333	0.406915	40.28
Specific-5638-chr7-22	chr7	24592780	24593180	+	10	/data/home/fongam//data/chipseq/BLRP/lan/BLRP-Elk4-zym/peaks.txt	promoter (NM_023133)	NA	-494	NM_023133	20085	Mm.445088	NM_023133	ENSMUSG00000040952	Rps19	Dsk3|MGC107694	ribosomal protein S19	0.0725	0.588529	40.28
Merge-chr7-24592853-0	chr7	24592653	24593053	+	11	/data/home/fongam//data/chipseq/BLRP/lan/BLRP-Elk4-notx/peaks.txt|/data/home/fongam//data/chipseq/BLRP/lan/BLRP-Srf-zym/peaks.txt	promoter (NM_023133)	NA	-621	NM_023133	20085	Mm.445088	NM_023133	ENSMUSG00000040952	Rps19	Dsk3|MGC107694	ribosomal protein S19	0.0525	0.558603	40.28
Merge-chr18-62674210-0	chr18	62674010	62674410	+	11.5	/data/home/fongam//data/chipseq/BLRP/lan/BLRP-Elk4-notx/peaks.txt|/data/home/fongam//data/chipseq/BLRP/lan/BLRP-Elk4-zym/peaks.txt	promoter (NM_134136)	NA	-70	NM_177829	328971	Mm.312675	NM_177829	ENSMUSG00000044176	Spink10	A230091H23Rik	serine peptidase inhibitor, Kazal type 10	0.08	0.581047	40.28
Merge-chr17-26932159-0	chr17	26931959	26932359	+	10	/data/home/fongam//data/chipseq/BLRP/lan/BLRP-Elk4-notx/peaks.txt|/data/home/fongam//data/chipseq/BLRP/lan/BLRP-Elk4-zym/peaks.txt|/data/home/fongam//data/chipseq/ThioMac/new/ThioMac-SRF-noClones/peaks.txt	promoter (NM_146075)	NA	-132	NM_146075	224640	Mm.29689	NM_146075	ENSMUSG00000044857	Lemd2	BC026588|Lem2|MGC37253	LEM domain containing 2	0.075209	0.595568	40.28
Merge-chr11-107601370-0	chr11	107601170	107601570	+	10	/data/home/fongam//data/chipseq/BLRP/lan/BLRP-Elk4-notx/peaks.txt|/data/home/fongam//data/chipseq/BLRP/lan/BLRP-Elk4-zym/peaks.txt	intron (NM_019431, intron 1 of 3)	NA	9184	NM_019431	54377	Mm.103724	NM_019431	ENSMUSG00000020723	Cacng4	AI413107|AW491861	calcium channel, voltage-dependent, gamma subunit 4	0	0.5	40.28
Merge-chr16-91501517-0	chr16	91501317	91501717	+	22	/data/home/fongam//data/chipseq/BLRP/lan/BLRP-Elk4-notx/peaks.txt|/data/home/fongam//data/chipseq/BLRP/lan/BLRP-Elk4-zym/peaks.txt|/data/home/fongam//data/chipseq/BLRP/lan/BLRP-Srf-zym/peaks.txt|/data/home/fongam//data/chipseq/ThioMac/new/ThioMac-SRF-noClones/peaks.txt	Intergenic	NA	6341	NM_138664	246738	Mm.101927	NM_001099738	ENSMUSG00000039763	Dnajc28	BC020175|MGC27620|ORF28	DnaJ (Hsp40) homolog, subfamily C, member 28	0.01173	0.545189	40.28
Merge-chr3-32928364-0	chr3	32928164	32928564	+	13	/data/home/fongam//data/chipseq/BLRP/lan/BLRP-Elk4-notx/peaks.txt|/data/home/fongam//data/chipseq/BLRP/lan/BLRP-Elk4-zym/peaks.txt	promoter (NM_025316)	NA	-60	NM_029017	74600	Mm.288960	NM_029017	ENSMUSG00000037531	Mrpl47	4833424P18Rik|CGI-204|ENSMUSG00000051761|Gm9859|L47mt|MRP-L47|MTF/L47|NCM1	mitochondrial ribosomal protein L47	0.0525	0.563591	40.28
Specific-6992-chr17-141	chr17	26848402	26848802	+	6	/data/home/fongam//data/chipseq/BLRP/lan/BLRP-Srf-zym/peaks.txt	exon (NM_080553, exon 57 of 58)	NA	12878	NM_026063	67267	Mm.272389	NM_026063	ENSMUSG00000024208	2900010M23Rik	-	RIKEN cDNA 2900010M23 gene	0.030581	0.601824	40.28
Merge-chr11-115581430-0	chr11	115581230	115581630	+	13	/data/home/fongam//data/chipseq/BLRP/lan/BLRP-Elk4-notx/peaks.txt|/data/home/fongam//data/chipseq/BLRP/lan/BLRP-Elk4-zym/peaks.txt	promoter (NM_028014)	NA	-93	NM_028014	71947	Mm.23168	NM_028014	ENSMUSG00000020747	2310067B10Rik	Kiaa0195|mKIAA0195	RIKEN cDNA 2310067B10 gene	0.0625	0.57606	40.28
Specific-5709-chr7-7	chr7	127261908	127262308	+	16	/data/home/fongam//data/chipseq/BLRP/lan/BLRP-Elk4-zym/peaks.txt	promoter (NM_145589)	NA	-654	NM_145589	233895	Mm.44183	NM_145589	ENSMUSG00000030822	Prr14	BC006909|MGC6888	proline rich 14	0.05	0.521197	40.28
Specific-922-chr16-7	chr16	18725277	18725677	+	10	/data/home/fongam//data/chipseq/BLRP/lan/BLRP-Elk4-zym/peaks.txt	promoter (NM_009862)	NA	58	NM_009862	12544	Mm.1248	NM_001161623	ENSMUSG00000000028	Cdc45	Cdc45l	cell division cycle 45 homolog (S. cerevisiae)	0.045	0.453865	40.28
Specific-902-chr7-35	chr7	127261799	127262199	+	7	/data/home/fongam//data/chipseq/BLRP/lan/BLRP-Elk4-notx/peaks.txt	promoter (NM_145589)	NA	-763	NM_145589	233895	Mm.44183	NM_145589	ENSMUSG00000030822	Prr14	BC006909|MGC6888	proline rich 14	0.05	0.446384	40.28
Specific-3748-chr4-81	chr4	140691448	140691848	+	12	/data/home/fongam//data/chipseq/BLRP/lan/BLRP-Srf-zym/peaks.txt	Intergenic	NA	-1207	NM_013868	29818	Mm.46181	NM_013868	ENSMUSG00000006221	Hspb7	27kDa|Hsp25-2|MGC107591|cvHsp	heat shock protein family, member 7 (cardiovascular)	0.044586	0.515723	38.05
Merge-chr8-112455040-0	chr8	112454840	112455240	+	11	/data/home/fongam//data/chipseq/BLRP/lan/BLRP-Elk4-notx/peaks.txt|/data/home/fongam//data/chipseq/BLRP/lan/BLRP-Elk4-zym/peaks.txt	promoter (NM_178380)	NA	-75	NM_175646	234723	Mm.37667	NM_175646	ENSMUSG00000031723	Txnl4b	AI595343|D530025J19Rik|DLP|Dim2	thioredoxin-like 4B	0.067204	0.558824	38.05
Specific-4913-chr4-110	chr4	140845725	140846125	+	10	/data/home/fongam//data/chipseq/BLRP/lan/BLRP-Srf-zym/peaks.txt	Intergenic	NA	26075	NM_001163256	74202	Mm.479564	NM_001163256	ENSMUSG00000006219	Fblim1	2410043F08Rik|Cal|Gt10	filamin binding LIM protein 1	0.010101	0.487437	38.05
Specific-2507-chr7-15	chr7	127197846	127198246	+	12	/data/home/fongam//data/chipseq/BLRP/lan/BLRP-Elk4-zym/peaks.txt	promoter (NM_001167832)	NA	-76	NM_001167832	233893	Mm.297097	NM_001167832	ENSMUSG00000045757	Zfp764	8030466O12Rik|MGC31213	zinc finger protein 764	0.02	0.506234	38.05
Merge-chr19-53997810-0	chr19	53997610	53998010	+	10.5	/data/home/fongam//data/chipseq/BLRP/lan/BLRP-Elk4-notx/peaks.txt|/data/home/fongam//data/chipseq/BLRP/lan/BLRP-Elk4-zym/peaks.txt	exon (NR_027828, exon 1 of 4)	NA	129	NR_027828	66360	Mm.375091	XM_001480596		Ncrna00081	2310002J21Rik|2610002B11Rik|4930560M04Rik	non-protein coding RNA 81	0.07	0.583541	38.05
Specific-6731-chr10-13	chr10	75281006	75281406	+	10	/data/home/fongam//data/chipseq/BLRP/lan/BLRP-Elk4-zym/peaks.txt	Intergenic	NA	-2609	NM_010361	14872	Mm.465331	NM_010361	ENSMUSG00000033318	Gstt2	AI266894|Yrs|mGSTT2	glutathione S-transferase, theta 2	0.0475	0.605985	38.05
Specific-54-chr8-7	chr8	23876735	23877135	+	13	/data/home/fongam//data/chipseq/BLRP/lan/BLRP-Elk4-zym/peaks.txt	promoter (NM_020560)	NA	50	NM_020560	57312	Mm.289402	NM_020560	ENSMUSG00000031533	Mrps31	1500002D03Rik|AA960481|Imogen38|Imogen44	mitochondrial ribosomal protein S31	0.0525	0.53616	38.05
Merge-chr8-87866732-0	chr8	87866532	87866932	+	38	/data/home/fongam//data/chipseq/BLRP/lan/BLRP-Elk4-notx/peaks.txt|/data/home/fongam//data/chipseq/BLRP/lan/BLRP-Elk4-zym/peaks.txt|/data/home/fongam//data/chipseq/BLRP/lan/BLRP-Srf-zym/peaks.txt|/data/home/fongam//data/chipseq/ThioMac/new/ThioMac-SRF-noClones/peaks.txt	Intergenic	NA	2091	NM_008416	16477	Mm.470093	NM_008416	ENSMUSG00000052837	Junb	-	Jun-B oncogene	0.09	0.673317	38.05
Merge-chr11-117627071-0	chr11	117626871	117627271	+	12.75	/data/home/fongam//data/chipseq/BLRP/lan/BLRP-Elk4-notx/peaks.txt|/data/home/fongam//data/chipseq/BLRP/lan/BLRP-Elk4-zym/peaks.txt|/data/home/fongam//data/chipseq/BLRP/lan/BLRP-Srf-zym/peaks.txt|/data/home/fongam//data/chipseq/ThioMac/new/ThioMac-SRF-noClones/peaks.txt	intron (NM_009304, intron 1 of 3)	NA	1314	NM_009304	20973	Mm.468228	NM_009304	ENSMUSG00000048277	Syngr2	Clast2|cellugyrin	synaptogyrin 2	0.015	0.53616	38.05
Specific-6337-chr4-258	chr4	132156458	132156858	+	6	/data/home/fongam//data/chipseq/BLRP/lan/BLRP-Srf-zym/peaks.txt	promoter (NM_133887)	NA	-124	NM_133887	100226	Mm.478017	NM_133887	ENSMUSG00000028879	Stx12	AI850350|AU041521|Stx13	syntaxin 12	0.1175	0.673317	38.05
Merge-chr11-3023912-0	chr11	3023712	3024112	+	9.67	/data/home/fongam//data/chipseq/BLRP/lan/BLRP-Elk4-notx/peaks.txt|/data/home/fongam//data/chipseq/BLRP/lan/BLRP-Elk4-zym/peaks.txt|/data/home/fongam//data/chipseq/BLRP/lan/BLRP-Srf-zym/peaks.txt	promoter (NR_003517)	NA	-112	NR_003517	236604	Mm.247625	XM_001471470		Pisd-ps1	-	phosphatidylserine decarboxylase, pseudogene 1	0.0625	0.625935	38.05
Merge-chr1-173083922-0	chr1	173083722	173084122	+	10.5	/data/home/fongam//data/chipseq/BLRP/lan/BLRP-Elk4-notx/peaks.txt|/data/home/fongam//data/chipseq/BLRP/lan/BLRP-Elk4-zym/peaks.txt	promoter (NM_153064)	NA	-135	NM_153064	226646	Mm.21669	NM_153064	ENSMUSG00000013593	Ndufs2	AL033311|MGC27667	NADH dehydrogenase (ubiquinone) Fe-S protein 2	0.08	0.598504	38.05
Merge-chr2-128887944-0	chr2	128887744	128888144	+	32.5	/data/home/fongam//data/chipseq/BLRP/lan/BLRP-Elk4-notx/peaks.txt|/data/home/fongam//data/chipseq/BLRP/lan/BLRP-Elk4-zym/peaks.txt|/data/home/fongam//data/chipseq/BLRP/lan/BLRP-Srf-zym/peaks.txt|/data/home/fongam//data/chipseq/ThioMac/new/ThioMac-SRF-noClones/peaks.txt	Intergenic	NA	-2270	NM_015747	20515	Mm.401622	NM_001159593	ENSMUSG00000027397	Slc20a1	AI607883|Glvr-1|Glvr1	solute carrier family 20, member 1	0.022222	0.5	38.05
Specific-7160-chr1-105	chr1	132846601	132847001	+	11	/data/home/fongam//data/chipseq/BLRP/lan/BLRP-Srf-zym/peaks.txt	promoter (NM_010548)	NA	-590	NM_010548	16153	Mm.874	NM_010548	ENSMUSG00000016529	Il10	CSIF|Il-10	interleukin 10	0.0225	0.483791	38.05
Specific-7095-chr2-23	chr2	83501538	83501938	+	10	/data/home/fongam//data/chipseq/BLRP/lan/BLRP-Elk4-zym/peaks.txt	Intergenic	NA	-23498	NM_008402	16410	Mm.227	NM_008402	ENSMUSG00000027087	Itgav	1110004F14Rik|2610028E01Rik|CD51|D430040G12Rik	integrin alpha V	0.01	0.478803	38.05
Merge-chr2-31492602-0	chr2	31492402	31492802	+	11	/data/home/fongam//data/chipseq/BLRP/lan/BLRP-Elk4-notx/peaks.txt|/data/home/fongam//data/chipseq/BLRP/lan/BLRP-Elk4-zym/peaks.txt	promoter (NM_144886)	NA	-144	NM_144886	227715	Mm.150972	NM_144886	ENSMUSG00000039356	Exosc2	MGC30456|Rrp4	exosome component 2	0.035599	0.490323	38.05
Merge-chr7-126487081-0	chr7	126486881	126487281	+	12	/data/home/fongam//data/chipseq/BLRP/lan/BLRP-Elk4-zym/peaks.txt|/data/home/fongam//data/chipseq/BLRP/lan/BLRP-Srf-zym/peaks.txt	promoter (NM_175103)	NA	-67	NM_175103	66162	Mm.358692	NM_175103	ENSMUSG00000047721	Bola2	1110025L05Rik|BolA-2	bolA-like 2 (E. coli)	0.0775	0.65586	38.05
Merge-chr6-37285147-0	chr6	37284947	37285347	+	10	/data/home/fongam//data/chipseq/BLRP/lan/BLRP-Elk4-zym/peaks.txt|/data/home/fongam//data/chipseq/BLRP/lan/BLRP-Srf-zym/peaks.txt	intron (NM_178661, intron 6 of 11)	NA	-55565	NM_001081206	320127	Mm.442505	NM_001081206	ENSMUSG00000038665	Dgki	C130010K08Rik	diacylglycerol kinase, iota	0.01	0.456359	38.05
Merge-chr19-46392002-0	chr19	46391802	46392202	+	11.67	/data/home/fongam//data/chipseq/BLRP/lan/BLRP-Elk4-notx/peaks.txt|/data/home/fongam//data/chipseq/BLRP/lan/BLRP-Elk4-zym/peaks.txt|/data/home/fongam//data/chipseq/BLRP/lan/BLRP-Srf-zym/peaks.txt	promoter (NM_001164290)	NA	-31	NM_024192	67116	Mm.218848	NM_001164290	ENSMUSG00000036748	Cuedc2	3010002G01Rik	CUE domain containing 2	0.055	0.55611	38.05
Specific-1151-chr12-10	chr12	73003456	73003856	+	11	/data/home/fongam//data/chipseq/BLRP/lan/BLRP-Elk4-zym/peaks.txt	exon (NM_026038, exon 1 of 5)	NA	241	NM_026038	67217	Mm.286120	NM_026038	ENSMUSG00000019718	2810055F11Rik	-	RIKEN cDNA 2810055F11 gene	0.1	0.67581	38.05
Merge-chr2-155647740-0	chr2	155647540	155647940	+	9.5	/data/home/fongam//data/chipseq/BLRP/lan/BLRP-Elk4-notx/peaks.txt|/data/home/fongam//data/chipseq/BLRP/lan/BLRP-Elk4-zym/peaks.txt	promoter (NM_001129999)	NA	-259	NM_001129999	16328	Mm.288729	NM_001129999	ENSMUSG00000038241	Cep250	AW490617|B230210E21Rik|Cep2|Inmp	centrosomal protein 250	0.045	0.513716	38.05
Merge-chr7-144391882-0	chr7	144391682	144392082	+	14	/data/home/fongam//data/chipseq/BLRP/lan/BLRP-Elk4-notx/peaks.txt|/data/home/fongam//data/chipseq/BLRP/lan/BLRP-Elk4-zym/peaks.txt	promoter (NM_010175)	NA	-56	NM_010175	14082	Mm.5126	NM_010175	ENSMUSG00000031077	Fadd	Mort1/FADD	Fas (TNFRSF6)-associated via death domain	0.075	0.605985	38.05
Specific-3003-chr15-7	chr15	101024353	101024753	+	10	/data/home/fongam//data/chipseq/BLRP/lan/BLRP-Elk4-zym/peaks.txt	intron (NM_007395, intron 3 of 8)	NA	22394	NM_007395	11479	Mm.308467	NM_007395	ENSMUSG00000000532	Acvr1b	6820432J04|ActR-IB|ActRIB|Acvrlk4|Alk4|SKR2	activin A receptor, type 1B	0.017857	0.491228	38.05
Merge-chr4-32719861-0	chr4	32719661	32720061	+	36.5	/data/home/fongam//data/chipseq/BLRP/lan/BLRP-Elk4-zym/peaks.txt|/data/home/fongam//data/chipseq/BLRP/lan/BLRP-Srf-zym/peaks.txt	Intergenic	NA	-26187	NM_001109661	12014	Mm.468334	NM_001109661	ENSMUSG00000040270	Bach2	E030004N02Rik|MGC117590	BTB and CNC homology 2	0.011976	0.458333	35.81
Specific-2712-chr6-16	chr6	86744810	86745210	+	9	/data/home/fongam//data/chipseq/BLRP/lan/BLRP-Elk4-zym/peaks.txt	intron (NM_013471, intron 1 of 12)	NA	14208	NM_013471	11746	Mm.259702	NM_013471	ENSMUSG00000029994	Anxa4	AI265406|AIV|AW106930|Anx4|Xanx-4	annexin A4	0.022727	0.502825	35.81
Specific-6143-chr3-9	chr3	153850311	153850711	+	13	/data/home/fongam//data/chipseq/BLRP/lan/BLRP-Elk4-zym/peaks.txt	promoter (NR_028096)	NA	-159	NR_028094	19352	Mm.277831	NM_001163478	ENSMUSG00000038975	Rabggtb	-	RAB geranylgeranyl transferase, b subunit	0.13964	0.717489	35.81
Specific-4017-chr1-37	chr1	181414758	181415158	+	8	/data/home/fongam//data/chipseq/BLRP/lan/BLRP-Elk4-zym/peaks.txt	NA	NA	31754	NM_146105	226744	Mm.87662	NM_146105	ENSMUSG00000038949	Cnst	9630058J23Rik|MGC31547	consortin, connexin sorting protein	0.009524	0.372642	35.81
Merge-chr13-94404435-0	chr13	94404235	94404635	+	29	/data/home/fongam//data/chipseq/BLRP/lan/BLRP-Elk4-notx/peaks.txt|/data/home/fongam//data/chipseq/BLRP/lan/BLRP-Elk4-zym/peaks.txt|/data/home/fongam//data/chipseq/BLRP/lan/BLRP-Srf-zym/peaks.txt|/data/home/fongam//data/chipseq/ThioMac/new/ThioMac-SRF-noClones/peaks.txt	promoter (NM_011982)	NA	-813	NM_147176	26556	Mm.37533	NM_011982	ENSMUSG00000007617	Homer1	PSD-Zip45|SYN47|Ves-1	homer homolog 1 (Drosophila)	0.1	0.645885	35.81
Specific-4825-chr4-106	chr4	140681256	140681656	+	10	/data/home/fongam//data/chipseq/BLRP/lan/BLRP-Srf-zym/peaks.txt	exon (NM_019701, exon 12 of 20)	NA	6608	NM_019701	56365	Mm.24882	NM_019701	ENSMUSG00000006216	Clcnkb	CLCKB|Clc-Ka|Clck2|Clcnk1l	chloride channel Kb	0.01	0.568579	35.81
Specific-4522-chr1-147	chr1	154298824	154299224	+	9	/data/home/fongam//data/chipseq/BLRP/lan/BLRP-Srf-zym/peaks.txt	intron (NM_016846, intron 11 of 17)	NA	88305	NM_016846	19731	Mm.245270	NM_016846	ENSMUSG00000026482	Rgl1	KIAA0959|Rgl|mKIAA0959	ral guanine nucleotide dissociation stimulator,-like 1	0.02	0.503741	35.81
Specific-5228-chr19-149	chr19	31148709	31149109	+	6	/data/home/fongam//data/chipseq/BLRP/lan/BLRP-Srf-zym/peaks.txt	promoter (NM_031249)	NA	71	NM_031249	83410	Mm.22031	NM_031249	ENSMUSG00000053536	Cstf2t	64kDa|C77975|tCstF-64|tauCstF-64	cleavage stimulation factor, 3' pre-RNA subunit 2, tau	0.0825	0.563591	35.81
Merge-chr5-134461457-0	chr5	134461257	134461657	+	10.5	/data/home/fongam//data/chipseq/BLRP/lan/BLRP-Elk4-notx/peaks.txt|/data/home/fongam//data/chipseq/BLRP/lan/BLRP-Elk4-zym/peaks.txt	promoter (NM_033572)	NA	-63	NM_033572	94254	Mm.29508	NM_033572	ENSMUSG00000061979	Wbscr16	5730496C04Rik|AU019812	Williams-Beuren syndrome chromosome region 16 homolog (human)	0.069149	0.549072	35.81
Merge-chr2-30789996-0	chr2	30789796	30790196	+	11.5	/data/home/fongam//data/chipseq/BLRP/lan/BLRP-Elk4-notx/peaks.txt|/data/home/fongam//data/chipseq/BLRP/lan/BLRP-Elk4-zym/peaks.txt	promoter (NM_144884)	NA	-69	NM_144884	30931	Mm.154994	NM_144884	ENSMUSG00000026849	Tor1a	DQ2|Dyt1|MGC18883|torsinA	torsin family 1, member A (torsin A)	0.073239	0.578652	35.81
Merge-chr2-132378324-0	chr2	132378124	132378524	+	10.5	/data/home/fongam//data/chipseq/BLRP/lan/BLRP-Elk4-notx/peaks.txt|/data/home/fongam//data/chipseq/BLRP/lan/BLRP-Elk4-zym/peaks.txt	Intergenic	NA	-3400	NM_028637	73747	Mm.284114	XM_001000361		1110034G24Rik	MGC118301	RIKEN cDNA 1110034G24 gene	0.045	0.531172	35.81
Merge-chr4-115621722-0	chr4	115621522	115621922	+	23.5	/data/home/fongam//data/chipseq/BLRP/lan/BLRP-Elk4-notx/peaks.txt|/data/home/fongam//data/chipseq/BLRP/lan/BLRP-Elk4-zym/peaks.txt|/data/home/fongam//data/chipseq/BLRP/lan/BLRP-Srf-zym/peaks.txt|/data/home/fongam//data/chipseq/ThioMac/new/ThioMac-SRF-noClones/peaks.txt	promoter (NM_009015)	NA	-100	NM_001122959	19366	Mm.260786	NM_001122958	ENSMUSG00000028702	Rad54l	RAD54	RAD54 like (S. cerevisiae)	0.045	0.558603	35.81
Specific-1474-chr1-17	chr1	171367978	171368378	+	10	/data/home/fongam//data/chipseq/BLRP/lan/BLRP-Elk4-zym/peaks.txt	promoter (NM_023284)	NA	-39	NM_023284	66977	Mm.151315	NM_023284	ENSMUSG00000026683	Nuf2	2410003C07Rik|AU044112|C85691|Cdca1|NUF2R	NUF2, NDC80 kinetochore complex component, homolog (S. cerevisiae)	0.08	0.573566	35.81
Specific-6573-chr17-26	chr17	25519799	25520199	+	7	/data/home/fongam//data/chipseq/BLRP/lan/BLRP-Elk4-zym/peaks.txt	promoter (NM_145410)	NA	-115	NM_145410	214917	Mm.26783	NM_145410	ENSMUSG00000057411	Fam173a	MGC6974	family with sequence similarity 173, member A	0.065	0.59601	35.81
Specific-4832-chr7-11	chr7	127240193	127240593	+	14	/data/home/fongam//data/chipseq/BLRP/lan/BLRP-Elk4-zym/peaks.txt	promoter (NM_175163)	NA	-87	NM_175163	71131	Mm.474533	NM_175163	ENSMUSG00000048921	Zfp689	4933416E05Rik|Znf689	zinc finger protein 689	0.0375	0.478803	35.81
Merge-chr8-108455203-0	chr8	108455003	108455403	+	20.5	/data/home/fongam//data/chipseq/BLRP/lan/BLRP-Elk4-notx/peaks.txt|/data/home/fongam//data/chipseq/BLRP/lan/BLRP-Elk4-zym/peaks.txt|/data/home/fongam//data/chipseq/BLRP/lan/BLRP-Srf-zym/peaks.txt|/data/home/fongam//data/chipseq/ThioMac/new/ThioMac-SRF-noClones/peaks.txt	promoter (NM_013477)	NA	-34	NM_013477	11972	Mm.17708	NM_013477	ENSMUSG00000013160	Atp6v0d1	AI267038|Ac39|Atp6d|P39|VATX|Vma6	ATPase, H+ transporting, lysosomal V0 subunit D1	0.1	0.650873	35.81
Merge-chr6-124974563-0	chr6	124974363	124974763	+	9	/data/home/fongam//data/chipseq/BLRP/lan/BLRP-Elk4-zym/peaks.txt|/data/home/fongam//data/chipseq/BLRP/lan/BLRP-Srf-zym/peaks.txt	promoter (NM_175557)	NA	-861	NM_175557	269800	Mm.108677	NM_175557	ENSMUSG00000038346	Zfp384	BB163993|C130073D16Rik|Ciz|NP|Nmp4	zinc finger protein 384	0.07	0.59601	35.81
Merge-chr1-151860125-0	chr1	151859925	151860325	+	9.67	/data/home/fongam//data/chipseq/BLRP/lan/BLRP-Elk4-notx/peaks.txt|/data/home/fongam//data/chipseq/BLRP/lan/BLRP-Elk4-zym/peaks.txt|/data/home/fongam//data/chipseq/BLRP/lan/BLRP-Srf-zym/peaks.txt	intron (NR_015466, intron 1 of 4)	NA	1859	NR_015466	320019	Mm.427509	XM_898781		7530420F21Rik	-	RIKEN cDNA 7530420F21 gene	0.0025	0.374065	35.81
Merge-chr7-127167229-0	chr7	127167029	127167429	+	10.5	/data/home/fongam//data/chipseq/BLRP/lan/BLRP-Elk4-notx/peaks.txt|/data/home/fongam//data/chipseq/BLRP/lan/BLRP-Elk4-zym/peaks.txt	promoter (NM_175560)	NA	-31	NM_175560	269997	Mm.221270	NM_175560	ENSMUSG00000054381	Zfp747	6430604K15Rik	zinc finger protein 747	0.0375	0.53616	35.81
Specific-7171-chr17-166	chr17	56677781	56678181	+	6	/data/home/fongam//data/chipseq/BLRP/lan/BLRP-Srf-zym/peaks.txt	exon (NM_017393, exon 4 of 6)	NA	2593	NM_017393	53895	Mm.287892	NM_017393	ENSMUSG00000002660	Clpp	AU019820|D17Wsu160e	caseinolytic peptidase, ATP-dependent, proteolytic subunit homolog (E. coli)	0.0275	0.571072	35.81
Merge-chr10-80899531-0	chr10	80899331	80899731	+	8	/data/home/fongam//data/chipseq/BLRP/lan/BLRP-Elk4-notx/peaks.txt|/data/home/fongam//data/chipseq/BLRP/lan/BLRP-Elk4-zym/peaks.txt	promoter (NM_134009)	NA	-39	NM_134009	103425	Mm.302791	NM_134009	ENSMUSG00000020238	Ncln	3100002P13Rik|AW120537	nicalin homolog (zebrafish)	0.105	0.665835	35.81
Specific-6396-chr2-24	chr2	103598468	103598868	+	10	/data/home/fongam//data/chipseq/BLRP/lan/BLRP-Elk4-zym/peaks.txt	promoter (NM_001111289)	NA	-189	NM_016739	53872	Mm.469202	NM_001111289	ENSMUSG00000027184	Caprin1	AL022980|Caprin-1|Gpiap|Gpiap1|Mmgpip137|P137|rng105	cell cycle associated protein 1	0.05	0.598504	35.81
Specific-5826-chr2-13	chr2	21122938	21123338	+	13	/data/home/fongam//data/chipseq/BLRP/lan/BLRP-Elk4-zym/peaks.txt	promoter (NM_027728)	NA	-19	NM_027728	71233	Mm.27658	NM_027728	ENSMUSG00000026679	Enkur	4933434I06Rik|AU016229|MGC117794	enkurin, TRPC channel interacting protein	0.0325	0.426434	35.81
Specific-3213-chr7-23	chr7	25367411	25367811	+	10	/data/home/fongam//data/chipseq/BLRP/lan/BLRP-Elk4-zym/peaks.txt	promoter (NM_007533)	NA	-90	NM_007533	12039	Mm.25848	NM_007533	ENSMUSG00000060376	Bckdha	-	branched chain ketoacid dehydrogenase E1, alpha polypeptide	0.035	0.521197	35.81
Specific-516-chr12-9	chr12	56220816	56221216	+	11	/data/home/fongam//data/chipseq/BLRP/lan/BLRP-Elk4-zym/peaks.txt	intron (NM_021529, intron 1 of 13)	NA	114	NM_021529	59032	Mm.427307	NM_021529	ENSMUSG00000021022	Ppp2r3c	4930511A21Rik|5730412A08Rik|G4-1|G5pr	protein phosphatase 2, regulatory subunit B'', gamma	0.0625	0.491272	35.81
Specific-2607-chr11-98	chr11	121557572	121557972	+	9	/data/home/fongam//data/chipseq/BLRP/lan/BLRP-Elk4-zym/peaks.txt	Intergenic	NA	39255	NM_144797	210029	Mm.153566	NM_144797	ENSMUSG00000039208	Metrnl	9430048M07Rik|BC019776|MGC25696	meteorin, glial cell differentiation regulator-like	0.0025	0.498753	33.57
Specific-3324-chr4-200	chr4	140543614	140544014	+	7	/data/home/fongam//data/chipseq/BLRP/lan/BLRP-Srf-zym/peaks.txt	Intergenic	NA	28854	NM_172520	213649	Mm.134460	NM_172520	ENSMUSG00000028919	Arhgef19	6030432F23|6430573B13Rik|WGEF	Rho guanine nucleotide exchange factor (GEF) 19	0.0125	0.573566	33.57
Merge-chr9-56928883-0	chr9	56928683	56929083	+	7	/data/home/fongam//data/chipseq/BLRP/lan/BLRP-Elk4-zym/peaks.txt|/data/home/fongam//data/chipseq/BLRP/lan/BLRP-Srf-zym/peaks.txt	promoter (NM_028636)	NA	-31	NM_028636	73744	Mm.474792	NM_028636	ENSMUSG00000032295	Man2c1	1110025H24Rik	mannosidase, alpha, class 2C, member 1	0.0675	0.588529	33.57
Specific-2438-chr6-220	chr6	86744921	86745321	+	6	/data/home/fongam//data/chipseq/BLRP/lan/BLRP-Srf-zym/peaks.txt	intron (NM_013471, intron 1 of 12)	NA	14097	NM_013471	11746	Mm.259702	NM_013471	ENSMUSG00000029994	Anxa4	AI265406|AIV|AW106930|Anx4|Xanx-4	annexin A4	0.013514	0.466667	33.57
Merge-chr4-140255563-0	chr4	140255363	140255763	+	9.5	/data/home/fongam//data/chipseq/BLRP/lan/BLRP-Elk4-notx/peaks.txt|/data/home/fongam//data/chipseq/BLRP/lan/BLRP-Elk4-zym/peaks.txt	Intergenic	NA	-3386	NM_029097	74772	Mm.205625	NM_001164366	ENSMUSG00000036622	Atp13a2	1110012E06Rik|AA589443	ATPase type 13A2	0.0225	0.55611	33.57
Merge-chr6-6905921-0	chr6	6905721	6906121	+	10	/data/home/fongam//data/chipseq/BLRP/lan/BLRP-Elk4-notx/peaks.txt|/data/home/fongam//data/chipseq/BLRP/lan/BLRP-Elk4-zym/peaks.txt	promoter (NM_001077713)	NA	-97	NM_001077713	71238	Mm.479830	NM_001077713	ENSMUSG00000042505	Acn9	0610005M07Rik|4933430A16Rik	ACN9 homolog (S. cerevisiae)	0.075	0.563591	33.57
Specific-2378-chr4-14	chr4	126255584	126255984	+	12	/data/home/fongam//data/chipseq/BLRP/lan/BLRP-Elk4-zym/peaks.txt	promoter (NM_001035525)	NA	-51	NM_011986	26562	Mm.456184	NM_011986	ENSMUSG00000028833	Ncdn	AU042419|MMS10-AE|Ms10ae|mKIAA0607|norbin	neurochondrin	0.0825	0.688279	33.57
Merge-chr4-120712833-0	chr4	120712633	120713033	+	27	/data/home/fongam//data/chipseq/BLRP/lan/BLRP-Elk4-zym/peaks.txt|/data/home/fongam//data/chipseq/BLRP/lan/BLRP-Srf-zym/peaks.txt	Intergenic	NA	-26664	NM_001081013	109263	Mm.215745	NM_001081013	ENSMUSG00000049878	Rlf	9230110M18Rik|AI195322	rearranged L-myc fusion sequence	0.08871	0.63369	33.57
Specific-5641-chr14-13	chr14	97223377	97223777	+	10	/data/home/fongam//data/chipseq/BLRP/lan/BLRP-Elk4-zym/peaks.txt	Intergenic	NA	-170900	NM_007826	13134	Mm.320593	NM_001038610	ENSMUSG00000055639	Dach1	AI182278|Dac|Dach|E130112M23Rik	dachshund 1 (Drosophila)	0.002809	0.37535	33.57
Merge-chr10-126524109-0	chr10	126523909	126524309	+	15.67	/data/home/fongam//data/chipseq/BLRP/lan/BLRP-Elk4-notx/peaks.txt|/data/home/fongam//data/chipseq/BLRP/lan/BLRP-Elk4-zym/peaks.txt|/data/home/fongam//data/chipseq/BLRP/lan/BLRP-Srf-zym/peaks.txt	promoter (NM_001171026)	NA	0	NM_177614	216440	Mm.295246	NM_001171026	ENSMUSG00000040462	Os9	4632413K17Rik|AU022351	amplified in osteosarcoma	0.06	0.568579	33.57
Merge-chr10-21975971-0	chr10	21975771	21976171	+	8	/data/home/fongam//data/chipseq/BLRP/lan/BLRP-Elk4-zym/peaks.txt|/data/home/fongam//data/chipseq/BLRP/lan/BLRP-Srf-zym/peaks.txt	intron (NM_009016, intron 6 of 9)	NA	13081	NM_001177775	667281	Mm.439724	XM_989538	ENSMUSG00000075297	H60b	EG667281	histocompatibility 60b	0.0075	0.458853	33.57
Specific-4166-chr11-226	chr11	31770563	31770963	+	7	/data/home/fongam//data/chipseq/BLRP/lan/BLRP-Srf-zym/peaks.txt	Intergenic	NA	-1448	NM_026252	67579	Mm.339792	NM_026252	ENSMUSG00000020300	Cpeb4	4930447D24Rik|AI851572|mKIAA1673	cytoplasmic polyadenylation element binding protein 4	0.0775	0.61596	33.57
Specific-5893-chr19-21	chr19	10562724	10563124	+	7	/data/home/fongam//data/chipseq/BLRP/lan/BLRP-Elk4-zym/peaks.txt	Intergenic	NA	-12982	NM_133689	67752	Mm.25939	NM_133689	ENSMUSG00000035179	4930579J09Rik	AU015816|IIIG9|IIIG9L|IIIG9S|MGC144717	RIKEN cDNA 4930579J09 gene	0.0025	0.478803	33.57
Merge-chr7-43447614-0	chr7	43447414	43447814	+	11	/data/home/fongam//data/chipseq/BLRP/lan/BLRP-Elk4-notx/peaks.txt|/data/home/fongam//data/chipseq/BLRP/lan/BLRP-Elk4-zym/peaks.txt	promoter (NM_172482)	NA	-14	NM_172482	210105	Mm.234422	XM_145574	ENSMUSG00000030469	Zfp719	8030458J18|9430094P17Rik|C630016O21Rik|mszf6	zinc finger protein 719	0.047745	0.540897	33.57
Merge-chr1-82603845-0	chr1	82603645	82604045	+	11	/data/home/fongam//data/chipseq/BLRP/lan/BLRP-Elk4-notx/peaks.txt|/data/home/fongam//data/chipseq/BLRP/lan/BLRP-Elk4-zym/peaks.txt	promoter (NM_029409)	NA	-97	NM_029409	75734	Mm.479553	NM_029409	ENSMUSG00000026150	Mff	5230400G24Rik|AI314724	mitochondrial fission factor	0.0825	0.538653	33.57
Merge-chr16-3799859-0	chr16	3799659	3800059	+	10	/data/home/fongam//data/chipseq/BLRP/lan/BLRP-Elk4-notx/peaks.txt|/data/home/fongam//data/chipseq/BLRP/lan/BLRP-Elk4-zym/peaks.txt	promoter (NM_029090)	NA	12	NM_029090	74763	Mm.479546	NM_029090	ENSMUSG00000005982	Nat15	1200013P24Rik|AI315146	N-acetyltransferase 15 (GCN5-related, putative)	0.115	0.730673	33.57
Merge-chr12-85083840-0	chr12	85083640	85084040	+	20.75	/data/home/fongam//data/chipseq/BLRP/lan/BLRP-Elk4-notx/peaks.txt|/data/home/fongam//data/chipseq/BLRP/lan/BLRP-Elk4-zym/peaks.txt|/data/home/fongam//data/chipseq/BLRP/lan/BLRP-Srf-zym/peaks.txt|/data/home/fongam//data/chipseq/ThioMac/new/ThioMac-SRF-noClones/peaks.txt	promoter (NM_001163502)	NA	-77	NM_001163502	238317	Mm.31256	XM_001473233	ENSMUSG00000042507	C130039O16Rik	9430029N19Rik|Gm260	RIKEN cDNA C130039O16 gene	0.07622	0.639394	33.57
Specific-2201-chr3-341	chr3	86724961	86725361	+	5	/data/home/fongam//data/chipseq/BLRP/lan/BLRP-Srf-zym/peaks.txt	intron (NM_001077687, intron 44 of 50)	NA	-90951	NM_011839	23937	Mm.389466	NM_011839	ENSMUSG00000057777	Mab21l2	-	mab-21-like 2 (C. elegans)	0.0075	0.38404	33.57
Merge-chr3-88771522-0	chr3	88771322	88771722	+	11.5	/data/home/fongam//data/chipseq/BLRP/lan/BLRP-Elk4-notx/peaks.txt|/data/home/fongam//data/chipseq/BLRP/lan/BLRP-Elk4-zym/peaks.txt	promoter (NM_028814)	NA	-199	NM_028814	74200	Mm.251800	NM_028814	ENSMUSG00000028060	2810403A07Rik	A430106P18Rik|AI256352|AI451678|Kiaa0907	RIKEN cDNA 2810403A07 gene	0.0675	0.531172	33.57
Specific-4511-chr7-24	chr7	44760297	44760697	+	10	/data/home/fongam//data/chipseq/BLRP/lan/BLRP-Elk4-zym/peaks.txt	promoter (NM_029365)	NA	-89	NM_029365	75613	Mm.157778	NM_029365	ENSMUSG00000002968	Med25	2610034E13Rik|2610529E18Rik|ESTM2|X83308	mediator of RNA polymerase II transcription, subunit 25 homolog (yeast)	0.085546	0.567251	33.57
Specific-3753-chr14-230	chr14	81456038	81456438	+	5	/data/home/fongam//data/chipseq/BLRP/lan/BLRP-Srf-zym/peaks.txt	Intergenic	NA	-1795349	NM_001013753	219228	Mm.153643	NM_001013753	ENSMUSG00000035566	Pcdh17	C030033F14Rik|Gm78	protocadherin 17	0.002809	0.355742	33.57
Specific-4996-chr1-496	chr1	179328795	179329195	+	5	/data/home/fongam//data/chipseq/BLRP/lan/BLRP-Srf-zym/peaks.txt	Intergenic	NA	46499	NM_013915	30928	Mm.330700	NM_001012330	ENSMUSG00000063659	Zfp238	RP58|Znf238	zinc finger protein 238	0.01	0.466334	33.57
Specific-1838-chr8-376	chr8	126907351	126907751	+	5	/data/home/fongam//data/chipseq/BLRP/lan/BLRP-Srf-zym/peaks.txt	promoter (NM_133966)	NA	-152	NM_133966	102162	Mm.291777	NM_133966	ENSMUSG00000038697	Taf5l	1110005N04Rik|AI849020	TAF5-like RNA polymerase II, p300/CBP-associated factor (PCAF)-associated factor	0.1425	0.723192	33.57
Specific-4851-chr11-66	chr11	31770321	31770721	+	11	/data/home/fongam//data/chipseq/BLRP/lan/BLRP-Elk4-zym/peaks.txt	Intergenic	NA	-1690	NM_026252	67579	Mm.339792	NM_026252	ENSMUSG00000020300	Cpeb4	4930447D24Rik|AI851572|mKIAA1673	cytoplasmic polyadenylation element binding protein 4	0.0625	0.573566	33.57
Specific-5159-chr17-201	chr17	12758928	12759328	+	5	/data/home/fongam//data/chipseq/BLRP/lan/BLRP-Srf-zym/peaks.txt	promoter (NM_026310)	NA	-105	NM_026310	67681	Mm.290166	NM_026310	ENSMUSG00000057388	Mrpl18	1010001C05Rik|C79879|HSPC071|MRP-L18	mitochondrial ribosomal protein L18	0.07	0.593516	33.57
Specific-1796-chr7-35	chr7	128535848	128536248	+	8	/data/home/fongam//data/chipseq/BLRP/lan/BLRP-Elk4-zym/peaks.txt	promoter (NM_001029982)	NA	30	NM_001029982	207352	Mm.297105	NM_001029982	ENSMUSG00000055319	Sec23ip	D7Ertd373e	Sec23 interacting protein	0.0875	0.591022	33.57
Specific-5699-chr2-41	chr2	152522863	152523263	+	8	/data/home/fongam//data/chipseq/BLRP/lan/BLRP-Elk4-zym/peaks.txt	promoter (NM_009743)	NA	60	NM_009743	12048	Mm.238213	NM_009743	ENSMUSG00000007659	Bcl2l1	Bcl(X)L|Bcl-XL|Bcl-Xs|Bcl2l|BclX|MGC113803|MGC99998|bcl-x	BCL2-like 1	0.085	0.65586	33.57
Specific-4292-chr15-5	chr15	102031298	102031698	+	11	/data/home/fongam//data/chipseq/BLRP/lan/BLRP-Elk4-zym/peaks.txt	Intergenic	NA	-4803	NM_153194	68744	Mm.352945	NM_153194	ENSMUSG00000046897	Zfp740	1110034O07Rik|AW548228|Znf740	zinc finger protein 740	0.0825	0.650873	33.57
Specific-5317-chr1-20	chr1	173247486	173247886	+	9	/data/home/fongam//data/chipseq/BLRP/lan/BLRP-Elk4-zym/peaks.txt	promoter (NM_009480)	NA	-670	NM_009480	22278	Mm.8	NM_009480	ENSMUSG00000026641	Usf1	bHLHb11	upstream transcription factor 1	0.03	0.468828	33.57
Merge-chr19-46410086-0	chr19	46409886	46410286	+	12	/data/home/fongam//data/chipseq/BLRP/lan/BLRP-Elk4-notx/peaks.txt|/data/home/fongam//data/chipseq/BLRP/lan/BLRP-Elk4-zym/peaks.txt	promoter (NM_029186)	NA	-105	NM_029186	75146	Mm.159290	NM_029186	ENSMUSG00000025227	Tmem180	4930449A08Rik|4930538D17Rik	transmembrane protein 180	0.0475	0.571072	33.57
Specific-5814-chr11-20	chr11	3092600	3093000	+	6	/data/home/fongam//data/chipseq/BLRP/lan/BLRP-MKL-zym/peaks.txt	intron (NM_030207, intron 1 of 32)	NA	666	NM_030207	78887	Mm.478362	NM_030207	ENSMUSG00000023764	Sfi1	2310047I15Rik|mKIAA0542	Sfi1 homolog, spindle assembly associated (yeast)	0.017751	0.438235	31.33
Specific-6638-chr1-70	chr1	167297071	167297471	+	14	/data/home/fongam//data/chipseq/BLRP/lan/BLRP-Srf-zym/peaks.txt	promoter (NM_027430)	NA	-133	NM_028759	74106	Mm.227605	XM_917541	ENSMUSG00000026571	Dcaf6	1200006M05Rik|Iqwd1|PC326	DDB1 and CUL4 associated factor 6	0.08	0.643875	31.33
Specific-4938-chr8-10	chr8	87746833	87747233	+	12	/data/home/fongam//data/chipseq/BLRP/lan/BLRP-Elk4-zym/peaks.txt	promoter (NM_025648)	NA	-58	NM_025648	66590	Mm.292517	NM_025648	ENSMUSG00000003808	Farsa	0610012A19Rik|Farsla	phenylalanyl-tRNA synthetase, alpha subunit	0.062331	0.543243	31.33
Merge-chr10-111401376-0	chr10	111401176	111401576	+	18.5	/data/home/fongam//data/chipseq/BLRP/lan/BLRP-Elk4-notx/peaks.txt|/data/home/fongam//data/chipseq/BLRP/lan/BLRP-Elk4-zym/peaks.txt|/data/home/fongam//data/chipseq/BLRP/lan/BLRP-Srf-zym/peaks.txt|/data/home/fongam//data/chipseq/ThioMac/new/ThioMac-SRF-noClones/peaks.txt	promoter (NM_028608)	NA	-2	NM_028608	73690	Mm.173790	NM_028608	ENSMUSG00000056888	Glipr1	2410114O14Rik|RTVP-1|RTVP1|mRTVP-1	GLI pathogenesis-related 1 (glioma)	0.021368	0.43038	31.33
Merge-chr5-130209757-0	chr5	130209557	130209957	+	17.5	/data/home/fongam//data/chipseq/BLRP/lan/BLRP-Elk4-notx/peaks.txt|/data/home/fongam//data/chipseq/BLRP/lan/BLRP-Elk4-zym/peaks.txt|/data/home/fongam//data/chipseq/BLRP/lan/BLRP-Srf-zym/peaks.txt|/data/home/fongam//data/chipseq/ThioMac/new/ThioMac-SRF-noClones/peaks.txt	Intergenic	NA	16514	NM_026916	69034	Mm.211372	XM_001478672		4930579G22Rik	1810010E01Rik	RIKEN cDNA 4930579G22 gene	0.011268	0.47191	31.33
Merge-chr6-125005312-0	chr6	125005112	125005512	+	9.67	/data/home/fongam//data/chipseq/BLRP/lan/BLRP-Elk4-notx/peaks.txt|/data/home/fongam//data/chipseq/BLRP/lan/BLRP-Elk4-zym/peaks.txt|/data/home/fongam//data/chipseq/BLRP/lan/BLRP-Srf-zym/peaks.txt	promoter (NM_133345)	NA	-155	NM_133345	28019	Mm.347910	NM_133345	ENSMUSG00000030330	Ing4	D6Wsu147e|D6Xrf92|p29ING4	inhibitor of growth family, member 4	0.0475	0.438903	31.33
Merge-chr10-66932836-0	chr10	66932636	66933036	+	31	/data/home/fongam//data/chipseq/BLRP/lan/BLRP-Elk4-notx/peaks.txt|/data/home/fongam//data/chipseq/BLRP/lan/BLRP-Elk4-zym/peaks.txt|/data/home/fongam//data/chipseq/ThioMac/new/ThioMac-SRF-noClones/peaks.txt	promoter (NM_010118)	NA	-390	NM_010118	13654	Mm.290421	NM_010118	ENSMUSG00000037868	Egr2	Egr-2|Krox-20|Krox20|NGF1-B|Zfp-25|Zfp-6	early growth response 2	0.08908	0.62	31.33
Merge-chr7-44717248-0	chr7	44717048	44717448	+	10.5	/data/home/fongam//data/chipseq/BLRP/lan/BLRP-Elk4-notx/peaks.txt|/data/home/fongam//data/chipseq/BLRP/lan/BLRP-Elk4-zym/peaks.txt	promoter (NM_001042655)	NA	-21	NM_026270	67605	Mm.431538	NM_026270	ENSMUSG00000011096	Akt1s1	1110012J22Rik|AI227026|Lobe|Lobel|PRAS40	AKT1 substrate 1 (proline-rich)	0.0725	0.566085	31.33
Specific-3545-chr10-16	chr10	79651986	79652386	+	9	/data/home/fongam//data/chipseq/BLRP/lan/BLRP-Elk4-zym/peaks.txt	promoter (NM_029272)	NA	-395	NM_029272	75406	Mm.28712	NM_029272	ENSMUSG00000020153	Ndufs7	1010001M04Rik	NADH dehydrogenase (ubiquinone) Fe-S protein 7	0.047809	0.433071	31.33
Specific-3536-chr1-30	chr1	132846458	132846858	+	8	/data/home/fongam//data/chipseq/BLRP/lan/BLRP-Elk4-zym/peaks.txt	promoter (NM_010548)	NA	-733	NM_010548	16153	Mm.874	NM_010548	ENSMUSG00000016529	Il10	CSIF|Il-10	interleukin 10	0.015	0.501247	31.33
Specific-1833-chr9-111	chr9	20881572	20881972	+	8	/data/home/fongam//data/chipseq/BLRP/lan/BLRP-Srf-zym/peaks.txt	promoter (NM_018793)	NA	-95	NM_018793	54721	Mm.450004	NM_018793	ENSMUSG00000032175	Tyk2	JTK1	tyrosine kinase 2	0.0775	0.603491	31.33
Merge-chr3-95303405-0	chr3	95303205	95303605	+	7.5	/data/home/fongam//data/chipseq/BLRP/lan/BLRP-Elk4-zym/peaks.txt|/data/home/fongam//data/chipseq/BLRP/lan/BLRP-Srf-zym/peaks.txt	promoter (NM_029885)	NA	-59	NM_029885	213054	Mm.224820	NM_029885	ENSMUSG00000038766	Gabpb2	1810015F01Rik|5830427M07|9430006E19Rik|A430024B14Rik|AV050852|Gabpb2-1	GA repeat binding protein, beta 2	0.0675	0.571072	31.33
Specific-1852-chr17-31	chr17	30473622	30474022	+	7	/data/home/fongam//data/chipseq/BLRP/lan/BLRP-Elk4-zym/peaks.txt	exon (NM_013811, exon 50 of 93)	NA	119874	NM_013811	13417	Mm.446558	NM_013811	ENSMUSG00000033826	Dnahc8	ATPase|Hst6.7b|P1-Loop	dynein, axonemal, heavy chain 8	0.04	0.471322	31.33
Merge-chr2-167323283-0	chr2	167323083	167323483	+	10.5	/data/home/fongam//data/chipseq/BLRP/lan/BLRP-Elk4-notx/peaks.txt|/data/home/fongam//data/chipseq/BLRP/lan/BLRP-Elk4-zym/peaks.txt	promoter (NM_023230)	NA	-73	NM_023230	66589	Mm.360108	NM_023230	ENSMUSG00000078923	Ube2v1	0610011J09Rik|AI256840|CROC1|D7Bwg1382e	ubiquitin-conjugating enzyme E2 variant 1	0.1125	0.725686	31.33
Merge-chr2-32840239-0	chr2	32840039	32840439	+	9.5	/data/home/fongam//data/chipseq/BLRP/lan/BLRP-Elk4-notx/peaks.txt|/data/home/fongam//data/chipseq/BLRP/lan/BLRP-Elk4-zym/peaks.txt	intron (NM_178888, intron 15 of 28)	NA	-36174	NM_019488	56017	Mm.305754	NM_019488	ENSMUSG00000026791	Slc2a8	D2Ertd44e|GLUT8|GlutX1	solute carrier family 2, (facilitated glucose transporter), member 8	0.013966	0.508333	31.33
Merge-chr2-35801924-0	chr2	35801724	35802124	+	9	/data/home/fongam//data/chipseq/BLRP/lan/BLRP-Elk4-notx/peaks.txt|/data/home/fongam//data/chipseq/BLRP/lan/BLRP-Elk4-zym/peaks.txt	promoter (NM_028921)	NA	-291	NM_029774	74410	Mm.21591	NM_028921	ENSMUSG00000026885	Ttll11	4932702F08Rik|4933424A20Rik|AU043211|D2Ertd624e	tubulin tyrosine ligase-like family, member 11	0.067532	0.598446	31.33
Specific-73-chr4-290	chr4	140819380	140819780	+	6	/data/home/fongam//data/chipseq/BLRP/lan/BLRP-Srf-zym/peaks.txt	NA	NA	1342	NR_030695	320456	Mm.32859	NR_030695		B330016D10Rik	-	RIKEN cDNA B330016D10 gene	0.0225	0.394015	31.33
Specific-3978-chr3-26	chr3	61184796	61185196	+	8	/data/home/fongam//data/chipseq/BLRP/lan/BLRP-Elk4-zym/peaks.txt	Intergenic	NA	94272	NM_008772	18441	Mm.281452	NM_008772	ENSMUSG00000027765	P2ry1	P2Y1	purinergic receptor P2Y, G-protein coupled 1	0.005	0.406484	31.33
Specific-2822-chr5-10	chr5	124801067	124801467	+	10	/data/home/fongam//data/chipseq/BLRP/lan/BLRP-Elk4-zym/peaks.txt	promoter (NM_019770)	NA	-142	NM_019770	56334	Mm.425279	NM_019770	ENSMUSG00000029390	Tmed2	1110032D12Rik|1810020N21Rik|MGC102446|Rnp24|Sid394	transmembrane emp24 domain trafficking protein 2	0.113537	0.666667	31.33
Specific-1015-chr3-12	chr3	95736330	95736730	+	11	/data/home/fongam//data/chipseq/BLRP/lan/BLRP-Elk4-zym/peaks.txt	Intergenic	NA	-7595	NM_008562	17210	Mm.1639	NM_008562	ENSMUSG00000038612	Mcl1	AW556805|Mcl-1	myeloid cell leukemia sequence 1	0.008065	0.46875	31.33
Specific-4122-chr11-64	chr11	17111573	17111973	+	11	/data/home/fongam//data/chipseq/BLRP/lan/BLRP-Elk4-zym/peaks.txt	promoter (NM_025443)	NA	-123	NM_178909	103784	Mm.298132	NM_178909	ENSMUSG00000078970	Wdr92	AI553587|HZGJ	WD repeat domain 92	0.045	0.528678	31.33
Specific-101-chr2-25	chr2	127278573	127278973	+	10	/data/home/fongam//data/chipseq/BLRP/lan/BLRP-Elk4-zym/peaks.txt	promoter (NM_029963)	NA	-94	NM_029963	77721	Mm.439980	NM_029963	ENSMUSG00000027374	Mrps5	1620401I16Rik|AI850294	mitochondrial ribosomal protein S5	0.085	0.653367	31.33
Merge-chr11-6100414-0	chr11	6100214	6100614	+	8	/data/home/fongam//data/chipseq/BLRP/lan/BLRP-Elk4-notx/peaks.txt|/data/home/fongam//data/chipseq/BLRP/lan/BLRP-Elk4-zym/peaks.txt	promoter (NM_173748)	NA	40	NM_173748	209586	Mm.25321	NM_173748	ENSMUSG00000053838	Nudcd3	AI427847|BC024322|KIAA1068|RP23-28G13.2|mKIAA1068	NudC domain containing 3	0.075	0.526185	31.33
Merge-chr11-62952596-0	chr11	62952396	62952796	+	11.67	/data/home/fongam//data/chipseq/BLRP/lan/BLRP-Elk4-notx/peaks.txt|/data/home/fongam//data/chipseq/BLRP/lan/BLRP-Elk4-zym/peaks.txt|/data/home/fongam//data/chipseq/BLRP/lan/BLRP-Srf-zym/peaks.txt	intron (NM_008885, intron 3 of 4)	NA	4891	NM_008885	18858	Mm.1237	NM_008885	ENSMUSG00000018217	Pmp22	22kDa|Gas-3|HNPP|Tr|trembler	peripheral myelin protein 22	0.015	0.486284	31.33
Merge-chr11-114888104-0	chr11	114887904	114888304	+	6	/data/home/fongam//data/chipseq/BLRP/lan/BLRP-Elk4-zym/peaks.txt|/data/home/fongam//data/chipseq/BLRP/lan/BLRP-Srf-zym/peaks.txt	Intergenic	NA	-9976	NM_172050	217306	Mm.222667	NM_172050	ENSMUSG00000048498	Cd300e	BC034097|CLM2|Cd300le|MGC31495|MGC49720|TREM5	CD300e antigen	0.016779	0.543333	31.33
Merge-chr2-131170658-0	chr2	131170458	131170858	+	7.67	/data/home/fongam//data/chipseq/BLRP/lan/BLRP-Elk4-notx/peaks.txt|/data/home/fongam//data/chipseq/BLRP/lan/BLRP-Elk4-zym/peaks.txt|/data/home/fongam//data/chipseq/BLRP/lan/BLRP-Srf-zym/peaks.txt	Intergenic	NA	-12645	NM_001177834	228608	Mm.136586	NM_001177833	ENSMUSG00000027333	Smox	B130066H01Rik|PAO|PAOh1|SMO	spermine oxidase	0.2	0.5	31.33
Specific-1431-chr4-284	chr4	140554120	140554520	+	6	/data/home/fongam//data/chipseq/BLRP/lan/BLRP-Srf-zym/peaks.txt	Intergenic	NA	-18996	NM_010139	13836	Mm.2581	NM_010139	ENSMUSG00000006445	Epha2	AW545284|Eck|Myk2|Sek-2|Sek2	Eph receptor A2	0.014981	0.565056	31.33
Merge-chr11-3762235-0	chr11	3762035	3762435	+	6	/data/home/fongam//data/chipseq/BLRP/lan/BLRP-Elk4-zym/peaks.txt|/data/home/fongam//data/chipseq/BLRP/lan/BLRP-Srf-zym/peaks.txt	intron (NM_152818, intron 1 of 13)	NA	1671	NM_152818	74309	Mm.61022	NM_152818	ENSMUSG00000020435	Osbp2	1700095P05Rik|C630001G20Rik|Gm244|ORP-4|OSBPL1	oxysterol binding protein 2	0.015	0.488778	31.33
Specific-4135-chr11-51	chr11	72612065	72612465	+	12	/data/home/fongam//data/chipseq/BLRP/lan/BLRP-Elk4-zym/peaks.txt	promoter (NM_001024926)	NA	-156	NM_001045536	195018	Mm.272030	NM_001045536	ENSMUSG00000055670	Zzef1	8430405D05Rik|BC051585|C130099L13Rik|C85424|MGC107545|mKIAA0399	zinc finger, ZZ-type with EF hand domain 1	0.080645	0.588235	31.33
Specific-5355-chr17-36	chr17	71921906	71922306	+	7	/data/home/fongam//data/chipseq/BLRP/lan/BLRP-Elk4-zym/peaks.txt	intron (NM_007439, intron 5 of 28)	NA	235302	NM_030179	78785	Mm.476877	NM_030179	ENSMUSG00000024059	Clip4	1700024K14Rik|1700074B05Rik|4833417L20Rik|5830409B12Rik|Rsnl2	CAP-GLY domain containing linker protein family, member 4	0.0075	0.456359	31.33
Merge-chr16-92355194-0	chr16	92354994	92355394	+	10	/data/home/fongam//data/chipseq/BLRP/lan/BLRP-Elk4-notx/peaks.txt|/data/home/fongam//data/chipseq/BLRP/lan/BLRP-Elk4-zym/peaks.txt	promoter (NM_001081549)	NA	-189	NM_001081549	54720	Mm.265744	NM_001081549	ENSMUSG00000022951	Rcan1	2410048A02Rik|AA408855|AI429645|AL024459|AV028423|Adapt78|CALP1L|CSP1|DSC1|Dscr1|MCIP1|RCN1	regulator of calcineurin 1	0.09	0.648379	31.33
Specific-4170-chr7-47	chr7	75523649	75524049	+	7	/data/home/fongam//data/chipseq/BLRP/lan/BLRP-Elk4-zym/peaks.txt	intron (NM_029332, intron 8 of 36)	NA	194802	NM_029332	75547	Mm.216107	XM_133543	ENSMUSG00000066406	Akap13	1700026G02Rik|5730522G15Rik|5830460E08Rik|AKAP-Lbc|BRX|Ht31|LBC|PROTO-LB|PROTO-LBC	A kinase (PRKA) anchor protein 13	0.004525	0.423423	31.33
Specific-2320-chr5-13	chr5	145393542	145393942	+	10	/data/home/fongam//data/chipseq/BLRP/lan/BLRP-Elk4-zym/peaks.txt	promoter (NM_001033313)	NA	-126	NM_001033313	231887	Mm.188851	NM_001033313	ENSMUSG00000029623	Pdap1	HASPP28|PAP|PAP1	PDGFA associated protein 1	0.095	0.618454	31.33
Specific-7036-chr4-21	chr4	123430332	123430732	+	10	/data/home/fongam//data/chipseq/BLRP/lan/BLRP-Elk4-zym/peaks.txt	intron (NM_017475, intron 5 of 6)	NA	10796	NM_017475	54170	Mm.473825	NM_017475	ENSMUSG00000028646	Rragc	AU041672|Gtr2|MGC47404|RAGC|TIB929|YGR163W	Ras-related GTP binding C	0.0025	0.441397	31.33
Specific-6148-chr13-27	chr13	35658121	35658521	+	7	/data/home/fongam//data/chipseq/BLRP/lan/BLRP-Elk4-zym/peaks.txt	Intergenic	NA	-9006	NM_009881	12593	Mm.29002	NM_001123386	ENSMUSG00000059288	Cdyl	AI325931	chromodomain protein, Y chromosome-like	NA	NA	31.33
Specific-1960-chr2-22	chr2	29870727	29871127	+	10	/data/home/fongam//data/chipseq/BLRP/lan/BLRP-Elk4-zym/peaks.txt	promoter (NM_001008498)	NA	-39	NM_001008498	71820	Mm.88053	NM_001008498	ENSMUSG00000039715	Wdr34	3200002I06Rik|MGC103259	WD repeat domain 34	0.095	0.618454	31.33
Specific-5753-chr4-25	chr4	116700426	116700826	+	9	/data/home/fongam//data/chipseq/BLRP/lan/BLRP-Elk4-zym/peaks.txt	Intergenic	NA	-20070	NM_134471	73804	Mm.247651	NM_134471	ENSMUSG00000028678	Kif2c	4930402F02Rik|ESTM5|Knsl6|MCAK|MGC11883|X83316	kinesin family member 2C	0.013652	0.444068	31.33
Specific-5720-chr15-16	chr15	45030792	45031192	+	7	/data/home/fongam//data/chipseq/BLRP/lan/BLRP-Elk4-zym/peaks.txt	Intergenic	NA	-85984	NM_026200	67498	Mm.300079	NM_026200	ENSMUSG00000022342	Kcnv1	2700023A03Rik|vibe	potassium channel, subfamily V, member 1	0	0.340206	31.33
Merge-chr1-34384384-0	chr1	34384184	34384584	+	8	/data/home/fongam//data/chipseq/BLRP/lan/BLRP-Elk4-notx/peaks.txt|/data/home/fongam//data/chipseq/BLRP/lan/BLRP-Elk4-zym/peaks.txt|/data/home/fongam//data/chipseq/ThioMac/new/ThioMac-SRF-noClones/peaks.txt	promoter (NM_027159)	NA	9	NM_178601	27993	Mm.289667	NM_178601	ENSMUSG00000026127	Imp4	AA409888|AV031295|D1Wsu40e	IMP4, U3 small nucleolar ribonucleoprotein, homolog (yeast)	0.055	0.558603	31.33
Specific-2905-chr7-42	chr7	45500492	45500892	+	7	/data/home/fongam//data/chipseq/BLRP/lan/BLRP-Elk4-zym/peaks.txt	exon (NM_028544, exon 5 of 12)	NA	5113	NM_028544	69903	Mm.181396	NM_028544	ENSMUSG00000044562	Rasip1	1110025D03Rik|2610025P08Rik|AI853551|MGC150078|Rain	Ras interacting protein 1	0.085	0.695761	31.33
Specific-6569-chr2-58	chr2	32250614	32251014	+	7	/data/home/fongam//data/chipseq/BLRP/lan/BLRP-Elk4-zym/peaks.txt	intron (NM_001164358, intron 1 of 10)	NA	2346	NM_001164358	227731	Mm.473265	NM_001164357	ENSMUSG00000026819	Slc25a25	1110030N17Rik|MCSC|MGC36388|mKIAA1896	solute carrier family 25 (mitochondrial carrier, phosphate carrier), member 25	0.015	0.506234	31.33
Merge-chr14-28807355-0	chr14	28807155	28807555	+	10.5	/data/home/fongam//data/chipseq/BLRP/lan/BLRP-Elk4-notx/peaks.txt|/data/home/fongam//data/chipseq/BLRP/lan/BLRP-Elk4-zym/peaks.txt	promoter (NM_027493)	NA	9	NM_027493	56249	Mm.215110	NM_027493	ENSMUSG00000015971	Actr8	5730542K05Rik|ARP8	ARP8 actin-related protein 8 homolog (S. cerevisiae)	0.080717	0.650442	31.33
Specific-782-chr6-10	chr6	122724314	122724714	+	10	/data/home/fongam//data/chipseq/BLRP/lan/BLRP-Elk4-zym/peaks.txt	Intergenic	NA	-16150	NM_011401	20527	Mm.395108	NM_011401	ENSMUSG00000003153	Slc2a3	AA408729|AL023014|AL024341|AU040424|C78366|Glut-3|Glut3	solute carrier family 2 (facilitated glucose transporter), member 3	0.0125	0.458853	31.33
Specific-4991-chr6-19	chr6	137376909	137377309	+	9	/data/home/fongam//data/chipseq/BLRP/lan/BLRP-Elk4-zym/peaks.txt	intron (NM_001164401, intron 13 of 25)	NA	2192	NM_001164403	19277	Mm.446785	NM_001164401	ENSMUSG00000030223	Ptpro	GLEPP1|PTPBK|PTPROt|PTPU2|PTPoc|PTPphi	protein tyrosine phosphatase, receptor type, O	0.004219	0.358333	31.33
Specific-3185-chr15-10	chr15	101024107	101024507	+	10	/data/home/fongam//data/chipseq/BLRP/lan/BLRP-Elk4-notx/peaks.txt	intron (NM_007395, intron 3 of 8)	NA	22148	NM_007395	11479	Mm.308467	NM_007395	ENSMUSG00000000532	Acvr1b	6820432J04|ActR-IB|ActRIB|Acvrlk4|Alk4|SKR2	activin A receptor, type 1B	0	0.357143	31.33
Specific-4534-chr6-5	chr6	43273189	43273589	+	5	/data/home/fongam//data/chipseq/BLRP/lan/BLRP-MKL-zym/peaks.txt	Intergenic	NA	-34228	NM_130869	18291	Mm.17715	NM_130869	ENSMUSG00000029736	Nobox	OG2|Og2x	NOBOX oogenesis homeobox	0.00565	0.429775	29.09
Specific-5367-chr3-69	chr3	135236017	135236417	+	7	/data/home/fongam//data/chipseq/BLRP/lan/BLRP-Elk4-zym/peaks.txt	intron (NM_027208, intron 7 of 9)	NA	-8870	NM_178877	97086	Mm.441764	NM_178877	ENSMUSG00000037994	Nhedc2	C80638|NHA2|NHE10|nha-oc|nhaoc	Na+/H+ exchanger domain containing 2	0.01	0.453865	29.09
Specific-6518-chr1-19	chr1	172704299	172704699	+	9	/data/home/fongam//data/chipseq/BLRP/lan/BLRP-Elk4-zym/peaks.txt	promoter (NM_001081304)	NA	-53	NM_001081304	226641	Mm.377046	NM_001081304	ENSMUSG00000026663	Atf6	9130025P16Rik|9630036G24|AA789574|Atf6alpha|ESTM49	activating transcription factor 6	0.067039	0.541667	29.09
Specific-2360-chr8-70	chr8	20439029	20439429	+	11	/data/home/fongam//data/chipseq/BLRP/lan/BLRP-Srf-zym/peaks.txt	promoter (NR_028428)	NA	-32	NR_028428	381598	Mm.362165	XM_001481304		2610005L07Rik	2810038F24Rik|6720476A01Rik	cadherin 11 pseudogene	0.0575	0.566085	29.09
Merge-chr18-6765110-0	chr18	6764910	6765310	+	8.5	/data/home/fongam//data/chipseq/BLRP/lan/BLRP-Elk4-notx/peaks.txt|/data/home/fongam//data/chipseq/BLRP/lan/BLRP-Elk4-zym/peaks.txt	promoter (NM_181070)	NA	-93	NM_181070	19330	Mm.472772	NM_011225	ENSMUSG00000073639	Rab18	AA959686	RAB18, member RAS oncogene family	0.0775	0.63591	29.09
Merge-chr10-79442958-0	chr10	79442758	79443158	+	9.5	/data/home/fongam//data/chipseq/BLRP/lan/BLRP-Elk4-notx/peaks.txt|/data/home/fongam//data/chipseq/BLRP/lan/BLRP-Elk4-zym/peaks.txt	promoter (NM_025554)	NA	-170	NM_025554	66420	Mm.18579	NM_025554	ENSMUSG00000004667	Polr2e	2410021N14Rik|25kDa|AW208866|RPB5|XAP4	polymerase (RNA) II (DNA directed) polypeptide E	0.106312	0.642384	29.09
Merge-chr11-29447968-0	chr11	29447768	29448168	+	9	/data/home/fongam//data/chipseq/BLRP/lan/BLRP-Elk4-notx/peaks.txt|/data/home/fongam//data/chipseq/BLRP/lan/BLRP-Elk4-zym/peaks.txt	promoter (NM_001033865)	NA	18	NM_028504	73324	Mm.69388	XM_125968	ENSMUSG00000020461	1700034F02Rik	-	RIKEN cDNA 1700034F02 gene	0.085	0.543641	29.09
Specific-4861-chr4-109	chr4	140726739	140727139	+	10	/data/home/fongam//data/chipseq/BLRP/lan/BLRP-Srf-zym/peaks.txt	intron (NM_009541, intron 2 of 15)	NA	10190	NM_009541	22642	Mm.389590	NM_009541	ENSMUSG00000006215	Zbtb17	AA589413|Lp-1|Miz1|Zfp100|mZ13	zinc finger and BTB domain containing 17	0.0125	0.513716	29.09
Merge-chr1-63111377-0	chr1	63111177	63111577	+	11.75	/data/home/fongam//data/chipseq/BLRP/lan/BLRP-Elk4-notx/peaks.txt|/data/home/fongam//data/chipseq/BLRP/lan/BLRP-Elk4-zym/peaks.txt|/data/home/fongam//data/chipseq/BLRP/lan/BLRP-Srf-zym/peaks.txt|/data/home/fongam//data/chipseq/ThioMac/new/ThioMac-SRF-noClones/peaks.txt	promoter (NM_145518)	NA	270	NM_018796	55949	Mm.2718	NM_018796	ENSMUSG00000025967	Eef1b2	2810017J07Rik|Eef1b	eukaryotic translation elongation factor 1 beta 2	0.0775	0.57606	29.09
Merge-chr2-27362205-0	chr2	27362005	27362405	+	10	/data/home/fongam//data/chipseq/BLRP/lan/BLRP-Elk4-notx/peaks.txt|/data/home/fongam//data/chipseq/BLRP/lan/BLRP-Elk4-zym/peaks.txt|/data/home/fongam//data/chipseq/BLRP/lan/BLRP-Srf-zym/peaks.txt|/data/home/fongam//data/chipseq/ThioMac/new/ThioMac-SRF-noClones/peaks.txt	Intergenic	NA	25049	NM_080848	140858	Mm.28265	NM_080848	ENSMUSG00000026917	Wdr5	2410008O07Rik|AA408785|AA960360|Big|Big-3	WD repeat domain 5	0.0725	0.486284	29.09
Merge-chr3-157997550-0	chr3	157997350	157997750	+	6.5	/data/home/fongam//data/chipseq/BLRP/lan/BLRP-Elk4-zym/peaks.txt|/data/home/fongam//data/chipseq/BLRP/lan/BLRP-Srf-zym/peaks.txt	intron (NM_024194, intron 12 of 14)	NA	25554	NM_024194	67144	Mm.358704	NM_024194	ENSMUSG00000063052	Lrrc40	2610040E16Rik|AI837674	leucine rich repeat containing 40	0.01	0.431421	29.09
Merge-chr7-128531785-0	chr7	128531585	128531985	+	8.5	/data/home/fongam//data/chipseq/BLRP/lan/BLRP-Elk4-zym/peaks.txt|/data/home/fongam//data/chipseq/BLRP/lan/BLRP-Srf-zym/peaks.txt	promoter (NM_145955)	NA	-208	NM_145955	210711	Mm.464029	NM_145955	ENSMUSG00000048170	1110007A13Rik	AU017382|BC025641|MGC36596	RIKEN cDNA 1110007A13 gene	0.065	0.588529	29.09
Specific-195-chr3-13	chr3	88596004	88596404	+	10	/data/home/fongam//data/chipseq/BLRP/lan/BLRP-Elk4-zym/peaks.txt	Intergenic	NA	-6945	NM_001002011	16905	Mm.471227	NM_001002011	ENSMUSG00000028063	Lmna	-	lamin A	0.05	0.573566	29.09
Specific-3866-chr6-43	chr6	140629726	140630126	+	7	/data/home/fongam//data/chipseq/BLRP/lan/BLRP-Elk4-zym/peaks.txt	NA	NA	43222	NM_009637	11569	Mm.479349	NM_001005605	ENSMUSG00000030232	Aebp2	AU023766|B230313N05Rik	AE binding protein 2	0.013369	0.446809	29.09
Specific-1111-chr7-58	chr7	116283127	116283527	+	7	/data/home/fongam//data/chipseq/BLRP/lan/BLRP-Elk4-zym/peaks.txt	Intergenic	NA	-12196	NM_001130479	53322	Mm.9901	NM_001130479	ENSMUSG00000030659	Nucb2	AI607786|Calnuc|Nefa	nucleobindin 2	0.015	0.428928	29.09
Merge-chr11-100989840-0	chr11	100989640	100990040	+	17.5	/data/home/fongam//data/chipseq/BLRP/lan/BLRP-Elk4-notx/peaks.txt|/data/home/fongam//data/chipseq/BLRP/lan/BLRP-Elk4-zym/peaks.txt|/data/home/fongam//data/chipseq/BLRP/lan/BLRP-Srf-zym/peaks.txt|/data/home/fongam//data/chipseq/ThioMac/new/ThioMac-SRF-noClones/peaks.txt	exon (NM_007721, exon 2 of 2)	NA	1693	NM_007721	12777	Mm.8021	NM_007721	ENSMUSG00000044052	Ccr10	Cmkbr9|Gpr2|MGC151420	chemokine (C-C motif) receptor 10	0.0525	0.613466	29.09
Merge-chr5-110471233-0	chr5	110471033	110471433	+	11	/data/home/fongam//data/chipseq/BLRP/lan/BLRP-Elk4-zym/peaks.txt|/data/home/fongam//data/chipseq/BLRP/lan/BLRP-Srf-zym/peaks.txt	promoter (NM_027922)	NA	-110	NM_027922	71782	Mm.288442	NM_027922	ENSMUSG00000029501	Ankle2	1110001J12Rik|AI661024|D5Ertd585e	ankyrin repeat and LEM domain containing 2	0.105	0.698254	29.09
Specific-3505-chr5-42	chr5	124169620	124170020	+	7	/data/home/fongam//data/chipseq/BLRP/lan/BLRP-Elk4-zym/peaks.txt	intron (NM_026603, intron 2 of 7)	NA	1927	NM_026603	68184	Mm.28549	NM_026603	ENSMUSG00000023106	Denr	1500003K04Rik	density-regulated protein	0	0.333333	29.09
Specific-1962-chr2-222	chr2	43475968	43476368	+	7	/data/home/fongam//data/chipseq/BLRP/lan/BLRP-Srf-zym/peaks.txt	intron (NM_027552, intron 10 of 13)	NA	-94665	NM_153820	76117	Mm.217350	NM_001025377	ENSMUSG00000049744	Arhgap15	5830480G12Rik	Rho GTPase activating protein 15	NA	NA	29.09
Specific-1778-chr19-165	chr19	3528158	3528558	+	5	/data/home/fongam//data/chipseq/BLRP/lan/BLRP-Srf-zym/peaks.txt	intron (NM_028999, intron 2 of 23)	NA	47391	NM_029456	52036	Mm.284686	NM_001164159	ENSMUSG00000024908	Saps3	4930528G08Rik|9130026N02Rik|D19Bwg1430e|D19Ertd703e|Pp6r3|Ppcs3|Pptcs3|Sapl|mKIAA1558	SAPS domain family, member 3	0	0.329073	29.09
Specific-3017-chr5-458	chr5	137914444	137914844	+	5	/data/home/fongam//data/chipseq/BLRP/lan/BLRP-Srf-zym/peaks.txt	promoter (NM_178162)	NA	-163	NM_145566	231801	Mm.260869	NM_145566	ENSMUSG00000029722	Agfg2	A630095P14Rik|Hrbl|MGC61203|MGC7148|RABR	ArfGAP with FG repeats 2	0.0725	0.588529	29.09
Merge-chr1-188450119-0	chr1	188449919	188450319	+	7	/data/home/fongam//data/chipseq/BLRP/lan/BLRP-Elk4-zym/peaks.txt|/data/home/fongam//data/chipseq/BLRP/lan/BLRP-Srf-zym/peaks.txt	promoter (NM_026041)	NA	27	NM_026041	67223	Mm.452752	NM_026041	ENSMUSG00000001305	Rrp15	2810430M08Rik|5430437H21Rik	ribosomal RNA processing 15 homolog (S. cerevisiae)	0.065	0.586035	29.09
Merge-chr16-88051714-0	chr16	88051514	88051914	+	6.5	/data/home/fongam//data/chipseq/BLRP/lan/BLRP-Elk4-zym/peaks.txt|/data/home/fongam//data/chipseq/BLRP/lan/BLRP-Srf-zym/peaks.txt	intron (NM_010348, intron 1 of 15)	NA	127403	NM_146072	14805	Mm.5134	NM_010348	ENSMUSG00000022935	Grik1	A830007B11Rik|D16Ium24|D16Ium24e|Glur-5|Glur5|Glurbeta1|MGC25101	glutamate receptor, ionotropic, kainate 1	0.002882	0.429799	29.09
Specific-1859-chr4-344	chr4	72257136	72257536	+	5	/data/home/fongam//data/chipseq/BLRP/lan/BLRP-Srf-zym/peaks.txt	Intergenic	NA	569731	NR_027923	68285	Mm.37541	NR_027923		C630043F03Rik	AI851307	RIKEN cDNA C630043F03 gene	NA	NA	29.09
Specific-4263-chr15-8	chr15	68192833	68193233	+	9	/data/home/fongam//data/chipseq/BLRP/lan/BLRP-Elk4-zym/peaks.txt	Intergenic	NA	-22075	NR_029718	387228		NR_029718		Mir30d	Mirn30d|mmu-mir-30d	microRNA 30d	0.090379	0.655072	29.09
Specific-251-chr15-68193142-0	chr15	68192942	68193342	+	6	/data/home/fongam//data/chipseq/ThioMac/new/ThioMac-SRF-noClones/peaks.txt	Intergenic	NA	-22184	NR_029718	387228		NR_029718		Mir30d	Mirn30d|mmu-mir-30d	microRNA 30d	0.0775	0.633416	29.09
Merge-chr7-116283200-0	chr7	116283000	116283400	+	20	/data/home/fongam//data/chipseq/BLRP/lan/BLRP-Srf-zym/peaks.txt|/data/home/fongam//data/chipseq/ThioMac/new/ThioMac-SRF-noClones/peaks.txt	Intergenic	NA	-12323	NM_001130479	53322	Mm.9901	NM_001130479	ENSMUSG00000030659	Nucb2	AI607786|Calnuc|Nefa	nucleobindin 2	0.012579	0.401254	29.09
Merge-chr5-121806562-0	chr5	121806362	121806762	+	15	/data/home/fongam//data/chipseq/BLRP/lan/BLRP-Elk4-zym/peaks.txt|/data/home/fongam//data/chipseq/BLRP/lan/BLRP-Srf-zym/peaks.txt	promoter (NM_010765)	NA	-53	NM_010765	17165	Mm.272206	XM_001479242	ENSMUSG00000029454	Mapkapk5	MK5|PRAK	MAP kinase-activated protein kinase 5	0.101064	0.676393	29.09
Specific-7147-chr8-24	chr8	123220700	123221100	+	8	/data/home/fongam//data/chipseq/BLRP/lan/BLRP-Elk4-zym/peaks.txt	Intergenic	NA	-153943	NM_198671	382034	Mm.334856	NM_001145896	ENSMUSG00000031822	Gse1	2210013I18Rik|MGC58013|mKIAA0182	genetic suppressor element 1	0.0125	0.586035	29.09
Merge-chr10-79257340-0	chr10	79257140	79257540	+	7	/data/home/fongam//data/chipseq/BLRP/lan/BLRP-Elk4-zym/peaks.txt|/data/home/fongam//data/chipseq/BLRP/lan/BLRP-Srf-zym/peaks.txt	promoter (NM_001077363)	NA	-394	NM_001077363	19205	Mm.265610	NM_001077363	ENSMUSG00000006498	Ptbp1	AA407203|AL033359|HNRPI|PTB-1|PTB2|PTB3|PTB4|Ptb|pPTB	polypyrimidine tract binding protein 1	0.06	0.541147	29.09
Specific-2288-chr15-188	chr15	7061034	7061434	+	5	/data/home/fongam//data/chipseq/BLRP/lan/BLRP-Srf-zym/peaks.txt	Intergenic	NA	-15553	NM_001113386	16880	Mm.149720	NM_001113386	ENSMUSG00000054263	Lifr	A230075M04Rik|AW061234|LIF	leukemia inhibitory factor receptor	0.005	0.468828	29.09
Specific-1594-chr18-78	chr18	9127644	9128044	+	6	/data/home/fongam//data/chipseq/BLRP/lan/BLRP-Srf-zym/peaks.txt	Intergenic	NA	-85010	NM_008058	14370	Mm.184289	NM_008058	ENSMUSG00000036904	Fzd8	Fz8	frizzled homolog 8 (Drosophila)	0.0025	0.38404	29.09
Specific-1779-chr5-194	chr5	149910014	149910414	+	8	/data/home/fongam//data/chipseq/BLRP/lan/BLRP-Srf-zym/peaks.txt	Intergenic	NA	-5520	NM_013559	15505	Mm.270681	NM_013559	ENSMUSG00000029657	Hsph1	105kDa|AI790491|Hsp105|Hsp110|hsp-E7I	heat shock 105kDa/110kDa protein 1	0.018229	0.462338	29.09
Specific-968-chr3-226	chr3	88771446	88771846	+	6	/data/home/fongam//data/chipseq/BLRP/lan/BLRP-Srf-zym/peaks.txt	promoter (NM_028814)	NA	-75	NM_028814	74200	Mm.251800	NM_028814	ENSMUSG00000028060	2810403A07Rik	A430106P18Rik|AI256352|AI451678|Kiaa0907	RIKEN cDNA 2810403A07 gene	0.075	0.598504	29.09
Specific-2591-chr3-14	chr3	90299516	90299916	+	10	/data/home/fongam//data/chipseq/BLRP/lan/BLRP-Elk4-zym/peaks.txt	promoter (NM_027015)	NA	-142	NM_027015	57294	Mm.458329	NM_027015		Rps27	3200001M24Rik	ribosomal protein S27	0.0625	0.491272	29.09
Merge-chr12-111337003-0	chr12	111336803	111337203	+	9	/data/home/fongam//data/chipseq/BLRP/lan/BLRP-Elk4-zym/peaks.txt|/data/home/fongam//data/chipseq/BLRP/lan/BLRP-Srf-zym/peaks.txt	promoter (NM_026048)	NA	-68	NM_001081057	104859	Mm.35583	NM_001081057	ENSMUSG00000021275	Tecpr2	4930573I19Rik|AI604920|mKIAA0297	tectonin beta-propeller repeat containing 2	0.085	0.673317	29.09
Specific-372-chr16-16	chr16	4840058	4840458	+	7	/data/home/fongam//data/chipseq/BLRP/lan/BLRP-Elk4-zym/peaks.txt	intron (NM_029657, intron 11 of 16)	NA	-14081	NM_025839	66911	Mm.325564	NM_025839	ENSMUSG00000022516	Nudt16l1	1110001K21Rik|5330437I08Rik|Sdos	nudix (nucleoside diphosphate linked moiety X)-type motif 16-like 1	0.005865	0.473684	29.09
Specific-4734-chr14-12	chr14	53211960	53212360	+	10	/data/home/fongam//data/chipseq/BLRP/lan/BLRP-Elk4-zym/peaks.txt	promoter (NM_001113358)	NA	-226	NM_010015	13135	Mm.319038	XM_001471644	ENSMUSG00000022174	Dad1	AI323713	defender against cell death 1	0.0425	0.526185	29.09
Specific-2634-chr14-14	chr14	51226972	51227372	+	9	/data/home/fongam//data/chipseq/BLRP/lan/BLRP-Elk4-zym/peaks.txt	promoter (NM_019721)	NA	-97	NM_019721	56335	Mm.271759	NM_019721	ENSMUSG00000022160	Mettl3	2310024F18Rik|M6A|Spo8	methyltransferase like 3	0.055	0.513716	29.09
Specific-4445-chr17-19	chr17	45540954	45541354	+	8	/data/home/fongam//data/chipseq/BLRP/lan/BLRP-Elk4-zym/peaks.txt	Intergenic	NA	-33431	NM_026768	68565	Mm.287443	NM_026768	ENSMUSG00000023967	Mrps18a	1110004O20Rik|C79712|MGC66832	mitochondrial ribosomal protein S18A	0.019108	0.506329	29.09
Specific-5940-chr16-18	chr16	19764125	19764525	+	7	/data/home/fongam//data/chipseq/BLRP/lan/BLRP-Elk4-zym/peaks.txt	Intergenic	NA	33512	NR_027896	68162	Mm.35159	NR_015488		A930003A15Rik	AI853191	RIKEN cDNA A930003A15 gene	0.014085	0.438356	29.09
Specific-7248-chr3-15	chr3	94569441	94569841	+	10	/data/home/fongam//data/chipseq/BLRP/lan/BLRP-Elk4-zym/peaks.txt	intron (NM_172434, intron 2 of 12)	NA	5406	NM_172434	78784	Mm.44292	NM_172434	ENSMUSG00000028137	Celf3	4930415M08Rik|BRUNOL1|CAGH4|ERDA4|Tnrc4	VCUGBP, Elav-like family member 3	0.0325	0.610973	29.09
Specific-1659-chr1-18	chr1	158510931	158511331	+	9	/data/home/fongam//data/chipseq/BLRP/lan/BLRP-Elk4-zym/peaks.txt	promoter (NM_023141)	NA	-115	NM_023141	30935	Mm.206737	NM_023141	ENSMUSG00000060519	Tor3a	Adir	torsin family 3, member A	0.065	0.630923	29.09
Specific-5874-chr19-12	chr19	38199174	38199574	+	8	/data/home/fongam//data/chipseq/BLRP/lan/BLRP-Elk4-zym/peaks.txt	intron (NM_001170959, intron 1 of 20)	NA	1449	NM_001170959	110855	Mm.450141	NM_001170959	ENSMUSG00000024992	Pde6c	cpfl1	phosphodiesterase 6C, cGMP specific, cone, alpha prime	0.0275	0.526185	29.09
Specific-2837-chr7-53	chr7	83522322	83522722	+	7	/data/home/fongam//data/chipseq/BLRP/lan/BLRP-Elk4-zym/peaks.txt	exon (NM_010551, exon 17 of 19)	NA	14320	NM_023377	170460	Mm.357953	NM_023377	ENSMUSG00000046027	Stard5	2310058G22Rik|AI607880|D7Ertd152e	StAR-related lipid transfer (START) domain containing 5	0.017766	0.518987	29.09
Specific-2695-chr16-4	chr16	18725438	18725838	+	11	/data/home/fongam//data/chipseq/BLRP/lan/BLRP-Elk4-notx/peaks.txt	promoter (NM_009862)	NA	-103	NM_009862	12544	Mm.1248	NM_001161623	ENSMUSG00000000028	Cdc45	Cdc45l	cell division cycle 45 homolog (S. cerevisiae)	0.035	0.408978	29.09
Merge-chr3-95826121-0	chr3	95825921	95826321	+	10.5	/data/home/fongam//data/chipseq/BLRP/lan/BLRP-Elk4-notx/peaks.txt|/data/home/fongam//data/chipseq/BLRP/lan/BLRP-Elk4-zym/peaks.txt	NA	NA	-1147	NM_007899	13601	Mm.3433	NM_007899	ENSMUSG00000028108	Ecm1	AI663821|p85	extracellular matrix protein 1	0.0125	0.53616	29.09
Merge-chr5-115034578-0	chr5	115034378	115034778	+	10	/data/home/fongam//data/chipseq/BLRP/lan/BLRP-Elk4-notx/peaks.txt|/data/home/fongam//data/chipseq/BLRP/lan/BLRP-Elk4-zym/peaks.txt	promoter (NM_001077360)	NA	-87	NM_001077359	26431	Mm.195632	NM_001077359	ENSMUSG00000041890	Git2	1500036H07Rik|5830420E16Rik|6430510B20Rik|9630056M03Rik|B230104M05Rik|CAT2|KIAA0148|mKIAA0148	G protein-coupled receptor kinase-interactor 2	0.085106	0.616402	29.09
Specific-4833-chr7-28	chr7	82524481	82524881	+	9	/data/home/fongam//data/chipseq/BLRP/lan/BLRP-Elk4-zym/peaks.txt	promoter (NM_175317)	NA	32	NM_177894	330577	Mm.222812	NM_177894	ENSMUSG00000038570	Fam154b	1700129I04Rik|D030069K18	family with sequence similarity 154, member B	0.085	0.658354	29.09
Specific-7184-chr2-35	chr2	164513905	164514305	+	9	/data/home/fongam//data/chipseq/BLRP/lan/BLRP-Elk4-zym/peaks.txt	NA	NA	214	NM_028028	71971	Mm.161149	NM_028028	ENSMUSG00000017764	Zswim1	2410003H12Rik|AI850991|BB046916	zinc finger, SWIM domain containing 1	0.065	0.581047	29.09
Merge-chr9-63175939-0	chr9	63175739	63176139	+	9	/data/home/fongam//data/chipseq/BLRP/lan/BLRP-Elk4-notx/peaks.txt|/data/home/fongam//data/chipseq/BLRP/lan/BLRP-Elk4-zym/peaks.txt	promoter (NM_011840)	NA	-81	NM_011840	23938	Mm.325746	NM_011840	ENSMUSG00000058444	Map2k5	AI324775|AI428457|MEK5|Mapkk5|Prkmk5	mitogen-activated protein kinase kinase 5	0.0925	0.65586	29.09
Specific-6099-chr8-42	chr8	123114633	123115033	+	7	/data/home/fongam//data/chipseq/BLRP/lan/BLRP-Elk4-zym/peaks.txt	Intergenic	NA	-51387	NM_001033980	436062	Mm.334852	NM_001033980	ENSMUSG00000042269	Fam92b	1700120B06Rik	family with sequence similarity 92, member B	0.143426	0.712598	29.09
Specific-6816-chr13-22	chr13	79760853	79761253	+	8	/data/home/fongam//data/chipseq/BLRP/lan/BLRP-Elk4-zym/peaks.txt	Intergenic	NA	-1098524	NM_010151	13865	Mm.439653	NM_010151	ENSMUSG00000069171	Nr2f1	COUP-TF1|COUP-TFI|COUPTFA|EAR3|Erbal3|MGC118474|SVP44|Tcfcoup1	nuclear receptor subfamily 2, group F, member 1	0.0125	0.44389	29.09
Specific-190-chr9-56	chr9	121766594	121766994	+	7	/data/home/fongam//data/chipseq/BLRP/lan/BLRP-Elk4-zym/peaks.txt	Intergenic	NA	-1791	NM_010012	13124	Mm.20889	NM_010012	ENSMUSG00000050445	Cyp8b1	-	cytochrome P450, family 8, subfamily b, polypeptide 1	0.008772	0.511628	29.09
Merge-chr15-89419710-0	chr15	89419510	89419910	+	8.5	/data/home/fongam//data/chipseq/BLRP/lan/BLRP-Elk4-notx/peaks.txt|/data/home/fongam//data/chipseq/BLRP/lan/BLRP-Elk4-zym/peaks.txt	promoter (NM_026817)	NA	-20	NM_026817	68708	Mm.23258	NM_026817	ENSMUSG00000022621	Rabl2a	1110031N17Rik|AW549303	RAB, member of RAS oncogene family-like 2A	0.071066	0.643038	29.09
Specific-1797-chr3-24	chr3	53951782	53952182	+	7	/data/home/fongam//data/chipseq/BLRP/lan/BLRP-Elk4-notx/peaks.txt	promoter (NM_026435)	NA	-246	NM_026435	67890	Mm.28917	NM_026435	ENSMUSG00000027746	Ufm1	1810045K17Rik|AI132708|AI463323	ubiquitin-fold modifier 1	0.0475	0.503741	29.09
Specific-4865-chr8-30	chr8	48417574	48417974	+	7	/data/home/fongam//data/chipseq/BLRP/lan/BLRP-Elk4-zym/peaks.txt	Intergenic	NA	-67968	NM_177304	320981	Mm.211429	NM_177304	ENSMUSG00000038173	Enpp6	4833421B01Rik|B830047L21Rik|D8Ertd514e|E-NPP 6|Npp6	ectonucleotide pyrophosphatase/phosphodiesterase 6	0.015385	0.451777	29.09
Specific-3788-chr9-20823912-0	chr9	20823712	20824112	+	6	/data/home/fongam//data/chipseq/ThioMac/new/ThioMac-SRF-noClones/peaks.txt	promoter (NM_001039824)	NA	4	NM_001039824	68165	Mm.196137	NM_001039824	ENSMUSG00000079677	Fdx1l	B230118G17Rik	ferredoxin 1-like	0.101408	0.657303	26.86
Merge-chr3-108690560-0	chr3	108690360	108690760	+	41.33	/data/home/fongam//data/chipseq/BLRP/lan/BLRP-Elk4-zym/peaks.txt|/data/home/fongam//data/chipseq/BLRP/lan/BLRP-MKL-zym/peaks.txt|/data/home/fongam//data/chipseq/BLRP/lan/BLRP-Srf-zym/peaks.txt	promoter (NM_026198)	NA	-38	NM_026198	67495	Mm.32615	NM_026198	ENSMUSG00000068732	Tmem167b	2010200O16Rik	transmembrane protein 167B	0.0775	0.57606	26.86
Specific-1698-chr4-107	chr4	140697816	140698216	+	10	/data/home/fongam//data/chipseq/BLRP/lan/BLRP-Srf-zym/peaks.txt	Intergenic	NA	5161	NM_013868	29818	Mm.46181	NM_013868	ENSMUSG00000006221	Hspb7	27kDa|Hsp25-2|MGC107591|cvHsp	heat shock protein family, member 7 (cardiovascular)	0.0525	0.650873	26.86
Specific-2804-chr10-238	chr10	82750514	82750914	+	6	/data/home/fongam//data/chipseq/BLRP/lan/BLRP-Srf-zym/peaks.txt	intron (NM_177388, intron 1 of 10)	NA	16902	NM_177388	338365	Mm.67073	NM_177388	ENSMUSG00000034591	Slc41a2	A230035L05Rik|SLC41A1-L1	solute carrier family 41, member 2	0.015106	0.475904	26.86
Specific-6470-chr1-24	chr1	24632813	24633213	+	8	/data/home/fongam//data/chipseq/BLRP/lan/BLRP-Elk4-zym/peaks.txt	NA	NA	194	NM_026719	68421	Mm.477783	NM_026719	ENSMUSG00000073725	Lmbrd1	0910001K20Rik|AV347960	LMBR1 domain containing 1	0.103261	0.713513	26.86
Merge-chr16-43809030-0	chr16	43808830	43809230	+	9.5	/data/home/fongam//data/chipseq/BLRP/lan/BLRP-Srf-zym/peaks.txt|/data/home/fongam//data/chipseq/ThioMac/new/ThioMac-SRF-noClones/peaks.txt	promoter (NM_029128)	NA	-22	NM_029128	106248	Mm.275354	NM_029128	ENSMUSG00000022704	Qtrtd1	3110012M05Rik|4930470H18Rik|AI648807|MGC102598	queuine tRNA-ribosyltransferase domain containing 1	0.055	0.526185	26.86
Specific-6466-chr5-11	chr5	134416260	134416660	+	10	/data/home/fongam//data/chipseq/BLRP/lan/BLRP-Elk4-zym/peaks.txt	intron (NM_030719, intron 2 of 8)	NA	32085	NM_030719	80909	Mm.426767	NM_030719	ENSMUSG00000015944	Gatsl2	7530428J21Rik|AW742413|Gats|Gatsl1	GATS protein-like 2	0.010256	0.524297	26.86
Merge-chr18-64641908-0	chr18	64641708	64642108	+	7	/data/home/fongam//data/chipseq/BLRP/lan/BLRP-Elk4-notx/peaks.txt|/data/home/fongam//data/chipseq/BLRP/lan/BLRP-Elk4-zym/peaks.txt	promoter (NM_001142950)	NA	18	NM_027350	70223	Mm.479540	NM_001142950	ENSMUSG00000024587	Nars	3010001M15Rik|AA960128|ASNRS|C78150	asparaginyl-tRNA synthetase	0.0775	0.598504	26.86
Specific-3956-chr19-10	chr19	5802469	5802869	+	8	/data/home/fongam//data/chipseq/BLRP/lan/BLRP-Elk4-zym/peaks.txt	promoter (NR_002847)	NA	2	NR_002847	72289	Mm.298256	NR_002847		Malat1	2210401K01Rik|9430072K23Rik|AI647968	metastasis associated lung adenocarcinoma transcript 1 (non-coding RNA)	0.035	0.428928	26.86
Specific-2513-chr11-104	chr11	79393782	79394182	+	8	/data/home/fongam//data/chipseq/BLRP/lan/BLRP-Elk4-zym/peaks.txt	intron (NM_010897, intron 57 of 57)	NA	-13425	NM_175543	268451	Mm.473716	NM_175543	ENSMUSG00000017639	Rab11fip4	A730072L08Rik|KIAA1821|RAB11-FIP4|mKIAA1821	RAB11 family interacting protein 4 (class II)	0.0125	0.426434	26.86
Merge-chr2-180185344-0	chr2	180185144	180185544	+	17	/data/home/fongam//data/chipseq/BLRP/lan/BLRP-Elk4-zym/peaks.txt|/data/home/fongam//data/chipseq/BLRP/lan/BLRP-Srf-zym/peaks.txt|/data/home/fongam//data/chipseq/ThioMac/new/ThioMac-SRF-noClones/peaks.txt	Intergenic	NA	-1443	NM_025587	66481	Mm.289669	NM_025587	ENSMUSG00000039001	Rps21	1810049N11Rik|2410030A14Rik|MGC107620	ribosomal protein S21	0	0	26.86
Specific-1923-chr1-51	chr1	127387822	127388222	+	17	/data/home/fongam//data/chipseq/BLRP/lan/BLRP-Srf-zym/peaks.txt	promoter (NM_028787)	NA	-540	NM_028787	74150	Mm.28654	NM_028787	ENSMUSG00000026342	Slc35f5	1300003P13Rik|AI646727	solute carrier family 35, member F5	0.07	0.653367	26.86
Merge-chr6-88484630-0	chr6	88484430	88484830	+	10	/data/home/fongam//data/chipseq/BLRP/lan/BLRP-Elk4-zym/peaks.txt|/data/home/fongam//data/chipseq/BLRP/lan/BLRP-Srf-zym/peaks.txt|/data/home/fongam//data/chipseq/ThioMac/new/ThioMac-SRF-noClones/peaks.txt	promoter (NM_016906)	NA	-189	NM_016906	53421	Mm.477740	NM_016906	ENSMUSG00000030082	Sec61a1	AA408394|AA410007|Sec61a	Sec61 alpha 1 subunit (S. cerevisiae)	0.088398	0.637363	26.86
Merge-chr17-34458376-0	chr17	34458176	34458576	+	12	/data/home/fongam//data/chipseq/BLRP/lan/BLRP-Elk4-notx/peaks.txt|/data/home/fongam//data/chipseq/BLRP/lan/BLRP-Elk4-zym/peaks.txt|/data/home/fongam//data/chipseq/BLRP/lan/BLRP-Srf-zym/peaks.txt	promoter (NM_021337)	NA	-71	NM_138580	27632	Mm.279907	NM_001045863	ENSMUSG00000024369	Rdbp	D17H6S45|NELF-E|RD	RD RNA-binding protein	0.124638	0.680115	26.86
Specific-2838-chr18-76	chr18	77983991	77984391	+	7	/data/home/fongam//data/chipseq/BLRP/lan/BLRP-Srf-zym/peaks.txt	exon (NM_007505, exon 8 of 12)	NA	6347	NM_007505	11946	Mm.474505	NM_007505	ENSMUSG00000025428	Atp5a1	AI035633|AL022851|AL023067|Atpm|D18Ertd206e|Mom2	ATP synthase, H+ transporting, mitochondrial F1 complex, alpha subunit 1	0.0325	0.476309	26.86
Specific-2617-chr4-276	chr4	140419758	140420158	+	6	/data/home/fongam//data/chipseq/BLRP/lan/BLRP-Srf-zym/peaks.txt	promoter (NM_172518)	NA	-40	NM_172518	213499	Mm.28865	NM_172518	ENSMUSG00000028920	Fbxo42	6720460I06Rik|mKIAA1332	F-box protein 42	0.122807	0.656977	26.86
Specific-4288-chrX-71	chrX	70496406	70496806	+	5	/data/home/fongam//data/chipseq/BLRP/lan/BLRP-Srf-zym/peaks.txt	intron (NM_010227, intron 1 of 45)	NA	2648	NM_010227	192176	Mm.295533	NM_010227	ENSMUSG00000031328	Flna	ABP-280|Dilp2|F730004A14Rik|Fln1|filamin-1	filamin, alpha	0.0075	0.521197	26.86
Merge-chr3-87586184-0	chr3	87585984	87586384	+	6	/data/home/fongam//data/chipseq/BLRP/lan/BLRP-Elk4-zym/peaks.txt|/data/home/fongam//data/chipseq/BLRP/lan/BLRP-Srf-zym/peaks.txt	exon (NM_001113238, exon 12 of 12)	NA	-25321	NM_001083318	27049	Mm.219460	XM_001475093	ENSMUSG00000003382	Etv3	AI414410|METS|Pe1	ets variant gene 3	0.027668	0.559055	26.86
Specific-889-chr6-386	chr6	125409512	125409912	+	5	/data/home/fongam//data/chipseq/BLRP/lan/BLRP-Srf-zym/peaks.txt	Intergenic	NA	50662	NM_007657	12527	Mm.404614	NM_007657	ENSMUSG00000030342	Cd9	Tspan29	CD9 antigen	0.0225	0.483791	26.86
Merge-chr10-80659848-0	chr10	80659648	80660048	+	7.5	/data/home/fongam//data/chipseq/BLRP/lan/BLRP-Elk4-zym/peaks.txt|/data/home/fongam//data/chipseq/BLRP/lan/BLRP-Srf-zym/peaks.txt	promoter (NM_010768)	NA	-826	NM_010768	17179	Mm.2918	NM_010768	ENSMUSG00000004933	Matk	CHK|HYL|MGC130505|Ntk	megakaryocyte-associated tyrosine kinase	0.013652	0.549153	26.86
Specific-7106-chr6-32	chr6	135218414	135218814	+	7	/data/home/fongam//data/chipseq/BLRP/lan/BLRP-Elk4-notx/peaks.txt	Intergenic	NA	1415	NM_010352	14840	Mm.272306	NM_001080552	ENSMUSG00000030206	Gsg1	-	germ cell-specific gene 1	0.045	0.55611	26.86
Merge-chr6-83067192-0	chr6	83066992	83067392	+	8	/data/home/fongam//data/chipseq/BLRP/lan/BLRP-Elk4-notx/peaks.txt|/data/home/fongam//data/chipseq/BLRP/lan/BLRP-Elk4-zym/peaks.txt	promoter (NM_001081266)	NA	18	NM_001081266	243510	Mm.436553	NM_001081266	ENSMUSG00000079511	Ccdc142	A230058J24Rik	coiled-coil domain containing 142	0.0675	0.591022	26.86
Specific-562-chr3-49	chr3	95730682	95731082	+	16	/data/home/fongam//data/chipseq/BLRP/lan/BLRP-Srf-zym/peaks.txt	Intergenic	NA	-13243	NM_008562	17210	Mm.1639	NM_008562	ENSMUSG00000038612	Mcl1	AW556805|Mcl-1	myeloid cell leukemia sequence 1	0.015	0.473815	26.86
Merge-chr8-86956943-0	chr8	86956743	86957143	+	9	/data/home/fongam//data/chipseq/BLRP/lan/BLRP-Elk4-notx/peaks.txt|/data/home/fongam//data/chipseq/BLRP/lan/BLRP-Elk4-zym/peaks.txt	promoter (NM_009055)	NA	2	NM_009055	19724	Mm.7892	NM_009055	ENSMUSG00000031706	Rfx1	AI047719|AI385641	regulatory factor X, 1 (influences HLA class II expression)	0.083815	0.603448	26.86
Specific-5468-chr4-87	chr4	140897385	140897785	+	11	/data/home/fongam//data/chipseq/BLRP/lan/BLRP-Srf-zym/peaks.txt	Intergenic	NA	-1675	NM_001013780	384071	Mm.295682	NM_001013780	ENSMUSG00000040740	Slc25a34	Gm1369|MGC107701	solute carrier family 25, member 34	0.0175	0.591022	26.86
Specific-4821-chr13-106	chr13	119705280	119705680	+	8	/data/home/fongam//data/chipseq/BLRP/lan/BLRP-Srf-zym/peaks.txt	Intergenic	NA	-128092	NM_008002	14165	Mm.317323	NM_008002	ENSMUSG00000021732	Fgf10	BB213776|Fgf-10	fibroblast growth factor 10	NA	NA	26.86
Merge-chr2-70462206-0	chr2	70462006	70462406	+	7	/data/home/fongam//data/chipseq/BLRP/lan/BLRP-Elk4-zym/peaks.txt|/data/home/fongam//data/chipseq/BLRP/lan/BLRP-Srf-zym/peaks.txt	promoter (NR_027343)	NA	-142	NR_027343	70231	Mm.470827	NM_027352	ENSMUSG00000014959	Gorasp2	0610011A07Rik|2410043M02Rik|5730520M13Rik|9430094F20Rik|AW552058|GOLPH2|GRASP55|GRS2|p59	golgi reassembly stacking protein 2	0.0875	0.593516	26.86
Specific-2267-chr10-145	chr10	25056133	25056533	+	7	/data/home/fongam//data/chipseq/BLRP/lan/BLRP-Srf-zym/peaks.txt	Intergenic	NA	-41455	NM_013511	13822	Mm.306026	NM_013511	ENSMUSG00000019978	Epb4.1l2	4.1G|AW555191|D10Ertd398e|Epb41l2|NBL2	erythrocyte protein band 4.1-like 2	0.0125	0.431421	26.86
Specific-416-chr1-516	chr1	192721881	192722281	+	5	/data/home/fongam//data/chipseq/BLRP/lan/BLRP-Srf-zym/peaks.txt	intron (NM_001081259, intron 1 of 9)	NA	-3885	NR_027298	100125339	Mm.472263	NR_027298		A230020J21Rik	ENSMUSG00000066596	RIKEN cDNA A230020J21 gene	0.036364	0.451807	26.86
Merge-chr2-157339196-0	chr2	157338996	157339396	+	8.5	/data/home/fongam//data/chipseq/BLRP/lan/BLRP-Elk4-zym/peaks.txt|/data/home/fongam//data/chipseq/BLRP/lan/BLRP-Srf-zym/peaks.txt	Intergenic	NA	-81394	NM_016916	53619	Mm.467731	NM_016916	ENSMUSG00000067787	Blcap	AI462828|Bc10|MGC102074	bladder cancer associated protein homolog (human)	0.008333	0.33871	26.86
Specific-6116-chr13-30	chr13	49264622	49265022	+	7	/data/home/fongam//data/chipseq/BLRP/lan/BLRP-Elk4-zym/peaks.txt	Intergenic	NA	-4722	NM_025491	66329	Mm.34308	NM_025491	ENSMUSG00000021384	Susd3	1700017I11Rik|2810440J20Rik	sushi domain containing 3	NA	NA	26.86
Merge-chr10-61973938-0	chr10	61973738	61974138	+	10	/data/home/fongam//data/chipseq/BLRP/lan/BLRP-Elk4-notx/peaks.txt|/data/home/fongam//data/chipseq/BLRP/lan/BLRP-Elk4-zym/peaks.txt	promoter (NM_028197)	NA	-124	NM_028197	72320	Mm.258955	NM_028197	ENSMUSG00000036955	2510003E04Rik	0710007C18Rik|KBP|MGC107132|mKIAA1279	RIKEN cDNA 2510003E04 gene	0.0575	0.513716	26.86
Specific-2535-chr3-18	chr3	95059989	95060389	+	9	/data/home/fongam//data/chipseq/BLRP/lan/BLRP-Elk4-zym/peaks.txt	promoter (NM_175356)	NA	54	NM_175356	107650	Mm.217222	NM_175356	ENSMUSG00000038861	Pi4kb	AA437822|ESTM41|Pik4cb	phosphatidylinositol 4-kinase, catalytic, beta polypeptide	0.065	0.625935	26.86
Specific-861-chr7-475	chr7	128301068	128301468	+	5	/data/home/fongam//data/chipseq/BLRP/lan/BLRP-Srf-zym/peaks.txt	Intergenic	NA	-13463	NM_013863	29810	Mm.84073	NM_013863	ENSMUSG00000030847	Bag3	AA407278|Bis|mg638	BCL2-associated athanogene 3	0.00346	0.427586	26.86
Merge-chr5-137568216-0	chr5	137568016	137568416	+	10.5	/data/home/fongam//data/chipseq/BLRP/lan/BLRP-Elk4-notx/peaks.txt|/data/home/fongam//data/chipseq/BLRP/lan/BLRP-Elk4-zym/peaks.txt	Intergenic	NA	-4846	NM_031406	83704	Mm.235625	NM_031406	ENSMUSG00000037344	Slc12a9	CIP1	solute carrier family 12 (potassium/chloride transporters), member 9	0.053292	0.548287	26.86
Specific-2680-chr2-33	chr2	136582821	136583221	+	9	/data/home/fongam//data/chipseq/BLRP/lan/BLRP-Elk4-zym/peaks.txt	promoter (NM_001141946)	NA	-174	NM_001141946	59030	Mm.272570	NM_001141946	ENSMUSG00000027274	Mkks	1300013E18Rik|AI463362|AI957237|Bbs6|MGC143766	McKusick-Kaufman syndrome protein	0.0475	0.478803	26.86
Merge-chr4-106865856-0	chr4	106865656	106866056	+	9	/data/home/fongam//data/chipseq/BLRP/lan/BLRP-Elk4-notx/peaks.txt|/data/home/fongam//data/chipseq/BLRP/lan/BLRP-Elk4-zym/peaks.txt	NA	NA	140	NM_028355	72787	Mm.28478	NM_028355	ENSMUSG00000028614	Tmem48	2810475A17Rik|AI450313|NDC1	transmembrane protein 48	0.0725	0.650873	26.86
Specific-5481-chr13-17	chr13	13659217	13659617	+	8	/data/home/fongam//data/chipseq/BLRP/lan/BLRP-Elk4-zym/peaks.txt	Intergenic	NA	82752	NM_010317	14706	Mm.215394	NM_010317	ENSMUSG00000021303	Gng4	-	guanine nucleotide binding protein (G protein), gamma 4	0.0025	0.488778	26.86
Specific-2962-chr4-19	chr4	140595176	140595576	+	11	/data/home/fongam//data/chipseq/BLRP/lan/BLRP-Elk4-zym/peaks.txt	intron (NM_010139, intron 14 of 16)	NA	22060	NM_010139	13836	Mm.2581	NM_010139	ENSMUSG00000006445	Epha2	AW545284|Eck|Myk2|Sek-2|Sek2	Eph receptor A2	0.02	0.563591	26.86
Specific-7085-chr11-80	chr11	51532030	51532430	+	10	/data/home/fongam//data/chipseq/BLRP/lan/BLRP-Elk4-zym/peaks.txt	promoter (NM_025319)	NA	-173	NM_025319	66050	Mm.35693	NM_025319	ENSMUSG00000007777	0610009B22Rik	-	RIKEN cDNA 0610009B22 gene	0.095	0.640898	26.86
Specific-4720-chr11-123	chr11	60746981	60747381	+	7	/data/home/fongam//data/chipseq/BLRP/lan/BLRP-Elk4-notx/peaks.txt	intron (NR_027800, intron 1 of 1)	NA	881	NR_027800	24082	Mm.46270	NM_025293		Gm16516	F3-1|Gtlf3a	predicted gene, Gm16516	0.01634	0.532468	26.86
Merge-chr3-108967701-0	chr3	108967501	108967901	+	16.25	/data/home/fongam//data/chipseq/BLRP/lan/BLRP-Elk4-notx/peaks.txt|/data/home/fongam//data/chipseq/BLRP/lan/BLRP-Elk4-zym/peaks.txt|/data/home/fongam//data/chipseq/BLRP/lan/BLRP-Srf-zym/peaks.txt|/data/home/fongam//data/chipseq/ThioMac/new/ThioMac-SRF-noClones/peaks.txt	intron (NM_011504, intron 1 of 18)	NA	857	NM_011504	20912	Mm.316894	NM_011504	ENSMUSG00000027882	Stxbp3a	MGC86097|Munc-18c|Stxbp3|Sxtbp3|Unc18-3	syntaxin binding protein 3A	0.015	0.379052	26.86
Merge-chr15-74506564-0	chr15	74506364	74506764	+	12.33	/data/home/fongam//data/chipseq/BLRP/lan/BLRP-Elk4-notx/peaks.txt|/data/home/fongam//data/chipseq/BLRP/lan/BLRP-Elk4-zym/peaks.txt|/data/home/fongam//data/chipseq/BLRP/lan/BLRP-Srf-zym/peaks.txt	Intergenic	NA	-6739	NM_018790	11838	Mm.25405	NM_018790	ENSMUSG00000022602	Arc	Arc3.1|C86064|arg3.1	activity regulated cytoskeletal-associated protein	0.0175	0.603491	26.86
Merge-chr5-29899965-0	chr5	29899765	29900165	+	9	/data/home/fongam//data/chipseq/BLRP/lan/BLRP-Elk4-notx/peaks.txt|/data/home/fongam//data/chipseq/BLRP/lan/BLRP-Srf-zym/peaks.txt|/data/home/fongam//data/chipseq/ThioMac/new/ThioMac-SRF-noClones/peaks.txt	promoter (NM_133907)	NA	-64	NM_133907	100763	Mm.137746	NM_133907	ENSMUSG00000039000	Ube3c	AI853514|mKIAA0010	ubiquitin protein ligase E3C	0.17	0.733167	26.86
Merge-chr10-79964956-0	chr10	79964756	79965156	+	10.67	/data/home/fongam//data/chipseq/BLRP/lan/BLRP-Elk4-zym/peaks.txt|/data/home/fongam//data/chipseq/BLRP/lan/BLRP-Srf-zym/peaks.txt|/data/home/fongam//data/chipseq/ThioMac/new/ThioMac-SRF-noClones/peaks.txt	promoter (NM_025852)	NA	-267	NM_025852	66932	Mm.1116	NM_025852	ENSMUSG00000047417	Rexo1	1700021P10Rik|2610511M11Rik|AW050347|EloA-BP1|Tceb3bp1	REX1, RNA exonuclease 1 homolog (S. cerevisiae)	0.082397	0.589552	26.86
Specific-5722-chr1-31	chr1	132847083	132847483	+	8	/data/home/fongam//data/chipseq/BLRP/lan/BLRP-Elk4-zym/peaks.txt	promoter (NM_010548)	NA	-108	NM_010548	16153	Mm.874	NM_010548	ENSMUSG00000016529	Il10	CSIF|Il-10	interleukin 10	0.005495	0.434426	26.86
Specific-341-chr3-32	chr3	117860617	117861017	+	8	/data/home/fongam//data/chipseq/BLRP/lan/BLRP-Elk4-zym/peaks.txt	promoter (NM_029655)	NA	-19	NM_029655	76561	Mm.439116	NM_029655	ENSMUSG00000028007	Snx7	2510028H01Rik|MGC107328	sorting nexin 7	0.09	0.713217	26.86
Merge-chr3-64052597-0	chr3	64052397	64052797	+	7	/data/home/fongam//data/chipseq/BLRP/lan/BLRP-Elk4-zym/peaks.txt|/data/home/fongam//data/chipseq/BLRP/lan/BLRP-Srf-zym/peaks.txt	promoter (NM_015728)	NA	65	NM_015728	11416	Mm.135619	NM_015728	ENSMUSG00000027822	Slc33a1	AI315656|AI788741|Acatn|D630022N01Rik	solute carrier family 33 (acetyl-CoA transporter), member 1	0.1	0.605985	26.86
Merge-chr7-79971676-0	chr7	79971476	79971876	+	7	/data/home/fongam//data/chipseq/BLRP/lan/BLRP-Elk4-zym/peaks.txt|/data/home/fongam//data/chipseq/BLRP/lan/BLRP-Srf-zym/peaks.txt	exon (NM_173011, exon 6 of 11)	NA	17187	NM_173011	269951	Mm.290925	NM_173011	ENSMUSG00000030541	Idh2	E430004F23|IDPm|Idh-2	isocitrate dehydrogenase 2 (NADP+), mitochondrial	0.025	0.57606	26.86
Specific-443-chr5-354	chr5	47587293	47587693	+	5	/data/home/fongam//data/chipseq/BLRP/lan/BLRP-Srf-zym/peaks.txt	Intergenic	NA	-683910	NM_178804	20563	Mm.475500	NM_178804	ENSMUSG00000031558	Slit2	Drad-1|E030015M03Rik|E130320P19Rik|KIAA4141|Slil3|mKIAA4141	slit homolog 2 (Drosophila)	0.00361	0.387097	26.86
Merge-chr1-162968224-0	chr1	162968024	162968424	+	8.33	/data/home/fongam//data/chipseq/BLRP/lan/BLRP-Elk4-notx/peaks.txt|/data/home/fongam//data/chipseq/BLRP/lan/BLRP-Elk4-zym/peaks.txt|/data/home/fongam//data/chipseq/BLRP/lan/BLRP-Srf-zym/peaks.txt	promoter (NM_001039482)	NA	-68	NM_001039482	226541	Mm.255165	NM_001039482	ENSMUSG00000026705	Klhl20	AI504637|D930050H05Rik|KIAA4210|Kleip|MGC28950|mKIAA4210	kelch-like 20 (Drosophila)	0.0425	0.498753	26.86
Specific-2726-chr13-21	chr13	56897211	56897611	+	8	/data/home/fongam//data/chipseq/BLRP/lan/BLRP-Elk4-zym/peaks.txt	exon (NM_012035, exon 2 of 12)	NA	7799	NM_012035	26946	Mm.62409	NM_012035	ENSMUSG00000021541	Trpc7	TRP-7|TRP7|Trrp8	transient receptor potential cation channel, subfamily C, member 7	0.065	0.605985	26.86
Specific-34-chr2-45	chr2	167921616	167922016	+	8	/data/home/fongam//data/chipseq/BLRP/lan/BLRP-Elk4-zym/peaks.txt	promoter (NM_010072)	NA	-11	NM_001160330	69372	Mm.354762	XM_130596	ENSMUSG00000074576	Mocs3	1700020H17Rik|Uba4	molybdenum cofactor synthesis 3	0.095368	0.617886	26.86
Specific-6175-chr3-349	chr3	88595840	88596240	+	5	/data/home/fongam//data/chipseq/BLRP/lan/BLRP-Srf-zym/peaks.txt	Intergenic	NA	-6781	NM_001002011	16905	Mm.471227	NM_001002011	ENSMUSG00000028063	Lmna	-	lamin A	0.055	0.633416	26.86
Specific-1073-chr1-464	chr1	151965936	151966336	+	5	/data/home/fongam//data/chipseq/BLRP/lan/BLRP-Srf-zym/peaks.txt	Intergenic	NA	103794	NM_011198	19225	Mm.292547	NM_011198	ENSMUSG00000032487	Ptgs2	COX2|Cox-2|PGHS-2|PHS-2|Pghs2|TIS10	prostaglandin-endoperoxide synthase 2	0	0.333333	26.86
Merge-chr14-121785483-0	chr14	121785283	121785683	+	6	/data/home/fongam//data/chipseq/BLRP/lan/BLRP-Elk4-zym/peaks.txt|/data/home/fongam//data/chipseq/BLRP/lan/BLRP-Srf-zym/peaks.txt	exon (NM_144844, exon 9 of 24)	NA	115975	NM_144844	110821	Mm.23876	NM_144844	ENSMUSG00000041650	Pcca	C79630	propionyl-Coenzyme A carboxylase, alpha polypeptide	0.0125	0.411471	26.86
Merge-chr1-45739895-0	chr1	45739695	45740095	+	8.5	/data/home/fongam//data/chipseq/BLRP/lan/BLRP-Elk4-notx/peaks.txt|/data/home/fongam//data/chipseq/BLRP/lan/BLRP-Elk4-zym/peaks.txt	promoter (NM_028599)	NA	-152	NM_028599	73674	Mm.270376	NM_028599	ENSMUSG00000025995	Wdr75	1300003A18Rik|2410118I19Rik|C77608|FLJ12545|MGC143988	WD repeat domain 75	0.065	0.546135	26.86
Specific-3460-chr6-35	chr6	113012122	113012522	+	7	/data/home/fongam//data/chipseq/BLRP/lan/BLRP-Elk4-zym/peaks.txt	NA	NA	218	NM_008188	14911	Mm.781	NM_008188	ENSMUSG00000030264	Thumpd3	AW556087|Gt(ROSA)26asSor|Gtrosa26as	THUMP domain containing 3	0.07	0.628429	26.86
Specific-6818-chr13-14	chr13	10190703	10191103	+	9	/data/home/fongam//data/chipseq/BLRP/lan/BLRP-Elk4-zym/peaks.txt	intron (NM_033269, intron 2 of 4)	NA	169146	NM_033269	12671	Mm.342315	NM_033269	ENSMUSG00000046159	Chrm3	Chrm-3|M3|M3R	cholinergic receptor, muscarinic 3, cardiac	0	0.362963	26.86
Specific-5285-chr4-58	chr4	53240565	53240965	+	7	/data/home/fongam//data/chipseq/BLRP/lan/BLRP-Elk4-zym/peaks.txt	Intergenic	NA	45827	NR_033140	381524	Mm.23351	NM_001033454	ENSMUSG00000073854	AI427809	Gm1659	expressed sequence AI427809	0.015	0.501247	26.86
Specific-5910-chr7-56	chr7	112860536	112860936	+	7	/data/home/fongam//data/chipseq/BLRP/lan/BLRP-Elk4-zym/peaks.txt	Intergenic	NA	115593	NM_175279	78748	Mm.349943	NM_175279		Rassf10	4632411J06Rik	Ras association (RalGDS/AF-6) domain family (N-terminal) member 10	0.005	0.511222	26.86
Specific-6256-chr1-58	chr1	160845921	160846321	+	7	/data/home/fongam//data/chipseq/BLRP/lan/BLRP-Elk4-zym/peaks.txt	Intergenic	NA	-52006	NM_001085376	23850	Mm.458621	XM_001472777		Pappa2	PAPP-A2|PLAC3|Pappe	pappalysin 2	0.0075	0.406484	26.86
Specific-1714-chr5-24	chr5	122607292	122607692	+	8	/data/home/fongam//data/chipseq/BLRP/lan/BLRP-Elk4-zym/peaks.txt	intron (NM_144912, intron 4 of 10)	NA	7320	NM_144912	231724	Mm.255587	NM_144912	ENSMUSG00000038569	Rad9b	A630082N15Rik|BC021784|MGC28469	RAD9 homolog B (S. cerevisiae)	0.014837	0.427729	26.86
Specific-1533-chr8-27	chr8	27008038	27008438	+	7	/data/home/fongam//data/chipseq/BLRP/lan/BLRP-Elk4-zym/peaks.txt	intron (NM_001079908, intron 2 of 17)	NA	23921	NM_001079908	14182	Mm.265716	NM_001079908	ENSMUSG00000031565	Fgfr1	AW208770|FLG|Fgfr-1|Flt-2	fibroblast growth factor receptor 1	0.010929	0.356757	26.86
Specific-6166-chr4-60	chr4	140819136	140819536	+	7	/data/home/fongam//data/chipseq/BLRP/lan/BLRP-Elk4-notx/peaks.txt	NA	NA	1098	NR_030695	320456	Mm.32859	NR_030695		B330016D10Rik	-	RIKEN cDNA B330016D10 gene	0.040107	0.473404	26.86
Specific-3149-chr10-10	chr10	40991539	40991939	+	11	/data/home/fongam//data/chipseq/BLRP/lan/BLRP-Elk4-zym/peaks.txt	promoter (NM_133999)	NA	-83	NM_133999	103199	Mm.277242	NM_133999	ENSMUSG00000038417	Fig4	A530089I17Rik|AI326867|Sac3	FIG4 homolog (S. cerevisiae)	0.043478	0.543243	26.86
Specific-3316-chr19-13	chr19	46814910	46815310	+	8	/data/home/fongam//data/chipseq/BLRP/lan/BLRP-Elk4-zym/peaks.txt	NA	NA	190	NM_033569	94219	Mm.306903	NM_001102471	ENSMUSG00000064105	Cnnm2	AU015877|AW048635|Acdp2|Clp2|FLJ20064	cyclin M2	0.106557	0.695652	26.86
Specific-1966-chr4-69	chr4	140394626	140395026	+	7	/data/home/fongam//data/chipseq/BLRP/lan/BLRP-Elk4-zym/peaks.txt	intron (NM_001025608, intron 1 of 3)	NA	17046	NM_001025608	213491	Mm.332006	NM_001025608	ENSMUSG00000040842	D4Ertd22e	1110022I03	DNA segment, Chr 4, ERATO Doi 22, expressed	0.015	0.518703	26.86
Specific-4790-chr11-122	chr11	3132054	3132454	+	7	/data/home/fongam//data/chipseq/BLRP/lan/BLRP-Elk4-zym/peaks.txt	intron (NM_001166547, intron 10 of 18)	NA	29232	NM_001166549	74203	Mm.255649	NM_001166547	ENSMUSG00000020454	Eif4enif1	2610509L04Rik|A930019J01Rik|AA410001|AU021239|Clast4|D11Ertd166e	eukaryotic translation initiation factor 4E nuclear import factor 1	0.0075	0.416459	26.86
Specific-1806-chr19-17	chr19	5512470	5512870	+	7	/data/home/fongam//data/chipseq/BLRP/lan/BLRP-Elk4-zym/peaks.txt	Intergenic	NA	-2181	NM_001024560	225861	Mm.20071	NM_001024560	ENSMUSG00000056185	Snx32	B930037P14Rik|Snx6b	sorting nexin 32	0.01	0.481297	26.86
Specific-3792-chr3-66	chr3	122414268	122414668	+	7	/data/home/fongam//data/chipseq/BLRP/lan/BLRP-Elk4-zym/peaks.txt	intron (NM_013867, intron 1 of 11)	NA	2666	NM_013867	29815	Mm.45815	NM_013867	ENSMUSG00000028121	Bcar3	AI131758|AND-34	breast cancer anti-estrogen resistance 3	0.030534	0.511278	26.86
Specific-555-chr3-16	chr3	53951579	53951979	+	9	/data/home/fongam//data/chipseq/BLRP/lan/BLRP-Elk4-zym/peaks.txt	promoter (NM_026435)	NA	-43	NM_026435	67890	Mm.28917	NM_026435	ENSMUSG00000027746	Ufm1	1810045K17Rik|AI132708|AI463323	ubiquitin-fold modifier 1	0.075	0.558603	26.86
Specific-2730-chr7-31	chr7	11742460	11742860	+	8	/data/home/fongam//data/chipseq/BLRP/lan/BLRP-Elk4-zym/peaks.txt	intron (NM_022981, intron 4 of 7)	NA	7671	NM_022981	65020	Mm.292297	NM_022981	ENSMUSG00000058638	Zfp110	2900024E01Rik|N28112|NRIF|Nrif1	zinc finger protein 110	0	0.381546	26.86
Specific-4200-chr13-31	chr13	51752060	51752460	+	7	/data/home/fongam//data/chipseq/BLRP/lan/BLRP-Elk4-zym/peaks.txt	intron (NM_013660, intron 2 of 15)	NA	53880	NM_013660	20354	Mm.33903	NM_013660	ENSMUSG00000021451	Sema4d	CD100|Semacl2|Semaj|Semcl2|coll-4	sema domain, immunoglobulin domain (Ig), transmembrane domain (TM) and short cytoplasmic domain, (semaphorin) 4D	0.005	0.541147	26.86
Merge-chr1-174260340-0	chr1	174260140	174260540	+	53.75	/data/home/fongam//data/chipseq/BLRP/lan/BLRP-Elk4-notx/peaks.txt|/data/home/fongam//data/chipseq/BLRP/lan/BLRP-MKL-zym/peaks.txt|/data/home/fongam//data/chipseq/BLRP/lan/BLRP-Srf-zym/peaks.txt|/data/home/fongam//data/chipseq/ThioMac/new/ThioMac-SRF-noClones/peaks.txt	Intergenic	NA	47134	NM_026234	67556	Mm.472245	NM_026234	ENSMUSG00000050229	Pigm	4933437L05Rik|AI644422|AV302080|C920011G20Rik	phosphatidylinositol glycan anchor biosynthesis, class M	NA	NA	24.62
Specific-1785-chr14-19	chr14	20602488	20602888	+	7	/data/home/fongam//data/chipseq/BLRP/lan/BLRP-Elk4-zym/peaks.txt	Intergenic	NA	-17425	NM_011695	22334	Mm.262327	NM_011695	ENSMUSG00000021771	Vdac2	Vdac6	voltage-dependent anion channel 2	0.018519	0.421053	24.62
Merge-chr4-118603781-0	chr4	118603581	118603981	+	22.2	/data/home/fongam//data/chipseq/BLRP/lan/BLRP-Elk4-notx/peaks.txt|/data/home/fongam//data/chipseq/BLRP/lan/BLRP-Elk4-zym/peaks.txt|/data/home/fongam//data/chipseq/BLRP/lan/BLRP-MKL-zym/peaks.txt|/data/home/fongam//data/chipseq/BLRP/lan/BLRP-Srf-zym/peaks.txt|/data/home/fongam//data/chipseq/ThioMac/new/ThioMac-SRF-noClones/peaks.txt	Intergenic	NA	-2896	NM_011400	20525	Mm.21002	NM_011400	ENSMUSG00000028645	Slc2a1	Glut-1|Glut1	solute carrier family 2 (facilitated glucose transporter), member 1	0.045	0.571072	24.62
Merge-chr1-40819833-0	chr1	40819633	40820033	+	11.5	/data/home/fongam//data/chipseq/BLRP/lan/BLRP-Elk4-zym/peaks.txt|/data/home/fongam//data/chipseq/BLRP/lan/BLRP-Srf-zym/peaks.txt	Intergenic	NA	69686	NM_001081198	381339	Mm.395273	NM_001081198	ENSMUSG00000079588	Tmem182	2310079P10Rik|AI414494	transmembrane protein 182	0.015	0.46384	24.62
Merge-chr8-73539312-0	chr8	73539112	73539512	+	10	/data/home/fongam//data/chipseq/BLRP/lan/BLRP-Elk4-zym/peaks.txt|/data/home/fongam//data/chipseq/BLRP/lan/BLRP-Srf-zym/peaks.txt|/data/home/fongam//data/chipseq/ThioMac/new/ThioMac-SRF-noClones/peaks.txt	Intergenic	NA	-2009	NM_133772	76900	Mm.6667	NM_133772	ENSMUSG00000070003	Ssbp4	1210002E11Rik|AW743380|Sspb4	single stranded DNA binding protein 4	0.05291	0.602632	24.62
Specific-4235-chr19-61254442-0	chr19	61254242	61254642	+	9	/data/home/fongam//data/chipseq/ThioMac/new/ThioMac-SRF-noClones/peaks.txt	Intergenic	NA	-23470	NM_001177513	633057	Mm.426097	XM_001002874		Gm7102	EG633057	predicted gene 7102	0.058419	0.541096	24.62
Specific-5204-chr3-25	chr3	95151881	95152281	+	23	/data/home/fongam//data/chipseq/BLRP/lan/BLRP-Srf-zym/peaks.txt	intron (NM_008847, intron 9 of 14)	NA	-24132	NM_008951	19185	Mm.2261	NM_008951	ENSMUSG00000005625	Psmd4	Af1|Mcb1|angiocidin	proteasome (prosome, macropain) 26S subunit, non-ATPase, 4	0.0275	0.453865	24.62
Merge-chr10-80025109-0	chr10	80024909	80025309	+	8.67	/data/home/fongam//data/chipseq/BLRP/lan/BLRP-Elk4-zym/peaks.txt|/data/home/fongam//data/chipseq/BLRP/lan/BLRP-Srf-zym/peaks.txt|/data/home/fongam//data/chipseq/ThioMac/new/ThioMac-SRF-noClones/peaks.txt	promoter (NM_134002)	NA	-800	NM_134002	103236	Mm.29873	NM_001159591	ENSMUSG00000003345	Csnk1g2	2810429I12Rik|AI463719	casein kinase 1, gamma 2	0.074074	0.582822	24.62
Merge-chr6-122620209-0	chr6	122620009	122620409	+	9.5	/data/home/fongam//data/chipseq/BLRP/lan/BLRP-Elk4-zym/peaks.txt|/data/home/fongam//data/chipseq/BLRP/lan/BLRP-Srf-zym/peaks.txt	Intergenic	NA	28166	NM_139218	73708	Mm.27982	NM_139218	ENSMUSG00000046323	Dppa3	2410075G02Rik|MGC117617|MGC130308|MGC130309|PCG7|PGC7|Stella	developmental pluripotency-associated 3	0.009346	0.421296	24.62
Specific-3976-chr6-3	chr6	113343635	113344035	+	20	/data/home/fongam//data/chipseq/BLRP/lan/BLRP-Elk4-notx/peaks.txt	promoter (NM_133932)	NA	-55	NM_026552	68089	Mm.472172	NM_001170485	ENSMUSG00000079426	Arpc4	20kDa|5330419I20Rik|AI327076|p20-Arc	actin related protein 2/3 complex, subunit 4	0.07	0.608479	24.62
Specific-6599-chr4-74	chr4	94095071	94095471	+	12	/data/home/fongam//data/chipseq/BLRP/lan/BLRP-Srf-zym/peaks.txt	promoter (NM_172695)	NA	-6	NM_172695	18786	Mm.478340	NM_172695	ENSMUSG00000028577	Plaa	2410007N06|AI536418|AU018445|AW208417|D4Ertd618e|PLA2P|PLAP|Ufd3	phospholipase A2, activating protein	0.115	0.67581	24.62
Specific-2228-chr11-161	chr11	117807875	117808275	+	9	/data/home/fongam//data/chipseq/BLRP/lan/BLRP-Srf-zym/peaks.txt	intron (NM_133757, intron 1 of 9)	NA	5128	NM_133757	74451	Mm.28864	NM_133757	ENSMUSG00000017715	Pgs1	2610019F11Rik|4933424M23Rik|SAF	phosphatidylglycerophosphate synthase 1	0.015	0.513716	24.62
Specific-5379-chr4-168	chr4	140678873	140679273	+	8	/data/home/fongam//data/chipseq/BLRP/lan/BLRP-Srf-zym/peaks.txt	intron (NM_019701, intron 16 of 19)	NA	-8291	NM_024412	12733	Mm.167900	NM_001146307	ENSMUSG00000033770	Clcnka	C75963|CLC-K1|Clcnk1	chloride channel Ka	0.020101	0.58	24.62
Specific-4477-chr1-33	chr1	153517357	153517757	+	8	/data/home/fongam//data/chipseq/BLRP/lan/BLRP-Elk4-zym/peaks.txt	promoter (NM_001039644)	NA	-35	NM_001039644	66967	Mm.337691	NM_001039644	ENSMUSG00000043019	Edem3	2310050N11Rik	ER degradation enhancer, mannosidase alpha-like 3	0.09	0.678304	24.62
Specific-6734-chr4-283	chr4	140541143	140541543	+	6	/data/home/fongam//data/chipseq/BLRP/lan/BLRP-Srf-zym/peaks.txt	Intergenic	NA	26383	NM_172520	213649	Mm.134460	NM_172520	ENSMUSG00000028919	Arhgef19	6030432F23|6430573B13Rik|WGEF	Rho guanine nucleotide exchange factor (GEF) 19	0.01444	0.460432	24.62
Specific-4739-chr2-31	chr2	125843349	125843749	+	9	/data/home/fongam//data/chipseq/BLRP/lan/BLRP-Elk4-zym/peaks.txt	promoter (NM_026981)	NA	-33	NM_026981	69185	Mm.29019	NM_026981	ENSMUSG00000023330	Dtwd1	1810033A06Rik	DTW domain containing 1	0.1025	0.685786	24.62
Specific-7146-chr5-28	chr5	21213462	21213862	+	7	/data/home/fongam//data/chipseq/BLRP/lan/BLRP-Elk4-zym/peaks.txt	promoter (NM_178728)	NA	-493	NM_178728	242864	Mm.153292	NM_178728	ENSMUSG00000044968	Napepld	A530089G06|Mbldc1|NAPE-PLD	N-acyl phosphatidylethanolamine phospholipase D	0.055	0.61596	24.62
Specific-2394-chr12-11	chr12	55617234	55617634	+	8	/data/home/fongam//data/chipseq/BLRP/lan/BLRP-Elk4-zym/peaks.txt	promoter (NM_025456)	NA	57	NM_025456	66266	Mm.156440	NM_025456	ENSMUSG00000054302	Eapp	1810011O16Rik	E2F-associated phosphoprotein	0.1025	0.633416	24.62
Specific-3622-chr14-20	chr14	64791173	64791573	+	7	/data/home/fongam//data/chipseq/BLRP/lan/BLRP-Elk4-notx/peaks.txt	promoter (NM_145944)	NA	-39	NM_145944	67179	Mm.214576	NM_145944	ENSMUSG00000022035	Ccdc25	2610528H13Rik|MGC38132	coiled-coil domain containing 25	0.0625	0.526185	24.62
Specific-5205-chr4-30	chr4	140632501	140632901	+	28	/data/home/fongam//data/chipseq/BLRP/lan/BLRP-Srf-zym/peaks.txt	Intergenic	NA	-7595	NM_001085513	277743	Mm.294614	XM_204104	ENSMUSG00000006218	Fam131c	Gm693	family with sequence similarity 131, member C	0.01	0.503741	24.62
Specific-2328-chr17-37	chr17	4582777	4583177	+	13	/data/home/fongam//data/chipseq/BLRP/lan/BLRP-Srf-zym/peaks.txt	Intergenic	NA	-368579	NM_001085355	239985	Mm.133401	XM_001474848	ENSMUSG00000069729	Arid1b	8030481M12|9330189K18Rik|AI836955|Ardi1b|B230217J03Rik|mKIAA1235	AT rich interactive domain 1B (SWI-like)	0.020833	0.484536	24.62
Merge-chr9-56749018-0	chr9	56748818	56749218	+	10	/data/home/fongam//data/chipseq/BLRP/lan/BLRP-Elk4-zym/peaks.txt|/data/home/fongam//data/chipseq/BLRP/lan/BLRP-Srf-zym/peaks.txt	promoter (NM_178374)	NA	-43	NM_178374	66069	Mm.220984	NM_178374	ENSMUSG00000055334	Snupn	0610031A09Rik|Rnut1|Snupn1	snurportin 1	0.075	0.593516	24.62
Merge-chr3-122400966-0	chr3	122400766	122401166	+	11	/data/home/fongam//data/chipseq/BLRP/lan/BLRP-Elk4-zym/peaks.txt|/data/home/fongam//data/chipseq/BLRP/lan/BLRP-Srf-zym/peaks.txt	Intergenic	NA	-10836	NM_013867	29815	Mm.45815	NM_013867	ENSMUSG00000028121	Bcar3	AI131758|AND-34	breast cancer anti-estrogen resistance 3	0.035	0.518703	24.62
Merge-chr2-28662420-0	chr2	28662220	28662620	+	7.33	/data/home/fongam//data/chipseq/BLRP/lan/BLRP-Elk4-notx/peaks.txt|/data/home/fongam//data/chipseq/BLRP/lan/BLRP-Elk4-zym/peaks.txt|/data/home/fongam//data/chipseq/BLRP/lan/BLRP-Srf-zym/peaks.txt	promoter (NM_001166033)	NA	5	NM_001033294	227674	Mm.44179	NM_001033294	ENSMUSG00000026806	Ddx31	5830444G11Rik|Gm997	DEAD/H (Asp-Glu-Ala-Asp/His) box polypeptide 31	0.085	0.660848	24.62
Specific-2968-chr9-28	chr9	20881682	20882082	+	16	/data/home/fongam//data/chipseq/BLRP/lan/BLRP-Elk4-notx/peaks.txt	promoter (NM_018793)	NA	-205	NM_018793	54721	Mm.450004	NM_018793	ENSMUSG00000032175	Tyk2	JTK1	tyrosine kinase 2	0.0575	0.573566	24.62
Specific-6355-chr9-134	chr9	16747211	16747611	+	7	/data/home/fongam//data/chipseq/BLRP/lan/BLRP-Srf-zym/peaks.txt	Intergenic	NA	-618787	NM_001080814	270120	Mm.195010	NM_001080814	ENSMUSG00000074505	Fat3	9430076A06Rik|D430038H04Rik|Gm1132|Gm510|MFAT3F	FAT tumor suppressor homolog 3 (Drosophila)	0	0.090909	24.62
Merge-chr13-37967005-0	chr13	37966805	37967205	+	9	/data/home/fongam//data/chipseq/BLRP/lan/BLRP-Elk4-notx/peaks.txt|/data/home/fongam//data/chipseq/BLRP/lan/BLRP-Srf-zym/peaks.txt	Intergenic	NA	34651	NM_025965	107513	Mm.476789	NM_025965	ENSMUSG00000021427	Ssr1	2510001K09Rik|6330400D04|AI159733|AI452176|SSR|TRAPA	signal sequence receptor, alpha	0.0125	0.513716	24.62
Merge-chr2-105804162-0	chr2	105803962	105804362	+	8.67	/data/home/fongam//data/chipseq/BLRP/lan/BLRP-Elk4-notx/peaks.txt|/data/home/fongam//data/chipseq/BLRP/lan/BLRP-Elk4-zym/peaks.txt|/data/home/fongam//data/chipseq/BLRP/lan/BLRP-Srf-zym/peaks.txt	exon (NM_026992, exon 1 of 5)	NA	226	NM_026992	99349	Mm.401286	NM_026992	ENSMUSG00000027166	Dnajc24	1700030A21Rik|2610027M02Rik|AV066965|AW240712|Dph4|MmDjC7|Zcsl3	DnaJ (Hsp40) homolog, subfamily C, member 24	0.0675	0.571072	24.62
Merge-chr6-35107556-0	chr6	35107356	35107756	+	7	/data/home/fongam//data/chipseq/BLRP/lan/BLRP-Elk4-zym/peaks.txt|/data/home/fongam//data/chipseq/BLRP/lan/BLRP-Srf-zym/peaks.txt	promoter (NM_027513)	NA	-212	NM_027513	70699	Mm.261208	XM_133073	ENSMUSG00000038759	Nup205	3830404O05Rik|AV248391|mKIAA0225	nucleoporin 205	0.08	0.594684	24.62
Specific-6363-chr4-57	chr4	43440946	43441346	+	7	/data/home/fongam//data/chipseq/BLRP/lan/BLRP-Elk4-zym/peaks.txt	intron (NM_001037709, intron 2 of 11)	NA	9088	NM_001162381	329831	Mm.478489	NM_001162381	ENSMUSG00000042788	Fam166b	4833436C18Rik	family with sequence similarity 166, member B	0.017857	0.504451	24.62
Specific-4887-chr19-98	chr19	12080250	12080650	+	7	/data/home/fongam//data/chipseq/BLRP/lan/BLRP-Srf-zym/peaks.txt	Intergenic	NA	23335	NM_146680	258675	Mm.271517	NM_146680	ENSMUSG00000067529	Olfr1423	MOR239-3	olfactory receptor 1423	0.028571	0.541311	24.62
Specific-6613-chr14-223	chr14	74488666	74489066	+	5	/data/home/fongam//data/chipseq/BLRP/lan/BLRP-Srf-zym/peaks.txt	promoter (NM_177381)	NA	-218	NM_177381	338337	Mm.86507	NM_177381	ENSMUSG00000034893	Cog3	E430004N23	component of oligomeric golgi complex 3	0.040431	0.477212	24.62
Specific-900-chr3-386	chr3	96793904	96794304	+	5	/data/home/fongam//data/chipseq/BLRP/lan/BLRP-Srf-zym/peaks.txt	promoter (NM_001162925)	NA	-139	NM_030094	78373	Mm.423186	NM_001162925		Nudt17	2410015C20Rik	nudix (nucleoside diphosphate linked moiety X)-type motif 17	0.04	0.533666	24.62
Merge-chr11-98599575-0	chr11	98599375	98599775	+	6.5	/data/home/fongam//data/chipseq/BLRP/lan/BLRP-Elk4-zym/peaks.txt|/data/home/fongam//data/chipseq/BLRP/lan/BLRP-Srf-zym/peaks.txt	Intergenic	NA	-8243	NM_145434	217166	Mm.390397	NM_145434	ENSMUSG00000020889	Nr1d1	A530070C09Rik|R75201	nuclear receptor subfamily 1, group D, member 1	0.0475	0.608479	24.62
Specific-5574-chr6-18	chr6	125433626	125434026	+	9	/data/home/fongam//data/chipseq/BLRP/lan/BLRP-Elk4-zym/peaks.txt	intron (NM_007657, intron 2 of 7)	NA	26548	NM_007657	12527	Mm.404614	NM_007657	ENSMUSG00000030342	Cd9	Tspan29	CD9 antigen	0.025	0.498753	24.62
Specific-1846-chr5-14	chr5	105736309	105736709	+	9	/data/home/fongam//data/chipseq/BLRP/lan/BLRP-Elk4-zym/peaks.txt	Intergenic	NA	-23264	NM_133897	100604	Mm.392291	NM_133897	ENSMUSG00000054720	Lrrc8c	AD158|AI326115|E430036I04Rik|fad158	leucine rich repeat containing 8 family, member C	0	0.534884	24.62
Specific-7020-chr4-41	chr4	138135560	138135960	+	8	/data/home/fongam//data/chipseq/BLRP/lan/BLRP-Elk4-zym/peaks.txt	promoter (NM_001122954)	NA	-215	NM_001122954	18784	Mm.23347	NM_001122954	ENSMUSG00000041193	Pla2g5	PLA2|sPLA2	phospholipase A2, group V	0.031646	0.5	24.62
Specific-2985-chr11-97	chr11	120748793	120749193	+	9	/data/home/fongam//data/chipseq/BLRP/lan/BLRP-Elk4-zym/peaks.txt	promoter (NM_027745)	NA	-31	NM_027745	71276	Mm.275751	NM_027745	ENSMUSG00000048445	Ccdc57	4933434G05Rik	coiled-coil domain containing 57	0.08	0.643392	24.62
Specific-548-chr8-38	chr8	98099269	98099669	+	7	/data/home/fongam//data/chipseq/BLRP/lan/BLRP-Elk4-zym/peaks.txt	Intergenic	NA	-67800	NM_001145831	16582	Mm.378951	NM_001145831	ENSMUSG00000031788	Kifc3	AI325457|BB123200	kinesin family member C3	0.0175	0.476309	24.62
Merge-chr1-164385262-0	chr1	164385062	164385462	+	8	/data/home/fongam//data/chipseq/BLRP/lan/BLRP-Elk4-zym/peaks.txt|/data/home/fongam//data/chipseq/BLRP/lan/BLRP-Srf-zym/peaks.txt	promoter (NM_144877)	NA	-242	NM_144877	71449	Mm.270569	NM_144877	ENSMUSG00000026694	Mettl13	5630401D24Rik	methyltransferase like 13	0.085	0.645885	24.62
Specific-3070-chr3-54	chr3	96312094	96312494	+	7	/data/home/fongam//data/chipseq/BLRP/lan/BLRP-Elk4-zym/peaks.txt	Intergenic	NA	5768	NM_178214	319190	Mm.439791	NM_178214	ENSMUSG00000068854	Hist2h2be	AV127319|H2b-613|T25626	histone cluster 2, H2be	0	0.257143	24.62
Specific-325-chr19-8	chr19	5088137	5088537	+	9	/data/home/fongam//data/chipseq/BLRP/lan/BLRP-Elk4-zym/peaks.txt	promoter (NM_026553)	NA	-216	NM_026553	68090	Mm.44202	NM_026553	ENSMUSG00000024875	Yif1a	5330422J23Rik|54TM|Yif1|Yif1p	Yip1 interacting factor homolog A (S. cerevisiae)	0.0525	0.531172	24.62
Specific-795-chr14-22	chr14	38993644	38994044	+	7	/data/home/fongam//data/chipseq/BLRP/lan/BLRP-Elk4-zym/peaks.txt	Intergenic	NA	-608877	NM_008734	18183	Mm.441698	NM_008734	ENSMUSG00000041014	Nrg3	ska	neuregulin 3	0.006944	0.411765	24.62
Specific-5967-chr4-75	chr4	140484946	140485346	+	7	/data/home/fongam//data/chipseq/BLRP/lan/BLRP-Elk4-zym/peaks.txt	promoter (NM_001081174)	NA	-886	NM_001081174	76166	Mm.458647	NM_001081174	ENSMUSG00000073733	6330545A04Rik	Gm723	RIKEN cDNA 6330545A04 gene	0.02649	0.509868	24.62
Merge-chr6-71473351-0	chr6	71473151	71473551	+	8.5	/data/home/fongam//data/chipseq/BLRP/lan/BLRP-Elk4-notx/peaks.txt|/data/home/fongam//data/chipseq/BLRP/lan/BLRP-Elk4-zym/peaks.txt	promoter (NM_025783)	NA	-12	NM_025783	66700	Mm.181278	NM_025783	ENSMUSG00000053119	Vps24	25.1|4921505F14Rik|9130011K15Rik|CGI-49|D6Ertd286e|NEDF	vacuolar protein sorting 24 (yeast)	0.0475	0.541147	24.62
Specific-5173-chr11-99	chr11	31770205	31770605	+	8	/data/home/fongam//data/chipseq/BLRP/lan/BLRP-Elk4-notx/peaks.txt	Intergenic	NA	-1806	NM_026252	67579	Mm.339792	NM_026252	ENSMUSG00000020300	Cpeb4	4930447D24Rik|AI851572|mKIAA1673	cytoplasmic polyadenylation element binding protein 4	0.045	0.561097	24.62
Specific-5649-chr12-20	chr12	82890037	82890437	+	7	/data/home/fongam//data/chipseq/BLRP/lan/BLRP-Elk4-zym/peaks.txt	exon (NM_018814, exon 20 of 36)	NA	111359	NM_018814	54604	Mm.86584	NM_018814	ENSMUSG00000021140	Pcnx	2900024E21Rik|3526401J03Rik|AF096286|AI327143|AI413187|Pcnxl1	pecanex homolog (Drosophila)	0.04	0.578554	24.62
Specific-783-chr7-66	chr7	142207466	142207866	+	7	/data/home/fongam//data/chipseq/BLRP/lan/BLRP-Elk4-zym/peaks.txt	Intergenic	NA	-10406	NM_009983	13033	Mm.392048	NM_009983	ENSMUSG00000007891	Ctsd	CD|CatD	cathepsin D	0.0075	0.521197	24.62
Merge-chr8-89775510-0	chr8	89775310	89775710	+	10	/data/home/fongam//data/chipseq/BLRP/lan/BLRP-Elk4-notx/peaks.txt|/data/home/fongam//data/chipseq/BLRP/lan/BLRP-Elk4-zym/peaks.txt	promoter (NM_030563)	NA	-147	NM_030563	80750	Mm.428374	XM_894155		N4bp1	AI481586|C81621|MGC7607	NEDD4 binding protein 1	0.061947	0.5	24.62
Specific-1384-chr8-22	chr8	82139660	82140060	+	8	/data/home/fongam//data/chipseq/BLRP/lan/BLRP-Elk4-zym/peaks.txt	intron (NM_026315, intron 1 of 5)	NA	4795	NM_026315	67687	Mm.178707	XM_134463	ENSMUSG00000031682	1700011L22Rik	-	RIKEN cDNA 1700011L22 gene	NA	NA	24.62
Specific-4205-chr3-25	chr3	27400254	27400654	+	8	/data/home/fongam//data/chipseq/BLRP/lan/BLRP-Elk4-zym/peaks.txt	intron (NM_178772, intron 1 of 4)	NA	26377	NM_178772	320024	Mm.24576	NM_178772	ENSMUSG00000027698	Nceh1	Aadacl1|B230106I24Rik|CPO-BP|Nceh	arylacetamide deacetylase-like 1	0.025	0.410891	24.62
Specific-5503-chr5-21	chr5	115272790	115273190	+	8	/data/home/fongam//data/chipseq/BLRP/lan/BLRP-Elk4-zym/peaks.txt	NA	NA	467	NM_029012	74585	Mm.355894	NM_029012	ENSMUSG00000029550	Sppl3	4833416I09Rik|MGC90867|Psl4|Usmg3	signal peptide peptidase 3	0.0575	0.608479	24.62
Specific-755-chr9-52	chr9	66460550	66460950	+	7	/data/home/fongam//data/chipseq/BLRP/lan/BLRP-Elk4-zym/peaks.txt	Intergenic	NA	-52080	NM_178396	76459	Mm.277921	NM_178396	ENSMUSG00000032373	Car12	2310047E01Rik|AI314958|Ca12	carbonic anyhydrase 12	0	0.448029	24.62
Specific-6644-chr17-32	chr17	56499448	56499848	+	7	/data/home/fongam//data/chipseq/BLRP/lan/BLRP-Elk4-zym/peaks.txt	intron (NM_009056, intron 1 of 16)	NA	16484	NM_009056	19725	Mm.453544	NM_009056	ENSMUSG00000024206	Rfx2	5430432H19Rik	regulatory factor X, 2 (influences HLA class II expression)	0.04878	0.533693	24.62
Merge-chr18-30587818-0	chr18	30587618	30588018	+	21.5	/data/home/fongam//data/chipseq/BLRP/lan/BLRP-Elk4-notx/peaks.txt|/data/home/fongam//data/chipseq/BLRP/lan/BLRP-Elk4-zym/peaks.txt|/data/home/fongam//data/chipseq/BLRP/lan/BLRP-Srf-zym/peaks.txt|/data/home/fongam//data/chipseq/ThioMac/new/ThioMac-SRF-noClones/peaks.txt	Intergenic	NA	171912	NM_181414	225326	Mm.194127	NM_181414	ENSMUSG00000033628	Pik3c3	5330434F23Rik|Vps34	phosphoinositide-3-kinase, class 3	0.005	0.366584	24.62
Specific-5867-chr8-32	chr8	75421746	75422146	+	7	/data/home/fongam//data/chipseq/BLRP/lan/BLRP-Elk4-zym/peaks.txt	promoter (NM_177766)	NA	-343	NM_177766	270066	Mm.291461	NM_177766	ENSMUSG00000019731	Slc35e1	6030458H05|AA408278	solute carrier family 35, member E1	0.095	0.618454	24.62
Merge-chr19-9127283-0	chr19	9127083	9127483	+	9	/data/home/fongam//data/chipseq/BLRP/lan/BLRP-Elk4-zym/peaks.txt|/data/home/fongam//data/chipseq/BLRP/lan/BLRP-Srf-zym/peaks.txt|/data/home/fongam//data/chipseq/ThioMac/new/ThioMac-SRF-noClones/peaks.txt	intron (NM_001039959, intron 5 of 5)	NA	27718	NM_011681	22287	Mm.2258	NM_011681	ENSMUSG00000024653	Scgb1a1	CC10|CC16|CCSP|PCB-BP|UG|UGB|Utg	secretoglobin, family 1A, member 1 (uteroglobin)	0.01	0.493766	24.62
Merge-chr10-87438733-0	chr10	87438533	87438933	+	8	/data/home/fongam//data/chipseq/BLRP/lan/BLRP-Elk4-zym/peaks.txt|/data/home/fongam//data/chipseq/BLRP/lan/BLRP-Srf-zym/peaks.txt	Intergenic	NA	42263	NR_000040	22172	Mm.391420	NR_000040		Tyms-ps	-	thymidylate synthase, pseudogene	0.0175	0.456359	24.62
Specific-1696-chr11-336	chr11	75277375	75277775	+	6	/data/home/fongam//data/chipseq/BLRP/lan/BLRP-Srf-zym/peaks.txt	promoter (NR_030711)	NA	-159	NR_030711	100042498	Mm.41393	XM_001478320		2210403K04Rik	-	RIKEN cDNA 2210403K04 gene	0.0425	0.546135	24.62
Merge-chr8-27623678-0	chr8	27623478	27623878	+	8.33	/data/home/fongam//data/chipseq/BLRP/lan/BLRP-Elk4-notx/peaks.txt|/data/home/fongam//data/chipseq/BLRP/lan/BLRP-Elk4-zym/peaks.txt|/data/home/fongam//data/chipseq/BLRP/lan/BLRP-Srf-zym/peaks.txt	promoter (NM_199042)	NA	-36	NM_199042	73754	Mm.383241	NM_199042	ENSMUSG00000037214	Thap1	4833431A01Rik|AW490810	THAP domain containing, apoptosis associated protein 1	0.0725	0.613466	24.62
Specific-6086-chr10-157	chr10	66259467	66259867	+	7	/data/home/fongam//data/chipseq/BLRP/lan/BLRP-Srf-zym/peaks.txt	Intergenic	NA	232547	NM_178606	28193	Mm.41272	NM_178606	ENSMUSG00000019873	Reep3	AI265725|AW742655|D10Ucla1	receptor accessory protein 3	0.035211	0.506944	24.62
Specific-638-chr2-316	chr2	109081379	109081779	+	6	/data/home/fongam//data/chipseq/BLRP/lan/BLRP-Srf-zym/peaks.txt	promoter (NM_139303)	NA	2	NM_139303	228421	Mm.274086	NM_139303	ENSMUSG00000027115	Kif18a	AU024633|B130001M12Rik|MGC27627	kinesin family member 18A	0.075	0.610973	24.62
Specific-2475-chr17-12	chr17	63060147	63060547	+	9	/data/home/fongam//data/chipseq/BLRP/lan/BLRP-Elk4-zym/peaks.txt	intron (NM_015794, intron 5 of 8)	NA	125695	NM_015794	50758	Mm.136366	XM_001478436	ENSMUSG00000023965	Fbxl17	6330576B01Rik|AI452053|BB073797|C130023C01Rik|Fbx13|Fbxo13	F-box and leucine-rich repeat protein 17	NA	NA	24.62
Merge-chr10-21996054-0	chr10	21995854	21996254	+	8	/data/home/fongam//data/chipseq/BLRP/lan/BLRP-Elk4-zym/peaks.txt|/data/home/fongam//data/chipseq/BLRP/lan/BLRP-Srf-zym/peaks.txt	promoter (NR_015465)	NA	-82	NR_015465	606736	Mm.387042	XM_900500		C920009B18Rik	-	RIKEN cDNA C920009B18 gene	0.01	0.53616	24.62
Specific-391-chr7-38	chr7	18424458	18424858	+	7	/data/home/fongam//data/chipseq/BLRP/lan/BLRP-Elk4-zym/peaks.txt	intron (NM_009499, intron 1 of 12)	NA	5718	NM_009499	22323	Mm.9684	NM_009499	ENSMUSG00000030403	Vasp	AA107290	vasodilator-stimulated phosphoprotein	0.011111	0.558824	24.62
Specific-1664-chr6-223	chr6	91438705	91439105	+	6	/data/home/fongam//data/chipseq/BLRP/lan/BLRP-Srf-zym/peaks.txt	promoter (NM_133928)	NA	22	NM_133928	72170	Mm.41622	NM_133928	ENSMUSG00000034203	Chchd4	2410012P20Rik|2810014D17Rik|AI838740	coiled-coil-helix-coiled-coil-helix domain containing 4	0.095	0.663342	24.62
Merge-chr3-89288798-0	chr3	89288598	89288998	+	7.5	/data/home/fongam//data/chipseq/BLRP/lan/BLRP-Elk4-zym/peaks.txt|/data/home/fongam//data/chipseq/BLRP/lan/BLRP-Srf-zym/peaks.txt	promoter (NM_001077411)	NA	-57	NM_001077411	14466	Mm.5031	NM_001077411	ENSMUSG00000028048	Gba	GBA1|GC|GCase|GLUC|betaGC	glucosidase, beta, acid	0.0175	0.471322	24.62
Specific-4855-chr13-260	chr13	59706970	59707370	+	5	/data/home/fongam//data/chipseq/BLRP/lan/BLRP-Srf-zym/peaks.txt	Intergenic	NA	-3446	NM_183290	70900	Mm.73124	NM_183290	ENSMUSG00000049902	4921517D22Rik	-	RIKEN cDNA 4921517D22 gene	0.0075	0.483791	24.62
Specific-6548-chr6-25	chr6	125230789	125231189	+	8	/data/home/fongam//data/chipseq/BLRP/lan/BLRP-Elk4-zym/peaks.txt	promoter (NR_015527)	NA	-155	NR_015527	73870	Mm.440681	XM_001481089		4930417O13Rik	-	RIKEN cDNA 4930417O13 gene	0.032847	0.518116	24.62
Specific-3732-chr5-40	chr5	112504435	112504835	+	7	/data/home/fongam//data/chipseq/BLRP/lan/BLRP-Elk4-zym/peaks.txt	intron (NM_023695, intron 4 of 5)	NA	8511	NM_023695	12960	Mm.29488	NM_023695	ENSMUSG00000029343	Crybb1	3110006K12Rik|BB1CRY	crystallin, beta B1	0.0175	0.483791	24.62
Merge-chr6-38363373-0	chr6	38363173	38363573	+	6.5	/data/home/fongam//data/chipseq/BLRP/lan/BLRP-Elk4-zym/peaks.txt|/data/home/fongam//data/chipseq/BLRP/lan/BLRP-Srf-zym/peaks.txt	promoter (NM_177185)	NA	-160	NM_177185	320538	Mm.445711	NM_177185	ENSMUSG00000038538	Ubn2	2900060J04Rik|6030408G03Rik|BC060116|D130059P03Rik|mKIAA2030	ubinuclein 2	0.085	0.628429	24.62
Merge-chr4-135073049-0	chr4	135072849	135073249	+	6	/data/home/fongam//data/chipseq/BLRP/lan/BLRP-Elk4-zym/peaks.txt|/data/home/fongam//data/chipseq/BLRP/lan/BLRP-Srf-zym/peaks.txt	intron (NM_001085509, intron 25 of 36)	NA	41258	NM_001085509	242702	Mm.318639	XM_144099	ENSMUSG00000037139	Myom3	8430427K15Rik|Gm434	myomesin family, member 3	0.02	0.508728	24.62
Merge-chr2-164152037-0	chr2	164151837	164152237	+	10.5	/data/home/fongam//data/chipseq/BLRP/lan/BLRP-Elk4-notx/peaks.txt|/data/home/fongam//data/chipseq/BLRP/lan/BLRP-Elk4-zym/peaks.txt	promoter (NM_025575)	NA	-139	NM_025575	66460	Mm.477036	NM_025575	ENSMUSG00000045503	Sys1	2610042O14Rik|AI266964|C87389	SYS1 Golgi-localized integral membrane protein homolog (S. cerevisiae)	0.059748	0.571875	24.62
Specific-235-chr8-17	chr8	124476228	124476628	+	9	/data/home/fongam//data/chipseq/BLRP/lan/BLRP-Elk4-zym/peaks.txt	promoter (NM_026160)	NA	-100	NM_026160	67443	Mm.28357	NM_026160	ENSMUSG00000031812	Map1lc3b	1010001C15Rik|MGC118046|Map1lc3	microtubule-associated protein 1 light chain 3 beta	0.1125	0.67581	24.62
Merge-chr1-36884493-0	chr1	36884293	36884693	+	8.5	/data/home/fongam//data/chipseq/BLRP/lan/BLRP-Elk4-notx/peaks.txt|/data/home/fongam//data/chipseq/BLRP/lan/BLRP-Elk4-zym/peaks.txt	promoter (NM_018872)	NA	-420	NM_018872	56030	Mm.186943	NM_018872	ENSMUSG00000026116	Tmem131	2610524E03Rik|CC28|D1Bwg0491e|Neg|RW1|YR-23|mKIAA0257	transmembrane protein 131	0.105	0.680798	24.62
Specific-3304-chr2-38	chr2	46222221	46222621	+	8	/data/home/fongam//data/chipseq/BLRP/lan/BLRP-Elk4-zym/peaks.txt	Intergenic	NA	-1287133	NM_015753	24136	Mm.440702	NM_015753	ENSMUSG00000026872	Zeb2	9130203F04Rik|D130016B08Rik|SIP1|Zfhx1b|Zfx1b|Zfxh1b|mKIAA0569	zinc finger E-box binding homeobox 2	0.009646	0.383387	24.62
Specific-6163-chr5-35	chr5	53614885	53615285	+	7	/data/home/fongam//data/chipseq/BLRP/lan/BLRP-Elk4-zym/peaks.txt	Intergenic	NA	59731	NM_001145433	66278	Mm.442576	XM_913511	ENSMUSG00000061461	1810013D10Rik	1110067B18Rik|N28078	RIKEN cDNA 1810013D10 gene	0.01	0.468828	24.62
Specific-6677-chr2-67	chr2	103246862	103247262	+	7	/data/home/fongam//data/chipseq/BLRP/lan/BLRP-Elk4-zym/peaks.txt	intron (NM_010125, intron 4 of 6)	NA	22155	NM_010125	13711	Mm.20888	NM_001145813	ENSMUSG00000027186	Elf5	ESE-2|ESE-5|ESE-5.	E74-like factor 5	0.008621	0.358974	24.62
Specific-3484-chr18-18	chr18	11360818	11361218	+	7	/data/home/fongam//data/chipseq/BLRP/lan/BLRP-Elk4-zym/peaks.txt	Intergenic	NA	308510	NM_010258	14465	Mm.329287	NM_010258	ENSMUSG00000005836	Gata6	AA410133|GATA-6	GATA binding protein 6	0.0025	0.394015	24.62
Specific-6845-chr10-32	chr10	30656140	30656540	+	7	/data/home/fongam//data/chipseq/BLRP/lan/BLRP-Elk4-zym/peaks.txt	Intergenic	NA	-124141	NM_013904	15214	Mm.103573	NM_013904	ENSMUSG00000019789	Hey2	CHF1|Herp1|Hrt2|bHLHb32|hesr2	hairy/enhancer-of-split related with YRPW motif 2	0.0025	0.438903	24.62
Specific-1159-chr3-21	chr3	103300685	103301085	+	9	/data/home/fongam//data/chipseq/BLRP/lan/BLRP-Elk4-zym/peaks.txt	NA	NA	113	NM_026602	68183	Mm.104919	NM_026602	ENSMUSG00000005687	Bcas2	6430539P16Rik|AI132645|C76366|C80030|MGC7712	breast carcinoma amplified sequence 2	0.105	0.638404	24.62
Specific-1130-chr2-29	chr2	26173895	26174295	+	9	/data/home/fongam//data/chipseq/BLRP/lan/BLRP-Elk4-zym/peaks.txt	promoter (NM_001139503)	NA	24	NM_026828	52838	Mm.31239	NM_001139503	ENSMUSG00000075467	Dnlz	1110034G11Rik|D2Bwg1335e	DNL-type zinc finger	0.087671	0.580381	24.62
Specific-6634-chr10-19	chr10	92553936	92554336	+	9	/data/home/fongam//data/chipseq/BLRP/lan/BLRP-Elk4-zym/peaks.txt	Intergenic	NA	-36539	NM_146239	237459	Mm.478891	NM_146239	ENSMUSG00000020015	Cdk17	6430598J10Rik|MGC25109|Pctk2	cyclin-dependent kinase 17	0.0225	0.486284	24.62
Specific-3062-chr11-114	chr11	116668251	116668651	+	8	/data/home/fongam//data/chipseq/BLRP/lan/BLRP-Elk4-zym/peaks.txt	intron (NM_011358, intron 1 of 2)	NA	733	NM_011358	20382	Mm.348004	NM_011358	ENSMUSG00000034120	Sfrs2	D11Wsu175e|MRF-1|Pr264|SC35|Sfrs10	splicing factor, arginine/serine-rich 2 (SC-35)	0.117486	0.695652	24.62
Specific-3359-chr6-20	chr6	11857430	11857830	+	8	/data/home/fongam//data/chipseq/BLRP/lan/BLRP-Elk4-zym/peaks.txt	promoter (NM_010886)	NA	-184	NM_010886	17992	Mm.479528	NM_010886	ENSMUSG00000029632	Ndufa4	MLRQ	NADH dehydrogenase (ubiquinone) 1 alpha subcomplex, 4	0.0775	0.593516	24.62
Merge-chr2-71062355-0	chr2	71062155	71062555	+	7	/data/home/fongam//data/chipseq/BLRP/lan/BLRP-Elk4-notx/peaks.txt|/data/home/fongam//data/chipseq/BLRP/lan/BLRP-Elk4-zym/peaks.txt	intron (NM_010064, intron 15 of 15)	NA	49503	NM_010064	13427	Mm.249479	NM_010064	ENSMUSG00000027012	Dync1i2	3110079H08Rik|AW554389|Dncic2	dynein cytoplasmic 1 intermediate chain 2	0.009756	0.487923	24.62
Specific-2973-chr3-28	chr3	79946985	79947385	+	7	/data/home/fongam//data/chipseq/BLRP/lan/BLRP-Elk4-notx/peaks.txt	Intergenic	NA	-18596	NM_027495	70652	Mm.46635	NM_027495	ENSMUSG00000027956	Tmem144	1110057I03Rik|5730537D05Rik	transmembrane protein 144	0.005348	0.412698	24.62
Specific-2014-chr12-18	chr12	73680551	73680951	+	7	/data/home/fongam//data/chipseq/BLRP/lan/BLRP-Elk4-zym/peaks.txt	intron (NM_008910, intron 1 of 5)	NA	702	NM_008910	19042	Mm.261045	NM_008910	ENSMUSG00000021096	Ppm1a	2310003C21Rik|2900017D14Rik|AI427932|AU017636|MMPa-2|MPPa-1	protein phosphatase 1A, magnesium dependent, alpha isoform	0.085	0.640898	24.62
Specific-3039-chr11-124	chr11	3863758	3864158	+	7	/data/home/fongam//data/chipseq/BLRP/lan/BLRP-Elk4-zym/peaks.txt	promoter (NM_022889)	NA	-20	NM_022889	64934	Mm.28659	NM_022889	ENSMUSG00000020430	Pes1	-	pescadillo homolog 1, containing BRCT domain (zebrafish)	0.0375	0.496259	24.62
Specific-840-chr13-28	chr13	38586545	38586945	+	7	/data/home/fongam//data/chipseq/BLRP/lan/BLRP-Elk4-zym/peaks.txt	Intergenic	NA	-50819	NM_145367	105245	Mm.28622	NM_145367	ENSMUSG00000038991	Txndc5	AL022641|ERp46|PC-TRP	thioredoxin domain containing 5	0.052632	0.45	24.62
Specific-3018-chr3-46	chr3	88832156	88832556	+	7	/data/home/fongam//data/chipseq/BLRP/lan/BLRP-Elk4-zym/peaks.txt	exon (NM_018804, exon 4 of 4)	NA	26170	NM_018804	229521	Mm.379376	NM_018804	ENSMUSG00000068923	Syt11	1500004A13Rik|3632445O20Rik|5430404N14Rik|6530420C11Rik|AI851970	synaptotagmin XI	0.021127	0.554386	24.62
Specific-7168-chr11-141	chr11	102738765	102739165	+	7	/data/home/fongam//data/chipseq/BLRP/lan/BLRP-Elk4-zym/peaks.txt	intron (NM_197959, intron 1 of 15)	NA	2249	NM_197959	70218	Mm.32084	NM_197959	ENSMUSG00000051378	Kif18b	3000004C01Rik	kinesin family member 18B	0	0.423387	24.62
Specific-1593-chr13-24	chr13	4553938	4554338	+	7	/data/home/fongam//data/chipseq/BLRP/lan/BLRP-Elk4-zym/peaks.txt	Intergenic	NA	-19183	NM_029901	77337	Mm.27085	NM_029901	ENSMUSG00000021207	Akr1c21	9430025F20Rik|AI315367|MGC102401	aldo-keto reductase family 1, member C21	0.005	0.394015	24.62
Specific-3916-chr15-12	chr15	82691926	82692326	+	8	/data/home/fongam//data/chipseq/BLRP/lan/BLRP-Elk4-zym/peaks.txt	intron (NM_001114140, intron 1 of 5)	NA	34101	NR_027799	21378	Mm.454506	NR_027799		Tbrg3	TB-11	transforming growth factor beta regulated gene 3	0	0.421446	24.62
Specific-4550-chr3-27	chr3	87653405	87653805	+	8	/data/home/fongam//data/chipseq/BLRP/lan/BLRP-Elk4-zym/peaks.txt	Intergenic	NA	42100	NM_012051	27049	Mm.219460	XM_001475093	ENSMUSG00000003382	Etv3	AI414410|METS|Pe1	ets variant gene 3	0.038095	0.468354	24.62
Specific-1120-chr11-106	chr11	87863651	87864051	+	8	/data/home/fongam//data/chipseq/BLRP/lan/BLRP-Elk4-zym/peaks.txt	promoter (NM_001078167)	NA	-15	NM_001078167	110809	Mm.391719	NM_001078167	ENSMUSG00000018379	Sfrs1	1110054N12Rik|5730507C05Rik|6330415C05Rik|AI482334|AW491331|Asf|Sf2	splicing factor, arginine/serine-rich 1 (ASF/SF2)	0.11	0.63591	24.62
Specific-1480-chr13-40	chr13	120607849	120608249	+	7	/data/home/fongam//data/chipseq/BLRP/lan/BLRP-Elk4-zym/peaks.txt	promoter (NR_027974)	NA	316	NM_001177666	633640	Mm.46679	NM_001039244	ENSMUSG00000074634	Gm7120	EG633640|MGC118117|MGC29320	predicted gene 7120	0.039394	0.483384	24.62
Specific-6532-chr6-36	chr6	113342674	113343074	+	7	/data/home/fongam//data/chipseq/BLRP/lan/BLRP-Elk4-zym/peaks.txt	intron (NM_133932, intron 1 of 8)	NA	423	NM_133932	101206	Mm.266811	NM_133932	ENSMUSG00000048930	Tada3	1110004B19Rik|ADA3|AI987856|Tada3l	transcriptional adaptor 3	0.014245	0.453258	24.62
Specific-6797-chr16-26	chr16	66299590	66299990	+	7	/data/home/fongam//data/chipseq/BLRP/lan/BLRP-Elk4-zym/peaks.txt	Intergenic	NA	565897	NM_028572	73569	Mm.25670	XM_001480406		Vgll3	1700110N18Rik|4832416J22|C80713|Vgl-3|Vito-2	vestigial like 3 (Drosophila)	0.0075	0.336658	24.62
Specific-2318-chr11-134	chr11	86062371	86062771	+	7	/data/home/fongam//data/chipseq/BLRP/lan/BLRP-Elk4-zym/peaks.txt	intron (NM_027421, intron 7 of 24)	NA	11192	NM_027421	70422	Mm.440906	NM_027421	ENSMUSG00000018068	Ints2	2810417D08Rik|AA408260|AI987735|MGC141509|mKIAA1287	integrator complex subunit 2	0.003636	0.415162	24.62
Specific-4390-chr7-45	chr7	64118019	64118419	+	7	/data/home/fongam//data/chipseq/BLRP/lan/BLRP-Elk4-zym/peaks.txt	intron (NM_001039104, intron 20 of 26)	NA	33463	NR_029805	387207		NR_029805		Mir211	Mirn211|mmu-mir-211	microRNA 211	0.015075	0.446115	24.62
Specific-711-chr1-21	chr1	174260009	174260409	+	9	/data/home/fongam//data/chipseq/BLRP/lan/BLRP-Elk4-zym/peaks.txt	Intergenic	NA	47003	NM_026234	67556	Mm.472245	NM_026234	ENSMUSG00000050229	Pigm	4933437L05Rik|AI644422|AV302080|C920011G20Rik	phosphatidylinositol glycan anchor biosynthesis, class M	NA	NA	22.38
Specific-2064-chr5-74	chr5	31469572	31469972	+	15	/data/home/fongam//data/chipseq/BLRP/lan/BLRP-Srf-zym/peaks.txt	promoter (NM_001127355)	NA	-52	NM_001127356	13667	Mm.29394	NM_001127355	ENSMUSG00000029145	Eif2b4	Eif2b	eukaryotic translation initiation factor 2B, subunit 4 delta	0.08	0.650873	22.38
Merge-chr14-20602574-0	chr14	20602374	20602774	+	30.67	/data/home/fongam//data/chipseq/BLRP/lan/BLRP-Elk4-notx/peaks.txt|/data/home/fongam//data/chipseq/BLRP/lan/BLRP-Srf-zym/peaks.txt|/data/home/fongam//data/chipseq/ThioMac/new/ThioMac-SRF-noClones/peaks.txt	Intergenic	NA	-17539	NM_011695	22334	Mm.262327	NM_011695	ENSMUSG00000021771	Vdac2	Vdac6	voltage-dependent anion channel 2	0.03125	0.352941	22.38
Specific-5093-chr4-105	chr4	140518653	140519053	+	10	/data/home/fongam//data/chipseq/BLRP/lan/BLRP-Srf-zym/peaks.txt	intron (NM_172520, intron 3 of 16)	NA	3893	NM_172520	213649	Mm.134460	NM_172520	ENSMUSG00000028919	Arhgef19	6030432F23|6430573B13Rik|WGEF	Rho guanine nucleotide exchange factor (GEF) 19	0.018293	0.548485	22.38
Merge-chr1-196696111-0	chr1	196695911	196696311	+	7.5	/data/home/fongam//data/chipseq/BLRP/lan/BLRP-Elk4-zym/peaks.txt|/data/home/fongam//data/chipseq/BLRP/lan/BLRP-Srf-zym/peaks.txt	Intergenic	NA	-18428	NR_033564	320400	Mm.417608	NR_033564		C030002c11rik	-	hypothetical LOC320400	0.005	0.481297	22.38
Specific-2365-chr4-65	chr4	132978975	132979375	+	7	/data/home/fongam//data/chipseq/BLRP/lan/BLRP-Elk4-zym/peaks.txt	intron (NM_001080819, intron 4 of 19)	NA	-34452	NM_178698	230801	Mm.217004	NM_001145955	ENSMUSG00000043257	Pigv	B330013B03|D430024F16Rik	phosphatidylinositol glycan anchor biosynthesis, class V	0.02	0.518703	22.38
Merge-chr6-38879658-0	chr6	38879458	38879858	+	27.75	/data/home/fongam//data/chipseq/BLRP/lan/BLRP-Elk4-notx/peaks.txt|/data/home/fongam//data/chipseq/BLRP/lan/BLRP-Elk4-zym/peaks.txt|/data/home/fongam//data/chipseq/BLRP/lan/BLRP-Srf-zym/peaks.txt|/data/home/fongam//data/chipseq/ThioMac/new/ThioMac-SRF-noClones/peaks.txt	intron (NM_011539, intron 2 of 12)	NA	31065	NM_011539	21391	Mm.4054	NM_011539	ENSMUSG00000029925	Tbxas1	CYP5|CYP5A1|THAS|TS|TXAS|TXS	thromboxane A synthase 1, platelet	0.0125	0.493766	22.38
Specific-2826-chr3-35	chr3	129823271	129823671	+	20	/data/home/fongam//data/chipseq/BLRP/lan/BLRP-Srf-zym/peaks.txt	promoter (NM_026578)	NA	-293	NM_026578	68147	Mm.24873	NM_026578	ENSMUSG00000028010	Gar1	AA409823|AI326794|C430047J18Rik|Nola1	GAR1 ribonucleoprotein homolog (yeast)	0.0975	0.630923	22.38
Merge-chr9-43056982-0	chr9	43056782	43057182	+	16.25	/data/home/fongam//data/chipseq/BLRP/lan/BLRP-Elk4-notx/peaks.txt|/data/home/fongam//data/chipseq/BLRP/lan/BLRP-Elk4-zym/peaks.txt|/data/home/fongam//data/chipseq/BLRP/lan/BLRP-Srf-zym/peaks.txt|/data/home/fongam//data/chipseq/ThioMac/new/ThioMac-SRF-noClones/peaks.txt	Intergenic	NA	-4776	NM_023655	72169	Mm.273277	NM_023655	ENSMUSG00000032013	Trim29	1110047J21Rik|2810431N19Rik|4732461M22Rik|AI119726	tripartite motif-containing 29	0.0175	0.548628	22.38
Specific-6485-chr14-17	chr14	30498812	30499212	+	8	/data/home/fongam//data/chipseq/BLRP/lan/BLRP-Elk4-zym/peaks.txt	Intergenic	NA	28946	NM_025295	26363	Mm.282679	NM_025295	ENSMUSG00000021900	Btd	-	biotinidase	0.0125	0.446384	22.38
Merge-chr7-18491458-0	chr7	18491258	18491658	+	14.25	/data/home/fongam//data/chipseq/BLRP/lan/BLRP-Elk4-notx/peaks.txt|/data/home/fongam//data/chipseq/BLRP/lan/BLRP-Elk4-zym/peaks.txt|/data/home/fongam//data/chipseq/BLRP/lan/BLRP-Srf-zym/peaks.txt|/data/home/fongam//data/chipseq/ThioMac/new/ThioMac-SRF-noClones/peaks.txt	Intergenic	NA	-12135	NM_001127324	13870	Mm.280913	NM_001127324	ENSMUSG00000003549	Ercc1	Ercc-1	excision repair cross-complementing rodent repair deficiency, complementation group 1	0.1075	0.695761	22.38
Specific-2379-chr1-45	chr1	58389912	58390312	+	7	/data/home/fongam//data/chipseq/BLRP/lan/BLRP-Elk4-zym/peaks.txt	promoter (NM_027351)	NA	-80	NM_027351	70225	Mm.340195	NM_027351	ENSMUSG00000026035	Ppil3	2310076N22Rik|2510026K04Rik|Cyp10l	peptidylprolyl isomerase (cyclophilin)-like 3	0.0475	0.571072	22.38
Specific-4806-chr17-196	chr17	6391122	6391522	+	5	/data/home/fongam//data/chipseq/BLRP/lan/BLRP-Srf-zym/peaks.txt	exon (NM_001033178, exon 4 of 17)	NA	-6128	NR_033520	547127	Mm.381893	NM_001045538	ENSMUSG00000079734	Tmem181b	MGC107046|MGC182472	transmembrane protein 181B	0.0425	0.563591	22.38
Specific-6303-chr4-39	chr4	133861081	133861481	+	8	/data/home/fongam//data/chipseq/BLRP/lan/BLRP-Elk4-zym/peaks.txt	intron (NM_207237, intron 4 of 11)	NA	-37039	NM_029100	74777	Mm.29773	NM_029100	ENSMUSG00000050989	Sepn1	1110019I12Rik|AI414492	selenoprotein N, 1	0.020779	0.546632	22.38
Merge-chr9-45763690-0	chr9	45763490	45763890	+	8	/data/home/fongam//data/chipseq/BLRP/lan/BLRP-Elk4-notx/peaks.txt|/data/home/fongam//data/chipseq/BLRP/lan/BLRP-Elk4-zym/peaks.txt	promoter (NM_027498)	NA	-125	NM_027498	70661	Mm.219459	NM_027498	ENSMUSG00000034135	Sik3	5730525O22Rik|9030204A07Rik|AI447252|AI846254|AI849445|MGC90906|MGC91236|Qsk|mKIAA0999	SIK family kinase 3	0.105919	0.660494	22.38
Merge-chr2-131115207-0	chr2	131115007	131115407	+	10.67	/data/home/fongam//data/chipseq/BLRP/lan/BLRP-Elk4-zym/peaks.txt|/data/home/fongam//data/chipseq/BLRP/lan/BLRP-Srf-zym/peaks.txt|/data/home/fongam//data/chipseq/ThioMac/new/ThioMac-SRF-noClones/peaks.txt	Intergenic	NA	-68096	NM_001177834	228608	Mm.136586	NM_001177833	ENSMUSG00000027333	Smox	B130066H01Rik|PAO|PAOh1|SMO	spermine oxidase	0.015	0.438903	22.38
Specific-2119-chr8-20	chr8	48310123	48310523	+	8	/data/home/fongam//data/chipseq/BLRP/lan/BLRP-Elk4-zym/peaks.txt	intron (NM_008391, intron 5 of 8)	NA	71761	NM_008391	16363	Mm.1149	NM_008391	ENSMUSG00000031627	Irf2	9830146E22Rik|AI646973|Irf-2|MGC117893	interferon regulatory factor 2	0.02	0.473815	22.38
Specific-4183-chr9-168	chr9	120625366	120625766	+	7	/data/home/fongam//data/chipseq/BLRP/lan/BLRP-Srf-zym/peaks.txt	Intergenic	NA	-156532	NM_007614	12387	Mm.291928	NM_001165902	ENSMUSG00000006932	Ctnnb1	Catnb|Mesc	catenin (cadherin associated protein), beta 1	0.008108	0.489247	22.38
Specific-2489-chr17-221	chr17	27953616	27954016	+	5	/data/home/fongam//data/chipseq/BLRP/lan/BLRP-Srf-zym/peaks.txt	exon (NM_027185, exon 9 of 11)	NA	-6527	NM_011145	19015	Mm.328914	NM_011145	ENSMUSG00000002250	Ppard	NUC-1|NUC1|Nr1c2|PPAR-beta|PPAR-delta|PPAR[b]|PPARdelta|Pparb|Pparb/d	peroxisome proliferator activator receptor delta	0.055901	0.650155	22.38
Specific-4359-chr2-43	chr2	163163816	163164216	+	8	/data/home/fongam//data/chipseq/BLRP/lan/BLRP-Elk4-zym/peaks.txt	promoter (NM_173397)	NA	30	NR_028122	69517	Mm.242917	NR_028122		2310001K24Rik	-	RIKEN cDNA 2310001K24 gene	0.095	0.683292	22.38
Specific-6351-chr5-349	chr5	36071993	36072393	+	5	/data/home/fongam//data/chipseq/BLRP/lan/BLRP-Srf-zym/peaks.txt	Intergenic	NA	-2548	NM_001177699	231148	Mm.254446	NM_001177696	ENSMUSG00000029095	Ablim2	AI606905|C230091L11	actin-binding LIM protein 2	0.0075	0.503741	22.38
Specific-6974-chr11-25	chr11	51532372	51532772	+	17	/data/home/fongam//data/chipseq/BLRP/lan/BLRP-Elk4-notx/peaks.txt	promoter (NM_025319)	NA	-515	NM_025319	66050	Mm.35693	NM_025319	ENSMUSG00000007777	0610009B22Rik	-	RIKEN cDNA 0610009B22 gene	0.0475	0.498753	22.38
Specific-5890-chr12-14	chr12	4241347	4241747	+	7	/data/home/fongam//data/chipseq/BLRP/lan/BLRP-Elk4-zym/peaks.txt	exon (NM_134046, exon 1 of 7)	NA	379	NM_134046	52504	Mm.479205	NM_134046	ENSMUSG00000020652	Cenpo	2810429O05Rik|8430427C03Rik|D12Ertd482e|MGC36863	centromere protein O	0.0475	0.558603	22.38
Specific-4697-chr1-62	chr1	178651140	178651540	+	7	/data/home/fongam//data/chipseq/BLRP/lan/BLRP-Elk4-zym/peaks.txt	promoter (NM_029756)	NA	-147	NM_029756	76816	Mm.171399	NM_029756	ENSMUSG00000026504	Sdccag8	2700048G21Rik|5730470G24Rik|Cccap	serologically defined colon cancer antigen 8	0.0625	0.578554	22.38
Merge-chr11-69396543-0	chr11	69396343	69396743	+	8	/data/home/fongam//data/chipseq/BLRP/lan/BLRP-Elk4-notx/peaks.txt|/data/home/fongam//data/chipseq/BLRP/lan/BLRP-Elk4-zym/peaks.txt	NA	NA	-11	NM_011640	22059	Mm.222	NM_001127233	ENSMUSG00000059552	Trp53	Tp53|bbl|bfy|bhy|p53	transformation related protein 53	0.035	0.543641	22.38
Specific-825-chr3-58	chr3	104570985	104571385	+	7	/data/home/fongam//data/chipseq/BLRP/lan/BLRP-Elk4-zym/peaks.txt	Intergenic	NA	69732	NM_001025067	269473	Mm.34855	NM_001025067	ENSMUSG00000032913	Lrig2	4632419I10Rik|BB096938	leucine-rich repeats and immunoglobulin-like domains 2	0.0375	0.566085	22.38
Merge-chr2-156555384-0	chr2	156555184	156555584	+	15.75	/data/home/fongam//data/chipseq/BLRP/lan/BLRP-Elk4-notx/peaks.txt|/data/home/fongam//data/chipseq/BLRP/lan/BLRP-Elk4-zym/peaks.txt|/data/home/fongam//data/chipseq/BLRP/lan/BLRP-Srf-zym/peaks.txt|/data/home/fongam//data/chipseq/ThioMac/new/ThioMac-SRF-noClones/peaks.txt	intron (NM_026124, intron 1 of 3)	NA	821	NM_026124	67388	Mm.29264	NM_026124	ENSMUSG00000027637	1110008F13Rik	AI316789	RIKEN cDNA 1110008F13 gene	0.02	0.506234	22.38
Specific-3859-chr4-108	chr4	140698394	140698794	+	10	/data/home/fongam//data/chipseq/BLRP/lan/BLRP-Srf-zym/peaks.txt	Intergenic	NA	5739	NM_013868	29818	Mm.46181	NM_013868	ENSMUSG00000006221	Hspb7	27kDa|Hsp25-2|MGC107591|cvHsp	heat shock protein family, member 7 (cardiovascular)	0.018727	0.516729	22.38
Specific-1739-chr5-431	chr5	124312722	124313122	+	5	/data/home/fongam//data/chipseq/BLRP/lan/BLRP-Srf-zym/peaks.txt	Intergenic	NA	-20044	NM_177876	330192	Mm.4079	NM_177876	ENSMUSG00000066278	Vps37b	2300007F24Rik|AI415429|BC026744|FLJ12750|MGC25614	vacuolar protein sorting 37B (yeast)	0.020173	0.527221	22.38
Specific-6058-chr1-218	chr1	74653056	74653456	+	7	/data/home/fongam//data/chipseq/BLRP/lan/BLRP-Srf-zym/peaks.txt	intron (NM_024264, intron 1 of 8)	NA	6475	NM_024264	104086	Mm.85083	NM_024264	ENSMUSG00000026170	Cyp27a1	1300013A03Rik|Cyp27	cytochrome P450, family 27, subfamily a, polypeptide 1	0.004132	0.349794	22.38
Specific-1439-chr3-258	chr3	116586654	116587054	+	6	/data/home/fongam//data/chipseq/BLRP/lan/BLRP-Srf-zym/peaks.txt	promoter (NM_028349)	NA	-158	NM_028349	72776	Mm.440836	NM_028349	ENSMUSG00000027959	Sass6	2810453L12Rik	spindle assembly 6 homolog (C. elegans)	0.085	0.593516	22.38
Merge-chr10-14395740-0	chr10	14395540	14395940	+	7.5	/data/home/fongam//data/chipseq/BLRP/lan/BLRP-Elk4-zym/peaks.txt|/data/home/fongam//data/chipseq/BLRP/lan/BLRP-Srf-zym/peaks.txt	promoter (NM_025418)	NA	-53	NM_025418	66201	Mm.227983	NM_025418	ENSMUSG00000019868	Vta1	1110001D18Rik|1110059P08Rik|AU040813|C85340	Vps20-associated 1 homolog (S. cerevisiae)	0.0725	0.548628	22.38
Specific-465-chr11-312	chr11	54703938	54704338	+	6	/data/home/fongam//data/chipseq/BLRP/lan/BLRP-Srf-zym/peaks.txt	promoter (NM_029327)	NA	-124	NM_029327	75530	Mm.83578	XM_001476700	ENSMUSG00000020268	Lyrm7	1700024C24Rik|9330147L21Rik	LYR motif containing 7	0.07	0.600998	22.38
Specific-1648-chr1-356	chr1	25521093	25521493	+	5	/data/home/fongam//data/chipseq/BLRP/lan/BLRP-Srf-zym/peaks.txt	intron (NM_175642, intron 2 of 30)	NA	252960	NM_175642	210933	Mm.477270	NM_175642	ENSMUSG00000033569	Bai3	A830096D10Rik|MGC107444	brain-specific angiogenesis inhibitor 3	0.015	0.42394	22.38
Specific-3818-chr4-74	chr4	140446359	140446759	+	7	/data/home/fongam//data/chipseq/BLRP/lan/BLRP-Elk4-zym/peaks.txt	intron (NM_172518, intron 3 of 9)	NA	26561	NM_172518	213499	Mm.28865	NM_172518	ENSMUSG00000028920	Fbxo42	6720460I06Rik|mKIAA1332	F-box protein 42	0	0.441397	22.38
Specific-2589-chr11-131	chr11	62033698	62034098	+	7	/data/home/fongam//data/chipseq/BLRP/lan/BLRP-Elk4-zym/peaks.txt	intron (NM_001029936, intron 12 of 12)	NA	-31281	NM_007413	11541	Mm.40740	NM_007413	ENSMUSG00000018500	Adora2b	A2BAR|A2BR|A2b|AA2BR|AI480866|AI605384|MGC144574|MGC144575	adenosine A2b receptor	0.007143	0.476868	22.38
Merge-chr16-55616211-0	chr16	55616011	55616411	+	6.67	/data/home/fongam//data/chipseq/BLRP/lan/BLRP-Elk4-zym/peaks.txt|/data/home/fongam//data/chipseq/BLRP/lan/BLRP-Srf-zym/peaks.txt|/data/home/fongam//data/chipseq/ThioMac/new/ThioMac-SRF-noClones/peaks.txt	Intergenic	NA	130878	NM_001159394	80859	Mm.247272	NM_001159394	ENSMUSG00000035356	Nfkbiz	AA408868|INAP|Mail	nuclear factor of kappa light polypeptide gene enhancer in B-cells inhibitor, zeta	0.00551	0.410959	22.38
Specific-6118-chr10-269	chr10	21972277	21972677	+	5	/data/home/fongam//data/chipseq/BLRP/lan/BLRP-Srf-zym/peaks.txt	intron (NM_009016, intron 6 of 9)	NA	9587	NM_001177775	667281	Mm.439724	XM_989538	ENSMUSG00000075297	H60b	EG667281	histocompatibility 60b	0.015	0.478803	22.38
Specific-534-chr11-132	chr11	69227973	69228373	+	7	/data/home/fongam//data/chipseq/BLRP/lan/BLRP-Elk4-zym/peaks.txt	intron (NM_001017426, intron 1 of 22)	NA	1697	NM_001017426	216850	Mm.472522	NM_001017426	ENSMUSG00000018476	Kdm6b	1700064E03Rik|BC038313|Jmjd3|KIAA0346|mKIAA0346	KDM1 lysine (K)-specific demethylase 6B	0.045082	0.546559	22.38
Specific-1793-chr3-57	chr3	101422811	101423211	+	7	/data/home/fongam//data/chipseq/BLRP/lan/BLRP-Elk4-zym/peaks.txt	Intergenic	NA	-6011	NM_013486	12481	Mm.22842	NM_013486	ENSMUSG00000027863	Cd2	LFA-2|Ly-37|Ly37	CD2 antigen	0.02	0.511222	22.38
Specific-5025-chr11-148	chr11	117072301	117072701	+	7	/data/home/fongam//data/chipseq/BLRP/lan/BLRP-Elk4-zym/peaks.txt	intron (NM_001113486, intron 2 of 11)	NA	-9835	NM_001113487	53860	Mm.451420	NM_001113486	ENSMUSG00000059248	9-Sep	MSF1|Msf|PNUTL4|Sint1	septin 9	0.0175	0.57606	22.38
Specific-4610-chr6-37	chr6	116629720	116630120	+	7	/data/home/fongam//data/chipseq/BLRP/lan/BLRP-Elk4-zym/peaks.txt	intron (NM_178045, intron 1 of 10)	NA	9535	NM_178045	213391	Mm.479721	NM_178045	ENSMUSG00000042129	Rassf4	3830411C14Rik|AD037|AI586137	Ras association (RalGDS/AF-6) domain family member 4	0.007042	0.552448	22.38
Specific-4973-chr13-11	chr13	52584906	52585306	+	34	/data/home/fongam//data/chipseq/BLRP/lan/BLRP-Srf-zym/peaks.txt	Intergenic	NA	-24208	NM_011518	20963	Mm.375031	NM_011518	ENSMUSG00000021457	Sykb	Syk	spleen tyrosine kinase	0.007895	0.47769	22.38
Merge-chr1-173071098-0	chr1	173070898	173071298	+	15.25	/data/home/fongam//data/chipseq/BLRP/lan/BLRP-Elk4-notx/peaks.txt|/data/home/fongam//data/chipseq/BLRP/lan/BLRP-Elk4-zym/peaks.txt|/data/home/fongam//data/chipseq/BLRP/lan/BLRP-Srf-zym/peaks.txt|/data/home/fongam//data/chipseq/ThioMac/new/ThioMac-SRF-noClones/peaks.txt	promoter (NM_010185)	NA	-74	NM_010185	14127	Mm.22673	NM_010185	ENSMUSG00000058715	Fcer1g	AI573376|CD23|FcR-gamma|FcR[g]|FcRgamma|Fce1g|Ly-50	Fc receptor, IgE, high affinity I, gamma polypeptide	0.035	0.573566	22.38
Merge-chr3-96643309-0	chr3	96643109	96643509	+	11	/data/home/fongam//data/chipseq/BLRP/lan/BLRP-Elk4-notx/peaks.txt|/data/home/fongam//data/chipseq/BLRP/lan/BLRP-Elk4-zym/peaks.txt|/data/home/fongam//data/chipseq/BLRP/lan/BLRP-Srf-zym/peaks.txt	promoter (NM_001009935)	NA	-53	NM_001009935	56338	Mm.475353	NM_001009935	ENSMUSG00000038393	Txnip	1200008J08Rik|AA682105|Hyplip1|THIF|Tbp-2|VDUP1	thioredoxin interacting protein	0.0625	0.603491	22.38
Specific-2334-chr4-104	chr4	140486653	140487053	+	10	/data/home/fongam//data/chipseq/BLRP/lan/BLRP-Srf-zym/peaks.txt	intron (NM_001081174, intron 2 of 5)	NA	821	NM_001081174	76166	Mm.458647	NM_001081174	ENSMUSG00000073733	6330545A04Rik	Gm723	RIKEN cDNA 6330545A04 gene	0.00813	0.560484	22.38
Specific-641-chr17-86	chr17	25501191	25501591	+	7	/data/home/fongam//data/chipseq/BLRP/lan/BLRP-Srf-zym/peaks.txt	promoter (NM_026238)	NA	15	NM_026238	67563	Mm.24201	NM_026238	ENSMUSG00000002280	Narfl	9030612I22Rik|AI504405|PRN	nuclear prelamin A recognition factor-like	0.08	0.620948	22.38
Specific-2921-chr3-263	chr3	122287578	122287978	+	6	/data/home/fongam//data/chipseq/BLRP/lan/BLRP-Srf-zym/peaks.txt	Intergenic	NA	-2053	NR_030439	791077		NR_030439		Mir760	Mirn760|mir-760|mmu-mir-760	microRNA 760	0.01	0.471322	22.38
Merge-chr14-28797277-0	chr14	28797077	28797477	+	6.5	/data/home/fongam//data/chipseq/BLRP/lan/BLRP-Elk4-zym/peaks.txt|/data/home/fongam//data/chipseq/BLRP/lan/BLRP-Srf-zym/peaks.txt	promoter (NM_019979)	NA	-112	NM_019979	80795	Mm.104491	NM_019979	ENSMUSG00000042682	Selk	1110001C03Rik|AA673253|HSPC030|Hsp30	selenoprotein K	0.055	0.588529	22.38
Specific-2463-chr9-51	chr9	60485962	60486362	+	7	/data/home/fongam//data/chipseq/BLRP/lan/BLRP-Elk4-zym/peaks.txt	promoter (NM_001146046)	NA	-22	NM_001146046	102747	Mm.269413	NM_001146046	ENSMUSG00000047766	Lrrc49	AI430817|AW050057|D430025H09Rik	leucine rich repeat containing 49	0.05	0.553616	22.38
Specific-5075-chr18-10	chr18	32980037	32980437	+	9	/data/home/fongam//data/chipseq/BLRP/lan/BLRP-Elk4-zym/peaks.txt	promoter (NM_144863)	NA	2	NM_001110016	225348	Mm.38816	NM_001110015	ENSMUSG00000038299	Wdr36	5730444A13Rik|MGC38421|Ta-wdrp	WD repeat domain 36	0.0775	0.581047	22.38
Specific-5059-chr15-13	chr15	102159508	102159908	+	8	/data/home/fongam//data/chipseq/BLRP/lan/BLRP-Elk4-zym/peaks.txt	promoter (NM_021713)	NA	-35	NM_021713	60315	Mm.251638	NM_021713	ENSMUSG00000001285	Myg1	0610023A07Rik|2810433J21Rik|5830429P19Rik|AI325965|Gamm1	melanocyte proliferating gene 1	0.0475	0.563591	22.38
Merge-chr14-29308591-0	chr14	29308391	29308791	+	8.5	/data/home/fongam//data/chipseq/BLRP/lan/BLRP-Elk4-notx/peaks.txt|/data/home/fongam//data/chipseq/BLRP/lan/BLRP-Elk4-zym/peaks.txt	promoter (NM_133761)	NA	17	NM_133761	75901	Mm.28733	NM_133761	ENSMUSG00000021962	Dcp1a	1110066A22Rik|4930568L04Rik|AU019772|D14Ertd817e|Mitc1|SMIF	DCP1 decapping enzyme homolog A (S. cerevisiae)	0.0725	0.628429	22.38
Merge-chr11-107295571-0	chr11	107295371	107295771	+	7.5	/data/home/fongam//data/chipseq/BLRP/lan/BLRP-Elk4-notx/peaks.txt|/data/home/fongam//data/chipseq/BLRP/lan/BLRP-Elk4-zym/peaks.txt	promoter (NM_025894)	NA	-47	NM_025894	66997	Mm.21667	NM_025894	ENSMUSG00000020720	Psmd12	1500002F15Rik|AI480719|P55	proteasome (prosome, macropain) 26S subunit, non-ATPase, 12	0.075	0.668329	22.38
Specific-2620-chr17-29	chr17	26366236	26366636	+	7	/data/home/fongam//data/chipseq/BLRP/lan/BLRP-Elk4-zym/peaks.txt	exon (NM_026170, exon 8 of 10)	NA	-37560	NM_025272	11974	Mm.22602	NM_025272	ENSMUSG00000015575	Atp6v0e	Atp6k|Atp6v0e1|M9.2	ATPase, H+ transporting, lysosomal V0 subunit E	0.0175	0.553616	22.38
Specific-2681-chr14-15	chr14	53607654	53608054	+	9	/data/home/fongam//data/chipseq/BLRP/lan/BLRP-Elk4-zym/peaks.txt	promoter (NM_001085472)	NA	36	NR_024030	56215	Mm.297078	NM_001085472	ENSMUSG00000022185	Acin1	2610036I19Rik|2610510L13Rik|Acinus|Acn|C79325|acinusL|acinusS|mKIAA0670	apoptotic chromatin condensation inducer 1	0.0325	0.566085	22.38
Merge-chr3-100291479-0	chr3	100291279	100291679	+	8.5	/data/home/fongam//data/chipseq/BLRP/lan/BLRP-Elk4-notx/peaks.txt|/data/home/fongam//data/chipseq/BLRP/lan/BLRP-Elk4-zym/peaks.txt	promoter (NM_010269)	NA	-15	NM_175552	269470	Mm.24591	NM_175552	ENSMUSG00000033285	Wdr3	AW546279|D030020G18Rik	WD repeat domain 3	0.0925	0.63591	22.38
Specific-437-chr15-22	chr15	88646927	88647327	+	7	/data/home/fongam//data/chipseq/BLRP/lan/BLRP-Elk4-zym/peaks.txt	promoter (NM_001142357)	NA	-43	NM_145477	223774	Mm.41512	NM_001142357	ENSMUSG00000035845	Alg12	ECM39|MGC29374	asparagine-linked glycosylation 12 homolog (yeast, alpha-1,6-mannosyltransferase)	0.0925	0.648379	22.38
Specific-549-chr9-49	chr9	44671633	44672033	+	7	/data/home/fongam//data/chipseq/BLRP/lan/BLRP-Elk4-zym/peaks.txt	promoter (NM_013795)	NA	-96	NM_013795	27425	Mm.479811	NM_013795	ENSMUSG00000038717	Atp5l	4933437C06Rik|MGC107313|MGC107547	ATP synthase, H+ transporting, mitochondrial F0 complex, subunit g	0.0425	0.488778	22.38
Specific-4873-chr3-42	chr3	80001955	80002355	+	7	/data/home/fongam//data/chipseq/BLRP/lan/BLRP-Elk4-zym/peaks.txt	intron (NM_133187, intron 2 of 3)	NA	30298	NM_133187	68659	Mm.460017	NM_133187	ENSMUSG00000027955	Fam198b	1110032E23Rik|2210419I08Rik|AV011458|Ened	family with sequence similarity 198, member B	0.010309	0.438776	22.38
Specific-123-chr19-25	chr19	38080663	38081063	+	7	/data/home/fongam//data/chipseq/BLRP/lan/BLRP-Elk4-zym/peaks.txt	intron (NM_001099634, intron 3 of 52)	NA	27858	NM_001099634	226101	Mm.34674	XM_001480162	ENSMUSG00000048612	Myof	2310004N10Rik|2310051D19Rik|E030042N20Rik|Fer1l3	myoferlin	0.0025	0.543641	22.38
Specific-3400-chr17-37	chr17	78900255	78900655	+	7	/data/home/fongam//data/chipseq/BLRP/lan/BLRP-Elk4-zym/peaks.txt	intron (NM_001171005, intron 1 of 17)	NA	13108	NM_001171005	75292	Mm.252776	NM_001171004	ENSMUSG00000024070	Prkd3	4930557O20Rik|5730497N19Rik|MGC47171|PKD3|Pkcnu|Prkcn	protein kinase D3	0.0125	0.421446	22.38
Specific-4362-chr3-68	chr3	132824813	132825213	+	7	/data/home/fongam//data/chipseq/BLRP/lan/BLRP-Elk4-zym/peaks.txt	intron (NM_001029836, intron 10 of 11)	NA	62584	NM_001029836	114249	Mm.279310	NM_001029836	ENSMUSG00000040998	Npnt	1110009H02Rik|AA682063|AI314031|Nctn|POEM	nephronectin	0.031949	0.493631	22.38
Specific-2631-chr9-46	chr9	18901875	18902275	+	7	/data/home/fongam//data/chipseq/BLRP/lan/BLRP-Elk4-zym/peaks.txt	Intergenic	NA	14745	NM_146565	258558	Mm.377567	NM_146565		Olfr837	MOR152-2	olfactory receptor 837	0	0.571429	22.38
Specific-6362-chr5-43	chr5	125668140	125668540	+	7	/data/home/fongam//data/chipseq/BLRP/lan/BLRP-Elk4-zym/peaks.txt	Intergenic	NA	11638	NM_019639	22190	Mm.331	XM_001471699	ENSMUSG00000008348	Ubc	2700054O04Rik|AI194771|Rps27a|TI-225|Uba52|Ubb	ubiquitin C	NA	NA	22.38
Specific-2319-chr13-19	chr13	36125003	36125403	+	7	/data/home/fongam//data/chipseq/BLRP/lan/BLRP-Elk4-notx/peaks.txt	promoter (NM_201358)	NA	327	NM_001039189	69955	Mm.70690	NM_001039189	ENSMUSG00000021420	Fars2	2810431B21Rik|6720478K01Rik|Fars1	phenylalanine-tRNA synthetase 2 (mitochondrial)	0.085	0.660848	22.38
Specific-90-chrX-21	chrX	81972124	81972524	+	7	/data/home/fongam//data/chipseq/BLRP/lan/BLRP-Elk4-zym/peaks.txt	intron (NM_008194, intron 12 of 18)	NA	57214	NM_008194	14933	Mm.246682	NM_008194	ENSMUSG00000025059	Gyk	D930012N15Rik|GK	glycerol kinase	0	0.393365	22.38
Specific-4691-chr4-63	chr4	131456075	131456475	+	7	/data/home/fongam//data/chipseq/BLRP/lan/BLRP-Elk4-zym/peaks.txt	Intergenic	NA	28057	NM_145393	213541	Mm.460463	NM_145393	ENSMUSG00000040025	Ythdf2	9430020E02Rik|HGRG8|NY-REN-2	YTH domain family 2	0.019608	0.480583	22.38
Specific-754-chr8-26	chr8	24057916	24058316	+	7	/data/home/fongam//data/chipseq/BLRP/lan/BLRP-Elk4-zym/peaks.txt	intron (NM_011696, intron 1 of 8)	NA	1187	NM_011696	22335	Mm.227704	NM_011696	ENSMUSG00000008892	Vdac3	MGC102096	voltage-dependent anion channel 3	0.01462	0.418605	22.38
Merge-chr1-121331849-0	chr1	121331649	121332049	+	19	/data/home/fongam//data/chipseq/BLRP/lan/BLRP-Elk4-notx/peaks.txt|/data/home/fongam//data/chipseq/BLRP/lan/BLRP-Elk4-zym/peaks.txt|/data/home/fongam//data/chipseq/BLRP/lan/BLRP-Srf-zym/peaks.txt|/data/home/fongam//data/chipseq/ThioMac/new/ThioMac-SRF-noClones/peaks.txt	intron (NM_022327, intron 1 of 4)	NA	479	NM_022327	64143	Mm.27832	NM_022327	ENSMUSG00000004451	Ralb	5730472O18Rik	v-ral simian leukemia viral oncogene homolog B (ras related)	0.035	0.538653	22.38
Merge-chr13-62974482-0	chr13	62974282	62974682	+	14	/data/home/fongam//data/chipseq/BLRP/lan/BLRP-Elk4-zym/peaks.txt|/data/home/fongam//data/chipseq/BLRP/lan/BLRP-Srf-zym/peaks.txt	Intergenic	NA	-50075	NM_028079	72061	Mm.188105	NM_028079	ENSMUSG00000021458	2010111I01Rik	2300006M17Rik|Aopep	RIKEN cDNA 2010111I01 gene	0.072626	0.618384	22.38
Specific-7120-chr3-37	chr3	95192174	95192574	+	19	/data/home/fongam//data/chipseq/BLRP/lan/BLRP-Srf-zym/peaks.txt	promoter (NM_008847)	NA	-112	NM_008847	18720	Mm.296409	NM_008847	ENSMUSG00000028126	Pip5k1a	Pip5k1b|Pipk5a|Pipk5b	phosphatidylinositol-4-phosphate 5-kinase, type 1 alpha	0.0575	0.553616	22.38
Merge-chr11-98524735-0	chr11	98524535	98524935	+	9.5	/data/home/fongam//data/chipseq/BLRP/lan/BLRP-Elk4-zym/peaks.txt|/data/home/fongam//data/chipseq/BLRP/lan/BLRP-Srf-zym/peaks.txt	intron (NM_011869, intron 19 of 25)	NA	7332	NM_009971	12985	Mm.1238	NM_009971	ENSMUSG00000038067	Csf3	Csfg|G-CSF|MGI-IG	colony stimulating factor 3 (granulocyte)	0.005	0.58209	22.38
Merge-chr6-120117450-0	chr6	120117250	120117650	+	15.75	/data/home/fongam//data/chipseq/BLRP/lan/BLRP-Elk4-notx/peaks.txt|/data/home/fongam//data/chipseq/BLRP/lan/BLRP-Elk4-zym/peaks.txt|/data/home/fongam//data/chipseq/BLRP/lan/BLRP-Srf-zym/peaks.txt|/data/home/fongam//data/chipseq/ThioMac/new/ThioMac-SRF-noClones/peaks.txt	NA	NA	58451	NM_016718	29862	Mm.103668	NM_016718	ENSMUSG00000041377	Ninj2	MGC143502	ninjurin 2	0.003333	0.463576	22.38
Merge-chr3-79658598-0	chr3	79658398	79658798	+	8	/data/home/fongam//data/chipseq/BLRP/lan/BLRP-Elk4-zym/peaks.txt|/data/home/fongam//data/chipseq/BLRP/lan/BLRP-Srf-zym/peaks.txt	Intergenic	NA	-4992	NM_001162999	329679	Mm.244005	XM_907047		Fnip2	D630023B12Rik|mKIAA1450	folliculin interacting protein 2	0.003497	0.416667	22.38
Specific-7143-chr7-230	chr7	111545335	111545735	+	7	/data/home/fongam//data/chipseq/BLRP/lan/BLRP-Srf-zym/peaks.txt	intron (NM_173739, intron 1 of 10)	NA	25623	NM_173739	233733	Mm.323322	NM_173739	ENSMUSG00000038296	Galntl4	2900011G21Rik|BC024988|MGC32465	UDP-N-acetyl-alpha-D-galactosamine:polypeptide N-acetylgalactosaminyltransferase-like 4	NA	NA	22.38
Specific-1304-chr6-104	chr6	72482157	72482557	+	9	/data/home/fongam//data/chipseq/BLRP/lan/BLRP-Srf-zym/peaks.txt	NA	NA	3399	NM_001042534	12332	Mm.18626	NM_001042534	ENSMUSG00000056737	Capg	gCap39|mbh1	capping protein (actin filament), gelsolin-like	0.0425	0.586035	22.38
Merge-chr1-135488974-0	chr1	135488774	135489174	+	8.5	/data/home/fongam//data/chipseq/BLRP/lan/BLRP-Elk4-zym/peaks.txt|/data/home/fongam//data/chipseq/BLRP/lan/BLRP-Srf-zym/peaks.txt	promoter (NM_144530)	NA	-48	NM_144530	70579	Mm.245357	NM_144530	ENSMUSG00000026464	Zc3h11a	1110003F06Rik|5730454B08Rik|G630041M05Rik|KIAA0663|Zc3hdc11a|mKIAA0663	zinc finger CCCH type containing 11A	0.06	0.521197	22.38
Specific-285-chr1-229	chr1	136772235	136772635	+	7	/data/home/fongam//data/chipseq/BLRP/lan/BLRP-Srf-zym/peaks.txt	promoter (NM_001081307)	NA	-84	NM_001081307	329251	Mm.451578	NM_001081307	ENSMUSG00000073557	Ppp1r12b	1810037O03Rik|A330043L12|AI132431|B230333M12	protein phosphatase 1, regulatory (inhibitor) subunit 12B	0.05	0.583541	22.38
Specific-4346-chr5-7	chr5	8964231	8964631	+	10	/data/home/fongam//data/chipseq/BLRP/lan/BLRP-Elk4-zym/peaks.txt	exon (NM_008830, exon 27 of 28)	NA	38721	NM_023733	74114	Mm.28197	NM_023733	ENSMUSG00000003623	Crot	1200003H03Rik	carnitine O-octanoyltransferase	0.01626	0.428571	22.38
Specific-3122-chr7-138	chr7	18424343	18424743	+	8	/data/home/fongam//data/chipseq/BLRP/lan/BLRP-Srf-zym/peaks.txt	intron (NM_009499, intron 1 of 12)	NA	5833	NM_009499	22323	Mm.9684	NM_009499	ENSMUSG00000030403	Vasp	AA107290	vasodilator-stimulated phosphoprotein	0.007407	0.547794	22.38
Specific-6684-chr4-86	chr4	140778489	140778889	+	7	/data/home/fongam//data/chipseq/BLRP/lan/BLRP-Elk4-zym/peaks.txt	intron (NM_019763, intron 3 of 15)	NA	31984	NM_019763	56381	Mm.299906	NM_019763	ENSMUSG00000040761	Spen	Mint|mKIAA0929	SPEN homolog, transcriptional regulator (Drosophila)	0.0225	0.55611	22.38
Merge-chr8-67507818-0	chr8	67507618	67508018	+	6	/data/home/fongam//data/chipseq/BLRP/lan/BLRP-Elk4-zym/peaks.txt|/data/home/fongam//data/chipseq/BLRP/lan/BLRP-Srf-zym/peaks.txt	intron (NM_013494, intron 3 of 8)	NA	77414	NM_013494	12876	Mm.31395	NM_013494	ENSMUSG00000037852	Cpe	CPH|Cph-1|Cph1|MGC7101|R74677|fat	carboxypeptidase E	0.005	0.476309	22.38
Specific-3123-chr17-18	chr17	36566532	36566932	+	8	/data/home/fongam//data/chipseq/BLRP/lan/BLRP-Elk4-zym/peaks.txt	promoter (NM_023162)	NA	87	NM_029602	76416	Mm.26684	NM_029602	ENSMUSG00000036214	1700022C21Rik	AI746295	RIKEN cDNA 1700022C21 gene	0.0775	0.561097	22.38
Specific-4064-chr17-154	chr17	36566421	36566821	+	6	/data/home/fongam//data/chipseq/BLRP/lan/BLRP-Srf-zym/peaks.txt	promoter (NM_023162)	NA	-24	NM_029602	76416	Mm.26684	NM_029602	ENSMUSG00000036214	1700022C21Rik	AI746295	RIKEN cDNA 1700022C21 gene	0.0775	0.566085	22.38
Specific-4456-chr1-359	chr1	36219507	36219907	+	5	/data/home/fongam//data/chipseq/BLRP/lan/BLRP-Srf-zym/peaks.txt	Intergenic	NA	-1736	NM_153408	214854	Mm.389110	NM_153408	ENSMUSG00000047180	Neurl3	2010300P06Rik|Lincr	neuralized homolog 3 homolog (Drosophila)	0.015015	0.556886	22.38
Specific-7210-chr3-67	chr3	122494582	122494982	+	7	/data/home/fongam//data/chipseq/BLRP/lan/BLRP-Elk4-zym/peaks.txt	intron (NM_013867, intron 3 of 11)	NA	82980	NM_013867	29815	Mm.45815	NM_013867	ENSMUSG00000028121	Bcar3	AI131758|AND-34	breast cancer anti-estrogen resistance 3	0.022364	0.493631	22.38
Specific-4335-chr3-64	chr3	115800431	115800831	+	7	/data/home/fongam//data/chipseq/BLRP/lan/BLRP-Elk4-zym/peaks.txt	Intergenic	NA	79432	NR_027894	68161	Mm.392043	NR_015487		A930005H10Rik	-	RIKEN cDNA A930005H10 gene	NA	NA	22.38
Specific-29-chr11-612	chr11	118178512	118178912	+	5	/data/home/fongam//data/chipseq/BLRP/lan/BLRP-Srf-zym/peaks.txt	Intergenic	NA	-7211	NM_011594	21858	Mm.206505	NM_011594	ENSMUSG00000017466	Timp2	D11Bwg1104e|Timp-2	tissue inhibitor of metalloproteinase 2	0.002899	0.559078	22.38
Specific-5308-chr11-93	chr11	96646216	96646616	+	9	/data/home/fongam//data/chipseq/BLRP/lan/BLRP-Elk4-zym/peaks.txt	promoter (NM_001130450)	NA	-358	NM_008686	18023	Mm.6743	NM_001130450	ENSMUSG00000038615	Nfe2l1	AA408798|AW212678|LCR-F1|Lcrf1|NRF1|TCF-11|TCF11	nuclear factor, erythroid derived 2,-like 1	0.0625	0.588529	22.38
Specific-5821-chr11-108	chr11	96678119	96678519	+	8	/data/home/fongam//data/chipseq/BLRP/lan/BLRP-Elk4-zym/peaks.txt	Intergenic	NA	11836	NR_029562	387170		NR_029562		Mir152	Mirn152|mmu-mir-152	microRNA 152	0.059621	0.591892	22.38
Specific-4080-chr4-34	chr4	107388049	107388449	+	8	/data/home/fongam//data/chipseq/BLRP/lan/BLRP-Elk4-zym/peaks.txt	intron (NM_028754, intron 1 of 6)	NA	418	NM_028754	74098	Mm.274853	NM_028754	ENSMUSG00000028608	0610037L13Rik	1110008H16Rik	RIKEN cDNA 0610037L13 gene	0.046012	0.518293	22.38
Specific-3016-chr12-12	chr12	86108219	86108619	+	8	/data/home/fongam//data/chipseq/BLRP/lan/BLRP-Elk4-zym/peaks.txt	promoter (NM_145445)	NA	-197	NM_145445	217715	Mm.29041	NM_145445	ENSMUSG00000004788	Eif2b2	AA409345|C85417|EIF-2Bbeta|EIF2B	eukaryotic translation initiation factor 2B, subunit 2 beta	0.0725	0.61596	22.38
Specific-1798-chr8-33	chr8	86901559	86901959	+	7	/data/home/fongam//data/chipseq/BLRP/lan/BLRP-Elk4-zym/peaks.txt	Intergenic	NA	-9820	NM_028877	74337	Mm.250943	NM_028877	ENSMUSG00000047986	4432412L15Rik	AL024300|Palm3	RIKEN cDNA 4432412L15 gene	0.13	0.698254	22.38
Specific-368-chr17-21	chr17	13422082	13422482	+	7	/data/home/fongam//data/chipseq/BLRP/lan/BLRP-Elk4-zym/peaks.txt	Intergenic	NA	-74799	NM_010806	17356	Mm.472105	XM_890447	ENSMUSG00000068036	Mllt4	5033403D15Rik|AF6|Af-6|Afadin|Gm314|I-afadin|S-afadin	myeloid/lymphoid or mixed-lineage leukemia (trithorax homolog, Drosophila); translocated to, 4	0.007752	0.469072	22.38
Specific-830-chr19-22	chr19	10643934	10644334	+	7	/data/home/fongam//data/chipseq/BLRP/lan/BLRP-Elk4-zym/peaks.txt	promoter (NM_201351)	NA	8	NM_028411	72982	Mm.391194	NM_028411	ENSMUSG00000024666	Tmem138	1700113I01Rik|2900055D14Rik|MGC129472	transmembrane protein 138	0.0575	0.538653	22.38
Specific-2987-chr2-519	chr2	128083876	128084276	+	5	/data/home/fongam//data/chipseq/BLRP/lan/BLRP-Srf-zym/peaks.txt	intron (NR_028589, intron 1 of 2)	NA	36716	NR_028591	100043424	Mm.297222	XM_001480133		Gm14005	OTTMUSG00000015351	predicted gene 14005	0.0225	0.461347	22.38
Specific-6140-chr16-10	chr16	65480798	65481198	+	9	/data/home/fongam//data/chipseq/BLRP/lan/BLRP-Elk4-notx/peaks.txt	promoter (NM_026879)	NA	-41	NM_026879	68942	Mm.432944	NM_026879	ENSMUSG00000004843	Chmp2b	1190006E07Rik	chromatin modifying protein 2B	0.095745	0.644562	22.38
Specific-833-chr4-33	chr4	88112322	88112722	+	8	/data/home/fongam//data/chipseq/BLRP/lan/BLRP-Elk4-zym/peaks.txt	Intergenic	NA	3168	NM_177347	230396	Mm.246592	NM_177347	ENSMUSG00000063376	Ifna13	-	interferon alpha 13	0.02	0.508728	22.38
Specific-3493-chr1-46	chr1	75278344	75278744	+	7	/data/home/fongam//data/chipseq/BLRP/lan/BLRP-Elk4-zym/peaks.txt	intron (NM_007463, intron 6 of 40)	NA	-4689	NM_001173477	11790	Mm.275397	NM_001085370	ENSMUSG00000026207	Speg	AW125581|Apeg1|BPEG|D1Bwg1450e|SPEGalpha|SPEGbeta|mKIAA1297	SPEG complex locus	0.002667	0.513298	22.38
Specific-1085-chr4-40	chr4	122518733	122519133	+	7	/data/home/fongam//data/chipseq/BLRP/lan/BLRP-Elk4-notx/peaks.txt	promoter (NM_025873)	NA	33	NM_025873	66966	Mm.477809	NM_025873	ENSMUSG00000028653	Trit1	2310075G14Rik|AI314189|AI314635|AV099619|IPT|MOD5	tRNA isopentenyltransferase 1	0.0725	0.630923	22.38
Specific-862-chr7-62	chr7	127178178	127178578	+	7	/data/home/fongam//data/chipseq/BLRP/lan/BLRP-Elk4-zym/peaks.txt	promoter (NM_030226)	NA	-64	NM_030226	78921	Mm.200950	NM_030226	ENSMUSG00000030823	9130019O22Rik	-	RIKEN cDNA 9130019O22 gene	0.02	0.511222	22.38
Specific-4890-chr13-12	chr13	104894893	104895293	+	10	/data/home/fongam//data/chipseq/BLRP/lan/BLRP-Elk4-notx/peaks.txt	Intergenic	NA	-10129	NM_172592	218543	Mm.458176	NM_172592	ENSMUSG00000032621	Sfrs12	8430401B01|AI450757|AI462342|SRrp508|SRrp86	splicing factor, arginine/serine-rich 12	0.0975	0.65586	22.38
Specific-2327-chr10-21	chr10	19596928	19597328	+	8	/data/home/fongam//data/chipseq/BLRP/lan/BLRP-Elk4-zym/peaks.txt	promoter (NM_001161825)	NA	-38	NM_001161825	18634	Mm.338363	NM_001161825	ENSMUSG00000020003	Pex7	MmPEX7	peroxisomal biogenesis factor 7	0.085	0.531172	22.38
Specific-1068-chr17-15	chr17	10608248	10608648	+	8	/data/home/fongam//data/chipseq/BLRP/lan/BLRP-Elk4-zym/peaks.txt	intron (NM_027032, intron 2 of 4)	NA	75101	NM_027032	69310	Mm.18889	NM_027032	ENSMUSG00000037196	Pacrg	1700008H23Rik	PARK2 co-regulated	NA	NA	22.38
Specific-5174-chr11-135	chr11	87433806	87434206	+	7	/data/home/fongam//data/chipseq/BLRP/lan/BLRP-Elk4-zym/peaks.txt	NA	NA	647	NM_001045527	327992	Mm.390371	NM_001045527	ENSMUSG00000070345	Hsf5	Gm739	heat shock transcription factor family member 5	0.067227	0.648045	22.38
Specific-5078-chr11-145	chr11	115524938	115525338	+	7	/data/home/fongam//data/chipseq/BLRP/lan/BLRP-Elk4-zym/peaks.txt	promoter (NM_008163)	NA	-451	NM_008163	14784	Mm.439649	NM_008163	ENSMUSG00000059923	Grb2	AA408164|Ash	growth factor receptor bound protein 2	0.030405	0.457912	22.38
Specific-4396-chr3-50	chr3	95751437	95751837	+	7	/data/home/fongam//data/chipseq/BLRP/lan/BLRP-Elk4-zym/peaks.txt	Intergenic	NA	7512	NM_008562	17210	Mm.1639	NM_008562	ENSMUSG00000038612	Mcl1	AW556805|Mcl-1	myeloid cell leukemia sequence 1	0.005	0.458853	22.38
Specific-1854-chr17-38	chr17	86030694	86031094	+	7	/data/home/fongam//data/chipseq/BLRP/lan/BLRP-Elk4-zym/peaks.txt	intron (NM_030133, intron 7 of 20)	NA	22607	NM_030133	78586	Mm.146236	XM_001479682	ENSMUSG00000024135	Srbd1	AI461933|C85414|D530025C17Rik|MGC117756|MGC198776	S1 RNA binding domain 1	0.015	0.448878	22.38
Specific-435-chr12-22	chr12	89705447	89705847	+	7	/data/home/fongam//data/chipseq/BLRP/lan/BLRP-Elk4-zym/peaks.txt	intron (NM_172544, intron 3 of 19)	NA	238778	NM_172544	18191	Mm.477211	NM_172544	ENSMUSG00000066392	Nrxn3	4933401A11Rik|6332407J11|9330112C09Rik|D12Bwg0831e	neurexin III	0.0275	0.466334	22.38
Specific-5927-chr16-12	chr16	44957944	44958344	+	8	/data/home/fongam//data/chipseq/BLRP/lan/BLRP-Elk4-zym/peaks.txt	Intergenic	NA	-55241	NM_026439	67896	Mm.181074	NM_026439	ENSMUSG00000022665	Ccdc80	2610001E17Rik|DRO1|Ssg1|Urb	coiled-coil domain containing 80	0.028571	0.388889	22.38
Specific-456-chr16-13	chr16	70209223	70209623	+	8	/data/home/fongam//data/chipseq/BLRP/lan/BLRP-Elk4-zym/peaks.txt	intron (NM_028803, intron 1 of 15)	NA	12656	NM_028803	74185	Mm.396102	NM_028803	ENSMUSG00000022707	Gbe1	2310045H19Rik|2810426P10Rik|D16Ertd536e	glucan (1,4-alpha-), branching enzyme 1	0.013333	0.384106	22.38
Specific-241-chr15-19	chr15	67580202	67580602	+	7	/data/home/fongam//data/chipseq/BLRP/lan/BLRP-Elk4-zym/peaks.txt	Intergenic	NA	508123	NM_001145888	380993	Mm.309526	NM_001145888	ENSMUSG00000022335	Zfat	Gm922|MGC56951|Zfat1|Zfp406	zinc finger and AT hook domain containing	0.0025	0.413965	22.38
Specific-1982-chr15-15	chr15	31048073	31048473	+	7	/data/home/fongam//data/chipseq/BLRP/lan/BLRP-Elk4-zym/peaks.txt	Intergenic	NA	-120701	NM_146057	223453	Mm.222867	NM_146057	ENSMUSG00000039168	Dap	4921531N22Rik|AI789753|AU040360|MGC19154|MGC6998	death-associated protein	0.0225	0.511222	22.38
Specific-3858-chr13-34	chr13	60585687	60586087	+	7	/data/home/fongam//data/chipseq/BLRP/lan/BLRP-Elk4-zym/peaks.txt	Intergenic	NA	-25683	NM_029653	69635	Mm.24103	NM_029653	ENSMUSG00000021559	Dapk1	2310039H24Rik|2810425C21Rik|AI642003|D13Ucla1|DAP-Kinase	death associated protein kinase 1	0.009119	0.463636	22.38
Specific-250-chr1-34	chr1	167310272	167310672	+	8	/data/home/fongam//data/chipseq/BLRP/lan/BLRP-Elk4-zym/peaks.txt	intron (NM_027430, intron 1 of 4)	NA	-11386	NM_173029	271639	Mm.66952	NM_173029	ENSMUSG00000026567	Adcy10	4930431D04Rik|4931412F17|Sacy|sAC	adenylate cyclase 10	0.010471	0.316062	22.38
Specific-3224-chr2-40	chr2	131201222	131201622	+	8	/data/home/fongam//data/chipseq/BLRP/lan/BLRP-Elk4-zym/peaks.txt	intron (NM_001177833, intron 1 of 7)	NA	18119	NM_001177838	228608	Mm.136586	NM_001177833	ENSMUSG00000027333	Smox	B130066H01Rik|PAO|PAOh1|SMO	spermine oxidase	0.038889	0.593923	22.38
Specific-3257-chr16-10	chr16	25402016	25402416	+	8	/data/home/fongam//data/chipseq/BLRP/lan/BLRP-Elk4-zym/peaks.txt	Intergenic	NA	-196898	NM_001127261	22061	Mm.20894	NM_001127259	ENSMUSG00000022510	Trp63	AI462811|Ket|MGC115972|P51/P63|P63|P73l|Tp63|Trp53rp1	transformation related protein 63	0.005	0.473815	22.38
Specific-5659-chr3-31	chr3	116072204	116072604	+	8	/data/home/fongam//data/chipseq/BLRP/lan/BLRP-Elk4-zym/peaks.txt	Intergenic	NA	49288	NM_011693	22329	Mm.440909	NM_011693	ENSMUSG00000027962	Vcam1	CD106|Vcam-1	vascular cell adhesion molecule 1	0.015	0.448878	22.38
Specific-5737-chr3-63	chr3	110512767	110513167	+	7	/data/home/fongam//data/chipseq/BLRP/lan/BLRP-Elk4-zym/peaks.txt	Intergenic	NA	-133913	NR_024139	99890	Mm.475147	NM_178891	ENSMUSG00000049300	Prmt6	AW124876|BB233495|Hrmt1l6	protein arginine N-methyltransferase 6	0.006024	0.359281	22.38
Specific-6428-chr2-50	chr2	24390568	24390968	+	7	/data/home/fongam//data/chipseq/BLRP/lan/BLRP-Elk4-zym/peaks.txt	Intergenic	NA	-93193	NM_011040	18510	Mm.2533	NM_011040	ENSMUSG00000026976	Pax8	Pax-8	paired box gene 8	0.0075	0.401496	22.38
Specific-5529-chr10-33	chr10	43679746	43680146	+	7	/data/home/fongam//data/chipseq/BLRP/lan/BLRP-Elk4-zym/peaks.txt	intron (NM_172393, intron 4 of 19)	NA	13315	NM_172393	11630	Mm.292082	XM_001481312	ENSMUSG00000019866	Aim1	AI462491|AI463325	absent in melanoma 1	0.015464	0.316327	22.38
Specific-883-chr1-55	chr1	145044808	145045208	+	7	/data/home/fongam//data/chipseq/BLRP/lan/BLRP-Elk4-zym/peaks.txt	Intergenic	NA	-357907	NM_020025	26878	Mm.461846	NM_020025	ENSMUSG00000033849	B3galt2	-	UDP-Gal:betaGlcNAc beta 1,3-galactosyltransferase, polypeptide 2	0.0075	0.38404	22.38
Merge-chr19-5489177-0	chr19	5488977	5489377	+	43	/data/home/fongam//data/chipseq/BLRP/lan/BLRP-Elk4-zym/peaks.txt|/data/home/fongam//data/chipseq/BLRP/lan/BLRP-MKL-zym/peaks.txt|/data/home/fongam//data/chipseq/BLRP/lan/BLRP-Srf-zym/peaks.txt|/data/home/fongam//data/chipseq/ThioMac/new/ThioMac-SRF-noClones/peaks.txt	promoter (NM_027877)	NA	-841	NM_027877	71711	Mm.27697	NM_027877	ENSMUSG00000024906	Mus81	1200008A18Rik|AI182501|AW045863	MUS81 endonuclease homolog (yeast)	0.0475	0.603491	20.14
Merge-chr15-77627942-0	chr15	77627742	77628142	+	41	/data/home/fongam//data/chipseq/BLRP/lan/BLRP-MKL-zym/peaks.txt|/data/home/fongam//data/chipseq/BLRP/lan/BLRP-Srf-zym/peaks.txt|/data/home/fongam//data/chipseq/ThioMac/new/ThioMac-SRF-noClones/peaks.txt	intron (NM_022410, intron 3 of 40)	NA	41428	NM_022410	17886	Mm.29677	NM_022410	ENSMUSG00000022443	Myh9	C80049|D0Jmb2|E030044M24Rik|Fltn|Myhn-1|Myhn1|NMHCIIA|TU72.6	myosin, heavy polypeptide 9, non-muscle	0	0.548628	20.14
Specific-1365-chr3-141	chr3	88589391	88589791	+	8	/data/home/fongam//data/chipseq/BLRP/lan/BLRP-Srf-zym/peaks.txt	promoter (NM_001002011)	NA	-332	NM_001002011	16905	Mm.471227	NM_001002011	ENSMUSG00000028063	Lmna	-	lamin A	0.01	0.538653	20.14
Merge-chr3-142296540-0	chr3	142296340	142296740	+	28.33	/data/home/fongam//data/chipseq/BLRP/lan/BLRP-Elk4-zym/peaks.txt|/data/home/fongam//data/chipseq/BLRP/lan/BLRP-Srf-zym/peaks.txt|/data/home/fongam//data/chipseq/ThioMac/new/ThioMac-SRF-noClones/peaks.txt	intron (NM_019808, intron 2 of 12)	NA	32696	NM_022554	56376	Mm.117709	NM_019808	ENSMUSG00000028273	Pdlim5	1110001A05Rik|AI987914|C87059|Enh|Enh1|Enh2|Enh3|LIM	PDZ and LIM domain 5	0	0.374065	20.14
Specific-2498-chr1-388	chr1	65781850	65782250	+	5	/data/home/fongam//data/chipseq/BLRP/lan/BLRP-Srf-zym/peaks.txt	Intergenic	NA	-78748	NM_027010	12969	Mm.275362	NM_027010	ENSMUSG00000025945	Crygf	3110001K11Rik|Cryg-2|DGcry-2|Len-2	crystallin, gamma F	0.0025	0.359102	20.14
Specific-3812-chrX-5	chrX	71896557	71896957	+	5	/data/home/fongam//data/chipseq/BLRP/lan/BLRP-MKL-zym/peaks.txt	Intergenic	NA	-65833	NM_175122	67790	Mm.45148	NM_175122	ENSMUSG00000031202	Rab39b	6330580M05Rik	RAB39B, member RAS oncogene family	0.022727	0.269663	20.14
Specific-655-chr16-28	chr16	93492503	93492903	+	7	/data/home/fongam//data/chipseq/BLRP/lan/BLRP-Elk4-zym/peaks.txt	promoter (NM_145482)	NA	-348	NM_145482	224440	Mm.10628	NM_145482	ENSMUSG00000022948	Setd4	AY037804|C21orf18|ORF21	SET domain containing 4	0.06	0.600998	20.14
Merge-chr15-38588924-0	chr15	38588724	38589124	+	15.5	/data/home/fongam//data/chipseq/BLRP/lan/BLRP-Srf-zym/peaks.txt|/data/home/fongam//data/chipseq/ThioMac/new/ThioMac-SRF-noClones/peaks.txt	Intergenic	NA	-17569	NM_025494	66335	Mm.276618	NM_025494	ENSMUSG00000022295	Atp6v1c1	1700025B18Rik|U13839	ATPase, H+ transporting, lysosomal V1 subunit C1	0.005	0.44389	20.14
Specific-5108-chr13-91	chr13	39431164	39431564	+	8	/data/home/fongam//data/chipseq/BLRP/lan/BLRP-Srf-zym/peaks.txt	Intergenic	NA	-463023	NM_001170431	108652	Mm.255506	NM_001170430	ENSMUSG00000021432	Slc35b3	4921526O06Rik|AI428480|CGI-19	solute carrier family 35, member B3	0.008333	0.436464	20.14
Specific-566-chr4-141	chr4	61988532	61988932	+	8	/data/home/fongam//data/chipseq/BLRP/lan/BLRP-Srf-zym/peaks.txt	promoter (NM_024257)	NA	-171	NM_024257	72748	Mm.41506	NM_024257	ENSMUSG00000038422	Hdhd3	2810435D12Rik	haloacid dehalogenase-like hydrolase domain containing 3	0.0575	0.600998	20.14
Specific-1920-chr7-37	chr7	130310567	130310967	+	8	/data/home/fongam//data/chipseq/BLRP/lan/BLRP-Elk4-zym/peaks.txt	promoter (NM_013799)	NA	-80	NM_013799	11907	Mm.216321	NM_001029895	ENSMUSG00000030850	Ate1	AI225793|AW547406	arginyltransferase 1	0.107463	0.670623	20.14
Specific-6764-chr17-39	chr17	87212629	87213029	+	7	/data/home/fongam//data/chipseq/BLRP/lan/BLRP-Elk4-zym/peaks.txt	intron (NM_028639, intron 3 of 19)	NA	21617	NM_028639	225049	Mm.77396	NM_028639	ENSMUSG00000036918	Ttc7	1110035E02Rik|1700007L07Rik|Ttc7a|fsn|hea	tetratricopeptide repeat domain 7	0.0125	0.546135	20.14
Merge-chr4-154468448-0	chr4	154468248	154468648	+	17.5	/data/home/fongam//data/chipseq/BLRP/lan/BLRP-Srf-zym/peaks.txt|/data/home/fongam//data/chipseq/ThioMac/new/ThioMac-SRF-noClones/peaks.txt	promoter (NM_007661)	NA	-221	NM_007661	12537	Mm.267410	NM_007661	ENSMUSG00000029062	Cdk11b	AA989746|CDK11-p110|CDK11-p46|CDK11-p58|Cdc11b|Cdc2l1|Cdc2l2|Cdk11|p58	cyclin-dependent kinase 11B	0.1025	0.588529	20.14
Merge-chr8-86956749-0	chr8	86956549	86956949	+	19.5	/data/home/fongam//data/chipseq/BLRP/lan/BLRP-Srf-zym/peaks.txt|/data/home/fongam//data/chipseq/ThioMac/new/ThioMac-SRF-noClones/peaks.txt	promoter (NM_009055)	NA	-192	NM_009055	19724	Mm.7892	NM_009055	ENSMUSG00000031706	Rfx1	AI047719|AI385641	regulatory factor X, 1 (influences HLA class II expression)	0.0775	0.578554	20.14
Specific-4984-chr4-37	chr4	140749725	140750125	+	25	/data/home/fongam//data/chipseq/BLRP/lan/BLRP-Srf-zym/peaks.txt	exon (NM_019763, exon 12 of 16)	NA	33176	NM_009541	22642	Mm.389590	NM_009541	ENSMUSG00000006215	Zbtb17	AA589413|Lp-1|Miz1|Zfp100|mZ13	zinc finger and BTB domain containing 17	0.045	0.553616	20.14
Merge-chr6-137546674-0	chr6	137546474	137546874	+	10	/data/home/fongam//data/chipseq/BLRP/lan/BLRP-Elk4-zym/peaks.txt|/data/home/fongam//data/chipseq/BLRP/lan/BLRP-Srf-zym/peaks.txt	intron (NM_007945, intron 2 of 21)	NA	66642	NM_007945	13860	Mm.412332	NM_007945	ENSMUSG00000015766	Eps8	AW261790	epidermal growth factor receptor pathway substrate 8	0.0275	0.483791	20.14
Specific-6966-chr5-131	chr5	108921240	108921640	+	10	/data/home/fongam//data/chipseq/BLRP/lan/BLRP-Srf-zym/peaks.txt	intron (NM_008325, intron 8 of 13)	NA	-5489	NM_174870	231583	Mm.440571	NM_174870	ENSMUSG00000046959	Slc26a1	Sat1	solute carrier family 26 (sulfate transporter), member 1	0.0125	0.493766	20.14
Specific-1948-chr11-149	chr11	82861702	82862102	+	9	/data/home/fongam//data/chipseq/BLRP/lan/BLRP-Srf-zym/peaks.txt	Intergenic	NA	-5174	NM_181542	237887	Mm.341645	NM_181542	ENSMUSG00000072621	Slfn10	FLJ00257|mFLJ00257	schlafen 10	0.003731	0.412639	20.14
Specific-155-chr16-48	chr16	91617519	91617919	+	13	/data/home/fongam//data/chipseq/BLRP/lan/BLRP-Srf-zym/peaks.txt	promoter (NM_133679)	NA	-261	NM_133679	66609	Mm.109823	NM_133679	ENSMUSG00000058240	Cryzl1	2210407J23Rik|2410006O11Rik	crystallin, zeta (quinone reductase)-like 1	0.055	0.508728	20.14
Specific-2625-chr2-346	chr2	152360659	152361059	+	6	/data/home/fongam//data/chipseq/BLRP/lan/BLRP-Srf-zym/peaks.txt	promoter (NM_001159553)	NA	-43	NM_010376	14950	Mm.277327	NM_001159551	ENSMUSG00000019188	H13	1200006O09Rik|4930443L17Rik|5031424B04Rik|AV020344|H-13|Hm13|PSL3|Spp	histocompatibility 13	0.09	0.613466	20.14
Specific-2688-chr2-376	chr2	5530908	5531308	+	5	/data/home/fongam//data/chipseq/BLRP/lan/BLRP-Srf-zym/peaks.txt	intron (NM_177343, intron 1 of 10)	NA	100828	NM_177343	227541	Mm.191949	NM_177343	ENSMUSG00000039145	Camk1d	A630059D12Rik|CKLiK|CaMKIdelta|E030025C11Rik	calcium/calmodulin-dependent protein kinase ID	0.02	0.543641	20.14
Merge-chr18-75131147-0	chr18	75130947	75131347	+	7	/data/home/fongam//data/chipseq/BLRP/lan/BLRP-Elk4-zym/peaks.txt|/data/home/fongam//data/chipseq/BLRP/lan/BLRP-Srf-zym/peaks.txt	promoter (NM_001001181)	NA	-118	NM_001001181	407819	Mm.29866	NM_001001181	ENSMUSG00000036299	BC031181	-	cDNA sequence BC031181	0.0675	0.620948	20.14
Specific-5999-chr17-22	chr17	14679442	14679842	+	7	/data/home/fongam//data/chipseq/BLRP/lan/BLRP-Elk4-zym/peaks.txt	promoter (NM_175173)	NA	58	NM_175173	71682	Mm.122698	NM_175173	ENSMUSG00000046991	Wdr27	0610012K18Rik	WD repeat domain 27	0.0875	0.668329	20.14
Specific-6745-chr11-131	chr11	105881955	105882355	+	7	/data/home/fongam//data/chipseq/BLRP/lan/BLRP-Elk4-notx/peaks.txt	promoter (NM_027346)	NA	-42	NM_027346	70207	Mm.343857	NM_027346	ENSMUSG00000001983	Taco1	2310066I18Rik|Ccdc44	translational activator of mitochondrially encoded cytochrome c oxidase I	0.075	0.593516	20.14
Specific-76-chr14-23	chr14	49986646	49987046	+	7	/data/home/fongam//data/chipseq/BLRP/lan/BLRP-Elk4-zym/peaks.txt	Intergenic	NA	6547	NM_207558	404319	Mm.377276	NM_207558	ENSMUSG00000035932	Olfr750	GA_x5J8B7W5WBF-6267395-6266441|GA_x6K02T2PMLR-6808276-6807281|MOR103-18	olfactory receptor 750	0.073394	0.522796	20.14
Specific-4809-chr5-16	chr5	115117019	115117419	+	9	/data/home/fongam//data/chipseq/BLRP/lan/BLRP-Elk4-zym/peaks.txt	intron (NM_026263, intron 1 of 11)	NA	2506	NM_026263	67593	Mm.251409	NM_026263	ENSMUSG00000029564	4930519G04Rik	1700014B12Rik	RIKEN cDNA 4930519G04 gene	0	0.466667	20.14
Merge-chr3-109376983-0	chr3	109376783	109377183	+	17	/data/home/fongam//data/chipseq/BLRP/lan/BLRP-Srf-zym/peaks.txt|/data/home/fongam//data/chipseq/ThioMac/new/ThioMac-SRF-noClones/peaks.txt	Intergenic	NA	-91756	NM_020505	57257	Mm.282257	NM_020505	ENSMUSG00000033721	Vav3	A530094I06Rik|AA986410|MGC27838	vav 3 oncogene	0	0.467742	20.14
Specific-3548-chr10-19	chr10	80723927	80724327	+	7	/data/home/fongam//data/chipseq/BLRP/lan/BLRP-Elk4-notx/peaks.txt	promoter (NM_027381)	NA	-105	NM_027381	70312	Mm.87628	NM_027381	ENSMUSG00000034889	2510012J08Rik	-	RIKEN cDNA 2510012J08 gene	0.065	0.593516	20.14
Specific-6525-chr5-144	chr5	5697635	5698035	+	9	/data/home/fongam//data/chipseq/BLRP/lan/BLRP-Srf-zym/peaks.txt	intron (NM_001103157, intron 1 of 5)	NA	2248	NM_001103156	74051	Mm.477119	NM_001103156	ENSMUSG00000015653	Steap2	4921538B17Rik|AI930049|AW045895|IPCA-1|IPCA1|PCANAP1|STAMP1|STMP	six transmembrane epithelial antigen of prostate 2	0.010563	0.468531	20.14
Specific-835-chr6-24	chr6	72482033	72482433	+	8	/data/home/fongam//data/chipseq/BLRP/lan/BLRP-Elk4-zym/peaks.txt	NA	NA	3275	NM_001042534	12332	Mm.18626	NM_001042534	ENSMUSG00000056737	Capg	gCap39|mbh1	capping protein (actin filament), gelsolin-like	0.02611	0.541667	20.14
Specific-2782-chr16-119	chr16	6804628	6805028	+	6	/data/home/fongam//data/chipseq/BLRP/lan/BLRP-Srf-zym/peaks.txt	intron (NM_021477, intron 5 of 16)	NA	-180328	NM_183188	268859	Mm.434732	NM_021477	ENSMUSG00000008658	A2bp1	A2bp|Hrnbp1|fox-1	ataxin 2 binding protein 1	0.013605	0.494915	20.14
Merge-chr18-63103194-0	chr18	63102994	63103394	+	7.5	/data/home/fongam//data/chipseq/BLRP/lan/BLRP-Elk4-zym/peaks.txt|/data/home/fongam//data/chipseq/BLRP/lan/BLRP-Srf-zym/peaks.txt	promoter (NM_028017)	NA	-91	NM_028017	108123	Mm.292687	NM_028017	ENSMUSG00000024581	Napg	2400003O04Rik|SNARE	N-ethylmaleimide sensitive fusion protein attachment protein gamma	0.0725	0.551122	20.14
Specific-5063-chr1-363	chr1	40239344	40239744	+	5	/data/home/fongam//data/chipseq/BLRP/lan/BLRP-Srf-zym/peaks.txt	intron (NM_008362, intron 5 of 10)	NA	28412	NM_001123382	16177	Mm.896	NM_001123382	ENSMUSG00000026072	Il1r1	CD121a|CD121b|IL-iR|Il1r-1|MGC129154	interleukin 1 receptor, type I	0.022222	0.452206	20.14
Specific-37-chr7-409	chr7	64105610	64106010	+	5	/data/home/fongam//data/chipseq/BLRP/lan/BLRP-Srf-zym/peaks.txt	exon (NM_001039104, exon 16 of 27)	NA	21054	NR_029805	387207		NR_029805		Mir211	Mirn211|mmu-mir-211	microRNA 211	0.049046	0.569106	20.14
Specific-3656-chr5-236	chr5	136420512	136420912	+	7	/data/home/fongam//data/chipseq/BLRP/lan/BLRP-Srf-zym/peaks.txt	promoter (NM_027891)	NA	-11	NM_027891	71735	Mm.425292	NM_027891	ENSMUSG00000029703	Lrwd1	1200011O22Rik|AU042569|AW548074	leucine-rich repeats and WD repeat domain containing 1	0.095	0.640898	20.14
Specific-4025-chr11-103	chr11	70835307	70835707	+	8	/data/home/fongam//data/chipseq/BLRP/lan/BLRP-Elk4-zym/peaks.txt	promoter (NM_033562)	NA	-49	NM_033562	116891	Mm.446351	NM_033562	ENSMUSG00000018442	Derl2	BC005682|CGI-101|Derlin-2|F-lana|Flana|MGC11613|RP23-83I13.8	Der1-like domain family, member 2	0.0825	0.648379	20.14
Specific-3835-chr1-65	chr1	192978171	192978571	+	7	/data/home/fongam//data/chipseq/BLRP/lan/BLRP-Elk4-zym/peaks.txt	Intergenic	NA	40362	NM_025424	66208	Mm.46444	NM_025424	ENSMUSG00000037499	Nenf	1110060M21Rik|SCIRP10|Spuf	neuron derived neurotrophic factor	0.0275	0.533666	20.14
Specific-3110-chr7-61	chr7	120709772	120710172	+	7	/data/home/fongam//data/chipseq/BLRP/lan/BLRP-Elk4-zym/peaks.txt	intron (NM_001164096, intron 1 of 19)	NA	1079	NM_001164096	26939	Mm.193632	NM_001164096	ENSMUSG00000030880	Polr3e	RPC5|Sin	polymerase (RNA) III (DNA directed) polypeptide E	0.01476	0.413919	20.14
Specific-1708-chr2-76	chr2	172061788	172062188	+	7	/data/home/fongam//data/chipseq/BLRP/lan/BLRP-Elk4-zym/peaks.txt	promoter (NM_011497)	NA	-220	NM_024199	67337	Mm.26944	NM_024199	ENSMUSG00000027498	Cstf1	1700057K18Rik|AI788832	cleavage stimulation factor, 3' pre-RNA, subunit 1	0.1025	0.623441	20.14
Merge-chr2-166793141-0	chr2	166792941	166793341	+	33.75	/data/home/fongam//data/chipseq/BLRP/lan/BLRP-Elk4-notx/peaks.txt|/data/home/fongam//data/chipseq/BLRP/lan/BLRP-Elk4-zym/peaks.txt|/data/home/fongam//data/chipseq/BLRP/lan/BLRP-Srf-zym/peaks.txt|/data/home/fongam//data/chipseq/ThioMac/new/ThioMac-SRF-noClones/peaks.txt	Intergenic	NA	36643	NR_028540	100217443		NR_028540		Snord12	MBII-99	small nucleolar RNA, C/D box 12	0.0175	0.386534	20.14
Merge-chr7-141308301-0	chr7	141308101	141308501	+	29.5	/data/home/fongam//data/chipseq/BLRP/lan/BLRP-Srf-zym/peaks.txt|/data/home/fongam//data/chipseq/ThioMac/new/ThioMac-SRF-noClones/peaks.txt	intron (NR_028142, intron 2 of 9)	NA	1793	NM_001163689	66853	Mm.29998	NM_001163689	ENSMUSG00000025509	Pnpla2	0610039C21Rik|1110001C14Rik|Atgl|TTS-2.2	patatin-like phospholipase domain containing 2	0.015	0.551122	20.14
Specific-2421-chr2-50	chr2	144218930	144219330	+	20	/data/home/fongam//data/chipseq/BLRP/lan/BLRP-Srf-zym/peaks.txt	promoter (NM_172859)	NA	-56	NM_029763	70408	Mm.389351	NM_029763	ENSMUSG00000027427	Polr3f	2810411G20Rik|3010019O03Rik|3110032A07Rik|MGC11656|RPC39|RPC6	polymerase (RNA) III (DNA directed) polypeptide F	0.08	0.623441	20.14
Specific-1663-chr16-53	chr16	87613959	87614359	+	12	/data/home/fongam//data/chipseq/BLRP/lan/BLRP-Srf-zym/peaks.txt	intron (NM_007520, intron 4 of 4)	NA	26009	NM_007520	12013	Mm.26147	NM_007520	ENSMUSG00000025612	Bach1	6230421P05Rik|AI323795	BTB and CNC homology 1	0.015	0.483791	20.14
Specific-2266-chr4-113	chr4	154607555	154607955	+	10	/data/home/fongam//data/chipseq/BLRP/lan/BLRP-Srf-zym/peaks.txt	Intergenic	NA	2763	NR_027972	70448	Mm.70636	NM_175157		2610204G22Rik	-	RIKEN cDNA 2610204G22 gene	0	0.463087	20.14
Specific-721-chr5-25	chr5	125682861	125683261	+	8	/data/home/fongam//data/chipseq/BLRP/lan/BLRP-Elk4-zym/peaks.txt	Intergenic	NA	-3083	NM_019639	22190	Mm.331	XM_001471699	ENSMUSG00000008348	Ubc	2700054O04Rik|AI194771|Rps27a|TI-225|Uba52|Ubb	ubiquitin C	0.0325	0.588529	20.14
Specific-2395-chr11-79	chr11	11719258	11719658	+	12	/data/home/fongam//data/chipseq/BLRP/lan/BLRP-Srf-zym/peaks.txt	intron (NM_016672, intron 12 of 14)	NA	-10493	NM_001163360	60530	Mm.236114	NM_001163359	ENSMUSG00000035455	Fignl1	-	fidgetin-like 1	0.013333	0.469496	20.14
Specific-4392-chr10-130	chr10	89161878	89162278	+	8	/data/home/fongam//data/chipseq/BLRP/lan/BLRP-Srf-zym/peaks.txt	promoter (NM_025914)	NA	16	NM_025914	67019	Mm.335292	NM_025914	ENSMUSG00000019948	Actr6	2010200J04Rik|AU044443|Arp6|ArpX|CDA12	ARP6 actin-related protein 6 homolog (yeast)	0.0825	0.53616	20.14
Specific-4568-chr9-207	chr9	62626651	62627051	+	6	/data/home/fongam//data/chipseq/BLRP/lan/BLRP-Srf-zym/peaks.txt	Intergenic	NA	-9942	NM_001033175	76524	Mm.283636	NM_001033175	ENSMUSG00000032245	Cln6	1810065L06Rik|AW743417|D9Bwg1455e|nclf	ceroid-lipofuscinosis, neuronal 6	0.059621	0.61186	20.14
Specific-1761-chr8-93	chr8	73802323	73802723	+	9	/data/home/fongam//data/chipseq/BLRP/lan/BLRP-Srf-zym/peaks.txt	promoter (NM_026964)	NA	-44	NM_026964	234388	Mm.295791	NM_026964	ENSMUSG00000007721	Ccdc124	1810023B24Rik	coiled-coil domain containing 124	0.0875	0.583541	20.14
Specific-278-chr14-98	chr14	30498976	30499376	+	7	/data/home/fongam//data/chipseq/BLRP/lan/BLRP-Srf-zym/peaks.txt	Intergenic	NA	29110	NM_025295	26363	Mm.282679	NM_025295	ENSMUSG00000021900	Btd	-	biotinidase	0.0225	0.481297	20.14
Specific-288-chr4-121	chr4	94597940	94598340	+	9	/data/home/fongam//data/chipseq/BLRP/lan/BLRP-Srf-zym/peaks.txt	Intergenic	NA	-53900	NM_010591	16476	Mm.275071	NM_010591	ENSMUSG00000052684	Jun	AP-1|Junc|c-jun	Jun oncogene	0.022613	0.518797	20.14
Specific-1186-chr5-36	chr5	53797840	53798240	+	7	/data/home/fongam//data/chipseq/BLRP/lan/BLRP-Elk4-zym/peaks.txt	Intergenic	NA	-45987	NM_001080928	19664	Mm.209292	NM_001080927	ENSMUSG00000039191	Rbpj	AI843960|CBF1|Igkjrb|Igkrsbp|RBP-J|RBPjk|Rbpsuh	recombination signal binding protein for immunoglobulin kappa J region	0.025	0.503741	20.14
Specific-111-chr4-433	chr4	140429528	140429928	+	5	/data/home/fongam//data/chipseq/BLRP/lan/BLRP-Srf-zym/peaks.txt	intron (NM_172518, intron 1 of 9)	NA	9730	NM_172518	213499	Mm.28865	NM_172518	ENSMUSG00000028920	Fbxo42	6720460I06Rik|mKIAA1332	F-box protein 42	0.011765	0.476744	20.14
Specific-4765-chr5-447	chr5	134390365	134390765	+	5	/data/home/fongam//data/chipseq/BLRP/lan/BLRP-Srf-zym/peaks.txt	intron (NM_030719, intron 1 of 8)	NA	6190	NM_030719	80909	Mm.426767	NM_030719	ENSMUSG00000015944	Gatsl2	7530428J21Rik|AW742413|Gats|Gatsl1	GATS protein-like 2	0.011628	0.436782	20.14
Specific-3534-chr1-39	chr1	192628911	192629311	+	8	/data/home/fongam//data/chipseq/BLRP/lan/BLRP-Elk4-zym/peaks.txt	promoter (NM_021421)	NA	-49	NM_021421	52477	Mm.468787	NM_021421	ENSMUSG00000026634	Angel2	2610307I21Rik|5730410O10Rik|AI845692|D1Ertd396e|D1Ertd654e	angel homolog 2 (Drosophila)	0.08	0.586035	20.14
Merge-chr2-119354299-0	chr2	119354099	119354499	+	7.5	/data/home/fongam//data/chipseq/BLRP/lan/BLRP-Elk4-zym/peaks.txt|/data/home/fongam//data/chipseq/BLRP/lan/BLRP-Srf-zym/peaks.txt	promoter (NM_027175)	NA	-60	NM_027175	69702	Mm.5390	NM_027175	ENSMUSG00000027305	Ndufaf1	2410001M24Rik|CGI-65|CIA30	NADH dehydrogenase (ubiquinone) 1 alpha subcomplex, assembly factor 1	0.0575	0.561097	20.14
Specific-1567-chr6-45	chr6	146276235	146276635	+	7	/data/home/fongam//data/chipseq/BLRP/lan/BLRP-Elk4-zym/peaks.txt	intron (NM_010586, intron 31 of 55)	NA	182647	NM_010586	16439	Mm.393003	NM_010586	ENSMUSG00000030287	Itpr2	AI649341|InsP3R-2|InsP3R-5|Ip3r2|Itpr5	inositol 1,4,5-triphosphate receptor 2	0.02	0.438903	20.14
Merge-chr5-144261745-0	chr5	144261545	144261945	+	6.5	/data/home/fongam//data/chipseq/BLRP/lan/BLRP-Elk4-zym/peaks.txt|/data/home/fongam//data/chipseq/BLRP/lan/BLRP-Srf-zym/peaks.txt	intron (NM_177682, intron 6 of 14)	NA	6635	NM_177682	231874	Mm.320432	NM_177682	ENSMUSG00000029617	AU022870	MGC56855	expressed sequence AU022870	0.017937	0.488987	20.14
Specific-5419-chr2-317	chr2	116633810	116634210	+	6	/data/home/fongam//data/chipseq/BLRP/lan/BLRP-Srf-zym/peaks.txt	Intergenic	NA	63878	NM_026104	67356	Mm.447273	NM_026104	ENSMUSG00000027355	Tmco5	1700095F04Rik|Tmco5a	transmembrane and coiled-coil domains 5	0.0175	0.501247	20.14
Specific-4442-chr5-340	chr5	33063143	33063543	+	5	/data/home/fongam//data/chipseq/BLRP/lan/BLRP-Srf-zym/peaks.txt	intron (NM_177298, intron 3 of 7)	NA	39140	NM_177298	320951	Mm.273765	NM_177298	ENSMUSG00000023452	Pisd	9030221M09Rik	phosphatidylserine decarboxylase	0.0125	0.593516	20.14
Specific-2827-chr1-56	chr1	192628808	192629208	+	7	/data/home/fongam//data/chipseq/BLRP/lan/BLRP-Elk4-notx/peaks.txt	promoter (NM_021421)	NA	-152	NM_021421	52477	Mm.468787	NM_021421	ENSMUSG00000026634	Angel2	2610307I21Rik|5730410O10Rik|AI845692|D1Ertd396e|D1Ertd654e	angel homolog 2 (Drosophila)	0.0575	0.501247	20.14
Merge-chr6-50496195-0	chr6	50495995	50496395	+	6.5	/data/home/fongam//data/chipseq/BLRP/lan/BLRP-Elk4-zym/peaks.txt|/data/home/fongam//data/chipseq/BLRP/lan/BLRP-Srf-zym/peaks.txt	promoter (NM_007808)	NA	-34	NR_015581	73183	Mm.430720	NR_015581		5430402O13Rik	3110047M22Rik	RIKEN cDNA 5430402O13 gene	0.12	0.658354	20.14
Merge-chrX-74018106-0	chrX	74017906	74018306	+	6	/data/home/fongam//data/chipseq/BLRP/lan/BLRP-Elk4-zym/peaks.txt|/data/home/fongam//data/chipseq/BLRP/lan/BLRP-Srf-zym/peaks.txt	exon (NM_016979, exon 6 of 9)	NA	30573	NM_016979	19108	Mm.290338	NM_016979	ENSMUSG00000035725	Prkx	PKX1|Pkare	protein kinase, X-linked	0.0075	0.461347	20.14
Specific-1014-chr10-295	chr10	62824661	62825061	+	5	/data/home/fongam//data/chipseq/BLRP/lan/BLRP-Srf-zym/peaks.txt	promoter (NM_177612)	NA	-594	NM_177612	216033	Mm.444692	NM_001164376	ENSMUSG00000060843	Ctnna3	4930429L08Rik|4933408A16|Catna3|Vr22	catenin (cadherin associated protein), alpha 3	0.064626	0.535354	20.14
Specific-2720-chr19-192	chr19	15159824	15160224	+	5	/data/home/fongam//data/chipseq/BLRP/lan/BLRP-Srf-zym/peaks.txt	Intergenic	NA	-495022	NM_011600	21888	Mm.103638	NM_011600	ENSMUSG00000024642	Tle4	5730411M05Rik|AA792082|Bce-1|Bce1|ESTM13|ESTM14|Grg4|X83332|X83333	transducin-like enhancer of split 4, homolog of Drosophila E(spl)	0.002778	0.411602	20.14
Merge-chr16-55898601-0	chr16	55898401	55898801	+	9	/data/home/fongam//data/chipseq/BLRP/lan/BLRP-Elk4-notx/peaks.txt|/data/home/fongam//data/chipseq/BLRP/lan/BLRP-Elk4-zym/peaks.txt	promoter (NM_173026)	NA	-154	NM_173026	271377	Mm.282814	XM_001480244	ENSMUSG00000050077	Zbtb11	9230110G02Rik|ZNF-U69274	zinc finger and BTB domain containing 11	0.085	0.605985	20.14
Specific-2243-chr3-62	chr3	108914759	108915159	+	7	/data/home/fongam//data/chipseq/BLRP/lan/BLRP-Elk4-zym/peaks.txt	Intergenic	NA	47245	NM_177859	329738	Mm.72322	XM_001052094	ENSMUSG00000049565	Aknad1	4921525H12Rik	AKNA domain containing 1	0.015625	0.409091	20.14
Merge-chr11-106557540-0	chr11	106557340	106557740	+	7	/data/home/fongam//data/chipseq/BLRP/lan/BLRP-Elk4-zym/peaks.txt|/data/home/fongam//data/chipseq/BLRP/lan/BLRP-Srf-zym/peaks.txt	Intergenic	NA	-9818	NM_001033435	380732	Mm.343952	NM_001033435	ENSMUSG00000040528	Gm885	MGC179156|Mca32	predicted gene 885	0.019417	0.493548	20.14
Merge-chr16-55480303-0	chr16	55480103	55480503	+	6.33	/data/home/fongam//data/chipseq/BLRP/lan/BLRP-Elk4-notx/peaks.txt|/data/home/fongam//data/chipseq/BLRP/lan/BLRP-Elk4-zym/peaks.txt|/data/home/fongam//data/chipseq/BLRP/lan/BLRP-Srf-zym/peaks.txt	Intergenic	NA	266786	NM_001159394	80859	Mm.247272	NM_001159394	ENSMUSG00000035356	Nfkbiz	AA408868|INAP|Mail	nuclear factor of kappa light polypeptide gene enhancer in B-cells inhibitor, zeta	0.016393	0.509537	20.14
Specific-5745-chr14-228	chr14	78215314	78215714	+	5	/data/home/fongam//data/chipseq/BLRP/lan/BLRP-Srf-zym/peaks.txt	promoter (NM_018765)	NA	-91	NM_018765	22380	Mm.476813	NM_018765	ENSMUSG00000022023	Wbp4	AW545037|BB101031|FBP21	WW domain binding protein 4	0.131498	0.734756	20.14
Specific-4298-chr11-113	chr11	115003291	115003691	+	8	/data/home/fongam//data/chipseq/BLRP/lan/BLRP-Elk4-zym/peaks.txt	promoter (NM_025400)	NA	-85	NM_025400	66176	Mm.86823	NM_025400	ENSMUSG00000015542	Nat9	1110028N05Rik	N-acetyltransferase 9 (GCN5-related, putative)	0.095	0.673317	20.14
Specific-62-chr11-107	chr11	95657211	95657611	+	8	/data/home/fongam//data/chipseq/BLRP/lan/BLRP-Elk4-zym/peaks.txt	promoter (NM_023121)	NA	-974	NM_023121	14710	Mm.46299	NM_001038664	ENSMUSG00000038811	Gngt2	AV096488	guanine nucleotide binding protein (G protein), gamma transducing activity polypeptide 2	0.008811	0.484716	20.14
Specific-5839-chr3-51	chr3	95872342	95872742	+	7	/data/home/fongam//data/chipseq/BLRP/lan/BLRP-Elk4-zym/peaks.txt	intron (NM_001081293, intron 3 of 10)	NA	31816	NM_001081293	75137	Mm.196275	NM_001081293	ENSMUSG00000028106	Rprd2	2810036A19Rik|4930535B03Rik|6720469I21Rik|AL022841|AL022940|AU021304|BB077382|mKIAA0460	regulation of nuclear pre-mRNA domain containing 2	0.005	0.361596	20.14
Specific-4276-chr13-25	chr13	9238355	9238755	+	7	/data/home/fongam//data/chipseq/BLRP/lan/BLRP-Elk4-zym/peaks.txt	Intergenic	NA	-37217	NM_001081426	208440	Mm.217326	NM_001081426	ENSMUSG00000048264	Dip2c	2900024P20Rik|9630044M06|KIAA0934|mKIAA0934	DIP2 disco-interacting protein 2 homolog C (Drosophila)	0.012821	0.556962	20.14
Specific-4611-chr2-42	chr2	30480336	30480736	+	7	/data/home/fongam//data/chipseq/BLRP/lan/BLRP-Elk4-notx/peaks.txt	Intergenic	NA	63483	NM_030137	78617	Mm.40413	NM_030137	ENSMUSG00000047363	Cstad	9530039B02Rik	CSA-conditional, T cell activation-dependent protein	0.127027	0.672043	20.14
Merge-chr14-53315831-0	chr14	53315631	53316031	+	7.5	/data/home/fongam//data/chipseq/BLRP/lan/BLRP-Elk4-notx/peaks.txt|/data/home/fongam//data/chipseq/BLRP/lan/BLRP-Elk4-zym/peaks.txt	promoter (NM_026936)	NA	-62	NM_026936	69089	Mm.182340	NM_026936	ENSMUSG00000000959	Oxa1l	1810020M02Rik|AI894287	oxidase assembly 1-like	0.066879	0.542857	20.14
Specific-6057-chr2-53	chr2	27570500	27570900	+	7	/data/home/fongam//data/chipseq/BLRP/lan/BLRP-Elk4-zym/peaks.txt	exon (NM_011305, exon 5 of 10)	NA	71490	NM_011305	20181	Mm.24624	NM_011305	ENSMUSG00000015846	Rxra	9530071D11Rik|Nr2b1|RXRalpha1	retinoid X receptor alpha	0.025	0.588529	20.14
Specific-5959-chr15-10	chr15	34387825	34388225	+	8	/data/home/fongam//data/chipseq/BLRP/lan/BLRP-Elk4-zym/peaks.txt	promoter (NR_028101)	NA	-160	NM_001163485	19946	Mm.439801	NM_001163485	ENSMUSG00000058600	Rpl30	MGC106425|MGC107559	ribosomal protein L30	0.0925	0.660848	20.14
Specific-388-chr13-23	chr13	104894272	104894672	+	8	/data/home/fongam//data/chipseq/BLRP/lan/BLRP-Elk4-zym/peaks.txt	Intergenic	NA	-9508	NM_172592	218543	Mm.458176	NM_172592	ENSMUSG00000032621	Sfrs12	8430401B01|AI450757|AI462342|SRrp508|SRrp86	splicing factor, arginine/serine-rich 12	0.104	0.676393	20.14
Specific-6868-chr6-27	chr6	8755240	8755640	+	7	/data/home/fongam//data/chipseq/BLRP/lan/BLRP-Elk4-zym/peaks.txt	Intergenic	NA	-26956	NM_010492	15893	Mm.275683	NM_010492	ENSMUSG00000062995	Ica1	69kDa|ICA69	islet cell autoantigen 1	0.0025	0.401496	20.14
Specific-5941-chr11-126	chr11	20400842	20401242	+	7	/data/home/fongam//data/chipseq/BLRP/lan/BLRP-Elk4-zym/peaks.txt	Intergenic	NA	-42214	NM_021372	58172	Mm.339676	NM_001038625	ENSMUSG00000049800	Sertad2	AB041541|AU021878|Kiaa0127|MNCb-1504|SEI-2|Sei2|TRIP-Br2|mKIAA0127	SERTA domain containing 2	0.0075	0.458853	20.14
Specific-6456-chr8-38	chr8	48050547	48050947	+	20	/data/home/fongam//data/chipseq/BLRP/lan/BLRP-Srf-zym/peaks.txt	promoter (NM_027973)	NA	-139	NM_027973	71876	Mm.217385	NM_027973	ENSMUSG00000031629	Mlf1ip	1700029A22Rik|MGC143675|MGC143676	myeloid leukemia factor 1 interacting protein	0.0725	0.613466	20.14
Merge-chr5-120831067-0	chr5	120830867	120831267	+	15.5	/data/home/fongam//data/chipseq/BLRP/lan/BLRP-Elk4-zym/peaks.txt|/data/home/fongam//data/chipseq/BLRP/lan/BLRP-Srf-zym/peaks.txt	intron (NM_145853, intron 2 of 27)	NA	18163	NM_145853	252972	Mm.114054	NM_145853	ENSMUSG00000032741	Tpcn1	5730403B01Rik|Tpc1|mKIAA1169	two pore channel 1	0.013736	0.512329	20.14
Merge-chrX-70523318-0	chrX	70523118	70523518	+	11.5	/data/home/fongam//data/chipseq/BLRP/lan/BLRP-Elk4-notx/peaks.txt|/data/home/fongam//data/chipseq/BLRP/lan/BLRP-Elk4-zym/peaks.txt|/data/home/fongam//data/chipseq/BLRP/lan/BLRP-Srf-zym/peaks.txt|/data/home/fongam//data/chipseq/ThioMac/new/ThioMac-SRF-noClones/peaks.txt	promoter (NM_052835)	NA	-218	NM_052835	110954	Mm.352201	NM_052835	ENSMUSG00000008682	Rpl10	D0HXS648|DXHXS648|DXHXS648E|MGC107630|QM|QM16	ribosomal protein 10	0.05	0.521197	20.14
Specific-3450-chr10-24	chr10	61845025	61845425	+	8	/data/home/fongam//data/chipseq/BLRP/lan/BLRP-Elk4-zym/peaks.txt	promoter (NM_181423)	NA	-175	NM_181423	338359	Mm.235898	NM_181423	ENSMUSG00000020079	Supv3l1	6330443E10Rik	suppressor of var1, 3-like 1 (S. cerevisiae)	0.0825	0.57606	20.14
Specific-1702-chr2-106	chr2	38294819	38295219	+	12	/data/home/fongam//data/chipseq/BLRP/lan/BLRP-Srf-zym/peaks.txt	Intergenic	NA	-38687	NM_021606	59126	Mm.143818	NM_001159631	ENSMUSG00000026749	Nek6	1300007C09Rik	NIMA (never in mitosis gene a)-related expressed kinase 6	0	0.466454	20.14
Specific-188-chr3-70	chr3	79578471	79578871	+	11	/data/home/fongam//data/chipseq/BLRP/lan/BLRP-Srf-zym/peaks.txt	intron (NM_001162999, intron 10 of 16)	NA	74935	NM_001162999	329679	Mm.244005	XM_907047		Fnip2	D630023B12Rik|mKIAA1450	folliculin interacting protein 2	0.013587	0.441734	20.14
Specific-5028-chr6-154	chr6	148589725	148590125	+	8	/data/home/fongam//data/chipseq/BLRP/lan/BLRP-Srf-zym/peaks.txt	Intergenic	NA	-188403	NM_198967	387314	Mm.137858	NM_198967	ENSMUSG00000030306	Tmtc1	Arg99|BC023818	transmembrane and tetratricopeptide repeat containing 1	0.012195	0.361702	20.14
Specific-5253-chr4-68	chr4	139971712	139972112	+	7	/data/home/fongam//data/chipseq/BLRP/lan/BLRP-Elk4-zym/peaks.txt	Intergenic	NA	-1637	NM_173867	108911	Mm.253	NM_173867	ENSMUSG00000040945	Rcc2	2610510H01Rik|2610529N02Rik|AA536646|AA675016|Td60|mKIAA1470	regulator of chromosome condensation 2	0.045	0.506234	20.14
Merge-chr10-24619755-0	chr10	24619555	24619955	+	7	/data/home/fongam//data/chipseq/BLRP/lan/BLRP-Srf-zym/peaks.txt|/data/home/fongam//data/chipseq/ThioMac/new/ThioMac-SRF-noClones/peaks.txt	Intergenic	NA	-2869	NM_007482	11846	Mm.154144	NM_007482	ENSMUSG00000019987	Arg1	AI|AI256583|Arg-1|PGIF	arginase, liver	0.015	0.428928	20.14
Merge-chr4-139971799-0	chr4	139971599	139971999	+	6.5	/data/home/fongam//data/chipseq/BLRP/lan/BLRP-Elk4-notx/peaks.txt|/data/home/fongam//data/chipseq/BLRP/lan/BLRP-Srf-zym/peaks.txt	Intergenic	NA	-1750	NM_173867	108911	Mm.253	NM_173867	ENSMUSG00000040945	Rcc2	2610510H01Rik|2610529N02Rik|AA536646|AA675016|Td60|mKIAA1470	regulator of chromosome condensation 2	0.0425	0.546135	20.14
Specific-7151-chr8-16	chr8	87554930	87555330	+	8	/data/home/fongam//data/chipseq/BLRP/lan/BLRP-Elk4-notx/peaks.txt	Intergenic	NA	-2173	NM_010499	15936	Mm.399	NM_010499	ENSMUSG00000053560	Ier2	AI317238|Ch1|Pip92	immediate early response 2	0.04878	0.528875	20.14
Merge-chr8-98251599-0	chr8	98251399	98251799	+	8	/data/home/fongam//data/chipseq/BLRP/lan/BLRP-Elk4-notx/peaks.txt|/data/home/fongam//data/chipseq/BLRP/lan/BLRP-Srf-zym/peaks.txt	intron (NM_008609, intron 1 of 9)	NA	10133	NM_008609	17388	Mm.217116	NM_008609	ENSMUSG00000031790	Mmp15	AI503551|MT2-MMP	matrix metallopeptidase 15	NA	NA	20.14
Specific-4584-chr12-114	chr12	87836149	87836549	+	7	/data/home/fongam//data/chipseq/BLRP/lan/BLRP-Srf-zym/peaks.txt	promoter (NM_173735)	NA	-97	NM_173735	217732	Mm.22337	NM_173735	ENSMUSG00000034157	2310044G17Rik	AI842544|AI853744|Kiaa1737|mKIAA1737	RIKEN cDNA 2310044G17 gene	0.0925	0.648379	20.14
Specific-1836-chr7-270	chr7	44114337	44114737	+	6	/data/home/fongam//data/chipseq/BLRP/lan/BLRP-Srf-zym/peaks.txt	promoter (NM_025880)	NA	-227	NM_025880	668661	Mm.470418	XM_001002944		2410002F23Rik	MGC27669|MGC69849	RIKEN cDNA 2410002F23 gene	0.0525	0.581047	20.14
Specific-7228-chr12-199	chr12	79780251	79780651	+	5	/data/home/fongam//data/chipseq/BLRP/lan/BLRP-Srf-zym/peaks.txt	promoter (NM_023721)	NA	27	NM_023721	73834	Mm.479544	NM_023721	ENSMUSG00000021114	Atp6v1d	1110004P10Rik|Atp6m|VATD|Vma8	ATPase, H+ transporting, lysosomal V1 subunit D	0.0875	0.628429	20.14
Merge-chr16-8090289-0	chr16	8090089	8090489	+	6.5	/data/home/fongam//data/chipseq/BLRP/lan/BLRP-Elk4-zym/peaks.txt|/data/home/fongam//data/chipseq/BLRP/lan/BLRP-Srf-zym/peaks.txt	Intergenic	NA	250168	NM_029070	74720	Mm.159318	NM_029070	ENSMUSG00000022715	Tmem114	4930511J11Rik	transmembrane protein 114	0	0.331839	20.14
Specific-1586-chr17-146	chr17	32972179	32972579	+	6	/data/home/fongam//data/chipseq/BLRP/lan/BLRP-Srf-zym/peaks.txt	promoter (NM_207541)	NA	-25	NM_207541	224694	Mm.170029	NM_207541	ENSMUSG00000003929	Zfp81	AA409460|AA409461|C330034P10Rik|D330034E10Rik|Hszfp36|KRAB13|Zfp78	zinc finger protein 81	0.0375	0.518703	20.14
Specific-5844-chr9-326	chr9	72742715	72743115	+	5	/data/home/fongam//data/chipseq/BLRP/lan/BLRP-Srf-zym/peaks.txt	exon (NM_028116, exon 3 of 3)	NA	-13002	NM_026314	67685	Mm.477817	NM_001163725	ENSMUSG00000032210	Dyx1c1	1700010I24Rik|EKN1	dyslexia susceptibility 1 candidate 1 homolog (human)	0.035	0.458853	20.14
Specific-5791-chr7-405	chr7	55378711	55379111	+	5	/data/home/fongam//data/chipseq/BLRP/lan/BLRP-Srf-zym/peaks.txt	Intergenic	NA	-257286	NM_178706	233274	Mm.478467	NM_178706	ENSMUSG00000051504	Siglech	6430529G09Rik|MGC106898|Siglec-H	sialic acid binding Ig-like lectin H	0	0.279279	20.14
Specific-470-chr2-40	chr2	150596091	150596491	+	8	/data/home/fongam//data/chipseq/BLRP/lan/BLRP-Elk4-notx/peaks.txt	promoter (NM_024465)	NA	-119	NM_024465	76192	Mm.112632	NM_024465	ENSMUSG00000032046	Abhd12	1500011G07Rik|6330583M11Rik|AI431047|AW547313	abhydrolase domain containing 12	0.07	0.638404	20.14
Specific-1287-chr1-60	chr1	165766464	165766864	+	7	/data/home/fongam//data/chipseq/BLRP/lan/BLRP-Elk4-zym/peaks.txt	promoter (NM_028776)	NA	-75	NM_028776	240880	Mm.389213	NM_028776	ENSMUSG00000026584	Scyl3	1200016D23Rik|6030457O16|AW214499|Pace1	SCY1-like 3 (S. cerevisiae)	0.1075	0.705736	20.14
Specific-4692-chr7-52	chr7	80705763	80706163	+	7	/data/home/fongam//data/chipseq/BLRP/lan/BLRP-Elk4-zym/peaks.txt	Intergenic	NA	-29119	NM_016721	29875	Mm.207619	NM_016721	ENSMUSG00000030536	Iqgap1	AA682088|D7Ertd237e|D7Ertd257e|mKIAA0051	IQ motif containing GTPase activating protein 1	NA	NA	20.14
Specific-6652-chr3-403	chr3	103777548	103777948	+	5	/data/home/fongam//data/chipseq/BLRP/lan/BLRP-Srf-zym/peaks.txt	Intergenic	NA	73406	NM_018800	54524	Mm.88818	NM_018800	ENSMUSG00000027849	Syt6	3110037A08Rik|AW048930	synaptotagmin VI	0.01023	0.466837	20.14
Specific-7156-chr10-318	chr10	80150553	80150953	+	5	/data/home/fongam//data/chipseq/BLRP/lan/BLRP-Srf-zym/peaks.txt	Intergenic	NA	-5413	NM_007460	11776	Mm.209294	NM_007460	ENSMUSG00000020198	Ap3d1	AA407035|Ap3d|Bolvr|MGC140989|mBLVR1|mh|mocha	adaptor-related protein complex 3, delta 1 subunit	0.006431	0.49359	20.14
Specific-3083-chr3-359	chr3	90299370	90299770	+	5	/data/home/fongam//data/chipseq/BLRP/lan/BLRP-Srf-zym/peaks.txt	promoter (NM_027015)	NA	4	NM_027015	57294	Mm.458329	NM_027015		Rps27	3200001M24Rik	ribosomal protein S27	0.09	0.571072	20.14
Specific-2453-chr11-433	chr11	33564834	33565234	+	5	/data/home/fongam//data/chipseq/BLRP/lan/BLRP-Srf-zym/peaks.txt	intron (NM_027398, intron 1 of 7)	NA	-86077	NM_146017	216643	Mm.99989	NM_146017	ENSMUSG00000020159	Gabrp	MGC38123	gamma-aminobutyric acid (GABA) A receptor, pi	0.012195	0.474164	20.14
Specific-1024-chr5-408	chr5	112595710	112596110	+	5	/data/home/fongam//data/chipseq/BLRP/lan/BLRP-Srf-zym/peaks.txt	exon (NM_001039228, exon 1 of 1)	NA	426	NM_001039228	625424	Mm.389677	NM_001039228	ENSMUSG00000051503	Gm6583	EG625424	predicted gene 6583	0.0125	0.508728	20.14
Specific-875-chr11-94	chr11	100959856	100960256	+	9	/data/home/fongam//data/chipseq/BLRP/lan/BLRP-Elk4-zym/peaks.txt	Intergenic	NA	-11918	NM_134028	103768	Mm.142348	NM_134028	ENSMUSG00000045007	Tubg2	AI504772|Tubgl	tubulin, gamma 2	0.0275	0.528678	20.14
Specific-7083-chr3-53	chr3	96036566	96036966	+	7	/data/home/fongam//data/chipseq/BLRP/lan/BLRP-Elk4-zym/peaks.txt	Intergenic	NA	22104	NM_023210	66471	Mm.218657	NM_023210	ENSMUSG00000015749	Anp32e	2810018A15Rik|AI047746|AI326868|CPD1|LANP-L|LANPL|MGC11640|mLANP-L	acidic (leucine-rich) nuclear phosphoprotein 32 family, member E	0.057534	0.540984	20.14
Specific-6192-chr3-60	chr3	105931651	105932051	+	7	/data/home/fongam//data/chipseq/BLRP/lan/BLRP-Elk4-zym/peaks.txt	Intergenic	NA	-2459	NM_145541	109905	Mm.458171	NM_145541	ENSMUSG00000068798	Rap1a	AI848598|G-22K|Krev-1|MGC102329|Rap1	RAS-related protein-1a	0.0275	0.511222	20.14
Specific-5530-chr1-57	chr1	157798046	157798446	+	7	/data/home/fongam//data/chipseq/BLRP/lan/BLRP-Elk4-zym/peaks.txt	intron (NM_001160180, intron 1 of 2)	NA	-8	NM_001160182	240832	Mm.458051	NM_001160180	ENSMUSG00000050565	Tor1aip2	1110020D10Rik|A130072J07|AA103493|AW060462|AW610675|C77739|FLJ13142|Ifrg15|Lull1|MGC102429|MGC70203|MGC76434	torsin A interacting protein 2	0.105	0.658354	20.14
Specific-3891-chr7-51	chr7	80656872	80657272	+	7	/data/home/fongam//data/chipseq/BLRP/lan/BLRP-Elk4-zym/peaks.txt	intron (NM_016721, intron 2 of 37)	NA	19772	NM_016721	29875	Mm.207619	NM_016721	ENSMUSG00000030536	Iqgap1	AA682088|D7Ertd237e|D7Ertd257e|mKIAA0051	IQ motif containing GTPase activating protein 1	0.008929	0.421365	20.14
Specific-948-chr9-117998810-0	chr9	117998610	117999010	+	6	/data/home/fongam//data/chipseq/ThioMac/new/ThioMac-SRF-noClones/peaks.txt	promoter (NM_026442)	NA	-32	NM_026442	67899	Mm.9953	NM_026442	ENSMUSG00000039163	Cmc1	2010110K16Rik|2010312P05Rik|AI596001	COX assembly mitochondrial protein homolog (S. cerevisiae)	0.1075	0.708229	20.14
Specific-2272-chr14-172	chr14	29724212	29724612	+	5	/data/home/fongam//data/chipseq/BLRP/lan/BLRP-Srf-zym/peaks.txt	intron (NM_001159299, intron 12 of 22)	NA	8911	NM_018746	16427	Mm.34819	NM_001159299	ENSMUSG00000021922	Itih4	Itih-4	inter alpha-trypsin inhibitor, heavy chain 4	0.025	0.546135	20.14
Specific-5260-chr4-328	chr4	53760111	53760511	+	5	/data/home/fongam//data/chipseq/BLRP/lan/BLRP-Srf-zym/peaks.txt	intron (NM_139309, intron 6 of 9)	NA	25029	NM_139309	246179	Mm.475710	NM_139309	ENSMUSG00000028414	Fktn	D830030O17Rik|Fcmd	fukutin	0.01	0.478803	20.14
Specific-2815-chr2-103598784-0	chr2	103598584	103598984	+	13	/data/home/fongam//data/chipseq/ThioMac/new/ThioMac-SRF-noClones/peaks.txt	promoter (NM_001111289)	NA	-305	NM_016739	53872	Mm.469202	NM_001111289	ENSMUSG00000027184	Caprin1	AL022980|Caprin-1|Gpiap|Gpiap1|Mmgpip137|P137|rng105	cell cycle associated protein 1	0.025	0.518703	20.14
Merge-chr13-49433151-0	chr13	49432951	49433351	+	10	/data/home/fongam//data/chipseq/BLRP/lan/BLRP-Elk4-notx/peaks.txt|/data/home/fongam//data/chipseq/BLRP/lan/BLRP-Elk4-zym/peaks.txt	promoter (NM_199056)	NA	-97	NM_199056	75678	Mm.390586	NM_199056	ENSMUSG00000021385	Ippk	1810043M15Rik|InsP6	inositol 1,3,4,5,6-pentakisphosphate 2-kinase	0.105	0.67581	20.14
Specific-7155-chr12-13	chr12	103742362	103742762	+	8	/data/home/fongam//data/chipseq/BLRP/lan/BLRP-Elk4-zym/peaks.txt	intron (NM_023049, intron 2 of 9)	NA	14489	NM_023049	65256	Mm.321278	NM_023049	ENSMUSG00000021200	Asb2	1110008E15Rik	ankyrin repeat and SOCS box-containing 2	0.0125	0.563591	20.14
Specific-682-chr11-129	chr11	54808546	54808946	+	7	/data/home/fongam//data/chipseq/BLRP/lan/BLRP-Elk4-zym/peaks.txt	Intergenic	NA	-2385	NM_021327	57783	Mm.259671	NM_021327	ENSMUSG00000020400	Tnip1	ABIN|ABIN1|AU018810|Naf1|Nef|VAN	TNFAIP3 interacting protein 1	0.015	0.516209	20.14
Specific-4702-chr11-130	chr11	58118460	58118860	+	7	/data/home/fongam//data/chipseq/BLRP/lan/BLRP-Elk4-zym/peaks.txt	Intergenic	NA	-4604	NM_182996	103836	Mm.41440	NM_001040686	ENSMUSG00000037243	Zfp692	AI746306|AI839920|Znf692	zinc finger protein 692	0.027491	0.498294	20.14
Specific-3441-chr7-41	chr7	28145194	28145594	+	7	/data/home/fongam//data/chipseq/BLRP/lan/BLRP-Elk4-zym/peaks.txt	promoter (NM_022024)	NA	-443	NM_175021	233033	Mm.54120	NM_175021	ENSMUSG00000037513	Samd4b	BC042901|MGC30302	sterile alpha motif domain containing 4B	0.085	0.670823	20.14
Merge-chr2-172642985-0	chr2	172642785	172643185	+	9	/data/home/fongam//data/chipseq/BLRP/lan/BLRP-Elk4-notx/peaks.txt|/data/home/fongam//data/chipseq/BLRP/lan/BLRP-Elk4-zym/peaks.txt	promoter (NM_175112)	NA	-91	NM_175112	66679	Mm.4113	NM_175112	ENSMUSG00000027509	Rae1	3230401I12Rik|41|D2Ertd342e|MNRP|MNRP41	RAE1 RNA export 1 homolog (S. pombe)	0.099415	0.612245	20.14
Specific-3842-chr7-33	chr7	126767097	126767497	+	8	/data/home/fongam//data/chipseq/BLRP/lan/BLRP-Elk4-zym/peaks.txt	promoter (NM_026638)	NA	-200	NM_026638	52858	Mm.28219	NM_026638	ENSMUSG00000030682	Cdipt	9530042F15Rik|D7Bwg0575e|Pis|Pis1	CDP-diacylglycerol--inositol 3-phosphatidyltransferase (phosphatidylinositol synthase)	0.0625	0.586035	20.14
Merge-chr16-34942073-0	chr16	34941873	34942273	+	7.5	/data/home/fongam//data/chipseq/BLRP/lan/BLRP-Elk4-notx/peaks.txt|/data/home/fongam//data/chipseq/BLRP/lan/BLRP-Elk4-zym/peaks.txt	promoter (NM_023587)	NA	-95	NM_023587	70757	Mm.27286	NM_023587	ENSMUSG00000035376	Ptplb	6330408J20Rik|AI255777|AI481689	protein tyrosine phosphatase-like (proline instead of catalytic arginine), member b	0.075843	0.619048	20.14
Specific-1185-chr5-30	chr5	30485706	30486106	+	7	/data/home/fongam//data/chipseq/BLRP/lan/BLRP-Elk4-zym/peaks.txt	promoter (NM_178878)	NA	-139	NM_178878	97212	Mm.200497	NM_178878	ENSMUSG00000025745	Hadha	C77020|Mtpa	hydroxyacyl-Coenzyme A dehydrogenase/3-ketoacyl-Coenzyme A thiolase/enoyl-Coenzyme A hydratase (trifunctional protein), alpha subunit	0.075	0.610973	20.14
Specific-4324-chr10-30	chr10	10839428	10839828	+	7	/data/home/fongam//data/chipseq/BLRP/lan/BLRP-Elk4-zym/peaks.txt	promoter (NM_172937)	NA	8	NM_172937	268281	Mm.133101	NM_001077707	ENSMUSG00000039282	Shprh	2610103K11Rik|AA450458|AU024614|BC006883|D230017O13Rik|E130018M05	SNF2 histone linker PHD RING helicase	0.0925	0.678304	20.14
Specific-4792-chr7-57	chr7	116106076	116106476	+	7	/data/home/fongam//data/chipseq/BLRP/lan/BLRP-Elk4-zym/peaks.txt	Intergenic	NA	19063	NM_026533	68052	Mm.425541	NM_026533		Rps13	2700063M04Rik|MGC102403|MGC118043	ribosomal protein S13	0	0.307692	20.14
Specific-3476-chr2-27	chr2	164602486	164602886	+	10	/data/home/fongam//data/chipseq/BLRP/lan/BLRP-Elk4-notx/peaks.txt	intron (NM_199027, intron 1 of 27)	NA	269	NM_199027	329559	Mm.330776	NM_199027	ENSMUSG00000039834	Zfp335	1810045J01Rik|MGC86001|Nif1|Znf335	zinc finger protein 335	0.11	0.725686	20.14
Specific-5662-chr2-38	chr2	130115496	130115896	+	8	/data/home/fongam//data/chipseq/BLRP/lan/BLRP-Elk4-notx/peaks.txt	promoter (NM_178762)	NA	33	NM_178762	319513	Mm.112701	NM_001114541	ENSMUSG00000037773	Fam113a	A930025D01Rik|AI480484	family with sequence similarity 113, member A	0.085	0.630923	20.14
Specific-3604-chr15-11	chr15	66395461	66395861	+	8	/data/home/fongam//data/chipseq/BLRP/lan/BLRP-Elk4-zym/peaks.txt	Intergenic	NA	-4946	NM_172514	213068	Mm.471297	NM_172514	ENSMUSG00000036944	Tmem71	AI661017|E430024D12	transmembrane protein 71	0.0025	0.389027	20.14
Specific-1947-chr2-72	chr2	164558821	164559221	+	7	/data/home/fongam//data/chipseq/BLRP/lan/BLRP-Elk4-zym/peaks.txt	Intergenic	NA	-10108	NM_011125	18830	Mm.6105	NM_011125	ENSMUSG00000017754	Pltp	OD107	phospholipid transfer protein	0.009434	0.416667	20.14
Specific-2988-chr8-39	chr8	110228141	110228541	+	7	/data/home/fongam//data/chipseq/BLRP/lan/BLRP-Elk4-zym/peaks.txt	exon (NM_018823, exon 4 of 15)	NA	45742	NM_133957	54446	Mm.390057	NM_018823	ENSMUSG00000003847	Nfat5	AI225870|B130038B15Rik|CAG-8|CAG80|NFATL1|OREBP|TonEBP|mKIAA0827|nfatz	nuclear factor of activated T-cells 5	0.025	0.46384	20.14
Specific-2808-chr11-139	chr11	96857325	96857725	+	7	/data/home/fongam//data/chipseq/BLRP/lan/BLRP-Elk4-zym/peaks.txt	promoter (NM_027026)	NA	-66	NM_027026	69297	Mm.250465	NM_027026	ENSMUSG00000020878	Lrrc46	1700006D24Rik	leucine rich repeat containing 46	0.073973	0.594005	20.14
Specific-2191-chr4-35	chr4	117412869	117413269	+	8	/data/home/fongam//data/chipseq/BLRP/lan/BLRP-Elk4-zym/peaks.txt	promoter (NM_146152)	NA	-138	NM_146152	230673	Mm.287810	NM_146152	ENSMUSG00000033365	Ipo13	Imp13|Kap13|MGC18698|Ranbp13	importin 13	0.1025	0.685786	20.14
Specific-4653-chr6-29	chr6	51942386	51942786	+	7	/data/home/fongam//data/chipseq/BLRP/lan/BLRP-Elk4-zym/peaks.txt	promoter (NM_018773)	NA	-454	NM_018773	54353	Mm.392558	NM_018773	ENSMUSG00000059182	Skap2	2610021A10Rik|AA960083|BB137539|RA70|SKAP-HOM|Saps|Scap2|mSKAP55R	src family associated phosphoprotein 2	0.0325	0.476309	20.14
Specific-2781-chr13-38	chr13	112253794	112254194	+	7	/data/home/fongam//data/chipseq/BLRP/lan/BLRP-Elk4-zym/peaks.txt	Intergenic	NA	-121897	NM_175497	238880	Mm.107293	NM_175497	ENSMUSG00000055194	Actbl2	4732495G21Rik	actin, beta-like 2	0.005	0.399002	20.14
Specific-1945-chr3-61	chr3	106961763	106962163	+	7	/data/home/fongam//data/chipseq/BLRP/lan/BLRP-Elk4-zym/peaks.txt	Intergenic	NA	-11350	NM_146489	258482	Mm.377527	NM_146489	ENSMUSG00000043529	Olfr266	MOR122-2	olfactory receptor 266	0	0.416667	20.14
Specific-1146-chr1-59	chr1	163696768	163697168	+	7	/data/home/fongam//data/chipseq/BLRP/lan/BLRP-Elk4-zym/peaks.txt	intron (NM_172645, intron 3 of 23)	NA	16370	NM_172645	226551	Mm.425067	XM_001479494	ENSMUSG00000040297	AI848100	4732491B11|AU016931|MGC170004	expressed sequence AI848100	0.0075	0.339152	20.14
Specific-3637-chr6-33	chr6	88049774	88050174	+	7	/data/home/fongam//data/chipseq/BLRP/lan/BLRP-Elk4-zym/peaks.txt	promoter (NM_133933)	NA	-140	NM_133933	103963	Mm.188544	NM_133933	ENSMUSG00000030062	Rpn1	AU018702|D6Wsu137e|Rpn-1	ribophorin I	0.0525	0.503741	20.14
Specific-1499-chr1-29	chr1	97482212	97482612	+	8	/data/home/fongam//data/chipseq/BLRP/lan/BLRP-Elk4-zym/peaks.txt	intron (NM_009183, intron 3 of 4)	NA	15588	NM_009183	20452	Mm.306228	NM_001159745	ENSMUSG00000040710	St8sia4	PST|PST-1|ST8SiaIV|Siat8d	ST8 alpha-N-acetyl-neuraminide alpha-2,8-sialyltransferase 4	0.0025	0.34414	20.14
Specific-953-chr11-111	chr11	109466811	109467211	+	8	/data/home/fongam//data/chipseq/BLRP/lan/BLRP-Elk4-zym/peaks.txt	promoter (NM_021880)	NA	-28	NM_021880	19084	Mm.30039	NM_021880	ENSMUSG00000020612	Prkar1a	1300018C22Rik|RIalpha|Tse-1|Tse1	protein kinase, cAMP dependent regulatory, type I, alpha	0.1025	0.688279	20.14
Specific-5866-chr8-18	chr8	27208398	27208798	+	8	/data/home/fongam//data/chipseq/BLRP/lan/BLRP-Elk4-zym/peaks.txt	intron (NM_028102, intron 7 of 17)	NA	11227	NM_028102	72108	Mm.246875	XM_356065		Ddhd2	2010305K11Rik|SAMWD1|mKIAA0725	DDHD domain containing 2	0.019108	0.396226	20.14
Specific-4643-chr10-29	chr10	99946196	99946596	+	8	/data/home/fongam//data/chipseq/BLRP/lan/BLRP-Elk4-zym/peaks.txt	intron (NM_146009, intron 21 of 52)	NA	28419	NM_146009	216274	Mm.229114	NM_146009		Cep290	BC004690|MGC7859|Nphp6	centrosomal protein 290	0.005	0.346633	20.14
Specific-7225-chr9-53	chr9	66962875	66963275	+	7	/data/home/fongam//data/chipseq/BLRP/lan/BLRP-Elk4-zym/peaks.txt	Intergenic	NA	72795	NR_029576	387185		NR_029576		Mir190	Mirn190|mir-190|mmu-mir-190	microRNA 190	0.015	0.478803	20.14
Specific-2595-chr10-34	chr10	75632098	75632498	+	7	/data/home/fongam//data/chipseq/BLRP/lan/BLRP-Elk4-zym/peaks.txt	intron (NM_133184, intron 14 of 14)	NA	18827	NR_030443	751554		NR_030443		Mir678	Mirn678|mmu-mir-678	microRNA 678	0.0025	0.354115	20.14
Specific-5207-chr1-64	chr1	187132789	187133189	+	7	/data/home/fongam//data/chipseq/BLRP/lan/BLRP-Elk4-zym/peaks.txt	Intergenic	NA	-22647	NM_001033286	226781	Mm.227117	NM_001033286	ENSMUSG00000026614	Slc30a10	E130106K10Rik|Gm212|MGC118559	solute carrier family 30, member 10	0.0375	0.551122	20.14
Specific-1757-chr5-32	chr5	39144647	39145047	+	7	/data/home/fongam//data/chipseq/BLRP/lan/BLRP-Elk4-zym/peaks.txt	intron (NM_013748, intron 2 of 18)	NA	20095	NM_013748	27278	Mm.440845	NM_013748	ENSMUSG00000039315	Clnk	MGC159342|MIST	cytokine-dependent hematopoietic cell linker	0.0075	0.431421	20.14
Specific-4859-chr4-53	chr4	4719846	4720246	+	7	/data/home/fongam//data/chipseq/BLRP/lan/BLRP-Elk4-zym/peaks.txt	exon (NM_177730, exon 1 of 5)	NA	407	NM_177730	242291	Mm.369779	NM_177730	ENSMUSG00000066324	Impad1	1110001C20Rik|AA408880|AI451589|AL022796|B230207P20|Jaws|gPAPP	inositol monophosphatase domain containing 1	0.11	0.695761	20.14
Specific-5716-chr2-65	chr2	88970790	88971190	+	7	/data/home/fongam//data/chipseq/BLRP/lan/BLRP-Elk4-zym/peaks.txt	Intergenic	NA	1094	NM_146891	258893	Mm.377737	NM_146891	ENSMUSG00000075098	Olfr1225	MOR233-11	olfactory receptor 1225	0.0025	0.36409	20.14
Specific-1289-chr10-43	chr10	127588827	127589227	+	7	/data/home/fongam//data/chipseq/BLRP/lan/BLRP-Elk4-zym/peaks.txt	Intergenic	NA	-5781	NM_001039080	56516	Mm.42247	NM_001039080	ENSMUSG00000040043	Rbms2	2610315E04Rik|Scr3	RNA binding motif, single stranded interacting protein 2	0.006494	0.484076	20.14
Specific-6360-chr5-33	chr5	46067840	46068240	+	7	/data/home/fongam//data/chipseq/BLRP/lan/BLRP-Elk4-zym/peaks.txt	intron (NM_178142, intron 2 of 6)	NA	-52214	NR_027993	100041576	Mm.71498	XM_001477438		Gm3414	-	predicted gene 3414	0	0.314286	20.14
Specific-2147-chr12-16	chr12	63217012	63217412	+	7	/data/home/fongam//data/chipseq/BLRP/lan/BLRP-Elk4-zym/peaks.txt	Intergenic	NA	774567	NM_178714	238205	Mm.476834	NM_178714	ENSMUSG00000035653	Lrfn5	AI427653|AI604817|C130061B21|KIAA4208|mKIAA4208	leucine rich repeat and fibronectin type III domain containing 5	0.0025	0.314214	20.14
Specific-3405-chr2-62	chr2	73000420	73000820	+	7	/data/home/fongam//data/chipseq/BLRP/lan/BLRP-Elk4-zym/peaks.txt	intron (NM_025942, intron 3 of 10)	NA	14666	NM_030091	67059	Mm.22661	NM_025942	ENSMUSG00000027108	Ola1	2510025G09Rik|2810405J23Rik|2810409H07Rik|Gtpbp9|PTD004	Obg-like ATPase 1	0.011111	0.311475	20.14
