# Supplementary material for: MKL1/2 and ELK4 co-regulate distinct serum response factor (SRF) transcription programs in macrophages
Source: BMC Genomics. 2014 Apr 23;15:301. doi: 10.1186/1471-2164-15-301 (PMC4023608; doi:10.1186/1471-2164-15-301)
Supplement: Additional file 11: Table S8 — The 316 ncRNAs associated with SRF intergenic peaks. [file 1471-2164-15-301-S11.xlsx]

## Sheet: ncRNAs
Supplemental Table 8:The 316 ncRNAs associated with SRF intergenic peaks
ncRNA group	Transcript ID
lncRNA	XR_377529.1
lncRNA	XR_383229.1
lncRNA	XR_381241.1
lncRNA	XR_388726.1
lncRNA	XR_374275.1
lncRNA	XR_389153.1
lncRNA	XR_382495.1
lncRNA	XR_377532.1
lncRNA	NR_015547.1
lncRNA	NR_045874.1
lncRNA	XR_376023.1
lncRNA	XR_385069.1
lncRNA	XR_391528.1
lncRNA	XR_377327.1
lncRNA	XR_387585.1
lncRNA	XR_375297.1
lncRNA	XR_382165.1
lncRNA	XR_376594.1
lncRNA	XR_374047.1
lncRNA	XR_377069.1
lncRNA	XR_387232.1
lncRNA	XR_389152.1
lncRNA	XR_385896.1
lncRNA	XR_381736.1
lncRNA	XR_382665.1
lncRNA	XR_389100.1
lncRNA	XR_378432.1
lncRNA	NR_040471.1
lncRNA	XR_383816.1
lncRNA	XR_376971.1
lncRNA	XR_382849.1
lncRNA	XR_382846.1
lncRNA	XR_373877.1
lncRNA	NR_027801.1
lncRNA	XR_385431.1
lncRNA	XR_389431.1
lncRNA	XR_391526.1
lncRNA	XR_376632.1
lncRNA	XR_373221.1
lncRNA	NR_030682.1
lncRNA	NR_002870.2
lncRNA	XR_374225.1
lncRNA	XR_389433.1
lncRNA	XR_382497.1
lncRNA	XR_376595.1
lncRNA	XR_387862.1
lncRNA	XR_377856.1
lncRNA	XR_385561.1
lncRNA	XR_380256.1
lncRNA	XR_375253.1
lncRNA	NR_040327.1
lncRNA	XR_376619.1
lncRNA	XR_373214.1
lncRNA	XR_389068.1
lncRNA	XR_388092.1
lncRNA	XR_377068.1
lncRNA	XR_387409.1
lncRNA	XR_378113.1
lncRNA	XR_374048.1
lncRNA	XR_383228.1
lncRNA	XR_388294.1
lncRNA	XR_385893.1
lncRNA	XR_387410.1
lncRNA	XR_378110.1
lncRNA	XR_376633.1
lncRNA	XR_382382.1
lncRNA	XR_381695.1
lncRNA	XR_381850.1
lncRNA	XR_374046.1
lncRNA	XR_390850.1
lncRNA	XR_377134.1
lncRNA	XR_390831.1
lncRNA	XR_381135.1
lncRNA	NR_073429.1
lncRNA	XR_383815.1
lncRNA	XR_373880.1
lncRNA	XR_379671.1
lncRNA	XR_386425.1
lncRNA	XR_374277.1
lncRNA	XR_105679.2
lncRNA	NR_028122.1
lncRNA	XR_378623.1
lncRNA	XR_386380.1
lncRNA	XR_390851.1
lncRNA	XR_391527.1
lncRNA	XR_380593.1
lncRNA	XR_377853.1
lncRNA	XR_387586.1
lncRNA	XR_376598.1
lncRNA	XR_105583.2
lncRNA	XR_375820.1
lncRNA	XR_389027.1
lncRNA	NR_033505.1
lncRNA	XR_391525.1
lncRNA	NR_040436.1
lncRNA	XR_386590.1
lncRNA	XR_388191.1
lncRNA	XR_377119.1
lncRNA	XR_386379.1
lncRNA	NR_038156.1
lncRNA	XR_378114.1
lncRNA	XR_105549.2
lncRNA	XR_381311.1
lncRNA	XR_387863.1
lncRNA	XR_378105.1
lncRNA	XR_385560.1
lncRNA	XR_389435.1
lncRNA	XR_375096.1
lncRNA	XR_381849.1
lncRNA	XR_377869.1
lncRNA	XR_373879.1
lncRNA	XR_378431.1
lncRNA	XR_385897.1
lncRNA	XR_391437.1
lncRNA	XR_386576.1
lncRNA	XR_382845.1
lncRNA	XR_382155.1
lncRNA	XR_387485.1
lncRNA	XR_381847.1
lncRNA	XR_381310.1
lncRNA	XR_374378.1
lncRNA	XR_380512.1
lncRNA	NR_015502.1
lncRNA	XR_377530.1
lncRNA	NR_030675.1
lncRNA	XR_378827.1
lncRNA	XR_386791.1
lncRNA	NR_040338.1
lncRNA	XR_382537.1
lncRNA	XR_386573.1
lncRNA	NR_040552.1
lncRNA	XR_389028.1
lncRNA	XR_373881.1
lncRNA	XR_380700.1
lncRNA	XR_389026.1
lncRNA	XR_391523.1
lncRNA	XR_377855.1
lncRNA	XR_385612.1
lncRNA	XR_377067.1
lncRNA	XR_386575.1
lncRNA	NR_045331.1
lncRNA	XR_391524.1
lncRNA	NR_040293.1
lncRNA	XR_381848.1
lncRNA	XR_380318.1
lncRNA	XR_380592.1
lncRNA	XR_376018.1
lncRNA	XR_375038.1
lncRNA	XR_388093.1
lncRNA	XR_376687.1
lncRNA	NR_046277.1
lncRNA	XR_391670.1
lncRNA	XR_388302.1
lncRNA	XR_391438.1
lncRNA	XR_375039.1
lncRNA	XR_377258.1
lncRNA	XR_384274.1
lncRNA	XR_388192.1
lncRNA	XR_377526.1
lncRNA	XR_387860.1
lncRNA	NR_040292.1
lncRNA	XR_388793.1
lncRNA	XR_377531.1
lncRNA	XR_388091.1
lncRNA	XR_375738.1
lncRNA	XR_386032.1
lncRNA	XR_389070.1
lncRNA	XR_389432.1
lncRNA	XR_383812.1
lncRNA	XR_378107.1
lncRNA	XR_387230.1
lncRNA	XR_378826.1
lncRNA	XR_383227.1
lncRNA	XR_386589.1
lncRNA	XR_381851.1
lncRNA	XR_376599.1
lncRNA	XR_381688.1
lncRNA	XR_377642.1
lncRNA	XR_382848.1
lncRNA	XR_377854.1
lncRNA	XR_377528.1
lncRNA	NR_045849.1
lncRNA	XR_382205.1
lncRNA	XR_384167.1
lncRNA	XR_378026.1
lncRNA	NR_045891.1
lncRNA	XR_378194.1
lncRNA	XR_384806.1
lncRNA	NR_045300.1
lncRNA	XR_377213.1
lncRNA	XR_382383.1
lncRNA	XR_382518.1
lncRNA	XR_381852.1
lncRNA	XR_382666.1
lncRNA	XR_389025.1
lncRNA	XR_380317.1
lncRNA	XR_376597.1
lncRNA	XR_388193.1
lncRNA	XR_374226.1
lncRNA	XR_391522.1
lncRNA	XR_380514.1
lncRNA	XR_375296.1
lncRNA	XR_376618.1
lncRNA	XR_378503.1
lncRNA	XR_378422.1
lncRNA	NR_046066.1
lncRNA	XR_382847.1
lncRNA	XR_381721.1
lncRNA	XR_382119.1
lncRNA	XR_378108.1
lncRNA	XR_389434.1
lncRNA	XR_378112.1
lncRNA	XR_373762.1
lncRNA	XR_375247.1
lncRNA	XR_387342.1
lncRNA	XR_375126.1
lncRNA	XR_384717.1
lncRNA	XR_378109.1
lncRNA	XR_381312.1
lncRNA	XR_375127.1
lncRNA	XR_380513.1
lncRNA	XR_385072.1
lncRNA	XR_386679.1
lncRNA	XR_388727.1
lncRNA	XR_391440.1
lncRNA	XR_380319.1
lncRNA	XR_383230.1
lncRNA	XR_386591.1
lncRNA	XR_377135.1
lncRNA	XR_382850.1
lncRNA	XR_375138.1
lncRNA	XR_168445.2
lncRNA	XR_381966.1
lncRNA	XR_384120.1
lncRNA	XR_373798.1
lncRNA	NR_040333.1
lncRNA	XR_383814.1
lncRNA	XR_375215.1
lncRNA	XR_386158.1
lncRNA	XR_391192.1
lncRNA	NR_045975.1
lncRNA	XR_106402.2
lncRNA	XR_374939.1
lncRNA	XR_381687.1
lncRNA	XR_377527.1
lncRNA	XR_382667.1
lncRNA	XR_386033.1
lncRNA	XR_376596.1
lncRNA	XR_382538.1
lncRNA	XR_378106.1
lncRNA	NR_040435.1
lncRNA	XR_387231.1
lncRNA	XR_385480.1
lncRNA	XR_374045.1
lncRNA	XR_383819.1
lncRNA	XR_387584.1
lncRNA	XR_378076.1
lncRNA	XR_373878.1
lncRNA	XR_388194.1
lncRNA	XR_381436.1
lncRNA	XR_375928.1
lncRNA	NR_038042.1
lncRNA	XR_377328.1
lncRNA	XR_382496.1
lncRNA	XR_378111.1
lncRNA	XR_383813.1
miRNA	mmu-miR-1191
miRNA	mmu-miR-133a-3p
miRNA	mmu-miR-133a-5p
miRNA	mmu-miR-152-3p
miRNA	mmu-miR-152-5p
miRNA	mmu-miR-1896
miRNA	mmu-miR-190b-3p
miRNA	mmu-miR-190b-5p
miRNA	mmu-miR-199a-3p
miRNA	mmu-miR-199a-5p
miRNA	mmu-miR-1a-1-5p
miRNA	mmu-miR-1a-3p
miRNA	mmu-miR-2139
miRNA	mmu-miR-214-3p
miRNA	mmu-miR-214-5p
miRNA	mmu-miR-3060-3p
miRNA	mmu-miR-3060-5p
miRNA	mmu-miR-3100-3p
miRNA	mmu-miR-3100-5p
miRNA	mmu-miR-324-3p
miRNA	mmu-miR-324-5p
miRNA	mmu-miR-340-3p
miRNA	mmu-miR-340-5p
miRNA	mmu-miR-5114
miRNA	mmu-miR-5118
miRNA	mmu-miR-6355
miRNA	mmu-miR-6403
miRNA	mmu-miR-677-3p
miRNA	mmu-miR-677-5p
miRNA	mmu-miR-700-3p
miRNA	mmu-miR-700-5p
miRNA	mmu-miR-7017-3p
miRNA	mmu-miR-7017-5p
miRNA	mmu-miR-7023-3p
miRNA	mmu-miR-7023-5p
miRNA	mmu-miR-7036-3p
miRNA	mmu-miR-7036-5p
miRNA	mmu-miR-760-3p
miRNA	mmu-miR-760-5p
miRNA	mmu-miR-7651-3p
miRNA	mmu-miR-7651-5p
miRNA	mmu-miR-8093
miRNA	mmu-miR-8113
miRNA	mmu-miR-8116
RNase_P_RNA	NR_002142.2
snoRNA	NR_028543.1
snoRNA	NR_028555.2
snRNA	NR_003027.2
snRNA	NR_024201.3
telomerase_RNA	NR_001579.1
