# Supplementary material for: MKL1/2 and ELK4 co-regulate distinct serum response factor (SRF) transcription programs in macrophages
Source: BMC Genomics. 2014 Apr 23;15:301. doi: 10.1186/1471-2164-15-301 (PMC4023608; doi:10.1186/1471-2164-15-301)
Supplement: Additional file 12: Table S9 — Part I: Gene Ontology results (Biological process annotations, p < 0.05) for SRF peak associated genes (tag count > 20, in zymosan treated BLRP-MKL1-BirA cells). Part II: Gene Ontology results (Biological process annotations, p < 0.05) for MKL1 peak associated genes (tag count > 20, in zymosan treated BLRP-MKL1-BirA cells). Part III: Gene Ontology results (Biological process annotations, p < 0.05) for ELK4 peak associated genes (tag count > 20, in zymosan treated BLRP-MKL1-BirA cells). [file 1471-2164-15-301-S12.xlsx]

## Sheet: GO full result
Supplemental Table 9
Part I: Gene Ontology results (Biological process annotations, p<0.05) for SRF peak associated genes (tag count>20, in zymosan treated BLRP-MKL1-BirA cells)
Category	Term	Count	%	PValue	Genes	List Total	Pop Hits	Pop Total	Fold Enrichment	Bonferroni	Benjamini	FDR
GOTERM_BP_ALL	GO:0009987~cellular process	2052	55.5796	2.94942e-57	NM_001163319, NM_028964, NM_001081633, NM_027830, NM_148935, NM_019650, NM_026732, NM_148932, NM_019649, NM_026740, NM_001109752, NM_019647, NM_033596, NM_146087, NM_027840, NM_001037761, NM_001166503, NM_078479, NM_130449, NM_146083, NM_016758, NM_001146100, NM_016752, NM_146094, XM_145574, NM_173867, NM_013562, NM_016784, NM_016785, NM_019632, NM_026713, NM_008321, NM_008320, NM_182959, NM_0135…	2630	9252	14219	1.1991	1.30689e-53	1.30689e-53	5.54152e-54
GOTERM_BP_ALL	GO:0044237~cellular metabolic process	1330	36.0238	1.66014e-27	NM_025878, NM_010173, NM_025494, NM_001081633, NM_027830, NM_148935, NM_026732, NM_001037099, NM_007439, NM_001081435, NM_001080388, NM_019647, NM_001033529, NM_146087, NM_007440, NM_078479, NM_146083, NM_176933, NM_010166, NM_001146100, NM_021788, NM_021789, NM_007872, NM_028292, NM_001081417, NM_001081423, NM_001111311, NM_146094, XM_145574, NM_016959, NM_010193, NM_028716, NM_010192, NM_016784…	2630	5857	14219	1.22769	7.35607e-24	3.67804e-24	3.11916e-24
GOTERM_BP_ALL	GO:0044260~cellular macromolecule metabolic process	1046	28.3315	2.6371e-21	NM_025878, NM_001081633, NM_027830, NM_148935, NM_026732, NM_007439, NM_001081435, NM_001080388, NM_019647, NM_001033529, NM_146087, NM_078479, NM_146083, NM_176933, NM_010166, NM_021788, NM_021789, NM_007872, NM_028292, NM_001081417, NM_001081423, NM_001111311, XM_145574, NM_016959, NM_010193, NM_028716, NM_010192, NM_016784, NM_001080798, XM_001476680, NM_177613, NM_025468, NM_007833, NM_008320…	2630	4549	14219	1.24317	1.1685e-17	3.89499e-18	4.95472e-18
GOTERM_BP_ALL	GO:0008152~metabolic process	1495	40.493	4.23492e-18	NM_025878, NM_010173, NM_148933, NM_025494, NM_001081633, NM_027830, NM_148935, NM_026732, NM_001037099, NM_007439, NM_001081426, NM_001081435, NM_001080388, NM_019647, NM_001033529, NM_146087, NM_007440, NM_078479, NM_146083, NM_176933, NM_010166, NM_001146100, NM_021788, NM_021789, NM_007872, NM_028292, NM_001110831, NM_001081417, NM_001081423, NM_001111311, NM_146094, XM_145574, NM_146090, NM_…	2630	7020	14219	1.15138	1.87649e-14	4.69124e-15	7.9568e-15
GOTERM_BP_ALL	GO:0044238~primary metabolic process	1339	36.2676	1.4445e-16	NM_025878, NM_010173, NM_025494, NM_001081633, NM_027830, NM_148935, NM_026732, NM_001037099, NM_007439, NM_001081435, NM_001080388, NM_019647, NM_001033529, NM_146087, NM_007440, NM_078479, NM_146083, NM_176933, NM_010166, NM_001146100, NM_021788, NM_007872, NM_028292, NM_001110831, NM_001081417, NM_001081423, NM_001111311, NM_146094, XM_145574, NM_016959, NM_010193, NM_008317, NM_028716, NM_010…	2630	6211	14219	1.16555	4.9194e-13	9.83658e-14	2.10942e-13
GOTERM_BP_ALL	GO:0043170~macromolecule metabolic process	1113	30.1463	5.10205e-14	NM_025878, NM_001081633, NM_027830, NM_148935, NM_026732, NM_007439, NM_001081435, NM_001080388, NM_019647, NM_001033529, NM_146087, NM_078479, NM_146083, NM_176933, NM_010166, NM_021788, NM_021789, NM_007872, NM_028292, NM_001110831, NM_001081417, NM_001081423, NM_001111311, XM_145574, NM_016959, NM_010193, NM_028716, NM_010192, NM_016784, NM_001080798, XM_001476680, NM_177613, NM_001081454, NM_…	2630	5110	14219	1.17757	2.26292e-10	3.77154e-11	9.59566e-11
GOTERM_BP_ALL	GO:0044267~cellular protein metabolic process	504	13.6511	2.381e-12	NM_001163455, NM_025878, NM_026880, NM_010073, NM_027351, NM_026732, NM_007439, NM_001081435, NM_001080388, NM_019647, NM_001033529, NM_146087, NM_078479, NM_001166402, NM_176933, NM_025344, NM_010166, NM_016844, NM_028292, XM_001004193, NM_001081423, NM_001039534, NM_134048, NM_016959, NM_021485, NM_001159544, NM_026615, NM_010193, NM_153565, NM_010192, NM_001163430, NM_177613, NM_025468, NM_145…	2630	2088	14219	1.30501	1.05501e-08	1.50716e-09	4.47352e-09
GOTERM_BP_ALL	GO:0051179~localization	617	16.7118	9.56831e-12	NM_001080774, NM_001083334, NM_001127330, NM_148933, NM_025494, NM_019650, NM_001083331, NM_001037099, NM_148932, NM_001109752, NM_026740, NM_027840, NM_001166503, NM_130449, NM_027448, NM_010492, NM_144900, NM_007854, NM_010288, NM_175184, NM_021789, NM_016752, NM_021491, NM_025887, NM_198650, NM_007873, NM_153552, NM_001159555, NM_001008702, NM_010185, NM_001035532, NM_173028, NM_010076, NM_146…	2630	2659	14219	1.25453	4.23973e-08	5.29967e-09	1.79775e-08
GOTERM_BP_ALL	GO:0033036~macromolecule localization	243	6.5818	1.18447e-10	NM_001080774, NM_001127330, NM_009304, NM_001045558, NM_019650, NM_001083331, NM_025712, NM_148932, NM_027840, XM_001471660, NM_027448, NM_175184, NM_026307, NM_001025307, NM_025887, NM_153552, NM_008996, NM_001167799, NM_008997, NM_001159555, NM_001035532, NM_001085409, NM_173028, NM_001114611, NM_009593, NM_001082484, NM_010076, NM_001127348, NM_016854, NM_019787, NM_001081084, NM_001080794, NM…	2630	902	14219	1.45651	5.24836e-07	5.83151e-08	2.22543e-07
GOTERM_BP_ALL	GO:0048518~positive regulation of biological process	369	9.99458	2.12885e-10	NM_001127330, NM_026880, NM_001037099, NM_001025600, NM_007440, NM_001038625, NM_173182, NM_144900, NM_010166, NM_009855, NM_009008, NM_019507, NM_010288, NM_001161845, NM_153553, NM_001159555, NM_010185, NM_001077695, NM_013692, NM_001081417, NM_009452, NM_009593, NM_001081206, NM_010076, NM_134048, NM_009841, NM_010177, NM_016959, NM_009826, NM_153565, NM_021280, NM_009828, NM_023794, NM_029763…	2630	1493	14219	1.33623	9.43293e-07	9.43294e-08	3.9998e-07
GOTERM_BP_ALL	GO:0030029~actin filament-based process	69	1.86891	2.5172e-10	NM_008808, NM_028021, NM_146151, NM_009954, NM_010213, NM_080288, NM_028778, NM_001114087, NM_009898, NM_001037761, NM_010860, XM_001471660, NM_011057, NM_007858, NM_009008, NM_010578, NM_009686, NM_001034962, NM_001146180, NM_020493, NM_001035532, NM_010937, NM_009609, NM_021895, XM_001476465, NM_001113545, NM_001167745, NM_010879, NM_018825, NM_028044, XM_140553, NM_001166453, NM_022410, NM_021…	2630	176	14219	2.11958	1.11537e-06	1.01397e-07	4.72945e-07
GOTERM_BP_ALL	GO:0015031~protein transport	184	4.98375	5.15399e-10	NM_021305, NM_001080774, NM_177876, NM_173413, NM_001035854, NM_009304, NM_001102423, NM_001045558, NM_019650, NM_177381, NM_001083331, NM_148932, NM_025712, NM_023537, NM_007668, NM_175550, NM_027840, NM_029227, NM_027448, NM_010481, NM_028017, NM_025927, NM_011227, NM_026123, NM_175184, NM_017477, NM_011225, NM_017478, NM_001025307, NM_025887, NM_008996, NM_001167799, NM_008997, NM_001159555, N…	2630	651	14219	1.52809	2.28373e-06	1.90311e-07	9.68358e-07
GOTERM_BP_ALL	GO:0008104~protein localization	207	5.60672	5.27223e-10	NM_001080774, NM_009304, NM_001045558, NM_019650, NM_001083331, NM_025712, NM_148932, NM_027840, XM_001471660, NM_027448, NM_175184, NM_026307, NM_001025307, NM_025887, NM_008996, NM_001167799, NM_008997, NM_001159555, NM_001035532, NM_001085409, NM_173028, NM_001114611, NM_001082484, NM_010076, NM_001127348, NM_016854, NM_019787, NM_001081084, XM_126613, NM_007742, NM_019632, NM_021451, NM_02127…	2630	753	14219	1.48624	2.33612e-06	1.79702e-07	9.90575e-07
GOTERM_BP_ALL	GO:0045184~establishment of protein localization	185	5.01083	5.58705e-10	NM_021305, NM_001080774, NM_177876, NM_173413, NM_001035854, NM_009304, NM_001102423, NM_001045558, NM_019650, NM_177381, NM_001083331, NM_148932, NM_025712, NM_023537, NM_007668, NM_175550, NM_027840, NM_029227, NM_027448, NM_010481, NM_028017, NM_025927, NM_011227, NM_026123, NM_175184, NM_017477, NM_011225, NM_017478, NM_001025307, NM_025887, NM_008996, NM_001167799, NM_008997, NM_001159555, N…	2630	656	14219	1.52469	2.47562e-06	1.7683e-07	1.04972e-06
GOTERM_BP_ALL	GO:0048522~positive regulation of cellular process	330	8.93824	6.10282e-10	NM_001127330, NM_026880, NM_007440, NM_001038625, NM_173182, NM_010166, NM_009855, NM_009008, NM_019507, NM_153553, NM_001159555, NM_010185, NM_001077695, NM_013692, NM_009452, NM_001081206, NM_010076, NM_134048, NM_010177, NM_016959, NM_009826, NM_153565, NM_009828, NM_023794, NM_001080798, NM_009829, NM_021284, NM_177330, NM_016971, NM_008719, NM_007734, NM_012032, NM_018782, NM_008714, NM_0110…	2630	1320	14219	1.35162	2.70416e-06	1.80277e-07	1.14663e-06
GOTERM_BP_ALL	GO:0006810~transport	538	14.572	1.81096e-09	NM_001080774, NM_001083334, NM_001127330, NM_148933, NM_025494, NM_019650, NM_001083331, NM_001037099, NM_148932, NM_026740, NM_001109752, NM_027840, NM_001166503, NM_130449, NM_027448, NM_010492, NM_144900, NM_007854, NM_175184, NM_021789, NM_016752, NM_021491, NM_198650, NM_007873, NM_025887, NM_153552, NM_001159555, NM_001008702, NM_010185, NM_173028, NM_010076, NM_146094, NM_007451, NM_001127…	2630	2342	14219	1.24196	8.02432e-06	5.01522e-07	3.40252e-06
GOTERM_BP_ALL	GO:0051234~establishment of localization	541	14.6533	2.07525e-09	NM_001080774, NM_001083334, NM_001127330, NM_148933, NM_025494, NM_019650, NM_001083331, NM_001037099, NM_148932, NM_026740, NM_001109752, NM_027840, NM_001166503, NM_130449, NM_027448, NM_010492, NM_144900, NM_007854, NM_175184, NM_021789, NM_016752, NM_021491, NM_198650, NM_007873, NM_025887, NM_153552, NM_001159555, NM_001008702, NM_010185, NM_173028, NM_010076, NM_146094, NM_007451, NM_001127…	2630	2358	14219	1.24041	9.19541e-06	5.40909e-07	3.8991e-06
GOTERM_BP_ALL	GO:0006807~nitrogen compound metabolic process	706	19.1224	3.70805e-09	NM_028868, NM_001127330, NM_146179, NM_134042, NM_148933, NM_025494, NM_001081633, NM_027830, NM_148935, NM_027351, NM_016661, NM_001039521, NM_001037099, NM_016849, NM_010067, NM_010066, NM_146083, NM_010166, NM_144900, NM_001080964, NM_021477, NM_019507, NM_001080969, NM_021788, NM_007872, NM_153552, NM_153553, NM_145480, NM_013692, NM_001039530, NM_001081417, NM_001081423, NM_011544, NM_013684…	2630	3196	14219	1.19429	1.64302e-05	9.12797e-07	6.96687e-06
GOTERM_BP_ALL	GO:0048519~negative regulation of biological process	327	8.85699	3.74679e-09	NM_001127330, NM_001017426, NM_001039521, NM_001025602, NM_001160251, NM_001037761, NM_001042534, NM_007440, NM_001038625, NM_010066, XM_001471660, NM_001038627, NM_016758, NM_011861, NM_144900, NM_001168652, NM_025881, NM_021788, NM_007872, NM_011198, NM_010185, NM_011658, NM_001077696, NM_138657, NM_009986, NM_001077695, NM_008065, NM_001168277, NM_008063, NM_009452, NM_009593, NM_010076, NM_13…	2630	1326	14219	1.33327	1.66019e-05	8.7379e-07	7.03966e-06
GOTERM_BP_ALL	GO:0034641~cellular nitrogen compound metabolic process	687	18.6078	5.0583e-09	NM_028868, NM_001127330, NM_146179, NM_134042, NM_025494, NM_001081633, NM_027830, NM_148935, NM_027351, NM_016661, NM_001039521, NM_001037099, NM_016849, NM_010067, NM_010066, NM_146083, NM_010166, NM_144900, NM_001080964, NM_021477, NM_019507, NM_001080969, NM_021788, NM_007872, NM_153552, NM_153553, NM_145480, NM_013692, NM_001039530, NM_001081417, NM_001081423, NM_011544, NM_013684, NM_001111…	2630	3105	14219	1.19621	2.24131e-05	1.12067e-06	9.50381e-06
GOTERM_BP_ALL	GO:0030036~actin cytoskeleton organization	63	1.70639	5.51365e-09	NM_008808, NM_146151, NM_009954, NM_010213, NM_080288, NM_028778, NM_001114087, NM_009898, NM_001037761, XM_001471660, NM_011057, NM_007858, NM_009008, NM_010578, NM_001034962, NM_001146180, NM_020493, NM_001035532, NM_010937, NM_009609, NM_021895, XM_001476465, NM_001113545, NM_001167745, NM_010879, NM_018825, NM_028044, XM_140553, NM_001166453, NM_022410, NM_021284, NM_007591, NM_021883, NM_007…	2630	165	14219	2.06429	2.44307e-05	1.16338e-06	1.03593e-05
GOTERM_BP_ALL	GO:0048523~negative regulation of cellular process	297	8.04442	7.48623e-09	NM_001127330, NM_001017426, NM_001039521, NM_001025602, NM_001160251, NM_001037761, NM_001042534, NM_007440, NM_001038625, NM_010066, XM_001471660, NM_016758, NM_011861, NM_144900, NM_001168652, NM_021788, NM_007872, NM_011198, NM_010185, NM_011658, NM_001077696, NM_138657, NM_009986, NM_001077695, NM_008065, NM_001168277, NM_009452, NM_009593, NM_010076, NM_134048, NM_009826, NM_001163430, NM_02…	2630	1192	14219	1.34708	3.31709e-05	1.50779e-06	1.40655e-05
GOTERM_BP_ALL	GO:0044249~cellular biosynthetic process	658	17.8223	1.72158e-08	NM_028868, NM_001127330, NM_146179, NM_025878, NM_025494, NM_153546, NM_027830, NM_148935, NM_010073, NM_026732, NM_001039521, NM_016849, NM_019647, NM_007440, NM_010066, NM_078479, NM_025344, NM_010166, NM_144900, NM_001080964, NM_016844, NM_019507, NM_011539, NM_021788, NM_019501, NM_007872, NM_153552, NM_153553, NM_145480, XM_001004193, NM_013692, NM_001039530, NM_001081417, NM_001081423, NM_0…	2630	2980	14219	1.19378	7.62802e-05	3.31665e-06	3.23459e-05
GOTERM_BP_ALL	GO:0006996~organelle organization	270	7.31311	2.43828e-08	NM_001163319, NM_001017426, NM_001039521, NM_001109752, NM_033596, NM_001037761, NM_145705, NM_010066, XM_001471660, NM_016758, NM_007858, NM_010166, NM_009008, NM_026304, NM_031870, NM_007872, NM_198654, NM_001077696, NM_001035532, NM_024218, NM_001081417, NM_026217, NM_146194, NM_173867, NM_009826, NM_001131054, NM_009828, NM_021284, NM_021883, NM_001159717, NM_153423, NM_177330, NM_025475, NM_…	2630	1078	14219	1.35412	0.000108034	4.50167e-06	4.58117e-05
GOTERM_BP_ALL	GO:0007242~intracellular signaling cascade	235	6.36511	2.52058e-08	NM_029035, NM_026880, XM_906228, NM_001045558, NM_080443, NM_010071, NM_001163310, NM_177305, NM_001080388, NM_001033529, NM_009008, NM_016846, NM_001081336, NM_026878, NM_025887, NM_008996, NM_008997, NM_138657, NM_001077695, NM_172739, NM_022327, NM_018793, NM_001111314, NM_172734, NM_010076, NM_013829, NM_021485, NM_009826, NM_021280, NM_001080794, NM_021284, NM_153423, NM_177330, NM_001113553…	2630	915	14219	1.38855	0.000111681	4.46747e-06	4.7358e-05
GOTERM_BP_ALL	GO:0051641~cellular localization	178	4.82124	5.4585e-08	NM_026116, NM_021305, NM_028021, NM_001035854, NM_009304, NM_001102423, NM_010119, NM_001045558, NM_023668, NM_019650, NM_177381, NM_007668, NM_175550, NM_010860, NM_029227, NM_008101, NM_010481, NM_028017, NM_025927, NM_008771, NM_017477, NM_017478, NM_007523, NM_021491, NM_021789, NM_001025307, NM_008996, NM_001167799, NM_001012273, NM_001165902, NM_008917, NM_013718, NM_021502, NM_009986, NM_0…	2630	662	14219	1.4537	0.000241837	9.3025e-06	0.000102557
GOTERM_BP_ALL	GO:0010467~gene expression	573	15.52	5.77069e-08	NM_028868, NM_001127330, NM_146179, NM_025878, NM_001081633, NM_148935, NM_027351, NM_026732, NM_001039521, NM_016849, NM_019647, NM_010067, NM_010066, NM_078479, NM_146083, NM_025344, NM_010166, NM_001080964, NM_016844, NM_021477, NM_019507, NM_001080969, NM_021788, NM_007872, NM_153552, NM_153553, XM_001004193, NM_013692, NM_001039530, NM_001081417, NM_001081423, NM_011544, NM_013684, NM_001039…	2630	2571	14219	1.20494	0.000255666	9.47029e-06	0.000108423
GOTERM_BP_ALL	GO:0009058~biosynthetic process	672	18.2015	6.65338e-08	NM_028868, NM_001127330, NM_146179, NM_025878, NM_025494, NM_153546, NM_027830, NM_148935, NM_010073, NM_026732, NM_001039521, NM_016849, NM_019647, NM_007440, NM_010066, NM_078479, NM_025344, NM_010166, NM_144900, NM_001080964, NM_016844, NM_019507, NM_011539, NM_021788, NM_021789, NM_019501, NM_007872, NM_153552, NM_153553, NM_145480, XM_001004193, NM_013692, NM_001039530, NM_001081417, NM_0010…	2630	3076	14219	1.18113	0.000294768	1.05289e-05	0.000125007
GOTERM_BP_ALL	GO:0007010~cytoskeleton organization	100	2.70856	1.0626e-07	NM_026116, NM_001163319, NM_010213, NM_023668, NM_001114087, NM_028778, NM_001037761, XM_001471660, NM_007858, NM_009008, NM_001012273, NM_001146180, NM_001035532, NM_010937, XM_001476465, NM_008787, NM_001167745, NM_001081151, NM_010879, NM_028044, NM_021284, NM_139303, NM_021883, NM_133833, NM_153423, NM_177330, NM_007945, NM_177089, NM_025475, NM_198411, NM_134156, NM_008879, NM_022656, NM_172…	2630	326	14219	1.65842	0.000470727	1.62357e-05	0.000199647
GOTERM_BP_ALL	GO:0016043~cellular component organization	434	11.7551	1.26593e-07	NM_001083334, NM_001163319, NM_001037099, NM_001039521, NM_001080388, NM_001109752, NM_033596, NM_146087, NM_001037761, NM_001042534, NM_010066, NM_130449, NM_016758, NM_007858, NM_010166, NM_021789, NM_019501, NM_025887, NM_007872, NM_198654, NM_001159555, NM_001008702, NM_010185, NM_001035532, NM_001081417, NM_013684, NM_146194, NM_001081084, NM_173867, NM_001131054, NM_153423, NM_001145953, NM…	2630	1891	14219	1.24083	0.000560776	1.86976e-05	0.000237849
GOTERM_BP_ALL	GO:0042981~regulation of apoptosis	152	4.11701	1.33116e-07	NM_013485, NM_001081001, NM_028680, NM_133234, NM_010920, NM_001039521, NM_007668, NM_028778, NM_010928, NM_007440, NM_008102, NM_133658, NM_007525, NM_008771, NM_007523, NM_001077364, NM_001025395, NM_153552, NM_025680, NM_001012273, NM_146001, NM_010185, NM_008917, NM_013692, NM_010937, NM_010735, NM_010175, NM_010177, NM_016959, NM_009826, NM_153565, NM_011801, NM_021284, NM_007949, NM_009421,…	2630	553	14219	1.48604	0.000589662	1.90268e-05	0.000250105
GOTERM_BP_ALL	GO:0006139~nucleobase, nucleoside, nucleotide and nucleic acid metabolic process	631	17.091	1.39227e-07	NM_028868, NM_001127330, NM_146179, NM_134042, NM_025494, NM_001081633, NM_027830, NM_148935, NM_027351, NM_001039521, NM_001037099, NM_016849, NM_010067, NM_010066, NM_146083, NM_010166, NM_144900, NM_001080964, NM_021477, NM_019507, NM_001080969, NM_021788, NM_007872, NM_153552, NM_153553, NM_145480, NM_013692, NM_001039530, NM_001081417, NM_001081423, NM_011544, NM_013684, NM_001111311, XM_145…	2630	2881	14219	1.18413	0.000616723	1.92784e-05	0.000261586
GOTERM_BP_ALL	GO:0010941~regulation of cell death	154	4.17118	1.51895e-07	NM_013485, NM_001081001, NM_028680, NM_133234, NM_010920, NM_001039521, NM_007668, NM_028778, NM_010928, NM_007440, NM_008102, NM_133658, NM_007525, NM_008771, NM_007523, NM_001077364, NM_001025395, NM_153552, NM_025680, NM_001012273, NM_146001, NM_010185, NM_008917, NM_013692, NM_010937, NM_010735, NM_010175, NM_010177, NM_016959, NM_009826, NM_153565, NM_011801, NM_021284, NM_007949, NM_009421,…	2630	563	14219	1.47886	0.000672822	2.03952e-05	0.000285389
GOTERM_BP_ALL	GO:0043067~regulation of programmed cell death	153	4.1441	1.80628e-07	NM_013485, NM_001081001, NM_028680, NM_133234, NM_010920, NM_001039521, NM_007668, NM_028778, NM_010928, NM_007440, NM_008102, NM_133658, NM_007525, NM_008771, NM_007523, NM_001077364, NM_001025395, NM_153552, NM_025680, NM_001012273, NM_146001, NM_010185, NM_008917, NM_013692, NM_010937, NM_010735, NM_010175, NM_010177, NM_016959, NM_009826, NM_153565, NM_011801, NM_021284, NM_007949, NM_009421,…	2630	560	14219	1.47712	0.000800042	2.35398e-05	0.000339372
GOTERM_BP_ALL	GO:0008219~cell death	141	3.81907	1.85762e-07	NM_019980, NM_013485, NM_028680, NM_011018, NM_133234, NM_001033713, NM_007668, NM_028778, NM_010725, NM_001025600, NM_001166402, NM_011221, NM_008771, NM_007523, NM_001161845, NM_153552, NM_025680, NM_001012273, NM_001165902, NM_146001, NM_011658, NM_007661, NM_008917, NM_001085409, NM_010735, NM_010736, NM_008689, NM_010175, NM_010177, NM_146198, NM_001081151, NM_001170643, NM_001080995, NM_010…	2630	507	14219	1.50357	0.000822774	2.35172e-05	0.000349019
GOTERM_BP_ALL	GO:0012501~programmed cell death	133	3.60238	2.22266e-07	NM_019980, NM_013485, NM_028680, NM_011018, NM_133234, NM_001033713, NM_007668, NM_028778, NM_001025600, NM_001166402, NM_011221, NM_008771, NM_007523, NM_001161845, NM_153552, NM_001012273, NM_001165902, NM_025680, NM_146001, NM_008917, NM_007661, NM_011658, NM_001085409, NM_010735, NM_010736, NM_008689, NM_010175, NM_010177, NM_146198, NM_001170643, NM_010193, NM_001080995, NM_007949, NM_009421…	2630	473	14219	1.52021	0.000984374	2.73568e-05	0.000417603
GOTERM_BP_ALL	GO:0006915~apoptosis	131	3.54821	2.48713e-07	NM_019980, NM_013485, NM_028680, NM_011018, NM_133234, NM_001033713, NM_007668, NM_028778, NM_001025600, NM_001166402, NM_011221, NM_008771, NM_007523, NM_001161845, NM_153552, NM_001012273, NM_001165902, NM_025680, NM_146001, NM_008917, NM_007661, NM_011658, NM_001085409, NM_010735, NM_010736, NM_008689, NM_010175, NM_010177, NM_146198, NM_001170643, NM_010193, NM_001080995, NM_007949, NM_009421…	2630	465	14219	1.52311	0.00110144	2.97846e-05	0.000467294
GOTERM_BP_ALL	GO:0051649~establishment of localization in cell	162	4.38787	5.36798e-07	NM_021305, NM_028021, NM_001035854, NM_009304, NM_001102423, NM_010119, NM_001045558, NM_023668, NM_019650, NM_177381, NM_007668, NM_175550, NM_010860, NM_029227, NM_008101, NM_010481, NM_028017, NM_025927, NM_008771, NM_017477, NM_017478, NM_007523, NM_021491, NM_021789, NM_001025307, NM_008996, NM_001167799, NM_001012273, NM_008917, NM_013718, NM_021502, NM_009986, NM_053204, NM_001077264, NM_0…	2630	610	14219	1.43581	0.00237573	6.25915e-05	0.00100856
GOTERM_BP_ALL	GO:0007264~small GTPase mediated signal transduction	81	2.19393	6.91412e-07	NM_007481, NM_173413, NM_009105, NM_175008, XM_001471772, NM_010071, NM_080288, NM_001163310, NM_007483, NM_023537, NM_177305, NM_134091, NM_080726, NM_023126, NM_024454, NM_024456, NM_009008, NM_024457, XM_001473837, NM_016846, NM_011227, NM_001081105, NM_011225, NM_026878, NM_025887, NM_008996, NM_008997, NM_020260, NM_001033484, NM_010629, NM_145509, NM_018761, NM_001145902, NM_010937, NM_1727…	2630	258	14219	1.69738	0.00305896	7.8552e-05	0.00129905
GOTERM_BP_ALL	GO:0043412~biopolymer modification	312	8.4507	7.29664e-07	NM_001163455, NM_024209, NM_029037, NM_001017426, NM_026880, NM_001045558, NM_011669, NM_010073, NM_001025310, NM_007439, NM_001080388, NM_146087, NM_010067, NM_010066, NM_176933, NM_001038627, NM_010166, NM_001080969, XM_001478484, NM_001161845, NM_007872, NM_001039138, NM_001169114, NM_028292, NM_138657, NM_009454, NM_018793, NM_001081423, NM_001025613, NM_172734, NM_001099792, NM_021485, NM_00…	2630	1320	14219	1.27789	0.00322792	8.08253e-05	0.00137092
GOTERM_BP_ALL	GO:0016265~death	141	3.81907	8.13298e-07	NM_019980, NM_013485, NM_028680, NM_011018, NM_133234, NM_001033713, NM_007668, NM_028778, NM_010725, NM_001025600, NM_001166402, NM_011221, NM_008771, NM_007523, NM_001161845, NM_153552, NM_025680, NM_001012273, NM_001165902, NM_146001, NM_011658, NM_007661, NM_008917, NM_001085409, NM_010735, NM_010736, NM_008689, NM_010175, NM_010177, NM_146198, NM_001081151, NM_001170643, NM_001080995, NM_010…	2630	519	14219	1.46881	0.00359724	8.78919e-05	0.00152806
GOTERM_BP_ALL	GO:0009059~macromolecule biosynthetic process	531	14.3824	8.16857e-07	NM_028868, NM_001127330, NM_146179, NM_025878, NM_027830, NM_148935, NM_010073, NM_026732, NM_001039521, NM_016849, NM_019647, NM_010066, NM_078479, NM_025344, NM_010166, NM_001080964, NM_016844, NM_019507, NM_021788, NM_021789, NM_007872, NM_153552, NM_153553, NM_145480, XM_001004193, NM_013692, NM_001039530, NM_001081417, NM_011544, NM_001081423, NM_013684, NM_001039534, NM_001111311, XM_145574…	2630	2406	14219	1.1932	0.00361295	8.61747e-05	0.00153474
GOTERM_BP_ALL	GO:0034645~cellular macromolecule biosynthetic process	529	14.3283	9.13651e-07	NM_028868, NM_001127330, NM_146179, NM_025878, NM_027830, NM_148935, NM_010073, NM_026732, NM_001039521, NM_016849, NM_019647, NM_010066, NM_078479, NM_025344, NM_010166, NM_001080964, NM_016844, NM_019507, NM_021788, NM_007872, NM_153552, NM_153553, NM_145480, XM_001004193, NM_013692, NM_001039530, NM_001081417, NM_011544, NM_001081423, NM_013684, NM_001039534, NM_001111311, XM_145574, NM_016854…	2630	2398	14219	1.19267	0.0040402	9.41441e-05	0.0017166
GOTERM_BP_ALL	GO:0065009~regulation of molecular function	146	3.9545	1.08586e-06	NM_001163455, NM_013485, NM_028680, XM_906228, NM_001045558, NM_133234, NM_023668, NM_010336, NM_009790, NM_007668, NM_001038621, NM_008101, NM_033269, NM_001081336, NM_008771, NM_001077507, NM_007523, NM_001012273, NM_010104, NM_146001, NM_008917, NM_026674, NM_022328, NM_008063, NM_013612, NM_009452, NM_019636, NM_145476, NM_001081206, XM_001476465, NM_010076, NM_153565, NM_010192, NM_007949, N…	2630	544	14219	1.451	0.00479991	0.000109345	0.00204016
GOTERM_BP_ALL	GO:0048646~anatomical structure formation involved in morphogenesis	105	2.84399	1.53132e-06	NM_026116, NM_009794, NM_010118, NM_015818, NM_007668, NM_172150, XM_001471660, NM_001165902, NM_010104, NM_011658, NM_001018042, NM_008402, NM_172739, NM_007657, XM_001476465, NM_026298, NM_021883, NM_007949, XM_001472676, NM_007742, NM_024226, NM_153423, NM_008885, NM_009396, XM_918212, NM_177798, NM_177354, NM_009392, NM_008714, NM_001080126, NM_011603, NM_008592, NM_010442, NM_022305, XM_0014…	2630	365	14219	1.55528	0.00676233	0.000150773	0.00287709
GOTERM_BP_ALL	GO:0019538~protein metabolic process	569	15.4117	1.89348e-06	NM_001163455, NM_025878, NM_026880, NM_010073, NM_027351, NM_026732, NM_007439, NM_001081435, NM_001080388, NM_019647, NM_001033529, NM_146087, NM_078479, NM_001166402, NM_176933, NM_025344, NM_010166, NM_016844, NM_028292, XM_001004193, NM_001110831, NM_001081423, NM_001039534, NM_134048, NM_016959, NM_021485, NM_001159544, NM_026615, NM_010193, NM_153565, NM_010192, NM_001163430, NM_177613, NM_…	2630	2615	14219	1.1764	0.00835492	0.000182375	0.00355751
GOTERM_BP_ALL	GO:0046907~intracellular transport	119	3.22319	2.71698e-06	NM_021305, NM_028021, NM_001035854, NM_009304, NM_001102423, NM_001045558, NM_010119, NM_023668, NM_019650, NM_177381, NM_007668, NM_175550, NM_010860, NM_029227, NM_010481, NM_028017, NM_025927, NM_017477, NM_017478, NM_007523, NM_001025307, NM_021789, NM_008996, NM_001167799, NM_013718, NM_021502, NM_009986, NM_053204, NM_001077264, NM_013612, NM_172268, XM_001476465, NM_010076, NM_016854, NM_0…	2630	431	14219	1.49274	0.0119668	0.000256115	0.00510468
GOTERM_BP_ALL	GO:0016070~RNA metabolic process	169	4.57746	4.08873e-06	NM_025717, NM_021308, NM_001081633, NM_027351, NM_015816, NM_001005343, NM_010925, NM_007924, NM_001039521, NM_008388, NM_027927, NM_177301, NM_026506, NM_010067, NM_001085555, NM_146083, NM_008774, NM_133658, NM_029128, NM_001110791, NM_033074, NM_021477, NM_009274, NM_001080969, NM_011865, NM_001170981, NM_001077363, NM_153552, NM_027156, NM_133840, NM_177372, NM_145507, NM_013612, NM_013684, N…	2630	662	14219	1.3802	0.0179541	0.00037737	0.00768183
GOTERM_BP_ALL	GO:0006464~protein modification process	294	7.96316	5.00561e-06	NM_001163455, NM_024209, NM_029037, NM_001017426, NM_026880, NM_001045558, NM_011669, NM_010073, NM_001025310, NM_007439, NM_001080388, NM_146087, NM_176933, NM_001038627, NM_010166, XM_001478484, NM_001161845, NM_001039138, NM_001169114, NM_028292, NM_138657, NM_009454, NM_018793, NM_001081423, NM_001025613, NM_172734, NM_021485, NM_001159544, NM_001163430, XM_001474396, NM_177613, NM_012028, NM…	2630	1260	14219	1.26151	0.0219357	0.000452548	0.00940437
GOTERM_BP_ALL	GO:0001701~in utero embryonic development	80	2.16685	5.98941e-06	NM_026156, NM_011766, NM_001079908, NM_009794, NM_001081001, NM_001038663, NM_023668, NM_201369, NM_010431, NM_007924, NM_001039521, NM_015818, NM_010828, NM_008103, NM_020570, NM_010288, NM_010578, NM_010576, NM_007395, NM_007398, NM_001111021, NM_001008702, NM_010104, NM_007661, NM_020493, NM_008916, NM_181072, NM_001018042, NM_009612, NM_008065, NM_001081417, XM_001481304, NM_007630, NM_009551…	2630	267	14219	1.61991	0.0261901	0.000530642	0.0112526
GOTERM_BP_ALL	GO:0001568~blood vessel development	74	2.00433	8.70373e-06	NM_008808, NM_011766, NM_001079908, NM_001042660, NM_001038663, NM_001034097, NM_010431, NM_001130409, NM_007483, NM_015818, NM_010828, XM_001478244, NM_001080927, NM_010288, NM_010576, NM_007523, NM_001109991, NM_139001, NM_001165902, NM_001161746, NM_010104, NM_019739, NM_020493, NM_181072, NM_007564, NM_009612, NM_008402, NM_008737, NM_001081417, NM_001164041, NM_025630, NM_010139, NM_00117053…	2630	244	14219	1.63967	0.0378322	0.000755918	0.0163518
GOTERM_BP_ALL	GO:0043687~post-translational protein modification	250	6.7714	9.03131e-06	NM_001163455, NM_024209, NM_029037, NM_001017426, NM_026880, NM_001045558, NM_011669, NM_007439, NM_001080388, NM_146087, NM_001038627, NM_176933, NM_010166, XM_001478484, NM_001161845, NM_001039138, NM_028292, NM_138657, NM_009454, NM_018793, NM_001025613, NM_172734, NM_021485, NM_001159544, NM_001163430, XM_001474396, NM_177613, NM_001113553, NM_177326, NM_008712, NM_007833, NM_008976, NM_00104…	2630	1055	14219	1.28115	0.0392278	0.000769279	0.0169671
GOTERM_BP_ALL	GO:0006396~RNA processing	118	3.1961	9.39429e-06	NM_025717, NM_021308, NM_001081633, NM_027351, NM_001005343, NM_015816, NM_010925, NM_027927, NM_177301, NM_026506, NM_001085555, NM_010067, NM_146083, NM_008774, NM_029128, NM_021477, NM_001110791, NM_009274, NM_001080969, NM_011865, NM_001170981, NM_001077363, NM_153552, NM_027156, NM_133840, XM_001471720, NM_178918, NM_001166669, NM_001099792, NM_026615, NM_001159714, NM_028597, NM_016784, NM_…	2630	437	14219	1.45987	0.0407718	0.000785093	0.017649
GOTERM_BP_ALL	GO:0051056~regulation of small GTPase mediated signal transduction	70	1.89599	9.93248e-06	NM_001163455, NM_026254, NM_175008, NM_015759, NM_023668, NM_010336, NM_001038621, NM_152801, NM_134091, NM_001112699, NM_010928, NM_146252, XM_133543, NM_010026, XM_001473837, NM_016846, NM_133716, NM_194334, NM_001033484, NM_001167983, NM_172520, NM_145566, NM_010937, NM_001042655, NM_019636, NM_001111314, NM_145476, NM_001168505, NM_001081206, NM_001033348, XM_001476465, XM_001475805, NM_02819…	2630	228	14219	1.65988	0.0430566	0.000814687	0.01866
GOTERM_BP_ALL	GO:0001944~vasculature development	75	2.03142	1.14755e-05	NM_008808, NM_011766, NM_001079908, NM_001042660, NM_001038663, NM_001034097, NM_010431, NM_001130409, NM_007483, NM_015818, NM_010828, XM_001478244, NM_001080927, NM_010288, NM_010576, NM_007523, NM_001109991, NM_139001, NM_001165902, NM_001161746, NM_010104, NM_019739, NM_020493, NM_181072, NM_007564, NM_009612, NM_008402, NM_008737, NM_001081417, NM_009551, NM_001164041, NM_025630, NM_010139, …	2630	250	14219	1.62194	0.0495772	0.000924087	0.0215586
GOTERM_BP_ALL	GO:0050790~regulation of catalytic activity	123	3.33153	1.26439e-05	NM_001163455, NM_013485, NM_028680, XM_906228, NM_001045558, NM_133234, NM_023668, NM_010336, NM_007668, NM_001038621, NM_008101, NM_033269, NM_001081336, NM_008771, NM_001077507, NM_007523, NM_001012273, NM_010104, NM_146001, NM_008917, NM_026674, NM_022328, NM_008063, NM_013612, NM_019636, NM_145476, NM_001081206, XM_001476465, NM_010076, NM_153565, NM_010192, NM_001081396, NM_001113553, NM_008…	2630	462	14219	1.43938	0.0544848	0.000999951	0.0237533
GOTERM_BP_ALL	GO:0019941~modification-dependent protein catabolic process	133	3.60238	1.31022e-05	NM_029035, NM_011669, NM_080443, XM_001471737, NM_001081435, NM_001159351, NM_001033529, NM_007930, NM_177076, NM_001166402, NM_001038627, NM_001167730, NM_001166372, NM_007525, NM_009173, NM_001029895, XM_001478484, XM_204030, NM_138657, NM_001114386, NM_009454, NM_013876, NM_009011, NM_027554, NM_026217, XM_001475293, NM_134048, NM_001081151, NM_180600, NM_001164768, NM_175127, NM_001170643, NM…	2630	508	14219	1.41547	0.0564029	0.00101801	0.0246141
GOTERM_BP_ALL	GO:0043632~modification-dependent macromolecule catabolic process	133	3.60238	1.31022e-05	NM_029035, NM_011669, NM_080443, XM_001471737, NM_001081435, NM_001159351, NM_001033529, NM_007930, NM_177076, NM_001166402, NM_001038627, NM_001167730, NM_001166372, NM_007525, NM_009173, NM_001029895, XM_001478484, XM_204030, NM_138657, NM_001114386, NM_009454, NM_013876, NM_009011, NM_027554, NM_026217, XM_001475293, NM_134048, NM_001081151, NM_180600, NM_001164768, NM_175127, NM_001170643, NM…	2630	508	14219	1.41547	0.0564029	0.00101801	0.0246141
GOTERM_BP_ALL	GO:0044257~cellular protein catabolic process	139	3.7649	1.52671e-05	NM_029035, NM_011669, NM_080443, XM_001471737, NM_001081435, NM_001159351, NM_001033529, NM_007930, NM_177076, NM_001166402, NM_001038627, NM_001167730, NM_001166372, NM_007525, NM_009173, NM_001029895, XM_001478484, NM_008917, XM_204030, NM_138657, NM_001114386, NM_009454, NM_013876, NM_009011, NM_027554, NM_026217, XM_001475293, NM_134048, NM_001081151, NM_180600, NM_001164768, NM_175127, NM_00…	2630	537	14219	1.39944	0.0654117	0.00116568	0.0286808
GOTERM_BP_ALL	GO:0010646~regulation of cell communication	189	5.11918	1.61654e-05	NM_015811, NM_001163455, NM_019980, NM_011018, NM_175008, NM_026880, NM_023668, NM_010118, NM_010336, NM_001025602, NM_007668, NM_001109752, NM_001038621, NM_010928, NM_016758, NM_010492, NM_016846, NM_001025395, NM_145526, NM_011498, NM_013495, NM_001165902, NM_010104, NM_001033484, NM_138657, NM_021506, NM_010937, NM_019636, NM_001111314, NM_010735, NM_145476, NM_001081206, NM_001033348, XM_001…	2630	771	14219	1.32532	0.0691243	0.00121332	0.030368
GOTERM_BP_ALL	GO:0006796~phosphate metabolic process	209	5.66089	1.64547e-05	NM_001163455, NM_001113351, NM_029037, NM_024209, NM_026880, NM_025494, NM_001045558, NM_007439, NM_001080388, NM_146087, NM_176933, NM_010166, NM_001161845, NM_001039138, NM_138656, NM_018793, NM_172734, NM_024220, NM_021485, NM_001159544, XM_001474396, NM_001113553, NM_177326, NM_001048177, NM_013557, NM_008976, NM_008979, XM_001471843, NM_001113460, NM_001161724, NM_001040699, NM_001161419, NM…	2630	866	14219	1.30479	0.0703166	0.00121445	0.0309113
GOTERM_BP_ALL	GO:0006793~phosphorus metabolic process	209	5.66089	1.64547e-05	NM_001163455, NM_001113351, NM_029037, NM_024209, NM_026880, NM_025494, NM_001045558, NM_007439, NM_001080388, NM_146087, NM_176933, NM_010166, NM_001161845, NM_001039138, NM_138656, NM_018793, NM_172734, NM_024220, NM_021485, NM_001159544, XM_001474396, NM_001113553, NM_177326, NM_001048177, NM_013557, NM_008976, NM_008979, XM_001471843, NM_001113460, NM_001161724, NM_001040699, NM_001161419, NM…	2630	866	14219	1.30479	0.0703166	0.00121445	0.0309113
GOTERM_BP_ALL	GO:0048514~blood vessel morphogenesis	62	1.67931	1.74434e-05	NM_008808, NM_011766, NM_001079908, NM_001042660, NM_001034097, NM_010431, NM_001130409, NM_007483, NM_015818, NM_010828, XM_001478244, NM_001080927, NM_010288, NM_010576, NM_007523, NM_001109991, NM_139001, NM_001165902, NM_001161746, NM_010104, NM_020493, NM_181072, NM_007564, NM_009612, NM_008402, NM_008737, NM_001164041, NM_025630, NM_010139, NM_001170537, NM_008608, NM_010516, NM_022410, NM_…	2630	198	14219	1.69293	0.0743806	0.00126628	0.0327684
GOTERM_BP_ALL	GO:0044248~cellular catabolic process	204	5.52546	2.5507e-05	NM_010173, NM_029035, NM_009848, NM_011669, NM_016661, NM_080443, XM_001471737, NM_001081435, NM_001033529, NM_001166402, NM_001038627, NM_023374, XM_001478484, NM_001159555, NM_001024468, NM_138657, XM_204030, NM_009454, NM_009011, NM_026217, NM_172733, XM_001475293, NM_138665, NM_134048, NM_001081081, NM_026615, NM_010193, NM_009826, NM_021280, NM_153565, NM_010192, NM_008079, NM_177613, NM_026…	2630	848	14219	1.30061	0.10687	0.00182129	0.0479129
GOTERM_BP_ALL	GO:0042127~regulation of cell proliferation	138	3.73781	2.63312e-05	NM_001127330, NM_010920, NM_010928, NM_007440, NM_010066, NM_001110791, NM_009008, NM_009855, NM_001165902, NM_010104, NM_011198, NM_013614, NM_001163529, NM_013692, NM_010937, NM_007657, NM_010735, NM_010730, NM_010239, NM_011801, NM_021284, NM_009829, XM_001474396, NM_177354, NM_019441, NM_177798, NM_033562, NM_018782, NM_001164147, NM_008714, NM_021451, NM_001048177, NM_013557, NM_001033238, N…	2630	538	14219	1.38679	0.110126	0.00185028	0.0494609
GOTERM_BP_ALL	GO:0034613~cellular protein localization	85	2.30228	2.67146e-05	NM_021305, NM_029665, NM_026116, NM_028126, NM_001035854, NM_009304, NM_001102423, NM_007489, NM_001045558, NM_019650, NM_177381, NM_001160208, NM_019464, NM_007668, NM_175550, NM_016800, NM_016797, NM_029227, NM_023579, NM_016906, NM_016804, NM_010481, NM_001005868, NM_028017, NM_025927, NM_001045529, NM_017477, NM_017478, NM_001025307, NM_198613, NM_011592, NM_133887, NM_008996, NM_001167799, N…	2630	299	14219	1.53695	0.111636	0.00184789	0.0501809
GOTERM_BP_ALL	GO:0044265~cellular macromolecule catabolic process	153	4.1441	3.04797e-05	NM_029035, NM_011669, NM_080443, NM_008388, XM_001471737, NM_001081435, NM_001033529, NM_001159351, NM_007930, NM_177076, NM_001166402, NM_001038627, NM_001167730, NM_001166372, NM_007525, NM_009173, NM_001029895, XM_001478484, NM_001159555, NM_177372, NM_008917, NM_138657, XM_204030, NM_001114386, NM_009454, NM_013876, NM_009011, NM_027554, NM_026217, XM_001475293, NM_134048, NM_001081151, NM_18…	2630	609	14219	1.35827	0.126334	0.00207565	0.0572512
GOTERM_BP_ALL	GO:0070727~cellular macromolecule localization	85	2.30228	3.47632e-05	NM_021305, NM_029665, NM_026116, NM_028126, NM_001035854, NM_009304, NM_001102423, NM_007489, NM_001045558, NM_019650, NM_177381, NM_001160208, NM_019464, NM_007668, NM_175550, NM_016800, NM_016797, NM_029227, NM_023579, NM_016906, NM_016804, NM_010481, NM_001005868, NM_028017, NM_025927, NM_001045529, NM_017477, NM_017478, NM_001025307, NM_198613, NM_011592, NM_133887, NM_008996, NM_001167799, N…	2630	301	14219	1.52674	0.142761	0.00233119	0.0652947
GOTERM_BP_ALL	GO:0051051~negative regulation of transport	29	0.785482	3.99312e-05	NM_018825, NM_001159509, NM_008826, NM_001047433, NM_177330, NM_145827, NM_007668, NM_031168, NM_008712, NM_011861, NM_007420, NM_007525, XM_001472523, NM_001013365, NM_010227, NM_001109992, NM_199302, NM_010442, NM_007398, NM_010104, NM_001114386, NM_010897, NM_009452, NM_010735, NM_145458, NM_007983, NM_001039390, NM_011157, XM_001476583	2630	72	14219	2.1776	0.162169	0.00263739	0.0749981
GOTERM_BP_ALL	GO:0051603~proteolysis involved in cellular protein catabolic process	136	3.68364	4.34925e-05	NM_029035, NM_011669, NM_080443, XM_001471737, NM_001081435, NM_001159351, NM_001033529, NM_007930, NM_177076, NM_001166402, NM_001038627, NM_001167730, NM_001166372, NM_007525, NM_009173, NM_001029895, XM_001478484, XM_204030, NM_138657, NM_001114386, NM_009454, NM_013876, NM_009011, NM_027554, NM_026217, XM_001475293, NM_134048, NM_001081151, NM_180600, NM_001164768, NM_175127, NM_001170643, NM…	2630	534	14219	1.37693	0.175287	0.0028301	0.0816843
GOTERM_BP_ALL	GO:0051336~regulation of hydrolase activity	60	1.62514	5.02778e-05	NM_001163455, NM_026254, NM_013485, NM_028680, NM_133234, NM_023668, NM_001038621, NM_134091, NM_146252, NM_009688, NM_033269, NM_010026, NM_008771, NM_133716, NM_007523, NM_194334, NM_001012273, NM_146001, NM_010104, NM_008917, NM_023913, NM_145566, NM_001145902, NM_001042655, NM_019636, NM_009692, NM_145476, XM_001476465, XM_001475805, NM_001081206, NM_010076, NM_008139, NM_009740, NM_001163815…	2630	196	14219	1.65504	0.199714	0.00322359	0.0944224
GOTERM_BP_ALL	GO:0032502~developmental process	580	15.7096	5.75602e-05	NM_001083334, NM_001127330, NM_134042, NM_001081633, NM_148935, NM_001039521, NM_001037099, NM_019649, NM_001109752, NM_001080388, NM_146087, NM_010166, NM_010288, NM_021789, NM_021491, NM_007872, NM_001008702, NM_177725, NM_007731, NM_010080, NM_013692, NM_173028, NM_001081417, NM_011544, NM_001111314, NM_010076, NM_146194, NM_010177, NM_026869, NM_010193, NM_153565, NM_023794, NM_013562, NM_175…	2630	2743	14219	1.14318	0.225127	0.00363704	0.108092
GOTERM_BP_ALL	GO:0030163~protein catabolic process	140	3.79198	6.02826e-05	NM_029035, NM_011669, NM_080443, XM_001471737, NM_001081435, NM_001159351, NM_001033529, NM_007930, NM_177076, NM_001166402, NM_001038627, NM_001167730, NM_001166372, NM_007525, NM_009173, NM_001029895, XM_001478484, NM_008917, XM_204030, NM_138657, NM_001114386, NM_009454, NM_013876, NM_009011, NM_027554, NM_026217, XM_001475293, NM_134048, NM_001081151, NM_180600, NM_001164768, NM_175127, NM_00…	2630	556	14219	1.36134	0.234419	0.00375519	0.113201
GOTERM_BP_ALL	GO:0016477~cell migration	70	1.89599	6.21351e-05	NM_015753, NM_009954, NM_023668, NM_010431, NM_001130409, NM_007668, NM_010725, NM_001159520, NM_009898, NM_001082960, XM_001478244, NM_011057, NM_010288, NM_010578, NM_001077403, NM_009686, NM_016893, NM_010576, NM_001025395, NM_008337, NM_139001, NM_001161746, NM_010185, NM_011658, NM_020493, NM_001122892, NM_008737, NM_008063, XM_001481304, NM_009692, NM_009551, NM_001162477, XM_001476465, NM_…	2630	240	14219	1.57689	0.240678	0.00381671	0.116678
GOTERM_BP_ALL	GO:0048856~anatomical structure development	467	12.649	6.96297e-05	NM_001083334, NM_001127330, NM_001081633, NM_148935, NM_001037099, NM_001080388, NM_001109752, NM_146087, NM_010288, NM_021789, NM_001008702, NM_177725, NM_010080, NM_007731, NM_013692, NM_173028, NM_001081417, NM_001111314, NM_010076, NM_146194, NM_010177, NM_026869, NM_010193, NM_153565, NM_023794, NM_013562, NM_007742, NM_080848, NM_153423, NM_001145953, NM_007733, NM_145445, NM_027010, NM_008…	2630	2170	14219	1.16351	0.265481	0.00421766	0.130743
GOTERM_BP_ALL	GO:0050793~regulation of developmental process	142	3.84615	7.71892e-05	NM_028021, NM_001127330, NM_021308, NM_010118, NM_019649, NM_010928, NM_001038627, NM_173182, NM_001110794, NM_025881, NM_019507, NM_010288, NM_001077507, NM_001159555, NM_001165902, NM_011658, NM_001077696, NM_001035532, NM_013692, NM_172739, NM_177364, NM_009593, NM_026514, NM_001163256, NM_001163633, NM_023794, NM_011801, NM_080708, NM_133977, NM_024124, NM_024226, NM_177330, NM_177354, NM_010…	2630	568	14219	1.35162	0.289679	0.00461148	0.144928
GOTERM_BP_ALL	GO:0031323~regulation of cellular metabolic process	587	15.8992	7.82991e-05	NM_028868, NM_001127330, NM_146179, NM_148935, NM_016849, NM_010066, NM_010166, NM_144900, NM_001080964, NM_001168652, NM_019507, NM_001081336, NM_021788, NM_007872, NM_153552, NM_153553, XM_001004193, NM_013692, NM_001039530, NM_001081417, NM_011544, NM_013684, NM_001039534, NM_001033536, NM_001111311, NM_010076, XM_145574, NM_028881, NM_028716, NM_153565, NM_023794, NM_010192, NM_175198, NM_001…	2630	2786	14219	1.13912	0.293164	0.00461541	0.14701
GOTERM_BP_ALL	GO:0007049~cell cycle	151	4.08992	8.16577e-05	NM_024209, NM_021308, NM_001081001, NM_001167939, NM_009790, NM_007668, NM_010928, NM_175554, NM_016758, NM_145991, NM_001110791, XM_001000692, NM_001010833, NM_144907, NM_031870, NM_011496, NM_021491, NM_001039138, NM_001012273, NM_198654, NM_007661, NM_001163729, NM_024218, NM_019710, NM_001085409, NM_028349, NM_001024919, NM_026011, XM_001476465, NM_008787, NM_010730, NM_173867, NM_001080995, …	2630	611	14219	1.33613	0.303606	0.00474974	0.153311
GOTERM_BP_ALL	GO:0001525~angiogenesis	44	1.19177	8.57041e-05	NM_008808, NM_008608, NM_001079908, NM_010516, NM_022410, NM_153159, NM_001034097, NM_153800, NM_008827, NM_031191, NM_026376, NM_024226, NM_153423, NM_010431, NM_001130409, NM_015818, NM_007483, NM_009396, NM_008160, NM_177354, NM_007901, XM_001478244, NM_001080927, NM_008714, NM_013519, NM_013508, NM_001080126, NM_010442, NM_001109991, NM_139001, NM_001165902, NM_001161746, NM_010104, NM_020493…	2630	133	14219	1.7886	0.315982	0.00491995	0.160903
GOTERM_BP_ALL	GO:0010942~positive regulation of cell death	72	1.95016	9.84469e-05	NM_013485, NM_001081001, NM_133234, NM_020483, NM_029979, NM_001136065, NM_019464, NM_007668, NM_019752, NM_010928, NM_133810, NM_008102, NM_033601, NM_133658, NM_007525, NM_009686, NM_007523, NM_001025395, NM_007955, NM_001109991, NM_016700, NM_025680, NM_023913, NM_013692, NM_009357, NM_007828, NM_010735, NM_009740, NM_010830, NM_016688, NM_010177, NM_008329, NM_009743, NM_016959, NM_013599, NM…	2630	252	14219	1.5447	0.353537	0.00557721	0.184805
GOTERM_BP_ALL	GO:0007275~multicellular organismal development	534	14.4637	0.000102366	NM_001083334, NM_001127330, NM_001081633, NM_148935, NM_001037099, NM_001039521, NM_019649, NM_001080388, NM_001109752, NM_010166, NM_010288, NM_021789, NM_021491, NM_007872, NM_001008702, NM_177725, NM_007731, NM_010080, NM_013692, NM_173028, NM_001081417, NM_011544, NM_001111314, NM_010076, NM_146194, NM_010177, NM_026869, NM_010193, NM_153565, NM_023794, NM_013562, NM_175198, NM_007742, NM_153…	2630	2521	14219	1.1452	0.364669	0.00572543	0.192156
GOTERM_BP_ALL	GO:0043065~positive regulation of apoptosis	71	1.92308	0.000103338	NM_013485, NM_001081001, NM_133234, NM_020483, NM_029979, NM_001136065, NM_019464, NM_007668, NM_019752, NM_010928, NM_133810, NM_008102, NM_033601, NM_133658, NM_007525, NM_009686, NM_007523, NM_001025395, NM_007955, NM_001109991, NM_016700, NM_025680, NM_023913, NM_013692, NM_009357, NM_007828, NM_010735, NM_009740, NM_010830, NM_016688, NM_010177, NM_008329, NM_009743, NM_016959, NM_013599, NM…	2630	248	14219	1.54782	0.367397	0.00570756	0.193978
GOTERM_BP_ALL	GO:0065008~regulation of biological quality	256	6.93391	0.000117723	NM_009848, NM_148933, NM_001045558, NM_001037099, NM_001039521, NM_007721, NM_001112798, NM_001109752, NM_011867, NM_001037761, NM_145705, NM_001042534, NM_007440, NM_001038625, XM_001471660, NM_144900, NM_007998, NM_021491, NM_021273, NM_001161845, NM_001114312, NM_011198, NM_001035532, NM_001025584, NM_008063, NM_172739, NM_010076, NM_009826, NM_153565, NM_021284, NM_024226, NM_008885, NM_17733…	2630	1123	14219	1.23246	0.406466	0.00641956	0.220952
GOTERM_BP_ALL	GO:0019222~regulation of metabolic process	615	16.6576	0.000128445	NM_028868, NM_001127330, NM_146179, NM_148935, NM_016849, NM_010067, NM_010066, NM_010166, NM_144900, NM_001080964, NM_001168652, NM_019507, NM_001081336, NM_021788, NM_007872, NM_153552, NM_153553, XM_001004193, NM_013692, NM_001039530, NM_001081417, NM_011544, NM_013684, NM_001039534, NM_001033536, NM_001111311, NM_010076, XM_145574, NM_028881, NM_028716, NM_153565, NM_023794, NM_010192, NM_001…	2630	2942	14219	1.13018	0.434008	0.00691712	0.241053
GOTERM_BP_ALL	GO:0046578~regulation of Ras protein signal transduction	55	1.48971	0.000132819	NM_001163455, NM_026254, NM_015759, NM_023668, NM_010336, NM_152801, NM_001038621, NM_001112699, NM_010928, NM_134091, NM_146252, XM_133543, NM_010026, NM_133716, NM_194334, NM_172520, NM_145566, NM_001042655, NM_010937, NM_019636, NM_001111314, NM_145476, XM_001476465, XM_001475805, NM_001081206, NM_001168505, NM_028195, NM_009027, NM_013598, NM_198604, NM_001163815, NM_021284, NM_001081396, NM_…	2630	181	14219	1.64285	0.444874	0.007066	0.249253
GOTERM_BP_ALL	GO:0043068~positive regulation of programmed cell death	71	1.92308	0.000135014	NM_013485, NM_001081001, NM_133234, NM_020483, NM_029979, NM_001136065, NM_019464, NM_007668, NM_019752, NM_010928, NM_133810, NM_008102, NM_033601, NM_133658, NM_007525, NM_009686, NM_007523, NM_001025395, NM_007955, NM_001109991, NM_016700, NM_025680, NM_023913, NM_013692, NM_009357, NM_007828, NM_010735, NM_009740, NM_010830, NM_016688, NM_010177, NM_008329, NM_009743, NM_016959, NM_013599, NM…	2630	250	14219	1.53544	0.450247	0.00709715	0.253367
GOTERM_BP_ALL	GO:0009966~regulation of signal transduction	160	4.33369	0.000148316	NM_015811, NM_001163455, NM_019980, NM_011018, NM_175008, NM_023668, NM_010336, NM_001025602, NM_001038621, NM_010928, NM_016758, NM_016846, NM_001025395, NM_001165902, NM_001033484, NM_138657, NM_021506, NM_010937, NM_019636, NM_001111314, NM_010735, NM_145476, NM_001081206, NM_001033348, XM_001476465, NM_009027, NM_008784, NM_021284, NM_001081650, NM_001081396, NM_177330, NM_016971, NM_00111355…	2630	661	14219	1.30868	0.481718	0.00770236	0.278296
GOTERM_BP_ALL	GO:0046649~lymphocyte activation	57	1.54388	0.000167727	NM_001024955, NM_011829, NM_001037099, NM_001082960, NM_008528, XM_001478244, NM_001080927, NM_033601, NM_001159393, NM_001163554, NM_001081105, NM_007523, NM_007398, NM_183031, NM_172833, NM_001165902, NM_001077696, NM_177725, NM_001018042, NM_007913, NM_011817, NM_001122892, NM_013612, NM_012012, NM_010830, NM_008784, NM_028728, NM_007551, NM_001163815, NM_017401, NM_022410, NM_001146708, NM_02…	2630	191	14219	1.61345	0.524439	0.00860532	0.314664
GOTERM_BP_ALL	GO:0080090~regulation of primary metabolic process	561	15.195	0.000172949	NM_028868, NM_001127330, NM_146179, NM_148935, NM_016849, NM_010066, NM_010166, NM_144900, NM_001080964, NM_001168652, NM_019507, NM_021788, NM_007872, NM_153552, NM_153553, XM_001004193, NM_013692, NM_001039530, NM_001081417, NM_011544, NM_013684, NM_001039534, NM_001033536, NM_001111311, NM_010076, XM_145574, NM_028881, NM_028716, NM_153565, NM_023794, NM_010192, NM_175198, NM_001163430, NM_001…	2630	2672	14219	1.13511	0.535319	0.00877056	0.324447
GOTERM_BP_ALL	GO:0048731~system development	435	11.7822	0.000175036	NM_001127330, NM_001081633, NM_148935, NM_001037099, NM_001109752, NM_010288, NM_021789, NM_177725, NM_010080, NM_007731, NM_013692, NM_001081417, NM_173028, NM_001111314, NM_010076, NM_146194, NM_010177, NM_026869, NM_010193, NM_153565, NM_023794, NM_007742, NM_080848, NM_153423, NM_001145953, NM_007733, NM_145445, NM_027010, NM_008321, NM_008320, NM_008592, NM_023598, NM_001146120, NM_011570, N…	2630	2027	14219	1.16024	0.539597	0.00877551	0.328355
GOTERM_BP_ALL	GO:0016311~dephosphorylation	45	1.21885	0.000178051	NM_001033453, NM_001113351, NM_024209, NM_133215, NM_026447, NM_008748, XM_001474396, NM_001146199, NM_008247, NM_001083119, NM_010090, NM_010146, NM_178772, NM_181409, NM_001135657, NM_176933, NM_010166, NM_008976, NM_008979, NM_001164745, XM_140740, NM_011206, NM_175118, NM_001109992, NM_028207, NM_007955, NM_026268, NM_001037955, NM_027982, NM_011201, NM_001040699, NM_011203, NM_011218, NM_023…	2630	141	14219	1.72547	0.545708	0.00882615	0.334002
GOTERM_BP_ALL	GO:0016071~mRNA metabolic process	82	2.22102	0.000201965	NM_025717, NM_026156, NM_025776, NM_010760, NM_025390, NM_001079694, NM_001081633, NM_027351, NM_015816, NM_001005343, NM_175102, NM_008388, NM_030109, NM_177301, NM_026506, NM_001085555, NM_146083, NM_008774, NM_021477, NM_001110791, NM_009274, NM_001008422, NM_027381, NM_026780, NM_011865, NM_001170981, NM_001077363, NM_001081183, NM_153552, NM_001110228, NM_001037326, NM_133840, NM_018765, NM_…	2630	302	14219	1.46798	0.591391	0.00989513	0.378781
GOTERM_BP_ALL	GO:0046579~positive regulation of Ras protein signal transduction	10	0.270856	0.000202593	NM_001113529, NM_013598, NM_010928, NM_001081206, NM_001168505, NM_021284, NM_001081175, NM_010336, NM_178591, NM_010937	2630	14	14219	3.86176	0.592527	0.00981722	0.379957
GOTERM_BP_ALL	GO:0006886~intracellular protein transport	76	2.0585	0.000221847	NM_021305, NM_029665, NM_028126, NM_001035854, NM_009304, NM_001102423, NM_007489, NM_001045558, NM_019650, NM_177381, NM_001160208, NM_007668, NM_175550, NM_016800, NM_016797, NM_029227, NM_023579, NM_016906, NM_016804, NM_010481, NM_001005868, NM_028017, NM_025927, NM_017477, NM_017478, NM_001025307, NM_198613, NM_011592, NM_133887, NM_008996, NM_001167799, NM_175114, NM_001077264, NM_013612, N…	2630	276	14219	1.48874	0.625855	0.0106291	0.415996
GOTERM_BP_ALL	GO:0009056~catabolic process	237	6.41928	0.000224818	NM_010173, NM_029035, NM_009848, NM_011669, NM_016661, NM_080443, XM_001471737, NM_001081435, NM_177304, NM_001033529, NM_001166402, NM_001038627, NM_001146100, NM_023374, XM_001478484, NM_001159555, NM_001024468, NM_138657, XM_204030, NM_009454, NM_009011, NM_026217, NM_172733, XM_001475293, NM_138665, NM_134048, NM_001081081, NM_026615, NM_010193, NM_009826, NM_021280, NM_153565, NM_010192, NM_…	2630	1040	14219	1.23205	0.63075	0.0106555	0.421557
GOTERM_BP_ALL	GO:0016044~membrane organization	75	2.03142	0.0002342	NM_001083334, NM_010581, NM_001113326, NM_001163510, NM_010119, NM_194342, NM_023668, NM_080288, NM_019464, NM_001109752, NM_001002011, NM_130449, NM_016900, NM_011861, NM_007523, NM_007493, NM_025887, NM_001008702, NM_001159555, NM_146001, NM_010185, NM_008917, NM_025383, NM_008402, NM_001077264, NM_010937, NM_013612, NM_011892, XM_485391, NM_007657, XM_001476465, NM_146194, NM_028835, NM_013825…	2630	272	14219	1.49075	0.645789	0.0109804	0.439112
GOTERM_BP_ALL	GO:0006470~protein amino acid dephosphorylation	38	1.02925	0.000237419	NM_001033453, NM_024209, NM_026447, NM_008748, XM_001474396, NM_001146199, NM_008247, NM_001083119, NM_010090, NM_010146, NM_178772, NM_001135657, NM_176933, NM_010166, NM_008976, NM_008979, XM_140740, NM_001164745, NM_011206, NM_175118, NM_001109992, NM_028207, NM_007955, NM_026268, NM_001037955, NM_027982, NM_011201, NM_011203, NM_011218, NM_175523, NM_178726, NM_001164401, NM_001163688, NM_025…	2630	114	14219	1.80215	0.650807	0.0110139	0.445135
GOTERM_BP_ALL	GO:0060255~regulation of macromolecule metabolic process	562	15.2221	0.000277812	NM_028868, NM_001127330, NM_146179, NM_148935, NM_016849, NM_010067, NM_010066, NM_010166, NM_001080964, NM_001168652, NM_019507, NM_021788, NM_007872, NM_153552, NM_153553, XM_001004193, NM_013692, NM_001039530, NM_001081417, NM_011544, NM_013684, NM_001039534, NM_001033536, NM_001111311, XM_145574, NM_028881, NM_028716, NM_153565, NM_023794, NM_010192, NM_175198, NM_001163430, NM_001080798, XM_…	2630	2688	14219	1.13037	0.708045	0.0127427	0.52068
GOTERM_BP_ALL	GO:0048513~organ development	361	9.7779	0.000289077	NM_001127330, NM_009704, NM_001037099, NM_011867, XM_001471660, NM_026304, NM_010288, NM_001077403, NM_007998, NM_031870, NM_021273, NM_011656, NM_011198, NM_011658, NM_181072, NM_001077696, NM_177725, NM_009986, NM_007731, NM_010080, NM_013692, NM_024218, NM_008063, NM_001081417, NM_172739, NM_010076, NM_146194, NM_178598, NM_010177, NM_018790, NM_026869, NM_009826, NM_010193, NM_153565, NM_0237…	2630	1663	14219	1.17362	0.722265	0.0131202	0.541739
GOTERM_BP_ALL	GO:0051716~cellular response to stimulus	136	3.68364	0.000302701	NM_026114, NM_001081001, NM_001025312, NM_133234, NM_028778, NM_001082960, NM_175554, NM_133753, NM_133658, NM_010166, NM_001167730, NM_007525, NM_001010833, NM_031870, NM_001161845, NM_010185, NM_001159369, NM_177372, NM_138657, NM_028347, NM_008063, NM_019710, NM_009169, NM_009011, NM_026217, NM_009014, NM_009826, NM_153565, NM_001131054, NM_007949, NM_177330, NM_010234, NM_033562, NM_010551, N…	2630	556	14219	1.32244	0.73854	0.0135952	0.567203
GOTERM_BP_ALL	GO:0044093~positive regulation of molecular function	82	2.22102	0.000317954	NM_015753, NM_028126, NM_013485, NM_027106, NM_028680, XM_906228, NM_001045558, NM_133234, NM_023668, NM_172702, NM_010336, NM_001136065, NM_009790, NM_007668, NM_021297, NM_007569, NM_010241, NM_008101, NM_033269, NM_001081336, NM_008771, NM_001077507, NM_007523, NM_001109992, NM_139001, NM_172833, NM_010104, NM_146001, NM_023913, NM_001136079, NM_026674, NM_011817, NM_008063, NM_013612, NM_0096…	2630	306	14219	1.44879	0.755631	0.0141323	0.595702
GOTERM_BP_ALL	GO:0009057~macromolecule catabolic process	156	4.22535	0.000370593	NM_029035, NM_011669, NM_080443, NM_008388, XM_001471737, NM_007668, NM_001081435, NM_001033529, NM_001159351, NM_007930, NM_177076, NM_001166402, NM_001038627, NM_001167730, NM_001166372, NM_007525, NM_009173, NM_001029895, XM_001478484, NM_001159555, NM_177372, NM_008917, NM_138657, XM_204030, NM_001114386, NM_009454, NM_013876, NM_009011, NM_027554, NM_026217, XM_001475293, NM_134048, NM_00108…	2630	654	14219	1.28962	0.806485	0.0162899	0.693999
GOTERM_BP_ALL	GO:0007154~cell communication	114	3.08776	0.000373408	NM_028964, NM_001045558, NM_010118, NM_008285, NM_001112798, NM_001037099, NM_025712, NM_007668, NM_028778, NM_027840, NM_033269, NM_008770, NM_010288, NM_008771, NM_021789, NM_021491, NM_145526, NM_001165902, NM_008917, NM_175483, NM_001164717, NM_007657, NM_026217, NM_001082484, NM_177364, XM_001476465, NM_010076, NM_001127348, NM_001110780, NM_001081081, NM_020253, NM_001163633, NM_009826, NM_…	2630	455	14219	1.35459	0.808885	0.0162515	0.699254
GOTERM_BP_ALL	GO:0051057~positive regulation of small GTPase mediated signal transduction	10	0.270856	0.000423306	NM_001113529, NM_013598, NM_010928, NM_001081206, NM_001168505, NM_021284, NM_001081175, NM_010336, NM_178591, NM_010937	2630	15	14219	3.60431	0.846809	0.0182247	0.792342
GOTERM_BP_ALL	GO:0001775~cell activation	68	1.84182	0.000436178	NM_001024955, NM_009848, NM_011829, NM_001037099, NM_001082960, NM_021297, XM_001478244, NM_008528, NM_001080927, NM_033601, NM_001159393, NM_001163554, NM_008771, NM_001081105, NM_007523, NM_007398, NM_183031, NM_172833, NM_001165902, NM_010185, NM_001077696, NM_177725, NM_001018042, NM_007913, NM_011817, NM_001122892, NM_013612, NM_010735, NM_012012, NM_009740, NM_010830, NM_008681, NM_008784, …	2630	246	14219	1.49447	0.855305	0.0185932	0.816342
GOTERM_BP_ALL	GO:0032879~regulation of localization	103	2.78982	0.000465824	NM_026116, NM_001083334, NM_001163510, NM_026880, NM_013885, NM_009502, NM_001112798, NM_007668, NM_023537, NM_001038621, NM_001081282, NM_011867, NM_011861, NM_010492, NM_007525, NM_008771, NM_008772, NM_007523, NM_001161845, NM_001159555, NM_013495, NM_010185, NM_146001, NM_010104, NM_008917, NM_001114386, NM_009452, NM_013612, NM_010735, NM_009593, NM_010076, NM_134048, NM_009162, NM_008510, N…	2630	406	14219	1.37159	0.873124	0.0196557	0.871598
GOTERM_BP_ALL	GO:0019220~regulation of phosphate metabolic process	80	2.16685	0.000495629	NM_015753, NM_008808, NM_025774, NM_028126, NM_027106, XM_906228, NM_001045558, NM_018754, NM_010336, NM_145429, NM_007668, NM_001081282, NM_009896, NM_021297, NM_031168, NM_010241, NM_011057, NM_007525, NM_001081336, NM_012009, NM_007998, NM_007396, NM_001013365, NM_007523, NM_008337, NM_001109992, NM_139001, NM_010104, NM_008916, NM_023913, NM_011817, NM_022328, NM_013612, NM_024262, NM_009692,…	2630	301	14219	1.43693	0.888828	0.0207034	0.92712
GOTERM_BP_ALL	GO:0051174~regulation of phosphorus metabolic process	80	2.16685	0.000495629	NM_015753, NM_008808, NM_025774, NM_028126, NM_027106, XM_906228, NM_001045558, NM_018754, NM_010336, NM_145429, NM_007668, NM_001081282, NM_009896, NM_021297, NM_031168, NM_010241, NM_011057, NM_007525, NM_001081336, NM_012009, NM_007998, NM_007396, NM_001013365, NM_007523, NM_008337, NM_001109992, NM_139001, NM_010104, NM_008916, NM_023913, NM_011817, NM_022328, NM_013612, NM_024262, NM_009692,…	2630	301	14219	1.43693	0.888828	0.0207034	0.92712
GOTERM_BP_ALL	GO:0042113~B cell activation	28	0.758397	0.000514002	NM_001024955, NM_007551, NM_017401, NM_024124, NM_029342, NM_008528, NM_001164147, NM_001080927, NM_011103, NM_033601, NM_001163554, NM_007523, NM_007398, NM_013752, NM_172833, NM_183031, NM_001077696, NM_007641, NM_001018042, NM_177725, NM_018773, NM_012012, NM_010830, NM_008784, NM_001127324, XM_001476583, NM_028728, NM_172285	2630	78	14219	1.94078	0.897524	0.0212625	0.961332
GOTERM_BP_ALL	GO:0032868~response to insulin stimulus	23	0.622969	0.000520443	NM_018825, NM_001024955, NM_153565, NM_001161845, NM_011743, NM_001034962, NM_009954, NM_019739, NM_008916, NM_001031667, NM_138657, NM_010118, NM_011201, NM_019488, NM_177330, NM_011485, NM_011504, NM_011505, NM_001163688, NM_011977, NM_013519, NM_022984, NM_181585	2630	59	14219	2.1076	0.900409	0.0213271	0.973322
GOTERM_BP_ALL	GO:0006873~cellular ion homeostasis	71	1.92308	0.000528564	NM_001042660, NM_009601, NM_007578, NM_010118, NM_010431, NM_175105, NM_001112798, NM_007721, NM_001037099, NM_028639, NM_007668, NM_001081282, NM_001083906, NM_001110794, NM_008630, NM_008770, NM_007523, NM_021273, NM_001161845, NM_001114312, NM_010104, NM_008917, NM_010421, NM_001122892, NM_008063, NM_013612, NM_021600, NM_007657, NM_010076, NM_001033242, NM_008139, NM_009128, NM_010239, NM_008…	2630	261	14219	1.47072	0.903931	0.021458	0.988438
GOTERM_BP_ALL	GO:0043066~negative regulation of apoptosis	66	1.78765	0.000549079	NM_001113198, NM_007570, NM_001079908, NM_001024955, NM_007578, NM_010920, NM_001136065, NM_001039521, NM_010828, NM_028778, NM_007440, NM_009688, NM_033601, NM_020570, NM_007525, NM_021439, NM_009686, NM_001077364, NM_007398, NM_016700, NM_001012273, NM_010185, NM_008917, NM_019739, NM_010937, NM_028835, NM_009740, NM_013863, NM_053245, NM_025816, NM_009743, NM_001077529, NM_013598, NM_009826, N…	2630	239	14219	1.493	0.912283	0.0220795	1.02661
GOTERM_BP_ALL	GO:0002376~immune system process	183	4.95666	0.000576858	NM_001081001, NM_013485, NM_011018, NM_030150, NM_001025313, NM_001037099, NM_001025602, NM_144888, NM_001025600, NM_001082960, NM_130449, NM_009855, NM_007998, NM_152839, NM_008373, NM_007523, NM_183031, NM_019992, NM_001165902, NM_010185, NM_181072, NM_001077696, XM_204030, NM_001018042, NM_177725, NM_007913, NM_153760, NM_008063, NM_013612, NM_009452, NM_181075, NM_010735, NM_010736, NM_008689…	2630	791	14219	1.2508	0.922447	0.0229755	1.07829
GOTERM_BP_ALL	GO:0043069~negative regulation of programmed cell death	67	1.81473	0.000586485	NM_001113198, NM_007570, NM_001079908, NM_001024955, NM_007578, NM_010920, NM_001136065, NM_001039521, NM_010828, NM_028778, NM_007440, NM_009688, NM_033601, NM_020570, NM_007525, NM_021439, NM_009686, NM_001077364, NM_007398, NM_016700, NM_001012273, NM_010185, NM_008917, NM_019739, NM_010937, NM_028835, NM_009740, NM_013863, NM_053245, NM_025816, NM_009743, NM_001077529, NM_013598, NM_009826, N…	2630	244	14219	1.48456	0.925688	0.0231466	1.09619
GOTERM_BP_ALL	GO:0006397~mRNA processing	71	1.92308	0.000593332	NM_025717, NM_026156, NM_025776, NM_010760, NM_025390, NM_001081633, NM_001079694, NM_027351, NM_015816, NM_001005343, NM_175102, NM_030109, NM_177301, NM_026506, NM_001085555, NM_146083, NM_008774, NM_021477, NM_001110791, NM_009274, NM_001008422, NM_027381, NM_026780, NM_011865, NM_001170981, NM_001077363, NM_001081183, NM_153552, NM_001110228, NM_001037326, NM_018765, NM_133840, NM_023913, NM_…	2630	262	14219	1.46511	0.92791	0.0232072	1.10892
GOTERM_BP_ALL	GO:0044085~cellular component biogenesis	147	3.98158	0.000626832	NM_026116, NM_001045558, NM_009448, NM_009502, NM_010336, NM_010925, NM_178213, NM_001039521, NM_007668, NM_001109752, NM_033596, NM_001025600, NM_001037761, NM_001042534, NM_007858, NM_009008, NM_009274, NM_026307, NM_007998, NM_019501, NM_027156, NM_011653, NM_146001, NM_001146180, NM_133840, NM_024218, NM_001038612, NM_007657, NM_026217, NM_013684, XM_001476465, NM_146194, NM_008787, NM_178918…	2630	618	14219	1.286	0.93786	0.0242875	1.17118
GOTERM_BP_ALL	GO:0016192~vesicle-mediated transport	115	3.11484	0.000641637	NM_001083334, NM_001035854, NM_001102423, NM_010119, NM_019650, NM_177381, NM_001109752, NM_175550, NM_008101, NM_130449, NM_011861, NM_028017, NM_008771, NM_017477, NM_017478, NM_001025307, NM_001025395, NM_021789, NM_025887, NM_008996, NM_001167799, NM_001159555, NM_001165902, NM_001008702, NM_010185, NM_146001, NM_008917, NM_013718, NM_021502, NM_009986, NM_008402, NM_053204, NM_001077264, NM_…	2630	466	14219	1.33421	0.941808	0.0246388	1.19869
GOTERM_BP_ALL	GO:0042325~regulation of phosphorylation	77	2.08559	0.000656886	NM_015753, NM_008808, NM_025774, NM_028126, NM_027106, XM_906228, NM_001045558, NM_018754, NM_010336, NM_145429, NM_007668, NM_001081282, NM_009896, NM_021297, NM_031168, NM_010241, NM_011057, NM_007525, NM_001081336, NM_012009, NM_007998, NM_007396, NM_001013365, NM_007523, NM_008337, NM_001109992, NM_139001, NM_010104, NM_008916, NM_023913, NM_011817, NM_022328, NM_013612, NM_024262, NM_009692,…	2630	290	14219	1.43551	0.945612	0.0250006	1.22701
GOTERM_BP_ALL	GO:0060548~negative regulation of cell death	67	1.81473	0.000660482	NM_001113198, NM_007570, NM_001079908, NM_001024955, NM_007578, NM_010920, NM_001136065, NM_001039521, NM_010828, NM_028778, NM_007440, NM_009688, NM_033601, NM_020570, NM_007525, NM_021439, NM_009686, NM_001077364, NM_007398, NM_016700, NM_001012273, NM_010185, NM_008917, NM_019739, NM_010937, NM_028835, NM_009740, NM_013863, NM_053245, NM_025816, NM_009743, NM_001077529, NM_013598, NM_009826, N…	2630	245	14219	1.4785	0.946473	0.0249218	1.23368
GOTERM_BP_ALL	GO:0008286~insulin receptor signaling pathway	14	0.379198	0.00066318	NM_018825, NM_001024955, NM_001034962, NM_011743, NM_009954, NM_019739, NM_001031667, NM_138657, NM_011201, NM_019488, NM_011505, NM_001163688, NM_013519, NM_181585	2630	28	14219	2.70323	0.947109	0.0248112	1.2387
GOTERM_BP_ALL	GO:0045321~leukocyte activation	61	1.65222	0.000718924	NM_001024955, NM_011829, NM_001037099, NM_001082960, NM_021297, NM_008528, XM_001478244, NM_001080927, NM_033601, NM_001159393, NM_001163554, NM_001081105, NM_007523, NM_007398, NM_183031, NM_172833, NM_001165902, NM_010185, NM_001077696, NM_177725, NM_001018042, NM_007913, NM_011817, NM_001122892, NM_013612, NM_012012, NM_009740, NM_010830, NM_008784, NM_008681, NM_028728, NM_007551, NM_00116381…	2630	219	14219	1.50591	0.958692	0.0266445	1.34215
GOTERM_BP_ALL	GO:0019219~regulation of nucleobase, nucleoside, nucleotide and nucleic acid metabolic process	492	13.3261	0.000730306	NM_028868, NM_001127330, NM_146179, NM_148935, NM_016849, NM_010066, NM_001080964, NM_010166, NM_001168652, NM_019507, NM_021788, NM_007872, NM_153552, NM_153553, NM_013692, NM_001039530, NM_001081417, NM_011544, NM_013684, NM_001033536, NM_001111311, NM_010076, XM_145574, NM_028881, NM_028716, NM_023794, NM_175198, NM_001163430, NM_001080798, XM_001476680, NM_016971, NM_008321, NM_008320, NM_008…	2630	2353	14219	1.13046	0.960725	0.0268364	1.36326
GOTERM_BP_ALL	GO:0042168~heme metabolic process	11	0.297941	0.000826622	NM_013546, NM_026678, NM_010442, NM_022655, NM_008525, NM_009479, NM_001146161, NM_007757, NM_008911, NM_178379, NM_007998	2630	19	14219	3.13006	0.974377	0.0300742	1.54174
GOTERM_BP_ALL	GO:0051224~negative regulation of protein transport	11	0.297941	0.000826622	NM_007668, NM_010227, NM_001047433, NM_007983, NM_010897, NM_007525, NM_145827, XM_001472523, NM_001039390, NM_009452, NM_011157	2630	19	14219	3.13006	0.974377	0.0300742	1.54174
GOTERM_BP_ALL	GO:0008283~cell proliferation	67	1.81473	0.000834004	NM_015753, NM_008808, NM_001081001, NM_199473, NM_018754, NM_023668, NM_009704, NM_008245, NM_013886, NM_001039521, NM_011829, NM_010725, NM_001159520, NM_008046, NM_001082960, NM_031168, XM_001478244, NM_011057, NM_001110794, NM_011221, XM_001000692, NM_024457, NM_001160359, NM_007396, NM_007523, NM_001025395, NM_139001, NM_172833, NM_001013368, NM_001165902, NM_011610, NM_001122892, NM_010937, …	2630	247	14219	1.46653	0.975203	0.0300918	1.5554
GOTERM_BP_ALL	GO:0050801~ion homeostasis	77	2.08559	0.000903	NM_010473, NM_001042660, NM_009601, NM_007578, NM_010118, NM_010431, NM_175105, NM_001112798, NM_007721, NM_001037099, NM_028639, NM_007668, NM_001081282, NM_011867, NM_001083906, NM_001110794, NM_008630, NM_008770, NM_007998, NM_007523, NM_021273, NM_001161845, NM_001114312, NM_010104, NM_008917, NM_010421, NM_001122892, NM_008063, NM_013612, NM_021600, NM_007657, NM_010076, NM_008139, NM_001033…	2630	293	14219	1.42081	0.981739	0.032279	1.68305
GOTERM_BP_ALL	GO:0006928~cell motion	93	2.51896	0.000928547	NM_015753, NM_009954, NM_010118, NM_023668, NM_010431, NM_080288, NM_001130409, NM_007668, NM_010725, NM_001159520, NM_009898, NM_001082960, NM_007440, XM_001478244, NM_011057, NM_080433, NM_010578, NM_010288, NM_001077403, NM_010576, NM_016893, NM_009686, NM_001025395, NM_009655, NM_001081109, NM_008337, NM_001160316, NM_001169114, NM_178804, NM_139001, NM_001161746, NM_010185, NM_011658, NM_020…	2630	367	14219	1.37003	0.983695	0.0329121	1.73027
GOTERM_BP_ALL	GO:0032869~cellular response to insulin stimulus	18	0.487541	0.00102393	NM_018825, NM_001024955, NM_153565, NM_001161845, NM_001034962, NM_011743, NM_009954, NM_019739, NM_001031667, NM_138657, NM_011201, NM_177330, NM_019488, NM_011485, NM_011505, NM_001163688, NM_013519, NM_181585	2630	43	14219	2.26317	0.98932	0.0359458	1.90639
GOTERM_BP_ALL	GO:0006468~protein amino acid phosphorylation	150	4.06284	0.00106735	NM_001163455, NM_026114, NM_029037, XM_001475332, NM_026880, NM_001045558, NM_027539, NM_010336, NM_007439, NM_007668, NM_028778, NM_001080388, NM_146087, NM_028776, NM_177376, NM_009274, NM_011496, NM_001025395, NM_001161845, NM_001039138, NM_008279, NM_007661, NM_018793, NM_172734, NM_001111051, NM_021485, NM_001159544, NM_080708, NM_139294, NM_001042743, NM_021516, NM_001113553, NM_008655, NM_…	2630	640	14219	1.26714	0.991191	0.0371482	1.98647
GOTERM_BP_ALL	GO:0016310~phosphorylation	166	4.49621	0.00108991	NM_001163455, NM_026114, NM_029037, XM_001475332, NM_026880, NM_025494, NM_001045558, NM_027539, NM_010336, NM_007439, NM_007668, NM_028778, NM_001080388, NM_146087, NM_028776, NM_177376, NM_013477, NM_009274, NM_011496, NM_001025395, NM_001161845, NM_001039138, NM_008279, NM_007661, NM_138656, NM_018793, NM_172734, NM_024220, NM_175406, NM_001111051, NM_021485, NM_001159544, NM_080708, NM_139294…	2630	718	14219	1.24996	0.99203	0.0376234	2.02805
GOTERM_BP_ALL	GO:0032535~regulation of cellular component size	47	1.27302	0.00112052	NM_009826, NM_011945, NM_001038609, NM_181541, NM_021328, NM_199068, NM_133234, NM_018754, NM_007578, NM_024226, NM_026832, NM_177099, NM_029711, NM_010928, NM_019771, NM_009898, NM_001042534, NM_001037761, NM_033562, NM_007440, NM_009517, NM_001038625, NM_026369, XM_001471660, NM_013461, NM_011057, NM_001037726, NM_021278, NM_009686, NM_198616, NM_001161746, NM_023735, NM_008917, NM_007604, NM_1…	2630	161	14219	1.57828	0.993041	0.0383613	2.08443
GOTERM_BP_ALL	GO:0051049~regulation of transport	75	2.03142	0.00112692	NM_001083334, NM_010581, NM_001163510, NM_026880, NM_007578, NM_001112798, NM_023537, NM_007668, NM_031168, NM_011861, NM_001037726, NM_010492, NM_024456, NM_007525, NM_008771, NM_008772, NM_001013365, NM_007523, NM_008337, NM_007398, NM_001109992, NM_001161845, NM_001034962, NM_013495, NM_016694, NM_010185, NM_146001, NM_010104, NM_008917, NM_001114386, NM_009452, NM_013612, NM_009692, NM_010735…	2630	286	14219	1.41778	0.993236	0.0382809	2.09623
GOTERM_BP_ALL	GO:0055082~cellular chemical homeostasis	71	1.92308	0.00115436	NM_001042660, NM_009601, NM_007578, NM_010118, NM_010431, NM_175105, NM_001112798, NM_007721, NM_001037099, NM_028639, NM_007668, NM_001081282, NM_001083906, NM_001110794, NM_008630, NM_008770, NM_007523, NM_021273, NM_001161845, NM_001114312, NM_010104, NM_008917, NM_010421, NM_001122892, NM_008063, NM_013612, NM_021600, NM_007657, NM_010076, NM_001033242, NM_008139, NM_009128, NM_010239, NM_008…	2630	268	14219	1.43231	0.994011	0.038897	2.14674
GOTERM_BP_ALL	GO:0051171~regulation of nitrogen compound metabolic process	493	13.3532	0.00119751	NM_028868, NM_001127330, NM_146179, NM_148935, NM_016849, NM_010066, NM_001080964, NM_010166, NM_001168652, NM_019507, NM_021788, NM_007872, NM_153552, NM_153553, NM_013692, NM_001039530, NM_001081417, NM_011544, NM_013684, NM_001033536, NM_001111311, NM_010076, XM_145574, NM_028881, NM_028716, NM_023794, NM_175198, NM_001163430, NM_001080798, XM_001476680, NM_016971, NM_008321, NM_008320, NM_008…	2630	2372	14219	1.12369	0.995055	0.0400184	2.22614
GOTERM_BP_ALL	GO:0006350~transcription	376	10.1842	0.00119997	NM_028868, NM_001127330, NM_146179, NM_148935, NM_029885, NM_175494, NM_001039521, NM_016849, NM_001038625, NM_010066, NM_145991, NM_001080964, NM_010166, NM_019507, NM_021788, NM_153552, NM_007872, NM_153553, NM_001098237, NM_011658, NM_001081214, NM_001001447, NM_001077696, NM_009986, NM_024215, NM_008065, NM_001077695, NM_013692, NM_001168277, NM_001039530, NM_001081417, NM_172739, NM_011544, …	2630	1772	14219	1.1472	0.995109	0.0397991	2.23067
GOTERM_BP_ALL	GO:0006412~translation	82	2.22102	0.00122741	NM_025302, NM_025878, NM_001039169, NM_026114, NM_001159672, NM_172703, NM_025587, NM_013725, NM_026732, NM_008388, NM_025544, NM_052835, NM_019647, NM_001003913, NM_025450, NM_153591, NM_001082960, NM_026020, NM_078479, NM_001029990, NM_025344, NM_025829, NM_026591, NM_016844, NM_033074, NM_025974, NM_134137, XM_892956, XM_001004193, NM_011811, NM_153168, NM_145507, NM_001166031, NM_024218, NM_0…	2630	319	14219	1.38975	0.995669	0.0403891	2.28113
GOTERM_BP_ALL	GO:0010647~positive regulation of cell communication	53	1.43554	0.00141612	NM_015753, NM_001079908, NM_001014996, NM_019980, NM_026880, NM_008245, NM_001136065, NM_010336, NM_010431, NM_010828, NM_010928, NM_031168, NM_021297, NM_011057, NM_001013365, NM_008337, NM_001025395, NM_001109992, NM_007398, NM_001165902, NM_010773, NM_019681, NM_010937, NM_010735, NM_001081206, NM_001168505, NM_010076, NM_009740, NM_023898, NM_028728, NM_013598, NM_021284, NM_025424, NM_177330…	2630	189	14219	1.5161	0.998125	0.0461154	2.62743
GOTERM_BP_ALL	GO:0043085~positive regulation of catalytic activity	69	1.86891	0.00144361	NM_015753, NM_028126, NM_013485, NM_027106, NM_028680, XM_906228, NM_001045558, NM_133234, NM_023668, NM_172702, NM_010336, NM_007668, NM_021297, NM_007569, NM_008101, NM_033269, NM_001081336, NM_008771, NM_001077507, NM_007523, NM_001109992, NM_139001, NM_146001, NM_010104, NM_023913, NM_011817, NM_001136079, NM_026674, NM_008063, NM_013612, NM_009692, NM_010076, NM_008139, NM_007413, NM_009740,…	2630	261	14219	1.4293	0.998341	0.0466474	2.67778
GOTERM_BP_ALL	GO:0048870~cell motility	74	2.00433	0.0014675	NM_015753, NM_009954, NM_023668, NM_010431, NM_001130409, NM_007668, NM_010725, NM_001159520, NM_009898, NM_001082960, XM_001478244, NM_011057, NM_010288, NM_010578, NM_001077403, NM_016893, NM_010576, NM_009686, NM_001025395, NM_008337, NM_139001, NM_001161746, NM_010185, NM_011658, NM_020493, NM_008737, NM_001122892, NM_008063, NM_009407, XM_001481304, NM_009692, NM_009551, NM_001162477, XM_001…	2630	284	14219	1.40873	0.998507	0.0470588	2.72153
GOTERM_BP_ALL	GO:0051674~localization of cell	74	2.00433	0.0014675	NM_015753, NM_009954, NM_023668, NM_010431, NM_001130409, NM_007668, NM_010725, NM_001159520, NM_009898, NM_001082960, XM_001478244, NM_011057, NM_010288, NM_010578, NM_001077403, NM_016893, NM_010576, NM_009686, NM_001025395, NM_008337, NM_139001, NM_001161746, NM_010185, NM_011658, NM_020493, NM_008737, NM_001122892, NM_008063, NM_009407, XM_001481304, NM_009692, NM_009551, NM_001162477, XM_001…	2630	284	14219	1.40873	0.998507	0.0470588	2.72153
GOTERM_BP_ALL	GO:0040011~locomotion	91	2.46479	0.0016424	NM_015753, NM_009954, NM_023668, NM_010431, NM_007721, NM_001130409, NM_007668, NM_010725, NM_001159520, NM_009898, NM_001082960, XM_001478244, NM_011057, NM_009008, NM_010578, NM_010288, NM_001077403, NM_010576, NM_016893, NM_009686, NM_001025395, NM_008337, NM_178804, NM_139001, NM_001136071, NM_001161746, NM_010185, NM_011658, NM_020493, NM_023158, NM_008737, NM_001122892, NM_008063, NM_001081…	2630	364	14219	1.35162	0.999313	0.052146	3.04116
GOTERM_BP_ALL	GO:0007015~actin filament organization	21	0.568797	0.00170374	NM_010227, NM_001170485, NM_001034962, NM_001166453, NM_001146180, NM_009954, NM_020493, NM_146120, NM_177330, NM_001035532, NM_001109657, NM_134156, NM_008879, NM_009898, NM_001163394, NM_021895, NM_007858, NM_001113545, NM_001167745, NM_010879, XM_001476583	2630	56	14219	2.02742	0.999477	0.0536579	3.15303
GOTERM_BP_ALL	GO:0051048~negative regulation of secretion	13	0.352113	0.00170735	NM_001013365, NM_001109992, NM_010442, NM_007398, NM_010104, NM_008826, NM_001047433, NM_010897, NM_177330, NM_009452, NM_031168, XM_001472523, NM_011157	2630	27	14219	2.60311	0.999485	0.0533895	3.1596
GOTERM_BP_ALL	GO:0022402~cell cycle process	97	2.6273	0.00176187	NM_001081001, NM_021308, NM_001167939, NM_010928, NM_016758, XM_001000692, NM_001110791, NM_144907, NM_031870, NM_011496, NM_001039138, NM_001012273, NM_198654, NM_024218, NM_001163729, NM_019710, NM_001024919, NM_026011, XM_001476465, NM_008787, NM_173867, NM_001080995, NM_001131054, NM_009828, NM_139303, NM_009829, NM_019925, NM_133833, XM_001472676, NM_001159717, NM_008885, XM_001474396, NM_02…	2630	393	14219	1.33442	0.999596	0.0546631	3.25893
GOTERM_BP_ALL	GO:0001818~negative regulation of cytokine production	12	0.325027	0.00195786	NM_010442, NM_001127330, NM_008689, NM_009856, NM_011681, NM_177330, NM_012009, NM_010548, NM_001033543, XM_001478513, NM_008063, NM_013612	2630	24	14219	2.70323	0.999831	0.0601425	3.61517
GOTERM_BP_ALL	GO:0019725~cellular homeostasis	86	2.32936	0.00202915	NM_001042660, NM_001163510, NM_009601, NM_007578, NM_010118, NM_010431, NM_175105, NM_001112798, NM_007721, NM_001037099, NM_028639, NM_007668, NM_001081282, NM_023671, NM_031168, NM_001083906, NM_001110794, NM_008630, NM_008770, NM_007523, NM_021273, NM_001161845, NM_009787, NM_001114312, NM_010104, NM_010421, NM_008917, NM_012021, NM_020493, NM_016792, NM_001122892, NM_008063, NM_013612, NM_021…	2630	343	14219	1.35556	0.999877	0.0618374	3.74445
GOTERM_BP_ALL	GO:0008380~RNA splicing	55	1.48971	0.00207042	NM_026156, NM_025717, NM_025776, NM_010760, NM_001081633, NM_001079694, NM_027351, NM_001005343, NM_015816, NM_175102, NM_026506, NM_001085555, NM_146083, NM_008774, NM_001110791, NM_021477, NM_009274, NM_001008422, NM_026780, NM_027381, NM_001170981, NM_001081183, NM_001077363, NM_153552, NM_001110228, NM_018765, NM_133840, NM_172429, NM_172697, NM_001166669, NM_027494, NM_026175, NM_001159714, …	2630	201	14219	1.47938	0.999897	0.0626259	3.8192
GOTERM_BP_ALL	GO:0051239~regulation of multicellular organismal process	176	4.76706	0.00212323	NM_026116, NM_001127330, NM_010473, NM_026880, NM_010118, NM_001112798, NM_019649, NM_007668, NM_001109752, NM_144888, NM_001038627, NM_144900, NM_010492, NM_033269, NM_019507, NM_025881, NM_010288, NM_008771, NM_001077507, NM_008373, NM_145526, NM_011498, NM_001165902, NM_010104, NM_010185, NM_011658, NM_001077696, NM_001163529, NM_013692, NM_008063, NM_013612, NM_009452, NM_001081417, NM_010937…	2630	778	14219	1.22306	0.999919	0.0637385	3.91479
GOTERM_BP_ALL	GO:0010604~positive regulation of macromolecule metabolic process	146	3.9545	0.00240821	NM_001127330, NM_021308, NM_010118, NM_001024918, NM_001033713, NM_010725, NM_001038625, NM_172150, NM_010166, NM_019507, NM_008373, NM_153553, NM_001165902, NM_030260, NM_177372, NM_007913, NM_001077695, NM_019426, NM_007914, NM_013612, NM_008688, NM_008689, NM_009826, NM_009828, NM_023794, NM_001004176, NM_013745, NM_011803, NM_001080798, NM_016971, NM_010234, NM_010658, NM_019719, NM_008719, N…	2630	633	14219	1.24699	0.999977	0.0715067	4.42906
GOTERM_BP_ALL	GO:0009889~regulation of biosynthetic process	509	13.7866	0.00242518	NM_028868, NM_001127330, NM_146179, NM_148935, NM_016849, NM_010066, NM_144900, NM_001080964, NM_010166, NM_001168652, NM_019507, NM_021788, NM_007872, NM_153552, NM_153553, XM_001004193, NM_013692, NM_001039530, NM_001081417, NM_011544, NM_013684, NM_001039534, NM_001033536, NM_001111311, NM_010076, XM_145574, NM_028881, NM_028716, NM_023794, NM_175198, NM_001163430, NM_001080798, XM_001476680, …	2630	2476	14219	1.11143	0.999979	0.0715141	4.45959
GOTERM_BP_ALL	GO:0030183~B cell differentiation	18	0.487541	0.00243258	NM_007523, NM_007398, NM_001024955, NM_183031, NM_172833, NM_017401, NM_024124, NM_001077696, NM_001018042, NM_177725, NM_029342, NM_001164147, NM_001080927, NM_033601, NM_001163554, XM_001476583, NM_028728, NM_172285	2630	46	14219	2.11557	0.999979	0.0712512	4.4729
GOTERM_BP_ALL	GO:0043009~chordate embryonic development	102	2.76273	0.00249703	NM_009794, NM_001081001, NM_023668, NM_010920, NM_001039521, NM_007924, NM_015818, NM_008103, NM_172150, XM_001471660, NM_010288, NM_001077507, NM_001008702, NM_010104, NM_007661, NM_011658, NM_008916, NM_181072, NM_001018042, NM_008065, NM_001081417, NM_172739, NM_026298, NM_026869, NM_001164036, NM_001163633, NM_021280, NM_007949, XM_918212, NM_001164248, XM_001471644, NM_008714, XM_130416, NM_…	2630	421	14219	1.30988	0.999985	0.0725921	4.5888
GOTERM_BP_ALL	GO:0031326~regulation of cellular biosynthetic process	507	13.7324	0.00258433	NM_028868, NM_001127330, NM_146179, NM_148935, NM_016849, NM_010066, NM_144900, NM_001080964, NM_010166, NM_001168652, NM_019507, NM_021788, NM_007872, NM_153552, NM_153553, XM_001004193, NM_013692, NM_001039530, NM_001081417, NM_011544, NM_013684, NM_001039534, NM_001033536, NM_001111311, NM_010076, XM_145574, NM_028881, NM_028716, NM_023794, NM_175198, NM_001163430, NM_001080798, XM_001476680, …	2630	2467	14219	1.1111	0.99999	0.0745479	4.74556
GOTERM_BP_ALL	GO:0000087~M phase of mitotic cell cycle	53	1.43554	0.00260785	NM_001164362, NM_001167939, NM_001159631, NM_016758, NM_013538, NM_175310, NM_001042653, NM_011496, NM_027707, NM_009352, NM_133678, NM_198654, NM_001012273, NM_181857, NM_024218, NM_019710, NM_001163042, NM_001024919, NM_026560, NM_026011, NM_007630, XM_001476465, NM_026823, NM_145436, NM_015771, NM_173867, NM_001131054, NM_009828, NM_001038608, NM_139303, NM_026375, NM_001159717, NM_133878, NM_…	2630	194	14219	1.47702	0.999991	0.0747158	4.78776
GOTERM_BP_ALL	GO:0051240~positive regulation of multicellular organismal process	46	1.24594	0.00265316	NM_001079908, NM_029763, NM_026880, NM_133211, NM_133977, NM_177330, NM_145827, NM_011905, NM_007902, NM_144888, NM_010554, NM_008046, NM_001164248, NM_021297, NM_033601, NM_013461, NM_001037726, NM_144900, NM_007420, NM_138952, NM_033269, XM_001479075, NM_001033543, NM_008337, NM_009630, NM_007398, NM_010348, NM_010104, NM_010185, NM_009856, NM_022305, NM_133983, XM_131049, NM_010226, NM_019681,…	2630	163	14219	1.52575	0.999992	0.0754782	4.869
GOTERM_BP_ALL	GO:0022607~cellular component assembly	122	3.30444	0.00266419	NM_026116, NM_001045558, NM_009448, NM_010336, NM_009502, NM_178213, NM_001039521, NM_007668, NM_001109752, NM_033596, NM_001025600, NM_001037761, NM_001042534, NM_007858, NM_009008, NM_009274, NM_026307, NM_007998, NM_019501, NM_011653, NM_001146180, NM_146001, NM_133840, NM_024218, NM_001038612, NM_007657, NM_026217, NM_013684, XM_001476465, NM_146194, NM_008787, NM_020253, NM_001167745, XM_619…	2630	518	14219	1.27334	0.999993	0.0752977	4.88876
GOTERM_BP_ALL	GO:0001824~blastocyst development	20	0.541712	0.00267895	NM_026156, NM_007398, NM_013752, NM_009794, NM_001081001, NM_133201, NM_026748, NM_007661, NM_020493, NM_001015099, NM_023668, NM_001018042, NM_201369, NM_010828, XM_977763, XM_001471644, NM_009864, NM_008175, XM_130416, NM_008416	2630	54	14219	2.00239	0.999993	0.0752204	4.9152
GOTERM_BP_ALL	GO:0051301~cell division	72	1.95016	0.00270781	NM_001113486, NM_001164362, NM_001081001, NM_001167939, NM_007668, NM_001159631, NM_016904, NM_013538, NM_001145826, NM_025783, NM_175310, NM_011496, NM_001042653, NM_133678, NM_009352, NM_198654, NM_001012273, NM_181857, NM_007661, NM_019710, NM_001163042, NM_001024919, NM_007633, NM_026560, NM_026011, NM_007630, XM_001476465, NM_026823, NM_145436, NM_015771, NM_173867, NM_001168304, NM_00113105…	2630	281	14219	1.38529	0.999994	0.0755226	4.96689
GOTERM_BP_ALL	GO:0032870~cellular response to hormone stimulus	21	0.568797	0.00275288	NM_018825, NM_001109992, NM_001024955, NM_153565, NM_001161845, NM_001034962, NM_011743, NM_009954, NM_019739, NM_001031667, NM_138657, NM_011201, NM_177330, NM_019488, NM_011485, NM_011505, NM_001163688, NM_013519, NM_001048177, NM_181585, NM_015771	2630	58	14219	1.95751	0.999995	0.0762531	5.04754
GOTERM_BP_ALL	GO:0000280~nuclear division	52	1.40845	0.00275985	NM_001164362, NM_001167939, NM_001159631, NM_016758, NM_013538, NM_175310, NM_001042653, NM_011496, NM_027707, NM_009352, NM_133678, NM_198654, NM_001012273, NM_181857, NM_019710, NM_001163042, NM_001024919, NM_026560, NM_026011, NM_007630, XM_001476465, NM_026823, NM_145436, NM_015771, NM_173867, NM_001131054, NM_009828, NM_001038608, NM_139303, NM_026375, NM_001159717, NM_133878, NM_027165, NM_…	2630	190	14219	1.47966	0.999995	0.0759649	5.06002
GOTERM_BP_ALL	GO:0007067~mitosis	52	1.40845	0.00275985	NM_001164362, NM_001167939, NM_001159631, NM_016758, NM_013538, NM_175310, NM_001042653, NM_011496, NM_027707, NM_009352, NM_133678, NM_198654, NM_001012273, NM_181857, NM_019710, NM_001163042, NM_001024919, NM_026560, NM_026011, NM_007630, XM_001476465, NM_026823, NM_145436, NM_015771, NM_173867, NM_001131054, NM_009828, NM_001038608, NM_139303, NM_026375, NM_001159717, NM_133878, NM_027165, NM_…	2630	190	14219	1.47966	0.999995	0.0759649	5.06002
GOTERM_BP_ALL	GO:0010556~regulation of macromolecule biosynthetic process	490	13.2719	0.00285739	NM_028868, NM_001127330, NM_146179, NM_148935, NM_016849, NM_010066, NM_001080964, NM_010166, NM_001168652, NM_019507, NM_021788, NM_007872, NM_153552, NM_153553, XM_001004193, NM_013692, NM_001039530, NM_001081417, NM_011544, NM_013684, NM_001039534, NM_001033536, NM_001111311, XM_145574, NM_028881, NM_028716, NM_023794, NM_175198, NM_001163430, NM_001080798, XM_001476680, NM_016971, NM_008321, …	2630	2381	14219	1.11263	0.999997	0.0780618	5.23433
GOTERM_BP_ALL	GO:0001889~liver development	17	0.460455	0.00298124	NM_007481, NM_007398, NM_009826, NM_153565, NM_001111021, NM_021878, NM_008250, NM_001018042, NM_008245, NM_010897, NM_007382, NM_010828, NM_001122667, NM_011708, NM_008714, NM_028835, NM_016769	2630	43	14219	2.13744	0.999998	0.0808125	5.45524
GOTERM_BP_ALL	GO:0043434~response to peptide hormone stimulus	30	0.812568	0.00304084	NM_018825, NM_001024955, NM_153565, NM_011743, NM_009954, NM_010118, NM_001031667, NM_007742, NM_177330, NM_019488, NM_011485, NM_145445, NM_013519, NM_001048177, NM_022984, NM_181585, NM_001161845, NM_001034962, NM_019739, NM_053188, NM_007604, NM_008916, NM_138657, NM_011201, NM_011570, NM_011504, NM_011505, NM_001163688, NM_011977, XM_001476583	2630	95	14219	1.7073	0.999999	0.0818626	5.56137
GOTERM_BP_ALL	GO:0009653~anatomical structure morphogenesis	242	6.55471	0.0030987	NM_009704, NM_001080388, NM_011867, NM_146087, XM_001471660, NM_010288, NM_001169114, NM_001008702, NM_001114312, NM_011658, NM_181072, NM_007731, NM_024218, NM_001081417, NM_172739, NM_010177, NM_010193, NM_023794, NM_021883, NM_008881, NM_024226, NM_007742, NM_153423, NM_008885, NM_008714, NM_011040, NM_011987, NM_172863, NM_008592, NM_023598, NM_001081960, NM_022305, NM_001161724, NM_010054, X…	2630	1114	14219	1.17447	0.999999	0.0828539	5.6643
GOTERM_BP_ALL	GO:0007507~heart development	59	1.59805	0.00321716	NM_011766, NM_001042660, NM_010920, NM_008245, NM_007382, NM_010431, NM_010828, NM_001159520, NM_172150, NM_001080927, NM_010288, NM_010578, NM_001077403, NM_010576, NM_001165902, NM_010104, NM_020493, NM_001077696, NM_011396, NM_008737, NM_001081417, NM_001112702, NM_028835, NM_008139, NM_007963, NM_001164036, NM_001170537, NM_009826, NM_024124, NM_008019, NM_178591, NM_009569, NM_001164248, XM_…	2630	223	14219	1.43041	0.999999	0.0853729	5.87468
GOTERM_BP_ALL	GO:0002335~mature B cell differentiation	6	0.162514	0.00324184	NM_007398, NM_172833, NM_183031, NM_033601, NM_001163554, NM_172285	2630	7	14219	4.63411	0.999999	0.0854891	5.91845
GOTERM_BP_ALL	GO:0022603~regulation of anatomical structure morphogenesis	51	1.38137	0.00328545	NM_008808, NM_028021, NM_001079908, NM_007578, NM_008245, NM_001130409, NM_007483, NM_009898, NM_007569, NM_001110794, NM_001111021, NM_001161746, NM_001035532, NM_001122892, NM_008737, NM_172739, NM_025630, NM_026514, NM_007413, NM_001163256, NM_013660, NM_001038609, NM_011801, NM_023794, NM_022410, NM_001025377, NM_008827, NM_031191, NM_024226, XM_001471588, NM_013511, NM_001145886, NM_010554, …	2630	187	14219	1.47449	1	0.0860791	5.99577
GOTERM_BP_ALL	GO:0051173~positive regulation of nitrogen compound metabolic process	123	3.33153	0.00328809	NM_001127330, NM_010118, NM_001024918, NM_008285, NM_001033713, NM_010725, NM_001038625, NM_010166, NM_019507, NM_153553, NM_001165902, NM_030260, NM_177372, NM_007913, NM_001077695, NM_019426, NM_007914, NM_013612, NM_008688, NM_008689, NM_009828, NM_023794, NM_001004176, NM_013745, NM_011803, NM_001080798, NM_016971, NM_011905, NM_010234, NM_010658, NM_008719, NM_001164147, NM_008714, NM_033563…	2630	526	14219	1.26425	1	0.0856399	6.00044
GOTERM_BP_ALL	GO:0009792~embryonic development ending in birth or egg hatching	102	2.76273	0.00333005	NM_009794, NM_001081001, NM_023668, NM_010920, NM_001039521, NM_007924, NM_015818, NM_008103, NM_172150, XM_001471660, NM_010288, NM_001077507, NM_001008702, NM_010104, NM_007661, NM_011658, NM_008916, NM_181072, NM_001018042, NM_008065, NM_001081417, NM_172739, NM_026298, NM_026869, NM_001164036, NM_001163633, NM_021280, NM_007949, XM_918212, NM_001164248, XM_001471644, NM_008714, XM_130416, NM_…	2630	425	14219	1.29755	1	0.0861806	6.07476
GOTERM_BP_ALL	GO:0009725~response to hormone stimulus	46	1.24594	0.00341859	NM_018825, NM_008608, NM_001024955, NM_153565, NM_011743, NM_001146708, NM_009954, NM_001031667, NM_010118, NM_009704, NM_007742, NM_019488, NM_177330, NM_011485, XM_977763, NM_001081549, NM_145445, NM_013461, NM_013519, NM_011595, NM_001048177, NM_181585, NM_022984, NM_001025395, NM_001109992, NM_010442, NM_001161845, NM_001034962, NM_007404, NM_053188, NM_019739, NM_008916, NM_007604, NM_138657…	2630	165	14219	1.50726	1	0.0878601	6.23141
GOTERM_BP_ALL	GO:0009893~positive regulation of metabolic process	155	4.19827	0.00345813	NM_001127330, NM_021308, NM_010118, NM_001024918, NM_008285, NM_001033713, NM_010725, NM_001038625, NM_172150, NM_010166, NM_019507, NM_008373, NM_153553, NM_001165902, NM_030260, NM_177372, NM_007913, NM_001077695, NM_019426, NM_007914, NM_013612, NM_008688, NM_009593, NM_008689, NM_009826, NM_009828, NM_023794, NM_001004176, NM_013745, NM_011803, NM_001080798, NM_177330, NM_016971, NM_011905, N…	2630	683	14219	1.22694	1	0.0883206	6.30128
GOTERM_BP_ALL	GO:0045449~regulation of transcription	459	12.4323	0.00353165	NM_028868, NM_001127330, NM_146179, NM_148935, NM_016849, NM_010066, NM_001080964, NM_010166, NM_001168652, NM_019507, NM_021788, NM_007872, NM_153552, NM_153553, NM_013692, NM_001039530, NM_001081417, NM_011544, NM_013684, NM_001033536, NM_001111311, XM_145574, NM_028881, NM_028716, NM_023794, NM_175198, NM_001163430, NM_001080798, XM_001476680, NM_016971, NM_008321, NM_008320, NM_008453, NM_008…	2630	2227	14219	1.11431	1	0.0895998	6.43109
GOTERM_BP_ALL	GO:0031325~positive regulation of cellular metabolic process	147	3.98158	0.00354601	NM_001127330, NM_021308, NM_010118, NM_001024918, NM_008285, NM_001033713, NM_010725, NM_001038625, NM_172150, NM_010166, NM_019507, NM_008373, NM_153553, NM_001165902, NM_030260, NM_177372, NM_007913, NM_001077695, NM_019426, NM_007914, NM_013612, NM_008688, NM_008689, NM_009826, NM_009828, NM_023794, NM_001004176, NM_013745, NM_011803, NM_001080798, NM_177330, NM_016971, NM_011905, NM_010234, N…	2630	644	14219	1.23408	1	0.0894371	6.45642
GOTERM_BP_ALL	GO:0048285~organelle fission	53	1.43554	0.00367988	NM_001164362, NM_001167939, NM_001159631, NM_016758, NM_013538, NM_175310, NM_001042653, NM_011496, NM_027707, NM_009352, NM_133678, NM_198654, NM_001012273, NM_181857, NM_019710, NM_001163042, NM_001024919, NM_026560, NM_026011, NM_007630, XM_001476465, NM_026823, NM_145436, NM_015771, NM_173867, NM_001131054, NM_009828, NM_001038608, NM_139303, NM_026375, NM_001159717, NM_133878, NM_027165, NM_…	2630	197	14219	1.45453	1	0.0921357	6.69225
GOTERM_BP_ALL	GO:0048878~chemical homeostasis	89	2.41062	0.00394272	NM_010473, NM_001042660, NM_009601, NM_007578, NM_010118, NM_008280, NM_010431, NM_175105, NM_001112798, NM_007721, NM_001037099, NM_028639, NM_007668, NM_001081282, NM_011867, NM_001083906, NM_001110794, NM_008630, NM_008770, NM_007998, NM_007523, NM_021273, NM_001109992, NM_007493, NM_001161845, NM_001114312, NM_010104, NM_010421, NM_008917, NM_008916, NM_001122892, NM_008063, NM_013612, NM_021…	2630	365	14219	1.31829	1	0.0978449	7.15365
GOTERM_BP_ALL	GO:0045935~positive regulation of nucleobase, nucleoside, nucleotide and nucleic acid metabolic process	119	3.22319	0.00414994	NM_001127330, NM_010118, NM_001024918, NM_001033713, NM_010725, NM_001038625, NM_010166, NM_019507, NM_153553, NM_001165902, NM_030260, NM_177372, NM_007913, NM_001077695, NM_019426, NM_007914, NM_013612, NM_008688, NM_008689, NM_009828, NM_023794, NM_001004176, NM_013745, NM_011803, NM_001080798, NM_016971, NM_010234, NM_010658, NM_008719, NM_001164147, NM_008714, NM_033563, NM_011040, NM_008320…	2630	510	14219	1.26151	1	0.102155	7.51591
GOTERM_BP_ALL	GO:0002520~immune system development	74	2.00433	0.00417808	NM_001113198, NM_001024955, NM_001081001, NM_010431, NM_001037099, NM_028639, NM_001080927, NM_033601, NM_001159393, NM_001163554, NM_001081105, NM_007998, NM_007523, NM_007398, NM_001111021, NM_183031, NM_172833, NM_019992, NM_001165902, NM_181072, NM_001077696, NM_001018042, NM_177725, NM_007913, NM_011817, NM_008063, NM_010735, NM_010736, NM_007630, NM_001164041, NM_008689, NM_012012, NM_14619…	2630	295	14219	1.3562	1	0.102246	7.56499
GOTERM_BP_ALL	GO:0014706~striated muscle tissue development	37	1.00217	0.00421631	NM_001164036, NM_011766, NM_001170537, NM_011682, NM_001042660, NM_001081023, NM_001110512, NM_010920, NM_008019, NM_007382, NM_178591, NM_001037099, XM_001474780, NM_007668, NM_011982, NM_008160, NM_001164248, NM_007733, NM_001081549, NM_010860, NM_016900, NM_011607, NM_013519, NM_010578, NM_008592, NM_001037127, NM_008213, NM_008250, NM_010897, NM_152915, NM_001113248, NM_001112702, NM_00112266…	2630	127	14219	1.57511	1	0.102569	7.63163
GOTERM_BP_ALL	GO:0006778~porphyrin metabolic process	12	0.325027	0.00422306	NM_013546, NM_026678, NM_010442, NM_022655, NM_008525, NM_009479, NM_001146161, NM_013557, NM_007757, NM_008911, NM_178379, NM_007998	2630	26	14219	2.49529	1	0.102166	7.64341
GOTERM_BP_ALL	GO:0033013~tetrapyrrole metabolic process	12	0.325027	0.00422306	NM_013546, NM_026678, NM_010442, NM_022655, NM_008525, NM_009479, NM_001146161, NM_013557, NM_007757, NM_008911, NM_178379, NM_007998	2630	26	14219	2.49529	1	0.102166	7.64341
GOTERM_BP_ALL	GO:0007006~mitochondrial membrane organization	12	0.325027	0.00422306	NM_001037744, NM_007523, NM_007544, NM_133201, NM_025616, NM_001033310, NM_021451, NM_026443, NM_012000, NM_013895, NM_019464, XM_001476583	2630	26	14219	2.49529	1	0.102166	7.64341
GOTERM_BP_ALL	GO:0000278~mitotic cell cycle	63	1.70639	0.00422371	NM_001164362, NM_001167939, NM_001159631, NM_016758, NM_010578, NM_013538, NM_175310, NM_001042653, NM_011496, NM_001039138, NM_027707, NM_009352, NM_133678, NM_198654, NM_001012273, NM_181857, NM_024218, NM_019710, NM_001163042, NM_001024919, NM_026560, NM_026011, NM_007630, XM_001476465, NM_026823, NM_145436, NM_015771, NM_173867, NM_001131054, NM_009828, NM_001038608, NM_139303, NM_009829, NM_…	2630	244	14219	1.39593	1	0.101628	7.64454
GOTERM_BP_ALL	GO:0060537~muscle tissue development	39	1.05634	0.0043715	NM_001164036, NM_011766, NM_001170537, NM_011682, NM_001042660, NM_001081023, NM_001110512, NM_010920, NM_008019, NM_007382, NM_178591, NM_001037099, XM_001474780, NM_007668, NM_011982, NM_008160, NM_001164248, NM_007733, NM_001081549, NM_010860, NM_016900, NM_011607, NM_013519, NM_010578, NM_008592, NM_001113419, NM_001037127, NM_008213, NM_008250, NM_010897, NM_152915, NM_009551, NM_001112702, …	2630	136	14219	1.55038	1	0.104434	7.90174
GOTERM_BP_ALL	GO:0008154~actin polymerization or depolymerization	8	0.216685	0.00441867	NM_001170485, NM_001163394, NM_001146180, NM_007858, NM_001167745, NM_177330, NM_146120, NM_001109657	2630	13	14219	3.32705	1	0.104937	7.98368
GOTERM_BP_ALL	GO:0006783~heme biosynthetic process	8	0.216685	0.00441867	NM_022655, NM_008525, NM_009479, NM_001146161, NM_007757, NM_008911, NM_178379, NM_007998	2630	13	14219	3.32705	1	0.104937	7.98368
GOTERM_BP_ALL	GO:0009967~positive regulation of signal transduction	47	1.27302	0.00464478	NM_015753, NM_013598, NM_001079908, NM_001014996, NM_019980, NM_021284, NM_025424, NM_008245, NM_010336, NM_001136065, NM_177330, NM_178591, NM_010431, NM_010828, NM_010928, NM_008160, NM_021297, NM_031168, NM_011518, NM_011145, NM_011057, NM_013461, NM_007420, NM_138952, NM_001048177, NM_009373, NM_001013365, NM_008337, NM_010227, NM_001025395, NM_001109992, NM_007398, NM_001165902, NM_010773, N…	2630	172	14219	1.47735	1	0.10943	8.37554
GOTERM_BP_ALL	GO:0007167~enzyme linked receptor protein signaling pathway	69	1.86891	0.00471994	NM_008808, NM_001079908, NM_001024955, NM_009954, NM_001042660, NM_001045558, NM_001031667, NM_007578, NM_001136065, NM_010071, NM_007439, NM_001130409, NM_007668, NM_008046, NM_011057, NM_016893, NM_007396, NM_001025395, NM_001081109, NM_001109992, NM_139001, NM_001034962, NM_019992, NM_007404, NM_019739, NM_138657, NM_181072, NM_011201, NM_009612, NM_008737, NM_001035532, XM_001481304, NM_00955…	2630	273	14219	1.36647	1	0.110517	8.50543
GOTERM_BP_ALL	GO:0010468~regulation of gene expression	496	13.4345	0.00480669	NM_028868, NM_001127330, NM_146179, NM_148935, NM_016849, NM_010067, NM_010066, NM_001080964, NM_010166, NM_001168652, NM_019507, NM_021788, NM_007872, NM_153552, NM_153553, XM_001004193, NM_013692, NM_001039530, NM_001081417, NM_011544, NM_013684, NM_001039534, NM_001033536, NM_001111311, XM_145574, NM_028881, NM_028716, NM_023794, NM_175198, NM_001163430, NM_001080798, XM_001476680, NM_016971, …	2630	2429	14219	1.104	1	0.111846	8.65516
GOTERM_BP_ALL	GO:0006950~response to stress	254	6.87974	0.00483325	NM_001127330, NM_022331, NM_001017426, NM_009848, NM_026880, NM_001025313, NM_001025312, NM_001025602, NM_010166, NM_010288, NM_031870, NM_021491, NM_001161845, NM_011198, NM_010185, NM_001077696, NM_009452, NM_001081211, NM_009011, NM_026217, NM_010076, XM_894891, NM_009841, NM_009014, NM_001159711, NM_009826, NM_153565, NM_001131054, NM_029763, NM_031869, NM_007742, NM_008879, NM_145445, NM_008…	2630	1184	14219	1.15983	1	0.111844	8.70095
GOTERM_BP_ALL	GO:0008645~hexose transport	13	0.352113	0.00492476	NM_001034962, NM_010104, NM_001012363, NM_019810, NM_019488, NM_178591, NM_008063, NM_010749, NM_011504, NM_011400, NM_010076, NM_011505, NM_130451	2630	30	14219	2.3428	1	0.113253	8.85855
GOTERM_BP_ALL	GO:0051128~regulation of cellular component organization	81	2.19393	0.00498641	NM_001083334, NM_028021, NM_010581, NM_007578, NM_001130409, NM_001159631, NM_009898, NM_001042534, NM_001037761, XM_001471660, NM_011861, NM_001110794, NM_024456, NM_008633, NM_001034962, NM_001161746, NM_010185, NM_146001, NM_008917, NM_007661, NM_020493, NM_008737, NM_001122892, NM_001035532, NM_019426, NM_172739, NM_013612, NM_010735, NM_172734, NM_021895, NM_026514, NM_134048, NM_001163256, …	2630	330	14219	1.32704	1	0.114	8.96459
GOTERM_BP_ALL	GO:0030278~regulation of ossification	19	0.514626	0.00526989	NM_001163633, NM_001165902, NM_080708, NM_001077696, NM_010118, NM_020332, NM_001136079, NM_133983, NM_023053, NM_001113529, NM_009427, NM_001164041, NM_001038627, NM_007420, NM_008329, NM_016769, NM_011157, XM_001476583, NM_001077507	2630	53	14219	1.93817	1	0.11948	9.45065
GOTERM_BP_ALL	GO:0001763~morphogenesis of a branching structure	36	0.975081	0.00584665	NM_008608, NM_010193, NM_001079908, NM_008827, NM_008881, NM_026376, NM_008245, NM_009704, NM_008103, NM_177798, NM_031168, XM_001478244, NM_008163, NM_008714, NM_011057, NM_013519, NM_009373, NM_001025395, NM_001165902, NM_010104, NM_020493, NM_001161724, NM_022305, NM_001039150, NM_007731, NM_008737, NM_001113529, NM_010275, NM_010054, NM_001111274, XM_001477632, NM_007707, NM_009627, NM_010548…	2630	125	14219	1.55706	1	0.13103	10.432
GOTERM_BP_ALL	GO:0033554~cellular response to stress	96	2.60022	0.00602444	NM_026156, NM_026114, NM_007570, NM_001081001, NM_001038663, NM_001025312, NM_144795, NM_133234, NM_001136065, NM_010431, NM_026636, NM_028778, NM_027877, NM_175554, NM_133753, NM_033601, NM_133658, NM_010166, NM_001167730, NM_020570, NM_007525, NM_001010833, NM_133819, NM_031870, NM_008337, NM_001109992, NM_011304, NM_001161845, NM_007955, NM_175645, NM_001146215, NM_016700, NM_181857, NM_001159…	2630	404	14219	1.2847	1	0.134071	10.7325
GOTERM_BP_ALL	GO:0030003~cellular cation homeostasis	42	1.13759	0.00618291	NM_010239, NM_008510, NM_029094, NM_133977, NM_013602, NM_007578, NM_008019, NM_010431, NM_175105, NM_001112798, NM_007721, NM_001037099, NM_028639, NM_001081282, NM_022655, NM_022017, NM_010240, NM_001083906, NM_007901, NM_001126338, NM_013461, NM_001110794, NM_001130479, NM_008630, NM_001109897, NM_009373, NM_007523, NM_148929, NM_011333, NM_001161845, NM_010104, NM_008917, NM_008063, NM_013612…	2630	152	14219	1.49389	1	0.136671	10.9995
GOTERM_BP_ALL	GO:0014070~response to organic cyclic substance	16	0.433369	0.00620288	NM_009630, NM_028032, NM_133977, NM_009856, NM_001077696, NM_008019, NM_011485, NM_008063, NM_007668, NM_001109752, NM_010076, NM_013503, NM_011595, NM_011155, NM_009743, XM_001476583	2630	42	14219	2.05961	1	0.136406	11.0331
GOTERM_BP_ALL	GO:0034660~ncRNA metabolic process	53	1.43554	0.00630992	NM_030208, NM_021308, NM_025390, NM_001001981, NM_133991, NM_010925, NM_029278, NM_001003913, NM_027927, NM_013536, NM_153591, NM_010067, NM_001085555, NM_029128, NM_033074, NM_001080969, NM_134137, NM_028115, NM_027156, NM_133840, NM_011811, NM_153168, NM_145507, NM_028315, XM_001471720, NM_178918, NM_001099792, NM_178610, NM_001030307, NM_026615, NM_133780, NM_011319, NM_029580, NM_001039189, X…	2630	202	14219	1.41853	1	0.137915	11.213
GOTERM_BP_ALL	GO:0048534~hemopoietic or lymphoid organ development	70	1.89599	0.0063457	NM_001113198, NM_001024955, NM_001081001, NM_010431, NM_001037099, NM_028639, NM_001080927, NM_033601, NM_001159393, NM_001163554, NM_001081105, NM_007998, NM_007523, NM_007398, NM_001111021, NM_183031, NM_172833, NM_019992, NM_001165902, NM_181072, NM_001077696, NM_177725, NM_001018042, NM_007913, NM_011817, NM_008063, NM_010735, NM_010736, NM_007630, NM_001164041, NM_008689, NM_146194, NM_02872…	2630	281	14219	1.34681	1	0.137965	11.273
GOTERM_BP_ALL	GO:0001817~regulation of cytokine production	39	1.05634	0.0064668	NM_001127330, NM_029763, NM_133211, NM_001042743, NM_177330, NM_001110192, NM_145827, NM_011905, NM_144888, NM_010554, NM_021297, NM_031168, NM_011518, NM_033601, NM_001159393, NM_138952, XM_001479075, XM_001472523, NM_012009, NM_001033543, NM_008373, NM_008337, NM_010442, NM_010185, NM_009856, NM_133983, NM_001163529, XM_131049, NM_008063, NM_009452, NM_013612, NM_008689, NM_007413, NM_009740, N…	2630	139	14219	1.51692	1	0.139731	11.476
GOTERM_BP_ALL	GO:0009719~response to endogenous stimulus	49	1.32719	0.00648902	NM_001024955, NM_009954, NM_010118, NM_001031667, NM_009704, NM_001025395, NM_001109992, NM_001161845, NM_001034962, NM_007404, NM_053188, NM_019739, NM_008916, NM_138657, NM_011201, NM_145569, NM_011504, NM_010076, NM_011505, NM_016688, NM_015771, NM_018825, NM_008608, NM_153565, NM_011743, NM_001146708, NM_007742, NM_019488, NM_177330, NM_011485, XM_977763, NM_001081549, NM_013503, NM_145445, N…	2630	184	14219	1.43976	1	0.139501	11.5132
GOTERM_BP_ALL	GO:0043281~regulation of caspase activity	18	0.487541	0.00651987	NM_007523, NM_009630, NM_010444, NM_013485, NM_028680, NM_001012273, NM_146001, NM_026748, NM_001130008, NM_133234, NM_145827, NM_007734, NM_009864, NM_009688, NM_009740, NM_011051, NM_007808, NM_008771	2630	50	14219	1.94633	1	0.139444	11.5648
GOTERM_BP_ALL	GO:0052548~regulation of endopeptidase activity	18	0.487541	0.00651987	NM_007523, NM_009630, NM_010444, NM_013485, NM_028680, NM_001012273, NM_146001, NM_026748, NM_001130008, NM_133234, NM_145827, NM_007734, NM_009864, NM_009688, NM_009740, NM_011051, NM_007808, NM_008771	2630	50	14219	1.94633	1	0.139444	11.5648
GOTERM_BP_ALL	GO:0045670~regulation of osteoclast differentiation	9	0.24377	0.00668941	NM_001113198, NM_001113529, NM_001024955, NM_001105196, NM_001165902, NM_010897, NM_001110192, NM_013692, NM_001077507	2630	17	14219	2.86225	1	0.142128	11.8479
GOTERM_BP_ALL	GO:0009790~embryonic development	150	4.06284	0.00669931	NM_009794, NM_013788, XM_986287, NM_001081001, NM_023668, NM_010920, NM_007924, NM_001039521, NM_015818, NM_007668, NM_008103, NM_010725, NM_010928, NM_172150, XM_001471660, NM_010288, NM_001077507, NM_007872, NM_001012273, NM_001165902, NM_001008702, NM_010104, NM_011658, NM_007661, NM_008916, NM_181072, NM_001018042, NM_008065, NM_172739, NM_001081417, NM_177082, NM_133748, NM_026298, NM_026869…	2630	670	14219	1.2104	1	0.141648	11.8644
GOTERM_BP_ALL	GO:0015749~monosaccharide transport	13	0.352113	0.00670477	NM_001034962, NM_010104, NM_001012363, NM_019810, NM_019488, NM_178591, NM_008063, NM_010749, NM_011504, NM_011400, NM_010076, NM_011505, NM_130451	2630	31	14219	2.26723	1	0.141086	11.8735
GOTERM_BP_ALL	GO:0031324~negative regulation of cellular metabolic process	113	3.06067	0.0070701	NM_001127330, NM_001081001, NM_001017426, NM_007668, NM_001081282, NM_001160251, NM_010066, NM_175554, NM_144900, NM_011221, NM_001167730, NM_001168652, NM_021788, NM_007523, NM_007872, NM_011498, NM_001165902, NM_010104, NM_008916, NM_001037877, NM_001077696, NM_007913, NM_009986, NM_019426, NM_008065, NM_001077695, NM_001168277, NM_009452, XM_001475093, NM_133748, NM_008688, NM_008689, NM_00100…	2630	489	14219	1.24935	1	0.147505	12.4805
GOTERM_BP_ALL	GO:0007517~muscle organ development	47	1.27302	0.00731229	NM_001164036, NM_011766, NM_001170537, NM_011682, NM_001042660, NM_001081023, NM_199068, NM_001110512, NM_010920, NM_008019, NM_007382, NM_178591, NM_001037099, XM_001474780, NM_007668, NM_011982, NM_001159520, NM_008160, NM_001164248, NM_007733, NM_010860, NM_001081549, NM_016900, NM_011607, NM_013519, NM_010578, NM_008592, NM_023598, NM_001113419, NM_016898, NM_001146180, NM_001037127, NM_00821…	2630	176	14219	1.44377	1	0.151463	12.8807
GOTERM_BP_ALL	GO:0012502~induction of programmed cell death	45	1.21885	0.00737084	NM_153565, NM_013485, NM_001081001, NM_001146708, NM_133234, NM_007949, NM_020483, NM_029979, NM_001136065, NM_019464, NM_019752, NM_008160, NM_133810, XM_977763, NM_007734, NM_012032, NM_008102, NM_011103, NM_133658, NM_033601, NM_007546, NM_017397, NM_021451, NM_029653, NM_010186, NM_009373, NM_009630, NM_010442, NM_007955, NM_010444, NM_016700, NM_025680, NM_023913, NM_013692, NM_007828, NM_01…	2630	167	14219	1.45683	1	0.151877	12.9772
GOTERM_BP_ALL	GO:0006917~induction of apoptosis	45	1.21885	0.00737084	NM_153565, NM_013485, NM_001081001, NM_001146708, NM_133234, NM_007949, NM_020483, NM_029979, NM_001136065, NM_019464, NM_019752, NM_008160, NM_133810, XM_977763, NM_007734, NM_012032, NM_008102, NM_011103, NM_133658, NM_033601, NM_007546, NM_017397, NM_021451, NM_029653, NM_010186, NM_009373, NM_009630, NM_010442, NM_007955, NM_010444, NM_016700, NM_025680, NM_023913, NM_013692, NM_007828, NM_01…	2630	167	14219	1.45683	1	0.151877	12.9772
GOTERM_BP_ALL	GO:0009892~negative regulation of metabolic process	122	3.30444	0.00747682	NM_001127330, NM_021308, NM_001081001, NM_001017426, NM_007668, NM_001081282, NM_001160251, NM_010066, NM_175554, NM_144900, NM_011221, NM_001167730, NM_001168652, NM_021788, NM_007523, NM_007872, NM_011498, NM_001165902, NM_010104, NM_133840, NM_008916, NM_001037877, NM_001077696, NM_007913, NM_009986, NM_001077695, NM_019426, NM_008065, NM_001168277, NM_009452, XM_001475093, NM_133748, NM_00868…	2630	534	14219	1.23518	1	0.153183	13.1516
GOTERM_BP_ALL	GO:0043542~endothelial cell migration	7	0.189599	0.007825	NM_009692, NM_008160, NM_022410, NM_020493, NM_016741, NM_008404, NM_001130409	2630	11	14219	3.44048	1	0.159013	13.7222
GOTERM_BP_ALL	GO:0032228~regulation of synaptic transmission, GABAergic	7	0.189599	0.007825	NM_009630, NM_022656, NM_010348, NM_021284, NM_013461, NM_010897, NM_010937	2630	11	14219	3.44048	1	0.159013	13.7222
GOTERM_BP_ALL	GO:0030098~lymphocyte differentiation	33	0.893824	0.00783265	NM_001024955, NM_017401, NM_001163815, NM_001146708, NM_024124, NM_001037099, NM_029342, NM_001164147, XM_001471583, NM_001080927, NM_011518, NM_033601, NM_001159393, NM_001163554, NM_001081105, NM_008979, NM_007523, NM_007398, NM_172833, NM_183031, NM_001165902, NM_001077696, NM_177725, NM_001018042, NM_007913, NM_011817, NM_001115132, NM_001042527, NM_001081175, NM_010588, NM_172285, XM_0014765…	2630	114	14219	1.56503	1	0.158434	13.7347
GOTERM_BP_ALL	GO:0052547~regulation of peptidase activity	18	0.487541	0.00812933	NM_007523, NM_009630, NM_010444, NM_013485, NM_028680, NM_001012273, NM_146001, NM_026748, NM_001130008, NM_133234, NM_145827, NM_007734, NM_009864, NM_009688, NM_009740, NM_011051, NM_007808, NM_008771	2630	51	14219	1.90816	1	0.163199	14.2181
GOTERM_BP_ALL	GO:0015758~glucose transport	12	0.325027	0.00819283	NM_001034962, NM_011504, NM_010076, NM_011400, NM_010104, NM_011505, NM_130451, NM_019810, NM_001012363, NM_019488, NM_178591, NM_008063	2630	28	14219	2.31706	1	0.163632	14.3212
GOTERM_BP_ALL	GO:0032318~regulation of Ras GTPase activity	25	0.67714	0.00838791	NM_001163455, NM_026254, NM_023668, NM_001081396, NM_172723, NM_001038621, NM_134091, NM_007901, NM_172133, NM_146252, NM_010026, NM_133716, NM_194334, NM_010897, NM_145566, NM_001042655, NM_019636, NM_145476, XM_001475805, NM_001081206, XM_001476465, NM_025935, NM_030138, NM_172443, NM_001033263	2630	80	14219	1.68952	1	0.166454	14.6373
GOTERM_BP_ALL	GO:0042391~regulation of membrane potential	34	0.92091	0.00850395	NM_009128, NM_009124, NM_001042660, NM_009601, NM_007949, NM_010118, NM_007578, NM_008885, NM_178591, NM_001037099, NM_007668, NM_172588, NM_145445, NM_011145, NM_013461, NM_001127355, NM_008770, XM_001478124, NM_007523, NM_009630, NM_010348, NM_001114312, NM_010104, NM_010421, NM_010897, NM_001122892, NM_021600, NM_007657, NM_010350, NM_010076, NM_008139, NM_013569, XM_001476583, NM_001081339	2630	119	14219	1.5447	1	0.167814	14.8248
GOTERM_BP_ALL	GO:0006091~generation of precursor metabolites and energy	65	1.76056	0.0085973	NM_133666, NM_028121, NM_025650, NM_025494, NM_023721, NM_026684, NM_001136069, NM_175349, NM_011099, NM_013477, NM_024197, NM_001146100, NM_029272, NM_023374, NM_001077507, NM_130884, NM_080633, NM_010209, NM_001113478, NM_029573, NM_016792, NM_008063, NM_053108, NM_019703, NM_144870, NM_146094, NM_024220, NM_011506, NM_175406, NM_010560, NM_016854, NM_001033245, NM_145614, NM_010887, NM_0010333…	2630	261	14219	1.34644	1	0.168752	14.9753
GOTERM_BP_ALL	GO:0043087~regulation of GTPase activity	28	0.758397	0.00866866	NM_001163455, NM_026254, NM_001163815, NM_023668, NM_001081396, NM_172723, NM_001038621, NM_134091, NM_007901, NM_146252, NM_172133, NM_010026, NM_133716, NM_020505, NM_194334, NM_010897, NM_145566, NM_001145902, NM_001042655, NM_019636, NM_145476, XM_001475805, NM_001081206, XM_001476465, NM_025935, NM_030138, NM_172443, NM_001033263	2630	93	14219	1.62775	1	0.169288	15.0903
GOTERM_BP_ALL	GO:0022403~cell cycle phase	79	2.13976	0.00904658	NM_001014996, NM_021308, NM_001081001, NM_001164362, NM_001001981, NM_001167939, NM_001159631, NM_016758, XM_001000692, NM_010578, NM_013538, NM_175310, NM_031870, NM_011496, NM_001042653, NM_027707, NM_001146215, NM_001039138, NM_133678, NM_009352, NM_001012273, NM_198654, NM_181857, NM_024218, NM_001163729, NM_001163042, NM_019710, NM_001024919, NM_026560, NM_026011, NM_007630, XM_001476465, NM…	2630	328	14219	1.30217	1	0.175245	15.6964
GOTERM_BP_ALL	GO:0044087~regulation of cellular component biogenesis	27	0.731311	0.00906775	NM_008608, NM_011945, NM_001038609, NM_031191, NM_177330, NM_001130409, NM_029711, NM_009898, NM_001037761, NM_001042534, XM_977763, NM_007901, XM_001471660, NM_026369, NM_021278, NM_023735, NM_007604, NM_001037127, NM_020493, NM_019426, NM_146120, NM_011570, NM_009527, NM_001163394, NM_007983, NM_019824, NM_145611	2630	89	14219	1.64016	1	0.17486	15.7302
GOTERM_BP_ALL	GO:0045595~regulation of cell differentiation	91	2.46479	0.00928968	NM_001113198, NM_001024955, NM_001127330, NM_001105196, NM_021308, NM_001113326, NM_001038663, NM_007578, NM_010431, NM_010637, NM_001024952, NM_001130409, NM_019649, NM_008046, NM_007569, NM_031168, NM_173182, NM_001080927, NM_020570, NM_010578, NM_001077507, NM_198616, NM_007398, NM_001111021, NM_001165902, NM_001161746, NM_001159555, NM_011658, NM_020493, NM_001077696, NM_011756, NM_008737, NM…	2630	386	14219	1.27458	1	0.177984	16.0841
GOTERM_BP_ALL	GO:0006897~endocytosis	49	1.32719	0.00987684	NM_001083334, NM_001113326, NM_010581, NM_010119, NM_080288, NM_001109752, NM_130449, NM_016900, NM_011861, NM_025887, NM_007493, NM_001159555, NM_001008702, NM_010185, NM_146001, NM_025383, NM_008917, NM_008402, NM_001077264, NM_013612, NM_010937, XM_485391, NM_146194, NM_013825, NM_028724, NM_018790, NM_001081084, NM_001159509, NM_181547, NM_013454, NM_001163815, NM_153423, NM_007598, NM_010147…	2630	188	14219	1.40913	1	0.187355	17.0136
GOTERM_BP_ALL	GO:0010324~membrane invagination	49	1.32719	0.00987684	NM_001083334, NM_001113326, NM_010581, NM_010119, NM_080288, NM_001109752, NM_130449, NM_016900, NM_011861, NM_025887, NM_007493, NM_001159555, NM_001008702, NM_010185, NM_146001, NM_025383, NM_008917, NM_008402, NM_001077264, NM_013612, NM_010937, XM_485391, NM_146194, NM_013825, NM_028724, NM_018790, NM_001081084, NM_001159509, NM_181547, NM_013454, NM_001163815, NM_153423, NM_007598, NM_010147…	2630	188	14219	1.40913	1	0.187355	17.0136
GOTERM_BP_ALL	GO:0006974~response to DNA damage stimulus	70	1.89599	0.0104803	NM_026156, NM_007570, NM_001081001, NM_001038663, NM_001025312, NM_133234, NM_001136065, NM_026636, NM_027877, NM_175554, NM_033601, NM_133658, NM_010166, NM_001167730, NM_020570, NM_007525, NM_001010833, NM_031870, NM_001109992, NM_001161845, NM_007955, NM_011304, NM_001146215, NM_181857, NM_001159369, NM_177372, NM_011952, NM_028347, NM_009407, NM_019710, NM_009169, NM_009011, NM_012012, NM_001…	2630	287	14219	1.31865	1	0.196815	17.9587
GOTERM_BP_ALL	GO:0055080~cation homeostasis	48	1.30011	0.0105002	NM_010239, NM_008510, NM_029094, NM_010473, NM_133977, NM_007578, NM_013602, NM_008019, NM_010431, NM_175105, NM_001112798, NM_007721, NM_001037099, NM_028639, NM_001081282, NM_022655, NM_022017, NM_011867, NM_010240, NM_001083906, NM_007901, NM_001126338, NM_013461, NM_001110794, NM_001130479, NM_008630, NM_001109897, NM_007998, NM_009373, NM_007523, NM_148929, NM_011333, NM_001161845, NM_010104…	2630	184	14219	1.41038	1	0.196326	17.9897
GOTERM_BP_ALL	GO:0001932~regulation of protein amino acid phosphorylation	34	0.92091	0.0110255	NM_015753, NM_008808, NM_013598, NM_010887, NM_009826, NM_011945, NM_008924, NM_008019, NM_016971, NM_145429, NM_009896, NM_001081282, NM_022018, NM_031168, NM_010241, NM_011518, NM_011103, NM_011057, NM_001048177, NM_012009, NM_013557, NM_007998, NM_010558, NM_001013365, NM_007396, NM_008337, NM_007523, NM_010591, NM_008916, NM_175088, NM_009692, NM_011158, NM_007707, XM_001476583	2630	121	14219	1.51917	1	0.204266	18.8039
GOTERM_BP_ALL	GO:0010605~negative regulation of macromolecule metabolic process	115	3.11484	0.0110319	NM_001127330, NM_021308, NM_001081001, NM_001017426, NM_007668, NM_001081282, NM_001160251, NM_010066, NM_175554, NM_011221, NM_001167730, NM_001168652, NM_021788, NM_007523, NM_007872, NM_011498, NM_001165902, NM_133840, NM_008916, NM_001037877, NM_001077696, NM_007913, NM_009986, NM_001077695, NM_019426, NM_008065, NM_001168277, NM_009452, XM_001475093, NM_008688, NM_008689, NM_001008542, NM_00…	2630	506	14219	1.22874	1	0.203529	18.8138
GOTERM_BP_ALL	GO:0007243~protein kinase cascade	59	1.59805	0.0113649	NM_027106, NM_001038663, NM_026880, NM_001045558, NM_010336, NM_010071, NM_007668, NM_001080388, NM_009896, NM_133810, NM_021297, NM_009274, NM_001013365, NM_008337, NM_001109992, NM_139001, NM_172833, NM_016700, NM_008279, NM_010104, NM_011756, NM_011817, NM_008734, NM_013612, NM_018793, NM_007828, NM_172734, NM_009740, NM_023898, NM_015771, NM_021485, NM_001081357, NM_009826, NM_011945, NM_0119…	2630	236	14219	1.35162	1	0.208158	19.3259
GOTERM_BP_ALL	GO:0043623~cellular protein complex assembly	31	0.839653	0.0114324	NM_029665, NM_001081356, NM_007591, NM_021883, NM_001045558, NM_026375, NM_007578, NM_009448, NM_001159717, NM_178379, NM_001130409, NM_007668, NM_026473, NM_023579, NM_007858, NM_010227, NM_001170485, NM_011653, NM_146001, NM_010773, NM_001162365, NM_001146180, NM_007604, NM_001037127, NM_001033310, NM_146120, NM_001109657, NM_011570, NM_134028, NM_019537, NM_146194	2630	108	14219	1.55186	1	0.208408	19.4293
GOTERM_BP_ALL	GO:0008361~regulation of cell size	31	0.839653	0.0114324	NM_009826, NM_001038609, NM_181541, NM_021328, NM_199068, NM_133234, NM_018754, NM_007578, NM_024226, NM_026832, NM_177099, NM_010928, NM_033562, NM_007440, NM_001038625, NM_009517, NM_011057, NM_013461, NM_001037726, NM_009686, NM_198616, NM_001161746, NM_008917, NM_012000, NM_008737, NM_001146346, NM_001168525, NM_001111051, NM_018820, NM_007471, XM_001476583	2630	108	14219	1.55186	1	0.208408	19.4293
GOTERM_BP_ALL	GO:0006730~one-carbon metabolic process	33	0.893824	0.0116669	NM_019513, NM_007570, NM_021308, NM_009800, NM_001017426, NM_019721, NM_201638, NM_001170785, NM_016661, NM_133991, NM_030185, NM_023537, NM_026526, NM_010067, NM_010049, NM_007569, NM_010066, NM_144866, NM_001171000, NM_021531, NM_177101, NM_145542, NM_007872, NM_019830, NM_028292, NM_001130008, NM_145569, NM_019426, NM_028791, XM_001475732, XM_619431, NM_001099792, NM_024495	2630	117	14219	1.5249	1	0.211358	19.7876
GOTERM_BP_ALL	GO:0055010~ventricular cardiac muscle morphogenesis	8	0.216685	0.0117479	NM_001164036, NM_001112702, NM_001164248, NM_001042660, NM_008213, NM_013519, NM_008019, NM_008592	2630	15	14219	2.88345	1	0.211808	19.911
GOTERM_BP_ALL	GO:0030048~actin filament-based movement	8	0.216685	0.0117479	NM_028021, NM_001163394, NM_010860, NM_022410, NM_001142322, NM_153138, NM_153423, NM_009686	2630	15	14219	2.88345	1	0.211808	19.911
GOTERM_BP_ALL	GO:0008284~positive regulation of cell proliferation	69	1.86891	0.0120568	NM_008808, NM_001079908, NM_001034097, NM_010920, NM_001136065, NM_001159520, NM_009898, NM_007440, NM_021297, NM_031168, NM_001080927, NM_011057, NM_009855, NM_009008, NM_010578, NM_008337, NM_007398, NM_001109991, NM_001165902, NM_010104, NM_027196, NM_013614, NM_010937, NM_080837, NM_010735, NM_025630, NM_008037, NM_010560, NM_009743, NM_001077529, NM_013598, NM_009829, NM_021284, NM_027432, N…	2630	284	14219	1.31354	1	0.215889	20.3801
GOTERM_BP_ALL	GO:0042440~pigment metabolic process	14	0.379198	0.0122019	NM_145360, NM_010442, NM_007398, NM_001146161, NM_009479, NM_007757, NM_008911, NM_178379, NM_013546, NM_026678, NM_022655, NM_008525, XM_001476583, NM_007998	2630	37	14219	2.04569	1	0.217327	20.5995
GOTERM_BP_ALL	GO:0034470~ncRNA processing	42	1.13759	0.0122899	NM_178610, NM_026615, NM_001030307, NM_030208, NM_025390, NM_029580, NM_001001981, NM_133991, NM_001039189, NM_010925, XM_130596, NM_027332, NM_138747, NM_029278, NM_027927, NM_013536, NM_010067, NM_001085555, NM_001015876, NM_029128, NM_145396, NM_001080969, NM_009319, NM_028753, NM_028115, NM_019393, NM_145938, NM_027156, NM_010792, NM_026748, NM_133840, NM_020600, NM_026642, NM_026578, NM_0215…	2630	158	14219	1.43716	1	0.217853	20.7323
GOTERM_BP_ALL	GO:0002237~response to molecule of bacterial origin	17	0.460455	0.0124544	NM_001159711, NM_024471, NM_172833, NM_001038663, NM_010907, NM_011952, NM_011905, NM_013612, NM_001081211, NM_016849, NM_021297, NM_001164147, NM_009740, NM_138952, NM_009841, NM_009283, NM_172285	2630	49	14219	1.87571	1	0.219571	20.98
GOTERM_BP_ALL	GO:0050808~synapse organization	17	0.460455	0.0124544	NM_001163633, NM_001160316, NM_001165902, NM_011682, NM_001081023, NM_001037127, NM_007578, NM_178591, NM_001037099, NM_001109752, NM_001025600, NM_009527, NM_009670, NM_011607, NM_020253, NM_007471, XM_001478124	2630	49	14219	1.87571	1	0.219571	20.98
GOTERM_BP_ALL	GO:0043534~blood vessel endothelial cell migration	5	0.135428	0.0127251	NM_009692, NM_008160, NM_022410, NM_020493, NM_016741	2630	6	14219	4.50539	1	0.222917	21.386
GOTERM_BP_ALL	GO:0032733~positive regulation of interleukin-10 production	5	0.135428	0.0127251	NM_010185, NM_009856, XM_001479075, NM_001033543, XM_001478513	2630	6	14219	4.50539	1	0.222917	21.386
GOTERM_BP_ALL	GO:0051094~positive regulation of developmental process	54	1.46262	0.0129219	NM_001127330, NM_001079908, NM_001113326, NM_010431, NM_007483, NM_008046, NM_031168, NM_007569, NM_173182, NM_020570, NM_010288, NM_001077507, NM_007398, NM_001111021, NM_001165902, NM_001159555, NM_001161746, NM_020493, NM_133983, NM_013692, NM_001164041, NM_177364, NM_025630, NM_008329, NM_001077529, NM_001163633, NM_013598, NM_013660, NM_001038609, NM_031191, NM_001110192, NM_178591, NM_01148…	2630	214	14219	1.36425	1	0.225084	21.6799
GOTERM_BP_ALL	GO:0031663~lipopolysaccharide-mediated signaling pathway	7	0.189599	0.0132255	NM_001113553, NM_016849, NM_001038663, NM_010907, NM_011952, NM_138952, NM_009283	2630	12	14219	3.15377	1	0.228857	22.1312
GOTERM_BP_ALL	GO:0048729~tissue morphogenesis	59	1.59805	0.0135205	NM_015753, NM_001042660, NM_009704, NM_008245, NM_010637, NM_008239, NM_001159520, NM_010928, NM_008046, NM_172150, XM_001471660, NM_001025395, NM_001165902, NM_011658, NM_008737, NM_001085448, NM_172739, NM_001112702, NM_010139, NM_009740, NM_001098476, NM_026298, NM_025954, NM_001164036, NM_010193, NM_001113345, NM_008827, NM_008881, XM_001472676, NM_026376, NM_008019, XM_001471588, NM_00116407…	2630	238	14219	1.34026	1	0.232451	22.5675
GOTERM_BP_ALL	GO:0046777~protein amino acid autophosphorylation	21	0.568797	0.0136216	NM_001081109, NM_026114, NM_001039138, NM_011947, NM_172821, NM_007788, NM_007604, NM_023913, NM_001122892, NM_011570, NM_001130409, NM_001113553, NM_021420, NM_001025438, XM_977763, NM_177326, NM_011518, NM_001029843, NM_013557, NM_145076, NM_145358	2630	66	14219	1.72024	1	0.233086	22.7164
GOTERM_BP_ALL	GO:0051453~regulation of intracellular pH	6	0.162514	0.0139936	NM_148929, NM_001033242, NM_008917, NM_001033175, NM_175105, NM_013612	2630	9	14219	3.60431	1	0.237761	23.2623
GOTERM_BP_ALL	GO:0044057~regulation of system process	51	1.38137	0.0141877	NM_010473, NM_001042660, NM_026880, NM_007578, NM_010118, NM_145575, NM_001112798, NM_007668, NM_001109752, NM_010492, NM_144900, NM_033269, NM_010288, NM_008771, NM_008337, NM_021332, NM_001109992, NM_007398, NM_011498, NM_145526, NM_010104, NM_016694, NM_019681, NM_010937, NM_009692, NM_010735, NM_010076, NM_007413, NM_001081081, NM_021284, NM_133977, NM_177330, NM_011485, NM_007902, NM_022656,…	2630	201	14219	1.37179	1	0.23974	23.5456
GOTERM_BP_ALL	GO:0055066~di-, tri-valent inorganic cation homeostasis	39	1.05634	0.014761	NM_010239, NM_008510, NM_029094, NM_010473, NM_133977, NM_013602, NM_007578, NM_008019, NM_010431, NM_001112798, NM_001037099, NM_007721, NM_028639, NM_001081282, NM_022655, NM_022017, NM_010240, NM_007901, NM_001126338, NM_013461, NM_001110794, NM_001130479, NM_008630, NM_001109897, NM_007998, NM_009373, NM_007523, NM_011333, NM_010104, NM_001146161, NM_008063, NM_013612, NM_007511, NM_021566, N…	2630	146	14219	1.44419	1	0.247251	24.3766
GOTERM_BP_ALL	GO:0006869~lipid transport	33	0.893824	0.0149844	NM_001081041, NM_001127330, XM_355727, NM_001113326, NM_013454, NM_001163510, NM_008280, NM_011485, NM_001003717, NM_001080944, NM_011145, NM_177815, NM_011987, NM_133774, NM_016741, NM_010700, XM_001481299, NM_007378, NM_001163645, NM_007408, NM_001081182, NM_152818, NM_001159555, NM_029570, NM_001033174, NM_023733, NM_001039351, NM_009692, NM_009593, NM_011977, NM_023409, NM_177820, NM_010730	2630	119	14219	1.49927	1	0.249577	24.6982
GOTERM_BP_ALL	GO:0022604~regulation of cell morphogenesis	28	0.758397	0.0154109	NM_028021, NM_013660, NM_001038609, NM_011801, NM_022410, NM_001025377, NM_007578, NM_024226, NM_001130409, NM_013511, NM_009898, NM_001145886, NM_009392, NM_001110794, NM_001163346, NM_001161746, XM_001003435, NM_178626, NM_011738, NM_008737, NM_001122892, NM_001035532, NM_001109657, NM_172739, NM_009527, NM_026514, NM_178725, NM_001163256	2630	97	14219	1.56063	1	0.254791	25.3083
GOTERM_BP_ALL	GO:0032496~response to lipopolysaccharide	14	0.379198	0.0154785	NM_001159711, NM_024471, NM_001038663, NM_010907, NM_011952, NM_013612, NM_001081211, NM_016849, NM_021297, NM_001164147, NM_009841, NM_138952, NM_172285, NM_009283	2630	38	14219	1.99186	1	0.254824	25.4047
GOTERM_BP_ALL	GO:0009891~positive regulation of biosynthetic process	124	3.35861	0.0155582	NM_001127330, NM_021308, NM_010118, NM_001024918, NM_008285, NM_001033713, NM_010725, NM_001038625, NM_008373, NM_153553, NM_001165902, NM_030260, NM_177372, NM_007913, NM_001077695, NM_019426, NM_007914, NM_013612, NM_009593, NM_008688, NM_008689, NM_009828, NM_023794, NM_001004176, NM_013745, NM_011803, NM_001080798, NM_016971, NM_011905, NM_010234, NM_010658, NM_008719, NM_001164147, NM_008714…	2630	557	14219	1.20359	1	0.255027	25.518
GOTERM_BP_ALL	GO:0016202~regulation of striated muscle tissue development	15	0.406284	0.0155596	NM_001079908, NM_011733, NM_011658, NM_001037127, NM_024124, NM_001077696, NM_031191, XM_001477632, NM_007569, NM_001122667, NM_007420, NM_025881, NM_010288, NM_016769, XM_001476583	2630	42	14219	1.93088	1	0.254121	25.52
GOTERM_BP_ALL	GO:0002521~leukocyte differentiation	38	1.02925	0.015693	NM_001113198, NM_001024955, NM_009971, NM_001163815, NM_017401, NM_022410, NM_001146708, NM_024124, NM_001037099, NM_029342, NM_001164147, XM_001471583, NM_001080927, NM_011518, NM_033601, NM_001159393, NM_001080126, NM_001163554, NM_008979, NM_001081105, NM_007523, NM_007398, NM_172833, NM_183031, NM_001165902, NM_001109873, NM_001077696, NM_177725, NM_001018042, NM_007913, NM_011817, NM_0011151…	2630	142	14219	1.4468	1	0.255084	25.7095
GOTERM_BP_ALL	GO:0000279~M phase	68	1.84182	0.0161621	NM_001014996, NM_021308, NM_001164362, NM_001081001, NM_001001981, NM_001167939, NM_001159631, NM_016758, XM_001000692, NM_013538, NM_031870, NM_175310, NM_011496, NM_001042653, NM_027707, NM_001146215, NM_133678, NM_009352, NM_198654, NM_001012273, NM_181857, NM_024218, NM_001163729, NM_019710, NM_001163042, NM_001024919, NM_026560, NM_026011, NM_007630, XM_001476465, NM_026823, NM_012012, NM_00…	2630	283	14219	1.29908	1	0.260728	26.3719
GOTERM_BP_ALL	GO:0010628~positive regulation of gene expression	110	2.97941	0.016242	NM_001127330, NM_010118, NM_001024918, NM_001033713, NM_010725, NM_001038625, NM_153553, NM_001165902, NM_030260, NM_007913, NM_001077695, NM_019426, NM_007914, NM_013612, NM_008688, NM_008689, NM_009828, NM_001004176, NM_023794, NM_013745, NM_011803, NM_001080798, NM_016971, NM_010234, NM_010658, NM_008719, NM_001164147, NM_008714, NM_033563, NM_011040, NM_008320, NM_007548, NM_008592, NM_010558…	2630	488	14219	1.21867	1	0.260906	26.4841
GOTERM_BP_ALL	GO:0000226~microtubule cytoskeleton organization	31	0.839653	0.0168528	NM_026116, NM_001014996, NM_001038609, NM_019674, NM_001163319, NM_022410, NM_139303, NM_023668, NM_133833, NM_145824, NM_177089, NM_001130409, NM_025475, NM_172279, NM_007836, NM_173013, NM_007790, NM_027660, NM_133678, NM_001012273, NM_181857, NM_007604, NM_011570, NM_001163042, XM_001476465, NM_001163480, NM_008787, NM_173437, NM_009764, XM_001001304, NM_023284	2630	111	14219	1.50991	1	0.26838	27.337
GOTERM_BP_ALL	GO:0031327~negative regulation of cellular biosynthetic process	98	2.65439	0.0171541	NM_001127330, NM_001081001, NM_001017426, NM_001160251, NM_010066, NM_175554, NM_144900, NM_001168652, NM_011221, NM_021788, NM_007872, NM_011498, NM_001165902, NM_010104, NM_001037877, NM_001077696, NM_007913, NM_009986, NM_008065, NM_019426, NM_001077695, NM_001168277, NM_009452, XM_001475093, NM_008688, NM_133748, NM_008689, NM_001008542, NM_001163430, NM_024124, NM_177330, NM_011600, NM_00108…	2630	430	14219	1.23217	1	0.271534	27.7542
GOTERM_BP_ALL	GO:0009314~response to radiation	38	1.02925	0.0175005	NM_001081001, NM_009124, NM_021284, NM_007949, NM_008801, NM_026636, NM_007668, NM_008160, NM_025947, NM_029342, NM_133658, NM_010166, NM_001167730, NM_021451, NM_001122958, NM_020570, XM_001478124, NM_007998, NM_009618, NM_007523, NM_016700, NM_145569, NM_010897, NM_028791, NM_010937, NM_019710, NM_053194, NM_144541, NM_010076, NM_177231, NM_145383, NM_053245, NM_010830, NM_007471, NM_001127324,…	2630	143	14219	1.43668	1	0.275257	28.2311
GOTERM_BP_ALL	GO:0055085~transmembrane transport	104	2.8169	0.0178092	NM_021305, NM_001080774, NM_025494, NM_001083331, NM_001112798, NM_148932, NM_026740, NM_011867, NM_146206, NM_001166503, NM_013477, NM_173388, NM_016752, NM_198650, NM_029020, NM_011396, NM_172268, NM_019701, NM_011990, NM_175406, NM_007451, NM_133648, NM_178743, NM_021512, NM_027091, NM_001039104, NM_026071, NM_054055, NM_011390, NM_172861, NM_009517, NM_182959, NM_001033336, NM_001109897, NM_0…	2630	460	14219	1.22233	1	0.278431	28.6537
GOTERM_BP_ALL	GO:0051969~regulation of transmission of nerve impulse	30	0.812568	0.0178694	NM_026880, NM_021284, NM_133977, NM_010118, NM_007578, NM_011485, NM_007668, NM_001109752, NM_022656, NM_018871, NM_013503, NM_013461, NM_010492, XM_001478124, NM_008337, NM_009630, NM_145526, NM_011498, NM_010348, NM_010104, NM_016694, NM_010897, NM_019681, NM_010937, NM_010275, NM_010735, NM_145458, NM_010350, NM_010076, NM_020278	2630	107	14219	1.51583	1	0.27827	28.7358
GOTERM_BP_ALL	GO:0042110~T cell activation	32	0.866739	0.0179504	NM_001163815, NM_022410, NM_001146708, NM_008019, NM_001037099, NM_008879, NM_001082960, NM_029342, XM_001478244, XM_001471583, NM_011518, NM_033601, NM_001159393, NM_001029872, NM_138952, NM_008404, NM_001033238, NM_001081105, NM_008979, NM_172833, NM_001165902, NM_001018042, NM_007913, NM_011817, NM_001122892, NM_001115132, NM_013612, NM_001042527, NM_001081175, NM_010588, NM_016769, XM_0014765…	2630	116	14219	1.49144	1	0.278385	28.8461
GOTERM_BP_ALL	GO:0045941~positive regulation of transcription	107	2.89816	0.0180137	NM_001127330, NM_010118, NM_001024918, NM_001033713, NM_010725, NM_001038625, NM_153553, NM_001165902, NM_030260, NM_007913, NM_019426, NM_007914, NM_001077695, NM_013612, NM_008688, NM_008689, NM_009828, NM_001004176, NM_023794, NM_013745, NM_011803, NM_001080798, NM_016971, NM_010234, NM_010658, NM_008719, NM_001164147, NM_008714, NM_033563, NM_011040, NM_008320, NM_008592, NM_010558, NM_009296…	2630	475	14219	1.21788	1	0.278266	28.9323
GOTERM_BP_ALL	GO:0030097~hemopoiesis	61	1.65222	0.0180733	NM_001113198, NM_001024955, NM_001081001, NM_010431, NM_001037099, NM_028639, NM_001080927, NM_033601, NM_001159393, NM_001163554, NM_001081105, NM_007998, NM_007523, NM_007398, NM_001111021, NM_183031, NM_172833, NM_019992, NM_001165902, NM_181072, NM_001077696, NM_177725, NM_001018042, NM_007913, NM_011817, NM_008063, NM_001164041, NM_146194, NM_028728, NM_009971, NM_017401, NM_001163815, NM_02…	2630	251	14219	1.31392	1	0.2781	29.0133
GOTERM_BP_ALL	GO:0042326~negative regulation of phosphorylation	11	0.297941	0.018092	NM_025774, NM_001081282, NM_009896, NM_007523, NM_010591, NM_022018, NM_009124, NM_011103, NM_008916, NM_008019, NM_012009	2630	27	14219	2.20263	1	0.277399	29.0386
GOTERM_BP_ALL	GO:0051338~regulation of transferase activity	50	1.35428	0.0181235	NM_025774, NM_015753, NM_133893, NM_028126, NM_027106, XM_906228, NM_001045558, NM_018754, NM_172702, NM_010336, NM_007668, NM_021297, NM_001081336, NM_001109992, NM_139001, NM_010104, NM_023913, NM_011817, NM_022328, NM_024262, NM_013612, NM_009692, NM_023898, NM_023684, NM_015771, NM_013598, NM_011945, NM_178591, NM_011941, NM_001113553, NM_172588, NM_001166597, NM_008655, NM_177798, NM_011518,…	2630	199	14219	1.35841	1	0.276871	29.0814
GOTERM_BP_ALL	GO:0010557~positive regulation of macromolecule biosynthetic process	118	3.1961	0.0185474	NM_001127330, NM_021308, NM_010118, NM_001024918, NM_001033713, NM_010725, NM_001038625, NM_008373, NM_153553, NM_001165902, NM_177372, NM_030260, NM_007913, NM_001077695, NM_019426, NM_007914, NM_013612, NM_008688, NM_008689, NM_009828, NM_001004176, NM_023794, NM_013745, NM_011803, NM_001080798, NM_016971, NM_010234, NM_010658, NM_008719, NM_001164147, NM_008714, NM_033563, NM_011040, NM_008320…	2630	530	14219	1.2037	1	0.281435	29.6544
GOTERM_BP_ALL	GO:0048634~regulation of muscle development	15	0.406284	0.0192434	NM_001079908, NM_011733, NM_011658, NM_001037127, NM_024124, NM_001077696, NM_031191, XM_001477632, NM_007569, NM_001122667, NM_007420, NM_025881, NM_010288, NM_016769, XM_001476583	2630	43	14219	1.88598	1	0.289411	30.5859
GOTERM_BP_ALL	GO:0008366~axon ensheathment	14	0.379198	0.019384	NM_009128, NM_010421, NM_007949, NM_010118, NM_010897, NM_008885, NM_178591, NM_001122892, NM_172588, NM_007657, NM_145445, NM_001127355, NM_011145, NM_008770	2630	39	14219	1.94078	1	0.290235	30.7726
GOTERM_BP_ALL	GO:0007272~ensheathment of neurons	14	0.379198	0.019384	NM_009128, NM_010421, NM_007949, NM_010118, NM_010897, NM_008885, NM_178591, NM_001122892, NM_172588, NM_007657, NM_145445, NM_001127355, NM_011145, NM_008770	2630	39	14219	1.94078	1	0.290235	30.7726
GOTERM_BP_ALL	GO:0051726~regulation of cell cycle	53	1.43554	0.0195651	NM_001081001, NM_018754, NM_007483, NM_026636, NM_010828, NM_007668, NM_001159631, NM_031165, NM_175554, NM_010578, NM_009686, NM_001013365, NM_007523, NM_001109992, NM_007955, NM_001012273, NM_007661, NM_011817, NM_024218, NM_010937, NM_019710, NM_172268, NM_007633, NM_010735, NM_015771, NM_009829, NM_021284, NM_007591, NM_019967, NM_199068, XM_001471588, NM_008655, NM_001164147, NM_001080945, N…	2630	214	14219	1.33898	1	0.291563	31.0124
GOTERM_BP_ALL	GO:0051098~regulation of binding	26	0.704225	0.019718	NM_001038663, NM_001047433, NM_007949, NM_001136065, NM_145827, NM_011905, NM_009790, NM_001113553, NM_021297, NM_010241, NM_029444, NM_007420, NM_138952, NM_008404, NM_001048177, NM_010558, NM_010227, NM_010442, NM_172833, NM_010907, NM_011952, NM_007589, NM_009452, NM_001042527, NM_009740, NM_016769, NM_028728	2630	90	14219	1.56187	1	0.292524	31.2142
GOTERM_BP_ALL	GO:0009101~glycoprotein biosynthetic process	32	0.866739	0.0202154	NM_139272, NM_008925, NM_009344, NM_008280, NM_001025310, NM_012028, NM_015818, NM_018784, NM_009177, NM_145128, NM_133933, NM_009179, NM_030165, NM_001081167, NM_008024, NM_011373, NM_021439, NM_016893, NM_001169114, NM_033320, NM_028428, NM_001167981, NM_022305, NM_178640, NM_207237, NM_175114, NM_001111274, NM_001081252, NM_175140, NM_013666, NM_001159745, NM_001161774	2630	117	14219	1.47869	1	0.297763	31.867
GOTERM_BP_ALL	GO:0008285~negative regulation of cell proliferation	55	1.48971	0.020458	NM_001127330, NM_018754, NM_023065, NM_029979, NM_010637, NM_010928, NM_007569, NM_001080927, NM_016900, NM_001110791, NM_001045529, NM_001160359, NM_175310, NM_007955, NM_011198, NM_178609, NM_010629, NM_133983, NM_010735, NM_007657, NM_010239, NM_027432, NM_009868, NM_022415, XM_001474396, NM_001110192, NM_001164074, NM_177354, NM_011145, NM_009661, NM_021451, NM_011594, NM_001048177, NM_013557…	2630	224	14219	1.32748	1	0.299793	32.1833
GOTERM_BP_ALL	GO:0006644~phospholipid metabolic process	42	1.13759	0.0205549	NM_001024955, NM_172822, NM_153565, NM_021280, NM_011083, NM_029094, NM_026234, NM_177298, NM_024229, NM_153546, NM_008280, NM_010073, NM_172702, NM_023627, NM_019464, NM_172588, NM_133757, NM_173370, NM_011109, NM_011987, NM_173014, NM_001146690, NM_001122954, NM_001134829, NM_021491, NM_133888, NM_145376, NM_025662, XM_892623, NM_001164609, NM_012000, NM_181414, NM_026644, NM_008869, NM_009692,…	2630	163	14219	1.39308	1	0.300015	32.3092
GOTERM_BP_ALL	GO:0030166~proteoglycan biosynthetic process	9	0.24377	0.0205878	NM_001111274, NM_033320, NM_030165, NM_008024, NM_175140, NM_008280, NM_207237, NM_021439, NM_015818	2630	20	14219	2.43291	1	0.299454	32.352
GOTERM_BP_ALL	GO:0048641~regulation of skeletal muscle tissue development	9	0.24377	0.0205878	XM_001477632, NM_007569, NM_011733, NM_024124, NM_001037127, NM_007420, NM_001077696, NM_031191, XM_001476583	2630	20	14219	2.43291	1	0.299454	32.352
GOTERM_BP_ALL	GO:0008643~carbohydrate transport	19	0.514626	0.0206745	NM_016752, NM_028123, NM_001034962, NM_010104, NM_019810, NM_001012363, NM_019488, NM_178591, NM_008063, NM_010749, NM_011504, NM_010076, NM_011400, NM_011505, NM_130451, NM_008787, NM_177815, NM_028756, NM_146198	2630	60	14219	1.71205	1	0.299551	32.4644
GOTERM_BP_ALL	GO:0031328~positive regulation of cellular biosynthetic process	122	3.30444	0.0209657	NM_001127330, NM_021308, NM_010118, NM_001024918, NM_008285, NM_001033713, NM_010725, NM_001038625, NM_008373, NM_153553, NM_001165902, NM_030260, NM_177372, NM_007913, NM_001077695, NM_019426, NM_007914, NM_013612, NM_008688, NM_008689, NM_009828, NM_023794, NM_001004176, NM_013745, NM_011803, NM_001080798, NM_016971, NM_011905, NM_010234, NM_010658, NM_008719, NM_001164147, NM_008714, NM_033563…	2630	552	14219	1.19491	1	0.302128	32.8407
GOTERM_BP_ALL	GO:0051186~cofactor metabolic process	46	1.24594	0.0212462	NM_025325, NM_001170785, NM_027819, XM_130596, NM_178379, NM_010361, NM_022655, NM_026678, NM_001037741, NM_008525, NM_008102, NM_173011, NM_025848, NM_009075, NM_025526, NM_001081128, NM_013557, NM_144786, NM_153501, NM_023374, NM_007998, NM_130884, NM_080633, NM_010209, NM_019501, NM_010442, NM_024471, NM_011955, NM_009479, NM_001146161, NM_008917, NM_145567, NM_029573, NM_007757, NM_008911, NM…	2630	182	14219	1.36647	1	0.304547	33.2013
GOTERM_BP_ALL	GO:0031644~regulation of neurological system process	31	0.839653	0.0214848	NM_026880, NM_021284, NM_133977, NM_010118, NM_007578, NM_011485, NM_007668, NM_001109752, NM_022656, NM_018871, NM_013503, NM_013461, NM_010492, NM_007420, XM_001478124, NM_008337, NM_009630, NM_145526, NM_011498, NM_010348, NM_010104, NM_016694, NM_010897, NM_019681, NM_010937, NM_010275, NM_010735, NM_145458, NM_010350, NM_010076, NM_020278	2630	113	14219	1.48319	1	0.306442	33.5066
GOTERM_BP_ALL	GO:0006399~tRNA metabolic process	31	0.839653	0.0214848	NM_026615, NM_030208, NM_025390, NM_133780, NM_011319, NM_029580, NM_001039189, XM_130596, NM_001003913, NM_153591, NM_001085555, NM_010067, NM_001015876, XM_001474115, NM_029128, NM_033074, NM_001080969, NM_134137, NM_028753, NM_023637, NM_028115, NM_145938, NM_010792, NM_133840, NM_011811, NM_026642, NM_153168, NM_145507, XM_001471720, NM_198675, NM_001099792	2630	113	14219	1.48319	1	0.306442	33.5066
GOTERM_BP_ALL	GO:0045600~positive regulation of fat cell differentiation	4	0.108342	0.0217598	NM_001127330, NM_177364, NM_173182, NM_145635	2630	4	14219	5.40646	1	0.308748	33.8568
GOTERM_BP_ALL	GO:0009890~negative regulation of biosynthetic process	98	2.65439	0.0219249	NM_001127330, NM_001081001, NM_001017426, NM_001160251, NM_010066, NM_175554, NM_144900, NM_001168652, NM_011221, NM_021788, NM_007872, NM_011498, NM_001165902, NM_010104, NM_001037877, NM_001077696, NM_007913, NM_009986, NM_008065, NM_019426, NM_001077695, NM_001168277, NM_009452, XM_001475093, NM_008688, NM_133748, NM_008689, NM_001008542, NM_001163430, NM_024124, NM_177330, NM_011600, NM_00108…	2630	434	14219	1.22081	1	0.309734	34.0662
GOTERM_BP_ALL	GO:0042063~gliogenesis	17	0.460455	0.0222605	NM_008608, NM_009630, NM_139001, NM_001165902, NM_007949, NM_010118, NM_010897, NM_008052, NM_178591, NM_152915, NM_008103, NM_007668, NM_001111274, NM_010076, NM_008714, NM_145445, NM_001127355	2630	52	14219	1.7675	1	0.312713	34.49
GOTERM_BP_ALL	GO:0002764~immune response-regulating signal transduction	17	0.460455	0.0222605	NM_018825, NM_021280, NM_172833, NM_010185, NM_009954, NM_001038663, NM_010907, NM_001037099, NM_011905, NM_011518, NM_009740, NM_138952, NM_012009, NM_008979, NM_001033543, NM_028728, NM_172285	2630	52	14219	1.7675	1	0.312713	34.49
GOTERM_BP_ALL	GO:0050804~regulation of synaptic transmission	28	0.758397	0.0227992	NM_026880, NM_021284, NM_010118, NM_007578, NM_011485, NM_007668, NM_001109752, NM_022656, NM_018871, NM_013503, NM_013461, NM_010492, XM_001478124, NM_009630, NM_145526, NM_011498, NM_010348, NM_010104, NM_016694, NM_010897, NM_019681, NM_010937, NM_010275, NM_010735, NM_145458, NM_010350, NM_010076, NM_020278	2630	100	14219	1.51381	1	0.318012	35.1648
GOTERM_BP_ALL	GO:0051241~negative regulation of multicellular organismal process	28	0.758397	0.0227992	NM_026116, NM_011175, NM_001127330, NM_001110192, NM_177330, NM_008712, NM_013503, NM_008714, NM_013461, NM_144900, NM_007420, NM_012009, NM_001033543, NM_008337, NM_010442, NM_007398, NM_010348, NM_009856, NM_013612, NM_008063, NM_010076, NM_008689, NM_007413, NM_009673, NM_011681, XM_001478513, NM_010548, NM_011157	2630	100	14219	1.51381	1	0.318012	35.1648
GOTERM_BP_ALL	GO:0042592~homeostatic process	128	3.46696	0.0229017	NM_010473, NM_001163510, NM_010118, NM_008280, NM_001112798, NM_007721, NM_001039521, NM_001037099, NM_007668, NM_001081282, NM_011867, NM_023671, NM_145705, NM_001083906, NM_001110794, NM_008770, NM_007998, NM_007523, NM_010209, NM_021273, NM_001161845, NM_009787, NM_001114312, NM_001165902, NM_010104, NM_008917, NM_008916, NM_001018042, NM_008063, NM_013612, NM_021600, NM_007657, NM_010076, NM_…	2630	584	14219	1.18498	1	0.318222	35.2925
GOTERM_BP_ALL	GO:0002768~immune response-regulating cell surface receptor signaling pathway	15	0.406284	0.0235496	NM_018825, NM_021280, NM_172833, NM_010185, NM_009954, NM_001038663, NM_001037099, NM_011905, NM_011518, NM_009740, NM_138952, NM_012009, NM_008979, NM_028728, NM_172285	2630	44	14219	1.84311	1	0.324669	36.0939
GOTERM_BP_ALL	GO:0060669~embryonic placenta morphogenesis	6	0.162514	0.023775	NM_008103, NM_001163633, NM_008163, NM_007707, NM_009627, NM_010548	2630	10	14219	3.24388	1	0.326244	36.3704
GOTERM_BP_ALL	GO:0032653~regulation of interleukin-10 production	6	0.162514	0.023775	NM_010185, NM_033601, NM_009856, XM_001479075, NM_001033543, XM_001478513	2630	10	14219	3.24388	1	0.326244	36.3704
GOTERM_BP_ALL	GO:0019226~transmission of nerve impulse	55	1.48971	0.0240766	NM_001045558, NM_007578, NM_010118, NM_001081044, NM_008285, NM_001037099, NM_001130409, NM_007668, NM_173740, NM_033269, NM_008770, NM_021789, NM_145526, NM_001165902, NM_016694, NM_008917, NM_010421, NM_001122892, NM_007657, XM_001476465, NM_010076, NM_001110780, NM_080639, NM_020253, NM_001081081, NM_009128, NM_011807, NM_009124, NM_007949, NM_008885, NM_178591, NM_177330, NM_001048008, NM_172…	2630	226	14219	1.31573	1	0.328662	36.7388
GOTERM_BP_ALL	GO:0045892~negative regulation of transcription, DNA-dependent	72	1.95016	0.0243712	NM_011766, NM_001127330, NM_001042438, NM_001017426, NM_011629, NM_032000, NM_008245, NM_030732, NM_001136065, XM_001002526, NM_010637, NM_010828, NM_001159520, NM_001012330, NM_010066, NM_001080927, NM_011221, NM_021788, NM_007872, NM_011498, NM_001165902, NM_010773, NM_001037877, NM_001077696, NM_007913, NM_007625, NM_009986, NM_008065, NM_019426, NM_001077695, NM_001168277, NM_007496, NM_00945…	2630	308	14219	1.26385	1	0.330976	37.0967
GOTERM_BP_ALL	GO:0010876~lipid localization	34	0.92091	0.0250161	NM_001081041, NM_001127330, XM_355727, NM_001113326, NM_013454, NM_001163510, NM_008280, NM_011485, NM_001003717, NM_001080944, NM_011145, NM_177815, NM_011987, NM_133774, NM_016741, NM_010700, NM_001163645, XM_001481299, NM_007378, NM_007408, NM_001081182, NM_152818, NM_001159555, NM_029570, NM_001033174, NM_023733, NM_010421, NM_001039351, NM_009692, NM_009593, NM_011977, NM_023409, NM_177820, …	2630	128	14219	1.43609	1	0.337143	37.8733
GOTERM_BP_ALL	GO:0045598~regulation of fat cell differentiation	8	0.216685	0.0252446	NM_198616, NM_001127330, NM_177364, NM_173182, NM_153526, NM_011145, NM_011424, NM_145635	2630	17	14219	2.54422	1	0.338659	38.1463
GOTERM_BP_ALL	GO:0060713~labyrinthine layer morphogenesis	8	0.216685	0.0252446	NM_008103, NM_001163633, NM_010516, NM_008163, NM_007707, NM_009627, NM_010548, NM_010576	2630	17	14219	2.54422	1	0.338659	38.1463
GOTERM_BP_ALL	GO:0030004~cellular monovalent inorganic cation homeostasis	8	0.216685	0.0252446	NM_148929, NM_001161845, NM_001083906, NM_001033242, NM_008917, NM_001033175, NM_175105, NM_013612	2630	17	14219	2.54422	1	0.338659	38.1463
GOTERM_BP_ALL	GO:0010883~regulation of lipid storage	5	0.135428	0.0253695	NM_009593, NM_001113326, NM_001159555, NM_001163689, NM_016741	2630	7	14219	3.86176	1	0.339029	38.295
GOTERM_BP_ALL	GO:0051452~intracellular pH reduction	5	0.135428	0.0253695	NM_001033242, NM_008917, NM_001033175, NM_175105, NM_013612	2630	7	14219	3.86176	1	0.339029	38.295
GOTERM_BP_ALL	GO:0001963~synaptic transmission, dopaminergic	5	0.135428	0.0253695	NM_007668, NM_009630, NM_010076, NM_016694, NM_009377	2630	7	14219	3.86176	1	0.339029	38.295
GOTERM_BP_ALL	GO:0045934~negative regulation of nucleobase, nucleoside, nucleotide and nucleic acid metabolic process	90	2.4377	0.0258609	NM_015753, NM_011766, NM_001127330, NM_024189, NM_001098404, NM_001081001, NM_001042438, NM_001017426, NM_011629, NM_032000, NM_008245, NM_001136065, NM_030732, XM_001002526, NM_010637, NM_010828, NM_001159520, NM_001160251, NM_001012330, NM_010066, NM_175554, NM_001080927, NM_008950, NM_011221, NM_001168652, NM_001167730, NM_021788, NM_198616, NM_007872, NM_011498, NM_001165902, NM_010104, NM_01…	2630	397	14219	1.22565	1	0.343376	38.877
GOTERM_BP_ALL	GO:0006461~protein complex assembly	55	1.48971	0.0260681	NM_029665, NM_009103, NM_009104, NM_001045558, NM_009448, NM_007578, NM_001039521, NM_001130409, NM_007668, NM_023579, NM_016900, NM_007858, NM_026307, NM_019501, NM_011653, NM_001146180, NM_010773, NM_146001, NM_001038612, NM_013684, NM_019537, NM_146194, NM_009740, NM_001167745, NM_001081356, NM_001146708, NM_007591, NM_021883, NM_026375, NM_001159717, NM_178379, NM_026473, NM_001126338, NM_011…	2630	227	14219	1.30994	1	0.344612	39.1208
GOTERM_BP_ALL	GO:0070271~protein complex biogenesis	55	1.48971	0.0260681	NM_029665, NM_009103, NM_009104, NM_001045558, NM_009448, NM_007578, NM_001039521, NM_001130409, NM_007668, NM_023579, NM_016900, NM_007858, NM_026307, NM_019501, NM_011653, NM_001146180, NM_010773, NM_146001, NM_001038612, NM_013684, NM_019537, NM_146194, NM_009740, NM_001167745, NM_001081356, NM_001146708, NM_007591, NM_021883, NM_026375, NM_001159717, NM_178379, NM_026473, NM_001126338, NM_011…	2630	227	14219	1.30994	1	0.344612	39.1208
GOTERM_BP_ALL	GO:0006605~protein targeting	35	0.947996	0.0261157	NM_029665, NM_028126, NM_011740, NM_133780, NM_009304, NM_007489, NM_001045558, XM_001472676, NM_001037744, NM_029227, NM_023579, NM_018871, NM_016804, NM_010481, NM_025527, NM_001005868, NM_001009935, NM_001048177, NM_007544, NM_133201, NM_010907, NM_175114, NM_011739, NM_013895, NM_013612, NM_172268, NM_008034, NM_009427, NM_010076, NM_178390, NM_011505, NM_008466, NM_016854, NM_183392, NM_0166…	2630	133	14219	1.42275	1	0.344126	39.1767
GOTERM_BP_ALL	GO:0009100~glycoprotein metabolic process	38	1.02925	0.0264608	NM_139272, NM_008925, NM_001039644, NM_009344, NM_008280, NM_001025310, NM_010431, NM_012028, NM_015818, NM_018784, NM_009177, NM_145128, NM_133933, NM_009179, NM_030165, NM_001081167, NM_008024, NM_011373, NM_007833, NM_001029873, NM_021439, NM_016893, NM_007493, NM_001169114, NM_033320, NM_028428, NM_001167981, NM_022305, NM_178640, NM_207237, NM_175114, NM_001111274, NM_174857, NM_001081252, N…	2630	147	14219	1.39759	1	0.34682	39.5803
GOTERM_BP_ALL	GO:0044255~cellular lipid metabolic process	107	2.89816	0.0264631	NM_010173, XM_906228, NM_153546, NM_010073, NM_001025310, NM_008280, NM_133757, NM_007440, NM_001081336, NM_011539, NM_008771, NM_001134829, NM_021491, NM_019501, NM_013495, NM_028015, NM_011198, NM_138656, NM_015828, NM_008063, NM_133748, NM_008847, NM_146094, NM_008845, NM_027652, NM_153565, NM_021280, NM_134255, NM_008079, NM_133792, NM_177298, NM_024229, NM_031869, NM_026713, NM_009731, NM_13…	2630	482	14219	1.20019	1	0.345851	39.583
GOTERM_BP_ALL	GO:0006916~anti-apoptosis	25	0.67714	0.0272502	NM_008368, NM_011801, NM_010828, XM_001471644, NM_007440, NM_001126338, NM_009688, NM_029653, NM_013519, NM_008592, NM_001122851, NM_001077364, NM_001012273, NM_019739, NM_024239, NM_026933, NM_026270, NM_009429, NM_010275, NM_001111274, XM_001477632, NM_013863, NM_025816, NM_009743, XM_001476583	2630	88	14219	1.53593	1	0.353165	40.4942
GOTERM_BP_ALL	GO:0055065~metal ion homeostasis	29	0.785482	0.0273351	NM_008510, NM_010473, NM_029094, NM_013602, NM_007578, NM_008019, NM_001037099, NM_007721, NM_001112798, NM_001081282, NM_022017, NM_001083906, NM_007901, NM_013461, NM_001110794, NM_001130479, NM_001109897, NM_009373, NM_007523, NM_011333, NM_001161845, NM_010104, NM_008063, NM_021566, NM_007471, NM_009285, NM_145076, NM_010585, XM_001476583	2630	106	14219	1.47913	1	0.353052	40.5917
GOTERM_BP_ALL	GO:0051253~negative regulation of RNA metabolic process	72	1.95016	0.0278727	NM_011766, NM_001127330, NM_001042438, NM_001017426, NM_011629, NM_032000, NM_008245, NM_030732, NM_001136065, XM_001002526, NM_010637, NM_010828, NM_001159520, NM_001012330, NM_010066, NM_001080927, NM_011221, NM_021788, NM_007872, NM_011498, NM_001165902, NM_010773, NM_001037877, NM_001077696, NM_007913, NM_007625, NM_009986, NM_008065, NM_019426, NM_001077695, NM_001168277, NM_007496, NM_00945…	2630	310	14219	1.25569	1	0.357641	41.2057
GOTERM_BP_ALL	GO:0001936~regulation of endothelial cell proliferation	9	0.24377	0.0279913	NM_011333, NM_177354, NM_025630, NM_011057, NM_016900, NM_007604, NM_027196, NM_010897, NM_011570	2630	21	14219	2.31706	1	0.357862	41.3403
GOTERM_BP_ALL	GO:0035239~tube morphogenesis	43	1.16468	0.02811	NM_015753, NM_008608, NM_001113345, NM_008827, NM_026376, NM_009704, NM_008245, NM_010431, NM_001164074, NM_001159520, XM_001478244, NM_172150, XM_001471660, NM_008714, NM_144860, NM_013519, NM_010288, NM_001080126, NM_009373, NM_001025395, NM_001161769, NM_001165902, NM_010104, NM_011658, NM_020493, NM_008213, NM_022305, NM_001161724, NM_001039150, NM_008737, NM_172739, NM_001113529, NM_010275, …	2630	171	14219	1.35952	1	0.358083	41.4746
GOTERM_BP_ALL	GO:0019228~regulation of action potential in neuron	15	0.406284	0.028534	NM_009128, NM_010421, NM_007949, NM_010118, NM_010897, NM_008885, NM_001122892, NM_178591, NM_172588, NM_007657, NM_010076, NM_145445, NM_001127355, NM_011145, NM_008770	2630	45	14219	1.80215	1	0.36142	41.9526
GOTERM_BP_ALL	GO:0006662~glycerol ether metabolic process	15	0.406284	0.028534	NM_001109992, NM_153565, XM_906228, NM_008280, NM_019913, NM_008247, NM_026384, NM_026713, NM_008063, NM_008160, NM_133748, NM_153526, NM_173370, NM_001163689, NM_001081336	2630	45	14219	1.80215	1	0.36142	41.9526
GOTERM_BP_ALL	GO:0001819~positive regulation of cytokine production	19	0.514626	0.0286187	NM_008337, NM_010185, NM_029763, NM_133211, NM_009856, NM_145827, XM_131049, NM_011905, NM_013612, NM_144888, NM_010554, NM_021297, NM_007413, NM_033601, NM_138952, NM_009841, XM_001479075, XM_001478513, NM_001033543	2630	62	14219	1.65682	1	0.361281	42.0475
GOTERM_BP_ALL	GO:0003013~circulatory system process	30	0.812568	0.028817	NM_178591, NM_007902, NM_008026, NM_008160, NM_022656, NM_001164248, NM_001025438, NM_001081147, NM_008191, NM_008712, NM_013503, NM_008102, NM_013461, NM_144900, NM_007420, NM_013519, NM_008592, NM_009630, NM_010442, NM_008895, NM_198703, NM_010104, NM_011198, NM_007604, NM_001081417, NM_011570, NM_001164041, NM_001042528, NM_007413, NM_001034168	2630	111	14219	1.46121	1	0.362292	42.2694
GOTERM_BP_ALL	GO:0008015~blood circulation	30	0.812568	0.028817	NM_178591, NM_007902, NM_008026, NM_008160, NM_022656, NM_001164248, NM_001025438, NM_001081147, NM_008191, NM_008712, NM_013503, NM_008102, NM_013461, NM_144900, NM_007420, NM_013519, NM_008592, NM_009630, NM_010442, NM_008895, NM_198703, NM_010104, NM_011198, NM_007604, NM_001081417, NM_011570, NM_001164041, NM_001042528, NM_007413, NM_001034168	2630	111	14219	1.46121	1	0.362292	42.2694
GOTERM_BP_ALL	GO:0030005~cellular di-, tri-valent inorganic cation homeostasis	35	0.947996	0.0289629	NM_010239, NM_008510, NM_029094, NM_133977, NM_013602, NM_007578, NM_008019, NM_010431, NM_001037099, NM_007721, NM_001112798, NM_028639, NM_001081282, NM_022655, NM_022017, NM_010240, NM_001126338, NM_007901, NM_013461, NM_001110794, NM_001130479, NM_008630, NM_001109897, NM_009373, NM_007523, NM_011333, NM_010104, NM_008063, NM_013612, NM_007511, NM_021566, NM_007471, NM_009285, NM_010585, XM_0…	2630	134	14219	1.41214	1	0.362768	42.4321
GOTERM_BP_ALL	GO:0002429~immune response-activating cell surface receptor signaling pathway	14	0.379198	0.0293443	NM_018825, NM_021280, NM_172833, NM_009954, NM_001038663, NM_010185, NM_001037099, NM_011905, NM_011518, NM_009740, NM_138952, NM_008979, NM_028728, NM_172285	2630	41	14219	1.84611	1	0.365596	42.8555
GOTERM_BP_ALL	GO:0051046~regulation of secretion	33	0.893824	0.0296531	NM_026880, NM_001163510, NM_008826, NM_001047433, NM_007578, NM_177330, NM_145827, NM_007668, NM_023537, NM_031168, NM_011518, NM_011145, NM_010492, NM_001037726, XM_001472523, NM_001013365, NM_008337, NM_009630, NM_010442, NM_001109992, NM_007398, NM_010348, NM_013495, NM_016694, NM_010104, NM_010185, NM_022305, NM_010897, NM_009452, NM_007413, NM_001026212, NM_009162, NM_011157	2630	125	14219	1.42731	1	0.367675	43.1961
GOTERM_BP_ALL	GO:0006066~alcohol metabolic process	82	2.22102	0.029796	NM_010476, NM_028121, NM_008098, NM_007578, NM_010073, NM_008280, NM_019468, NM_008247, NM_023627, NM_172903, NM_177304, NM_001136069, NM_011099, NM_173740, NM_175349, NM_028636, NM_009075, NM_001146100, NM_007998, NM_013495, NM_016694, NM_025436, NM_138656, NM_007498, NM_145567, NM_146041, NM_015828, NM_178640, NM_175013, NM_008063, NM_009452, NM_001081211, NM_009692, NM_019703, NM_133748, NM_01…	2630	360	14219	1.23147	1	0.368095	43.353
GOTERM_BP_ALL	GO:0002761~regulation of myeloid leukocyte differentiation	11	0.297941	0.0302004	NM_001113198, NM_001113529, NM_013598, NM_001024955, NM_001111021, NM_001105196, NM_001165902, NM_010897, NM_001110192, NM_013692, NM_001077507	2630	29	14219	2.05073	1	0.371083	43.7951
GOTERM_BP_ALL	GO:0045936~negative regulation of phosphate metabolic process	11	0.297941	0.0302004	NM_025774, NM_001081282, NM_009896, NM_007523, NM_010591, NM_022018, NM_009124, NM_011103, NM_008916, NM_008019, NM_012009	2630	29	14219	2.05073	1	0.371083	43.7951
GOTERM_BP_ALL	GO:0010563~negative regulation of phosphorus metabolic process	11	0.297941	0.0302004	NM_025774, NM_001081282, NM_009896, NM_007523, NM_010591, NM_022018, NM_009124, NM_011103, NM_008916, NM_008019, NM_012009	2630	29	14219	2.05073	1	0.371083	43.7951
GOTERM_BP_ALL	GO:0030705~cytoskeleton-dependent intracellular transport	12	0.325027	0.0302863	NM_028021, XM_001476465, NM_001163394, NM_010860, NM_022410, NM_001142322, NM_133833, NM_023668, NM_153138, NM_153423, NM_007471, NM_009686	2630	33	14219	1.96599	1	0.37093	43.8886
GOTERM_BP_ALL	GO:0006919~activation of caspase activity	12	0.325027	0.0302863	NM_007523, NM_007734, NM_013485, NM_028680, NM_146001, NM_001130008, NM_133234, NM_009740, NM_011051, NM_007808, NM_145827, NM_008771	2630	33	14219	1.96599	1	0.37093	43.8886
GOTERM_BP_ALL	GO:0006458~'de novo' protein folding	7	0.189599	0.0307759	NM_152800, NM_133673, NM_146115, NM_031165, NM_053102, NM_013559, NM_019464	2630	14	14219	2.70323	1	0.374702	44.4184
GOTERM_BP_ALL	GO:0051084~'de novo' posttranslational protein folding	7	0.189599	0.0307759	NM_152800, NM_133673, NM_146115, NM_031165, NM_053102, NM_013559, NM_019464	2630	14	14219	2.70323	1	0.374702	44.4184
GOTERM_BP_ALL	GO:0043010~camera-type eye development	34	0.92091	0.0308733	NM_001113198, NM_011945, NM_001081023, NM_009537, NM_199473, NM_010637, NM_010725, NM_001164074, NM_008123, NM_177798, NM_013519, NM_001025577, NM_008592, NM_007523, NM_008938, NM_001165902, NM_133201, NM_011839, NM_009233, NM_001018042, NM_010897, NM_009377, NM_012000, NM_021495, NM_023053, NM_024218, NM_001081417, NM_172739, NM_021424, NM_011383, NM_008514, NM_011137, NM_016769, NM_026869	2630	130	14219	1.414	1	0.374651	44.5233
GOTERM_BP_ALL	GO:0051146~striated muscle cell differentiation	25	0.67714	0.0309705	NM_009794, NM_008098, NM_021284, NM_011682, NM_022410, NM_021883, NM_001081023, NM_010920, NM_178591, NM_007382, NM_001037099, NM_011982, NM_008160, NM_001081549, NM_011607, NM_016900, NM_010578, NM_001037127, NM_152915, NM_010937, NM_009609, NM_001082974, NM_028835, NM_007471, NM_001081339	2630	89	14219	1.51867	1	0.374598	44.6277
GOTERM_BP_ALL	GO:0006519~cellular amino acid and derivative metabolic process	69	1.86891	0.0310252	NM_133892, NM_007482, NM_145949, NM_134042, NM_008098, NM_144795, NM_007578, NM_008280, NM_199195, NM_016661, NM_007382, NM_012055, NM_177304, NM_173740, NM_001003913, NM_025823, NM_153591, NM_033074, NM_144786, NM_134137, NM_009737, NM_153106, NM_019993, NM_001113478, NM_016694, NM_001024468, NM_145567, NM_145953, NM_145569, NM_011811, NM_008812, NM_011396, NM_153168, NM_145507, NM_013614, NM_00…	2630	297	14219	1.25605	1	0.374138	44.6864
GOTERM_BP_ALL	GO:0001508~regulation of action potential	17	0.460455	0.031471	NM_009128, NM_010421, NM_007949, NM_010118, NM_010897, NM_008885, NM_001122892, NM_178591, NM_172588, NM_007657, NM_010076, NM_145445, NM_001127355, NM_008139, NM_013461, NM_011145, NM_008770	2630	54	14219	1.70203	1	0.377417	45.1626
GOTERM_BP_ALL	GO:0051347~positive regulation of transferase activity	35	0.947996	0.0320443	NM_015753, NM_028126, NM_013598, NM_011945, NM_027106, XM_906228, NM_001045558, NM_172702, NM_010336, NM_178591, NM_011941, NM_001113553, NM_007668, NM_172588, NM_001166597, NM_008655, NM_177798, NM_021297, NM_011518, NM_001081336, NM_009630, NM_001109992, NM_020505, NM_139001, NM_010104, NM_023913, NM_011817, NM_013612, NM_175088, NM_001113529, NM_009692, NM_001113331, NM_023898, NM_001025428, N…	2630	135	14219	1.40168	1	0.381862	45.7693
GOTERM_BP_ALL	GO:0043062~extracellular structure organization	38	1.02925	0.0321166	NM_013599, NM_001163633, NM_010516, NM_011682, NM_001081023, NM_007949, NM_007578, NM_001145953, NM_178591, NM_001037099, NM_001130409, NM_001109752, NM_010725, NM_001025600, NM_007733, XM_977763, NM_011607, NM_033601, NM_013519, NM_008592, NM_009686, XM_001478124, NM_029391, NM_001109991, NM_001160316, NM_001165902, NM_001037127, NM_022305, NM_010897, NM_019397, NM_009527, NM_009670, NM_008764, …	2630	149	14219	1.37883	1	0.381554	45.8453
GOTERM_BP_ALL	GO:0022900~electron transport chain	30	0.812568	0.0322268	NM_010887, NM_001033305, NM_133666, NM_026612, NM_025650, NM_019720, NM_026684, NM_172436, NM_025843, NM_025848, NM_029272, NM_024197, NM_023374, NM_026184, NM_001113478, NM_026695, NM_016792, NM_153064, NM_019913, NM_001103156, NM_025597, NM_053108, NM_144870, NM_007806, NM_146094, NM_024220, NM_001039824, NM_007808, NM_007807, NM_029148	2630	112	14219	1.44816	1	0.381603	45.9611
GOTERM_BP_ALL	GO:0051172~negative regulation of nitrogen compound metabolic process	90	2.4377	0.0325797	NM_015753, NM_011766, NM_001127330, NM_024189, NM_001098404, NM_001081001, NM_001042438, NM_001017426, NM_011629, NM_032000, NM_008245, NM_001136065, NM_030732, XM_001002526, NM_010637, NM_010828, NM_001159520, NM_001160251, NM_001012330, NM_010066, NM_175554, NM_001080927, NM_008950, NM_011221, NM_001168652, NM_001167730, NM_021788, NM_198616, NM_007872, NM_011498, NM_001165902, NM_010104, NM_01…	2630	401	14219	1.21342	1	0.383916	46.3301
GOTERM_BP_ALL	GO:0031347~regulation of defense response	28	0.758397	0.0326899	NM_010581, NM_029763, NM_177330, NM_011905, NM_144888, NM_008160, NM_001025600, NM_001037741, NM_021297, NM_007420, NM_138952, XM_001479075, NM_012009, NM_013499, NM_001033543, NM_009319, NM_010186, NM_009373, NM_009630, NM_007398, NM_010185, NM_010907, NM_011756, XM_131049, NM_133983, NM_011610, NM_007413, NM_011681	2630	103	14219	1.46972	1	0.383957	46.4449
GOTERM_BP_ALL	GO:0007017~microtubule-based process	51	1.38137	0.0333359	NM_026116, NM_001014996, NM_001163319, NM_023668, NM_009448, NM_001130409, NM_024245, NM_017470, NM_001039179, NM_172831, NM_011653, NM_133678, NM_001012273, NM_181857, NM_008445, NM_010629, NM_010623, NM_001163042, NM_153103, XM_001476465, NM_008787, NM_001038609, NM_019674, NM_001161665, NM_022410, NM_139303, NM_133833, NM_145824, NM_025475, NM_177089, NM_026473, NM_025947, NM_172279, NM_007836…	2630	211	14219	1.30678	1	0.388937	47.1128
GOTERM_BP_ALL	GO:0007169~transmembrane receptor protein tyrosine kinase signaling pathway	47	1.27302	0.0336035	NM_018825, NM_001024955, NM_001079908, NM_011743, NM_009954, NM_001045558, NM_001031667, NM_007578, NM_019488, NM_010071, NM_007439, NM_001130409, NM_007668, NM_177798, NM_001145886, NM_008163, NM_013519, NM_001009935, NM_001048177, NM_008592, NM_023598, NM_001113419, NM_181585, NM_001081109, NM_010227, NM_001025395, NM_001109992, NM_011333, NM_153287, NM_001034962, NM_139001, NM_019992, NM_00116…	2630	192	14219	1.32346	1	0.390402	47.3872
GOTERM_BP_ALL	GO:0016481~negative regulation of transcription	84	2.27519	0.0338454	NM_015753, NM_011766, NM_001127330, NM_001098404, NM_024189, NM_001042438, NM_001017426, NM_011629, NM_032000, NM_008245, NM_001136065, NM_030732, XM_001002526, NM_010637, NM_010828, NM_001159520, NM_001160251, NM_001012330, NM_010066, NM_001080927, NM_008950, NM_011221, NM_001168652, NM_021788, NM_198616, NM_007872, NM_011498, NM_001165902, NM_010773, NM_001037877, NM_001077696, NM_007913, NM_00…	2630	372	14219	1.22081	1	0.39162	47.6341
GOTERM_BP_ALL	GO:0009888~tissue development	137	3.71073	0.0344018	NM_001127330, NM_009704, NM_010920, NM_001037099, NM_007668, NM_010928, NM_010860, NM_172150, XM_001471660, NM_010288, NM_001077403, NM_001077507, NM_001025395, NM_011656, NM_001165902, NM_010104, NM_011198, NM_011658, NM_010080, NM_007914, NM_013692, NM_172739, NM_001112702, NM_018790, NM_026298, NM_001164036, NM_001005423, NM_010193, NM_011682, NM_008881, NM_007949, NM_033570, XM_001472676, NM_…	2630	638	14219	1.16095	1	0.395668	48.1979
GOTERM_BP_ALL	GO:0007519~skeletal muscle tissue development	21	0.568797	0.0344573	NM_001170537, NM_011682, NM_001081023, NM_001037127, NM_008250, NM_001110512, NM_010897, NM_001037099, NM_152915, XM_001474780, NM_007668, NM_011982, NM_008160, NM_001113248, NM_007733, NM_010860, NM_001081549, NM_016900, NM_011607, NM_007471, XM_001471989	2630	72	14219	1.57689	1	0.39518	48.2537
GOTERM_BP_ALL	GO:0055008~cardiac muscle tissue morphogenesis	8	0.216685	0.0348725	NM_001164036, NM_001112702, NM_001164248, NM_001042660, NM_008213, NM_013519, NM_008019, NM_008592	2630	18	14219	2.40287	1	0.397911	48.6703
GOTERM_BP_ALL	GO:0033014~tetrapyrrole biosynthetic process	8	0.216685	0.0348725	NM_022655, NM_008525, NM_009479, NM_001146161, NM_007757, NM_008911, NM_178379, NM_007998	2630	18	14219	2.40287	1	0.397911	48.6703
GOTERM_BP_ALL	GO:0060415~muscle tissue morphogenesis	8	0.216685	0.0348725	NM_001164036, NM_001112702, NM_001164248, NM_001042660, NM_008213, NM_013519, NM_008019, NM_008592	2630	18	14219	2.40287	1	0.397911	48.6703
GOTERM_BP_ALL	GO:0006779~porphyrin biosynthetic process	8	0.216685	0.0348725	NM_022655, NM_008525, NM_009479, NM_001146161, NM_007757, NM_008911, NM_178379, NM_007998	2630	18	14219	2.40287	1	0.397911	48.6703
GOTERM_BP_ALL	GO:0051345~positive regulation of hydrolase activity	23	0.622969	0.0349764	NM_009373, NM_007523, NM_013485, NM_028680, NM_146001, NM_010104, NM_001130008, NM_133234, NM_023668, NM_023913, NM_010897, NM_145827, NM_010076, NM_007734, NM_007901, NM_013461, NM_008139, NM_009740, NM_011051, NM_007808, NM_033269, NM_008771, NM_013803	2630	81	14219	1.53517	1	0.397853	48.774
GOTERM_BP_ALL	GO:0009451~RNA modification	14	0.379198	0.0355236	NM_026615, NM_001030307, NM_028115, NM_010792, NM_019721, NM_201638, NM_133991, XM_130596, NM_001038587, NM_144536, NM_173450, NM_029128, NM_001080969, NM_001099792	2630	42	14219	1.80215	1	0.401712	49.317
GOTERM_BP_ALL	GO:0016053~organic acid biosynthetic process	36	0.975081	0.0365184	NM_009128, NM_134255, NM_031869, NM_144795, NM_182997, NM_011485, NM_019464, NM_012055, NM_175438, NM_007902, NM_010049, NM_007440, NM_011518, NM_009662, NM_133783, NM_009661, NM_026143, NM_001081128, NM_011539, NM_009737, NM_024471, NM_007853, NM_011198, NM_001024468, NM_025436, NM_145953, NM_145569, NM_007494, NM_133904, NM_025297, NM_146094, NM_026010, NM_145595, NM_028079, NM_009764, NM_023523	2630	141	14219	1.38037	1	0.40942	50.2902
GOTERM_BP_ALL	GO:0006511~ubiquitin-dependent protein catabolic process	36	0.975081	0.0365184	NM_001013378, NM_019461, NM_011965, NM_011968, NM_011967, NM_130879, NM_172721, NM_021323, NM_001039644, NM_011669, NM_030732, NM_013700, NM_019719, NM_033607, NM_033562, NM_001038627, NM_008950, NM_016808, NM_001171026, NM_009173, NM_001029895, NM_175482, NM_145400, NM_001159866, NM_026456, NM_001168371, NM_027088, NM_029402, NM_013876, NM_172717, NM_027554, NM_009011, NM_001172096, XM_001475293…	2630	141	14219	1.38037	1	0.40942	50.2902
GOTERM_BP_ALL	GO:0046394~carboxylic acid biosynthetic process	36	0.975081	0.0365184	NM_009128, NM_134255, NM_031869, NM_144795, NM_182997, NM_011485, NM_019464, NM_012055, NM_175438, NM_007902, NM_010049, NM_007440, NM_011518, NM_009662, NM_133783, NM_009661, NM_026143, NM_001081128, NM_011539, NM_009737, NM_024471, NM_007853, NM_011198, NM_001024468, NM_025436, NM_145953, NM_145569, NM_007494, NM_133904, NM_025297, NM_146094, NM_026010, NM_145595, NM_028079, NM_009764, NM_023523	2630	141	14219	1.38037	1	0.40942	50.2902
GOTERM_BP_ALL	GO:0008610~lipid biosynthetic process	66	1.78765	0.0369126	NM_010476, NM_153546, NM_010073, NM_001025310, NM_008247, NM_023627, NM_019464, NM_133757, NM_007440, NM_011373, NM_008290, NM_175512, NM_008771, NM_011539, NM_001134829, NM_019501, NM_145376, NM_028015, NM_011198, NM_053188, NM_025436, NM_138656, NM_015828, NM_133904, NM_009692, NM_133748, NM_146094, NM_027652, NM_029787, NM_009128, NM_172822, NM_134255, NM_177298, NM_026234, NM_024229, NM_03186…	2630	285	14219	1.25202	1	0.411836	50.671
GOTERM_BP_ALL	GO:0050728~negative regulation of inflammatory response	9	0.24377	0.0370465	NM_007398, NM_009630, NM_008160, NM_007420, NM_011756, NM_133983, NM_177330, NM_011610, NM_001033543	2630	22	14219	2.21174	1	0.411994	50.7997
GOTERM_BP_ALL	GO:0046823~negative regulation of nucleocytoplasmic transport	6	0.162514	0.0370666	NM_007668, NM_007983, NM_010897, NM_007525, NM_145827, NM_001039390	2630	11	14219	2.94898	1	0.411178	50.8189
GOTERM_BP_ALL	GO:0033135~regulation of peptidyl-serine phosphorylation	6	0.162514	0.0370666	NM_001013365, NM_008337, NM_007523, NM_031168, NM_008916, XM_001476583	2630	11	14219	2.94898	1	0.411178	50.8189
GOTERM_BP_ALL	GO:0055074~calcium ion homeostasis	26	0.704225	0.0371075	NM_008510, NM_010473, NM_029094, NM_007578, NM_008019, NM_007721, NM_001037099, NM_001112798, NM_001081282, NM_022017, NM_007901, NM_013461, NM_001110794, NM_001130479, NM_001109897, NM_009373, NM_007523, NM_011333, NM_010104, NM_008063, NM_021566, NM_007471, NM_009285, NM_145076, NM_010585, XM_001476583	2630	95	14219	1.47966	1	0.410543	50.8582
GOTERM_BP_ALL	GO:0044106~cellular amine metabolic process	60	1.62514	0.0374601	NM_133892, NM_007482, NM_145949, NM_134042, NM_008098, NM_144795, NM_007578, NM_008280, NM_199195, NM_016661, NM_007382, NM_012055, NM_177304, NM_173740, NM_001003913, NM_153591, NM_033074, NM_134137, NM_009737, NM_153106, NM_019993, NM_001113478, NM_016694, NM_001024468, NM_145567, NM_145953, NM_145569, NM_011811, NM_008812, NM_011396, NM_153168, NM_145507, NM_013614, NM_007494, NM_008034, NM_13…	2630	256	14219	1.26714	1	0.412568	51.1952
GOTERM_BP_ALL	GO:0046634~regulation of alpha-beta T cell activation	12	0.325027	0.037515	NM_007398, NM_009630, NM_031168, NM_001042527, NM_011518, NM_001081175, NM_008250, NM_138952, NM_009856, NM_009855, NM_001033238, NM_001024952	2630	34	14219	1.90816	1	0.412054	51.2475
GOTERM_BP_ALL	GO:0007399~nervous system development	179	4.84832	0.0375381	NM_026116, NM_001081001, NM_001081633, NM_023668, NM_148935, NM_010118, NM_010920, NM_001024918, NM_008052, NM_001033713, NM_008103, NM_007668, NR_002321, NM_001109752, NM_010725, NM_001025600, NM_172150, XM_001471660, NM_008770, NM_010288, NM_001077403, NM_009655, NM_021789, NM_001025395, NM_021273, NM_001160316, NM_001169114, NM_001114312, NM_001165902, NM_001146180, NM_011658, NM_008917, NM_00…	2630	854	14219	1.1332	1	0.411273	51.2695
GOTERM_BP_ALL	GO:0045667~regulation of osteoblast differentiation	10	0.270856	0.037952	NM_001163633, NM_009427, NM_001164041, NM_001165902, NM_001077696, NM_133983, NM_008329, NM_023053, NM_016769, NM_001077507	2630	26	14219	2.07941	1	0.413791	51.6616
GOTERM_BP_ALL	GO:0031348~negative regulation of defense response	11	0.297941	0.0380146	NM_007398, NM_009630, NM_008160, NM_007420, NM_011756, NM_133983, NM_177330, NM_012009, NM_011610, NM_009319, NM_001033543	2630	30	14219	1.98237	1	0.413344	51.7207
GOTERM_BP_ALL	GO:0031399~regulation of protein modification process	41	1.11051	0.0381006	NM_015753, NM_008808, NM_013598, NM_010887, NM_009826, NM_011945, NM_008924, NM_010192, NM_008019, NM_016971, NM_145429, NM_007668, NM_019719, NM_009896, NM_001081282, NM_022018, NM_031168, NM_175226, NM_010241, NM_011103, NM_011518, NM_011057, NM_001048177, NM_013557, NM_012009, NM_007998, NM_010558, NM_007396, NM_001013365, NM_008337, NM_007523, NM_010591, NM_019663, NM_008916, NM_175088, NM_00…	2630	165	14219	1.34342	1	0.413094	51.8017
GOTERM_BP_ALL	GO:0018130~heterocycle biosynthetic process	16	0.433369	0.0388776	NM_024471, NM_009479, NM_001146161, NM_144795, NM_001170785, NM_007757, NM_008911, XM_130596, NM_178379, NM_175438, NM_022655, NM_008525, NM_026010, NM_008102, NM_011220, NM_007998	2630	51	14219	1.69615	1	0.41859	52.528
GOTERM_BP_ALL	GO:0045637~regulation of myeloid cell differentiation	16	0.433369	0.0388776	NM_001113198, NM_013598, NM_001024955, NM_001111021, NM_001105196, NM_001165902, NM_001146708, NM_010907, NM_010897, NM_011756, NM_010431, NM_001110192, NM_013692, NM_001113529, XM_001479884, NM_001077507	2630	51	14219	1.69615	1	0.41859	52.528
GOTERM_BP_ALL	GO:0048589~developmental growth	27	0.731311	0.0390514	NM_001005423, NM_001081001, NM_008098, NM_021328, NM_023668, NM_009704, NM_016718, NM_008160, NM_008714, NM_011145, XM_130416, NM_011595, NM_010288, NM_021439, NM_001146120, NM_013752, NM_011198, NM_026748, NM_001113529, NM_001111274, NM_001111051, NM_009627, XM_001472051, NM_007471, NM_016769, XM_001476583, NM_026869	2630	100	14219	1.45975	1	0.419053	52.6891
GOTERM_BP_ALL	GO:0006875~cellular metal ion homeostasis	27	0.731311	0.0390514	NM_008510, NM_029094, NM_007578, NM_013602, NM_008019, NM_001037099, NM_007721, NM_001112798, NM_001081282, NM_022017, NM_001083906, NM_007901, NM_013461, NM_001110794, NM_001130479, NM_001109897, NM_009373, NM_007523, NM_011333, NM_001161845, NM_010104, NM_008063, NM_021566, NM_007471, NM_009285, NM_010585, XM_001476583	2630	100	14219	1.45975	1	0.419053	52.6891
GOTERM_BP_ALL	GO:0051188~cofactor biosynthetic process	25	0.67714	0.0395454	NM_025325, NM_001170785, NM_027819, NM_178379, XM_130596, NM_022655, NM_008525, NM_008102, NM_025526, NM_001081128, NM_153501, NM_144786, NM_007998, NM_019501, NM_024471, NM_011955, NM_001146161, NM_009479, NM_007757, NM_008911, NM_021524, NM_026010, NM_026238, NM_145614, NM_001170591	2630	91	14219	1.48529	1	0.422137	53.1439
GOTERM_BP_ALL	GO:0045597~positive regulation of cell differentiation	43	1.16468	0.0397815	NM_001077529, NM_001163633, NM_013598, NM_001127330, NM_013660, NM_001038609, NM_001113326, NM_031191, NM_010431, NM_001110192, NM_178591, NM_011485, NM_001164074, NM_001145886, NM_007569, NM_031168, NM_173182, NM_008714, NM_011518, NM_138952, XM_001479075, NM_020570, NM_001077507, NM_007398, NM_001111021, NM_001165902, NM_001159555, NM_001161746, XM_001003435, NM_020493, NM_009856, NM_008250, NM…	2630	175	14219	1.32845	1	0.423092	53.3598
GOTERM_BP_ALL	GO:0010629~negative regulation of gene expression	91	2.46479	0.0406602	NM_015753, NM_011766, NM_001127330, NM_021308, NM_008434, NM_024189, NM_001098404, NM_001042438, NM_001017426, NM_011629, NM_032000, NM_008245, NM_001136065, NM_030732, XM_001002526, NM_010637, NM_010828, NM_001159520, NM_001160251, NM_001012330, NM_010066, NM_001080927, NM_008950, NM_011221, NM_001168652, NM_021788, NM_198616, NM_007872, NM_011498, NM_001165902, NM_010773, NM_133840, NM_00103787…	2630	410	14219	1.19997	1	0.429227	54.1553
GOTERM_BP_ALL	GO:0008360~regulation of cell shape	15	0.406284	0.0407481	NM_028021, NM_011801, NM_001163346, NM_022410, NM_001025377, NM_178626, NM_001035532, NM_001122892, NM_001109657, NM_172739, NM_013511, NM_009898, NM_026514, NM_001110794, NM_001163256	2630	47	14219	1.72547	1	0.428958	54.2341
GOTERM_BP_ALL	GO:0032844~regulation of homeostatic process	18	0.487541	0.0408856	NM_008337, NM_007523, NM_013598, NM_007398, NM_008510, NM_001042660, NM_010185, NM_133977, NM_010897, NM_008019, NM_010431, NM_001110192, NM_001081282, NM_001083118, NM_009740, NM_011977, XM_001479884, XM_001476583	2630	60	14219	1.62194	1	0.429088	54.3572
GOTERM_BP_ALL	GO:0007178~transmembrane receptor protein serine/threonine kinase signaling pathway	22	0.595883	0.0422901	NM_008808, NM_007396, NM_011333, NM_011945, NM_001042660, NM_019919, NM_007404, NM_001037955, NM_009612, NM_001136065, NM_001035532, NM_023053, NM_010275, NM_019719, NM_009427, NM_008046, NM_001164041, XM_977763, NM_178726, NM_011057, NM_016769, NM_016893	2630	78	14219	1.5249	1	0.43923	55.5968
GOTERM_BP_ALL	GO:0006639~acylglycerol metabolic process	14	0.379198	0.0425783	NM_001109992, NM_153565, XM_906228, NM_008280, NM_008247, NM_026384, NM_026713, NM_008063, NM_008160, NM_133748, NM_153526, NM_173370, NM_001163689, NM_001081336	2630	43	14219	1.76024	1	0.440504	55.8472
GOTERM_BP_ALL	GO:0019637~organophosphate metabolic process	43	1.16468	0.0432058	NM_001024955, NM_172822, NM_153565, NM_021280, NM_011083, NM_029094, NM_026234, NM_177298, NM_024229, NM_153546, NM_008280, NM_172702, NM_010073, NM_023627, NM_019464, NM_172588, NM_133757, NM_173370, NM_011109, NM_011987, NM_173014, NM_001146690, NM_001122954, NM_001134829, NM_021491, NM_133888, NM_145376, NM_025662, XM_892623, NM_001164609, NM_012000, NM_181414, NM_026644, NM_008869, NM_009692,…	2630	176	14219	1.3209	1	0.444396	56.3877
GOTERM_BP_ALL	GO:0060670~branching involved in embryonic placenta morphogenesis	5	0.135428	0.04341	NM_008103, NM_008163, NM_007707, NM_009627, NM_010548	2630	8	14219	3.37904	1	0.444991	56.5623
GOTERM_BP_ALL	GO:0030041~actin filament polymerization	5	0.135428	0.04341	NM_001170485, NM_001146180, NM_007858, NM_146120, NM_001109657	2630	8	14219	3.37904	1	0.444991	56.5623
GOTERM_BP_ALL	GO:0007172~signal complex assembly	7	0.189599	0.0434612	NM_007668, NM_010227, NM_001162365, NM_001045558, NM_001037127, NM_007578, NM_001130409	2630	15	14219	2.52302	1	0.444408	56.6059
GOTERM_BP_ALL	GO:0032483~regulation of Rab protein signal transduction	13	0.352113	0.0443118	NM_001163455, NM_026254, NM_194334, NM_001081396, NM_001042655, NM_019636, NM_001038621, NM_134091, NM_145476, XM_001475805, NM_146252, NM_025935, NM_172443	2630	39	14219	1.80215	1	0.449927	57.3253
GOTERM_BP_ALL	GO:0032313~regulation of Rab GTPase activity	13	0.352113	0.0443118	NM_001163455, NM_026254, NM_194334, NM_001081396, NM_001042655, NM_019636, NM_001038621, NM_134091, NM_145476, XM_001475805, NM_146252, NM_025935, NM_172443	2630	39	14219	1.80215	1	0.449927	57.3253
GOTERM_BP_ALL	GO:0015837~amine transport	25	0.67714	0.0444386	NM_001164036, NM_001038660, NM_009320, NM_001045558, NM_007578, NM_031251, NM_001037099, NM_026740, NM_172436, NM_172861, NM_001159633, NM_022656, NM_011518, NM_001161413, NM_017394, NM_182959, NM_008771, NM_173388, NM_016694, NM_011396, NM_012000, NM_013612, NM_019723, NM_011990, NM_010076	2630	92	14219	1.46915	1	0.449911	57.4315
GOTERM_BP_ALL	GO:0043933~macromolecular complex subunit organization	82	2.22102	0.0447166	NM_029665, NM_009103, NM_009104, NM_001045558, NM_007578, NM_009448, NM_178213, NM_001039521, NM_001130409, NM_007668, NM_033596, NM_023579, NM_016900, NM_007858, NM_009274, NM_026307, NM_029836, NM_007998, NM_019501, NM_011653, NM_001110228, NM_146001, NM_001146180, NM_010773, NM_133840, NM_024218, NM_009407, NM_172429, NM_001038612, NM_013684, NM_009593, NM_019537, NM_146194, NM_009740, NM_0011…	2630	367	14219	1.20798	1	0.451035	57.6636
GOTERM_BP_ALL	GO:0060627~regulation of vesicle-mediated transport	23	0.622969	0.0449356	NM_001083334, NM_010442, NM_199302, NM_001159509, NM_010581, NM_010185, NM_007591, NM_146001, NM_008917, NM_007578, NM_022305, NM_013612, NM_023537, NM_007668, NM_021895, NM_011518, NM_007413, NM_134048, NM_011861, NM_144860, NM_024456, NM_016741, NM_010186	2630	83	14219	1.49818	1	0.451709	57.8456
GOTERM_BP_ALL	GO:0060538~skeletal muscle organ development	21	0.568797	0.045019	NM_001170537, NM_011682, NM_001081023, NM_001037127, NM_008250, NM_001110512, NM_010897, NM_001037099, NM_152915, XM_001474780, NM_007668, NM_011982, NM_008160, NM_001113248, NM_007733, NM_010860, NM_001081549, NM_016900, NM_011607, NM_007471, XM_001471989	2630	74	14219	1.53427	1	0.451364	57.9147
GOTERM_BP_ALL	GO:0051101~regulation of DNA binding	21	0.568797	0.045019	NM_010227, NM_010442, NM_172833, NM_001038663, NM_010907, NM_011952, NM_007949, NM_007589, NM_001136065, NM_145827, NM_011905, NM_009790, NM_009452, NM_001113553, NM_021297, NM_029444, NM_009740, NM_138952, NM_001048177, NM_008404, NM_010558, NM_028728	2630	74	14219	1.53427	1	0.451364	57.9147
GOTERM_BP_ALL	GO:0003007~heart morphogenesis	21	0.568797	0.045019	NM_001164036, NM_001042660, NM_020493, NM_008213, NM_008019, NM_010431, NM_001081417, XM_001477632, NM_001112702, NM_009185, NM_001164248, NM_001122667, NM_172150, NM_013519, NM_144860, NM_011424, NM_010288, XM_001472051, NM_008592, NM_016769, NM_001081339	2630	74	14219	1.53427	1	0.451364	57.9147
GOTERM_BP_ALL	GO:0030100~regulation of endocytosis	16	0.433369	0.0456143	NM_001083334, NM_199302, NM_001159509, NM_010581, NM_010185, NM_007591, NM_146001, NM_008917, NM_013612, NM_021895, NM_134048, NM_011861, NM_144860, NM_024456, NM_016741, NM_010186	2630	52	14219	1.66353	1	0.454832	58.4048
GOTERM_BP_ALL	GO:0060711~labyrinthine layer development	12	0.325027	0.0458657	NM_008103, NM_001163633, NM_010516, NM_001038663, NM_008163, NM_172721, NM_007707, NM_009627, NM_010548, NM_008416, NM_010576, NM_015818	2630	35	14219	1.85364	1	0.455725	58.6102
GOTERM_BP_ALL	GO:0030330~DNA damage response, signal transduction by p53 class mediator	8	0.216685	0.0466479	NM_133345, NM_007955, NM_001081001, NM_033601, NM_133234, NM_001136065, NM_008329, NM_026933	2630	19	14219	2.27641	1	0.460506	59.2431
GOTERM_BP_ALL	GO:0016246~RNA interference	4	0.108342	0.0469434	NM_019776, NM_133840, NM_009319, NM_011871	2630	5	14219	4.32517	1	0.46169	59.4798
GOTERM_BP_ALL	GO:0048636~positive regulation of muscle development	4	0.108342	0.0469434	NM_001122667, NM_007420, NM_010288, XM_001476583	2630	5	14219	4.32517	1	0.46169	59.4798
GOTERM_BP_ALL	GO:0002313~mature B cell differentiation during immune response	4	0.108342	0.0469434	NM_007398, NM_183031, NM_033601, NM_172285	2630	5	14219	4.32517	1	0.46169	59.4798
GOTERM_BP_ALL	GO:0070391~response to lipoteichoic acid	4	0.108342	0.0469434	NM_021297, NM_138952, NM_009841, NM_011905	2630	5	14219	4.32517	1	0.46169	59.4798
GOTERM_BP_ALL	GO:0045844~positive regulation of striated muscle development	4	0.108342	0.0469434	NM_001122667, NM_007420, NM_010288, XM_001476583	2630	5	14219	4.32517	1	0.46169	59.4798
GOTERM_BP_ALL	GO:0001780~neutrophil homeostasis	4	0.108342	0.0469434	NM_008337, NM_031168, NM_007963, NM_008063	2630	5	14219	4.32517	1	0.46169	59.4798
GOTERM_BP_ALL	GO:0002312~B cell activation during immune response	4	0.108342	0.0469434	NM_007398, NM_183031, NM_033601, NM_172285	2630	5	14219	4.32517	1	0.46169	59.4798
GOTERM_BP_ALL	GO:0007632~visual behavior	11	0.297941	0.0471172	NM_007668, NM_053194, NM_025947, NM_010076, NM_009124, NM_021284, NM_010897, NM_007471, NM_010937, XM_001478124, NM_009618	2630	31	14219	1.91842	1	0.461986	59.6185
GOTERM_BP_ALL	GO:0055001~muscle cell development	18	0.487541	0.0472539	NM_011682, NM_001081023, NM_021883, NM_001037127, NM_010920, NM_001037099, NM_152915, NM_011982, NM_008160, NM_009609, NM_001082974, NM_001081549, NM_016900, NM_028835, NM_011607, NM_010578, NM_007471, NM_001081339	2630	61	14219	1.59535	1	0.46201	59.7271
GOTERM_BP_ALL	GO:0001892~embryonic placenta development	18	0.487541	0.0472539	NM_001163633, NM_010516, NM_001038663, NM_172721, NM_001161722, NM_008213, NM_001018042, NM_010431, NM_015818, NM_008103, NM_010828, NM_008163, NM_007707, NM_007548, NM_009627, NM_010548, NM_008416, NM_010576	2630	61	14219	1.59535	1	0.46201	59.7271
GOTERM_BP_ALL	GO:0042493~response to drug	24	0.650054	0.0474232	NM_026183, NM_011311, NM_010591, NM_053188, NM_007604, NM_145569, NM_007757, NM_011485, NM_011905, NM_010234, NM_011570, NM_001082484, NM_010076, NM_008712, NM_001164147, NM_013461, NM_001037726, NM_144900, NM_178878, NM_001122958, NM_001033336, NM_001033542, XM_001476583, NM_001077507	2630	88	14219	1.47449	1	0.46227	59.8614
GOTERM_BP_ALL	GO:0010558~negative regulation of macromolecule biosynthetic process	92	2.49187	0.0475984	NM_015753, NM_011766, NM_001127330, NM_024189, NM_001098404, NM_001081001, NM_001042438, NM_001017426, NM_011629, NM_032000, NM_008245, NM_001136065, NM_030732, XM_001002526, NM_010637, NM_010828, NM_001159520, NM_001160251, NM_031168, NM_001012330, NM_010066, NM_175554, NM_001080927, NM_033601, NM_008950, NM_011221, NM_001168652, NM_021788, NM_198616, NM_007872, NM_011498, NM_001165902, NM_01077…	2630	418	14219	1.18994	1	0.462571	59.9999
GOTERM_BP_ALL	GO:0015918~sterol transport	9	0.24377	0.0478755	NM_009692, NM_009593, NM_013454, NM_001113326, NM_001159555, NM_023409, NM_008280, NM_016741, NM_010700	2630	23	14219	2.11557	1	0.463599	60.218
GOTERM_BP_ALL	GO:0048008~platelet-derived growth factor receptor signaling pathway	9	0.24377	0.0478755	NM_001025395, NM_153287, NM_009551, NM_009954, NM_181072, NM_001009935, NM_023598, NM_001113419, XM_001481304	2630	23	14219	2.11557	1	0.463599	60.218
GOTERM_BP_ALL	GO:0001933~negative regulation of protein amino acid phosphorylation	9	0.24377	0.0478755	NM_001081282, NM_009896, NM_007523, NM_010591, NM_022018, NM_011103, NM_008916, NM_008019, NM_012009	2630	23	14219	2.11557	1	0.463599	60.218
GOTERM_BP_ALL	GO:0030301~cholesterol transport	9	0.24377	0.0478755	NM_009692, NM_009593, NM_013454, NM_001113326, NM_001159555, NM_023409, NM_008280, NM_016741, NM_010700	2630	23	14219	2.11557	1	0.463599	60.218
GOTERM_BP_ALL	GO:0007435~salivary gland morphogenesis	10	0.270856	0.0478819	NM_009373, NM_001079908, NM_031168, NM_009864, NM_011057, NM_008881, NM_026376, NM_008737, NM_023053, NM_001085448	2630	27	14219	2.00239	1	0.462689	60.223
GOTERM_BP_ALL	GO:0032259~methylation	22	0.595883	0.0479129	NM_177101, NM_007570, NM_007872, NM_019830, NM_021308, NM_001130008, NM_019721, NM_201638, NM_133991, NM_028791, NM_019426, NM_023537, NM_030185, NM_026526, NM_007569, NM_010067, NM_010066, XM_001475732, XM_619431, NM_144866, NM_001099792, NM_021531	2630	79	14219	1.5056	1	0.461958	60.2473
GOTERM_BP_ALL	GO:0008033~tRNA processing	20	0.541712	0.0479234	NM_026615, NM_030208, NM_028753, NM_028115, NM_145938, NM_010792, NM_025390, NM_133840, NM_029580, NM_026642, NM_001039189, XM_130596, NM_001085555, NM_010067, XM_001471720, NM_001015876, NM_198675, NM_029128, NM_001080969, NM_001099792	2630	70	14219	1.5447	1	0.461085	60.2555
GOTERM_BP_ALL	GO:0008203~cholesterol metabolic process	20	0.541712	0.0479234	NM_145360, NM_010476, NM_153565, NM_033218, NM_009230, NM_013454, NM_138656, NM_008280, NM_012000, NM_009452, NM_009692, NM_133748, NM_153526, NM_010010, NM_001033175, NM_016741, NM_029787, NM_001081084, NM_010700, NM_007998	2630	70	14219	1.5447	1	0.461085	60.2555
GOTERM_BP_ALL	GO:0048167~regulation of synaptic plasticity	15	0.406284	0.048073	NM_009630, NM_011498, NM_145526, NM_010348, NM_021284, NM_010118, NM_010897, NM_011485, NM_010937, NM_007668, NM_001109752, NM_010350, NM_010076, NM_013503, NM_018871	2630	48	14219	1.68952	1	0.461204	60.3727
GOTERM_BP_ALL	GO:0018904~organic ether metabolic process	15	0.406284	0.048073	NM_001109992, NM_153565, XM_906228, NM_008280, NM_019913, NM_008247, NM_026384, NM_026713, NM_008063, NM_008160, NM_133748, NM_153526, NM_173370, NM_001163689, NM_001081336	2630	48	14219	1.68952	1	0.461204	60.3727
GOTERM_BP_ALL	GO:0010001~glial cell differentiation	15	0.406284	0.048073	NM_009630, NM_001165902, NM_007949, NM_010118, NM_010897, NM_008052, NM_178591, NM_152915, NM_008103, NM_007668, NM_001111274, NM_010076, NM_008714, NM_145445, NM_001127355	2630	48	14219	1.68952	1	0.461204	60.3727
GOTERM_BP_ALL	GO:0002757~immune response-activating signal transduction	15	0.406284	0.048073	NM_018825, NM_021280, NM_172833, NM_010185, NM_009954, NM_001038663, NM_010907, NM_001037099, NM_011905, NM_011518, NM_009740, NM_138952, NM_008979, NM_028728, NM_172285	2630	48	14219	1.68952	1	0.461204	60.3727
GOTERM_BP_ALL	GO:0007179~transforming growth factor beta receptor signaling pathway	15	0.406284	0.048073	NM_008808, NM_011333, NM_011945, NM_001042660, NM_007404, NM_019919, NM_001037955, NM_009612, NM_001136065, NM_010275, XM_977763, NM_001164041, NM_011057, NM_016769, NM_016893	2630	48	14219	1.68952	1	0.461204	60.3727
GOTERM_BP_ALL	GO:0048608~reproductive structure development	33	0.893824	0.0487657	NM_133893, NM_010193, NM_008608, NM_001081001, NM_027432, XM_001471588, NM_177798, NM_008046, NM_008714, NM_145445, NM_001080945, NM_011607, NM_001127355, NM_207636, NM_007546, NM_008494, NM_001110791, NM_008592, NM_001146120, NM_007396, NM_031870, NM_007523, NM_001025395, NM_001165902, NM_011733, NM_011396, NM_001039150, NM_001111274, NM_009527, NM_007537, NM_001127324, NM_009743, NM_010713, XM_…	2630	130	14219	1.37241	1	0.465158	60.911
GOTERM_BP_ALL	GO:0046903~secretion	52	1.40845	0.0490037	NM_018800, NM_001163510, NM_001162872, NM_007578, NM_134000, NM_001037099, NM_031168, NM_008191, NM_001083906, NM_008101, NM_001163554, NM_008771, NM_001025307, NM_021332, NM_021491, NM_001008702, NM_010104, NM_008917, NM_001085409, NM_001114611, NM_001005506, NM_011504, NM_194057, NM_001110780, NM_001004164, NM_175353, NM_080639, NM_020253, NM_010730, NM_001164036, NM_013454, NM_177330, NM_14582…	2630	221	14219	1.27211	1	0.465885	61.0944
Part II: Gene Ontology results (Biological process annotations, p<0.05) for MKL1 peak associated genes (tag count>20, in zymosan treated BLRP-MKL1-BirA cells)
Category	Term	Count	%	PValue	Genes	List Total	Pop Hits	Pop Total	Fold Enrichment	Bonferroni	Benjamini	FDR
GOTERM_BP_ALL	GO:0009987~cellular process	537	55.9375	1.15528e-12	NM_001083334, NM_025494, NM_027356, NM_153546, NM_027351, NM_016849, NM_001080388, NM_001042534, NM_001109753, NM_078479, NM_176933, NM_001110275, NM_130449, NM_001146100, NM_019507, NM_011539, NM_144907, NM_016755, NM_198654, XM_001004193, NM_007731, NM_181277, NM_001081417, NM_001164717, NM_001111314, NM_007725, NM_001111311, XM_145574, NM_011542, NM_146194, NM_008580, NM_134046, NM_001081084, …	696	9252	14219	1.18576	3.06732e-09	3.06732e-09	2.052e-09
GOTERM_BP_ALL	GO:0007010~cytoskeleton organization	37	3.85417	4.08142e-06	NM_019674, XM_140553, NM_022410, NM_133833, NM_007598, NM_007945, NM_177330, NM_153153, NM_177089, NM_134156, NM_013511, NM_009898, NM_008879, NM_009170, NM_013831, NM_011602, NM_173013, NM_007790, NM_027660, NM_011779, NM_001170485, NM_183016, NM_008635, NM_001136071, NM_009499, NM_020493, NM_019566, NM_011570, NM_011892, NM_007725, NM_001112703, NM_009609, NM_001163394, NM_173437, NM_001033263,…	696	326	14219	2.3187	0.0107777	0.00540345	0.00724906
GOTERM_BP_ALL	GO:0030029~actin filament-based process	25	2.60417	5.00212e-06	XM_140553, NM_022410, NM_007598, NM_177330, NM_007945, NM_134156, NM_013511, NM_008879, NM_009898, NM_010860, NM_011602, NM_009686, NM_011779, NM_183016, NM_001170485, NM_009499, NM_020493, NM_019566, NM_007725, NM_009609, NM_001112703, NM_001163394, NM_001033263, XM_001476583, NM_001081339	696	176	14219	2.90193	0.0131929	0.00441711	0.00888425
GOTERM_BP_ALL	GO:0030036~actin cytoskeleton organization	23	2.39583	1.76386e-05	NM_011779, NM_001170485, NM_183016, NM_009499, XM_140553, NM_022410, NM_020493, NM_007598, NM_019566, NM_177330, NM_007945, NM_134156, NM_007725, NM_001112703, NM_013511, NM_009609, NM_008879, NM_009898, NM_001163394, NM_011602, NM_001033263, NM_001081339, XM_001476583	696	165	14219	2.84776	0.0457514	0.0116395	0.0313246
GOTERM_BP_ALL	GO:0044237~cellular metabolic process	340	35.4167	2.05904e-05	NM_001045553, NM_029037, NM_001077713, NM_025494, NM_027356, NM_153546, NM_001025310, NM_027351, NM_012055, NM_016849, NM_001080388, NM_172742, NM_001038625, NM_078479, NM_176933, NM_001146100, NM_019507, NM_029735, NM_011539, NM_016755, NM_001039138, NM_009836, NM_011198, NM_001024468, NM_011658, XM_001004193, NM_001081417, NM_172734, NM_001111311, XM_145574, NM_008845, NM_024221, NM_011542, NM_…	696	5857	14219	1.18594	0.0532006	0.0108741	0.0365658
GOTERM_BP_ALL	GO:0006793~phosphorus metabolic process	70	7.29167	3.6616e-05	NM_001159591, NM_029037, NM_001079908, NM_001162521, NM_025494, NM_010432, NM_001081044, NM_001080388, NM_172742, NM_177376, NM_176933, NM_001029843, NM_016755, NM_007395, NM_028207, NM_001039138, NM_007661, NM_146239, NM_011218, NM_007828, NM_001112703, NM_172734, NM_011158, NM_010139, NM_008580, NM_013642, NM_001111051, NM_027498, NM_001042607, NM_001081357, NM_011947, NM_029094, XM_140553, NM_…	696	866	14219	1.65135	0.0926411	0.0160723	0.0650163
GOTERM_BP_ALL	GO:0006796~phosphate metabolic process	70	7.29167	3.6616e-05	NM_001159591, NM_029037, NM_001079908, NM_001162521, NM_025494, NM_010432, NM_001081044, NM_001080388, NM_172742, NM_177376, NM_176933, NM_001029843, NM_016755, NM_007395, NM_028207, NM_001039138, NM_007661, NM_146239, NM_011218, NM_007828, NM_001112703, NM_172734, NM_011158, NM_010139, NM_008580, NM_013642, NM_001111051, NM_027498, NM_001042607, NM_001081357, NM_011947, NM_029094, XM_140553, NM_…	696	866	14219	1.65135	0.0926411	0.0160723	0.0650163
GOTERM_BP_ALL	GO:0016310~phosphorylation	60	6.25	5.85354e-05	NM_001159591, NM_001079908, NM_029037, NM_025494, NM_001162521, NM_010432, NM_001081044, NM_001080388, NM_177376, NM_001029843, NM_016755, NM_007395, NM_001039138, NM_007661, NM_146239, NM_007828, NM_001112703, NM_172734, NM_011158, NM_010139, NM_008580, NM_001111051, NM_027498, NM_001042607, NM_001081357, NM_011947, NM_029094, XM_140553, NM_008828, NM_139294, NM_027165, NM_021516, NM_001113553, …	696	718	14219	1.70721	0.143941	0.0219576	0.103918
GOTERM_BP_ALL	GO:0006468~protein amino acid phosphorylation	55	5.72917	6.0356e-05	NM_001159591, NM_001079908, NM_029037, NM_001162521, NM_010432, NM_001081044, NM_001080388, NM_177376, NM_001029843, NM_007395, NM_001039138, NM_007661, NM_146239, NM_007828, NM_001112703, NM_172734, NM_011158, NM_008580, NM_010139, NM_001111051, NM_027498, NM_001042607, NM_001081357, NM_011947, XM_140553, NM_139294, NM_027165, NM_021516, NM_001113553, NM_011494, NM_008655, NM_009873, NM_00102543…	696	640	14219	1.75567	0.148069	0.019832	0.107148
GOTERM_BP_ALL	GO:0044260~cellular macromolecule metabolic process	269	28.0208	0.000100237	NM_001045553, NM_029037, NM_027356, NM_001025310, NM_027351, NM_016849, NM_001080388, NM_001038625, NM_078479, NM_176933, NM_019507, NM_029735, NM_001039138, NM_009836, NM_011658, XM_001004193, NM_001081417, NM_172734, NM_001111311, XM_145574, NM_011542, NM_008580, NM_009014, NM_010193, NM_028716, NM_001145955, NM_001159714, NM_028846, NM_001163430, NM_011552, NM_001113553, NM_018781, NM_177326, …	696	4549	14219	1.20808	0.233671	0.0291385	0.177889
GOTERM_BP_ALL	GO:0048518~positive regulation of biological process	104	10.8333	0.000172856	NM_019980, NM_010118, NM_008285, NM_001038625, NM_001110275, NM_009170, NM_033269, NM_019507, NM_001165902, NM_010104, NM_019426, NM_001081417, NM_010735, NM_001159904, NM_009016, NM_001037987, NM_001163633, NM_001045807, NM_001004176, NM_011803, NM_177330, NM_011905, NM_010234, NM_010657, NM_010554, NM_001164248, NM_010551, NM_011103, NM_033563, NM_008321, NM_001043354, NM_007546, NM_001033238, …	696	1493	14219	1.42309	0.368067	0.0448599	0.306577
GOTERM_BP_ALL	GO:0051128~regulation of cellular component organization	33	3.4375	0.000173703	NM_001083334, NM_008608, NM_011801, NM_010581, NM_022410, NM_133833, NM_177330, NM_029711, NM_175367, NM_013511, NM_019771, NM_001127233, NM_009898, NM_001042534, XM_977763, NM_007901, NM_026369, NM_001110794, NM_007896, NM_008633, NM_001081960, NM_001163346, NM_023735, XM_001003435, NM_007661, NM_020493, NM_019426, NM_011570, NM_010735, NM_172734, NM_001163394, NM_001163256, NM_001081276	696	330	14219	2.04296	0.369487	0.0410624	0.308078
GOTERM_BP_ALL	GO:0007242~intracellular signaling cascade	70	7.29167	0.000196193	NM_010432, NM_010071, NM_018750, NM_007484, NM_001080388, NM_134091, NM_001127233, NM_010124, NM_001110275, NM_033269, NM_008630, NM_024457, XM_001473837, NM_001081105, NM_011225, NM_010104, NM_145509, NM_001136079, NM_172520, NM_001145902, NM_007828, NM_001111314, NM_153514, NM_023852, NM_010735, NM_172734, NM_175211, NM_007413, NM_008580, NM_013642, NM_001111051, NM_009027, NM_013829, NM_001081…	696	915	14219	1.56292	0.40604	0.0424831	0.347899
GOTERM_BP_ALL	GO:0044238~primary metabolic process	350	36.4583	0.00022423	NM_001045553, NM_001077713, NM_029037, NM_025494, NM_027356, NM_153546, NM_001025310, NM_027351, NM_012055, NM_001048192, NM_016849, NM_001080388, NM_001038625, NM_078479, NM_176933, NM_001146100, NM_001134791, NM_019507, NM_029735, NM_011539, NM_016755, NM_001039138, NM_026322, NM_009836, NM_011198, NM_001024468, NM_011658, NM_009982, XM_001004193, NM_001081417, NM_172734, NM_001111311, XM_14557…	696	6211	14219	1.15124	0.448657	0.0447669	0.397524
GOTERM_BP_ALL	GO:0044267~cellular protein metabolic process	136	14.1667	0.00028126	NM_019983, NM_029037, NM_027356, NM_001025310, NM_027351, NM_013725, NM_009177, NM_001080388, NM_078479, NM_001029990, NM_176933, NM_177376, NM_010481, NM_026508, NM_029735, NM_001029895, NM_028207, NM_001166368, NM_001039138, NM_009836, NM_007661, XM_001004193, NM_178640, NM_001114386, NM_011218, NM_018860, NM_001112703, NM_001042707, NM_172734, NM_008580, NM_001111051, NM_025919, NM_001161774, …	696	2088	14219	1.33066	0.526144	0.0519486	0.498391
GOTERM_BP_ALL	GO:0048519~negative regulation of biological process	93	9.6875	0.000327958	NM_007570, NM_001079908, NM_011629, NM_013885, NM_010432, NM_023065, NM_007484, NM_010828, NM_001025602, NM_001127233, NM_001042534, NM_007569, NM_001038625, NM_010124, NM_001110275, NM_175554, NM_001080927, NM_009170, NM_021439, NM_009686, NM_008633, NM_001160359, NM_001081363, NM_011499, NM_001165902, NM_001081180, NM_010104, NM_011198, NM_133840, NM_019739, NM_011658, NM_001114386, NM_019426, …	696	1326	14219	1.43285	0.581414	0.0564049	0.580911
GOTERM_BP_ALL	GO:0008152~metabolic process	388	40.4167	0.000366901	NM_025494, NM_148933, NM_027356, NM_153546, NM_027351, NM_001080388, NM_016849, NM_078479, NM_176933, NM_001146100, NM_001134791, NM_019507, NM_011539, NM_016755, XM_001004193, NM_001081417, NM_001111311, XM_145574, NM_011542, NM_008580, NM_001081084, NM_010193, NM_028716, NM_001145955, NM_028846, NM_001163430, NM_011552, NM_007833, NM_013557, NM_008453, NM_008452, NM_148928, NM_145360, NM_130869…	696	7020	14219	1.12916	0.622544	0.0590769	0.649679
GOTERM_BP_ALL	GO:0044087~regulation of cellular component biogenesis	14	1.45833	0.000368903	NM_008608, NM_023735, NM_020493, NM_177330, NM_019426, NM_011570, NM_029711, NM_009898, NM_001163394, NM_001042534, XM_977763, NM_007901, NM_026369, NM_007896	696	89	14219	3.21364	0.624545	0.0559957	0.653212
GOTERM_BP_ALL	GO:0051240~positive regulation of multicellular organismal process	20	2.08333	0.000385838	NM_001079908, NM_010104, NM_009856, NM_145827, NM_177330, NM_008361, NM_011905, NM_001081417, NM_007902, NM_010735, NM_010554, NM_001164248, NM_016977, NM_007413, NM_011977, NM_138952, NM_033269, NM_009016, XM_001479075, XM_001476583	696	163	14219	2.5067	0.641059	0.0553324	0.683103
GOTERM_BP_ALL	GO:0048522~positive regulation of cellular process	92	9.58333	0.000448385	NM_001079908, NM_019980, NM_010581, NM_010118, NM_010432, NM_023626, NM_008285, NM_010828, NM_009541, NM_019752, NM_009898, NM_001127233, NM_007569, NM_001038625, NM_001110275, NM_001080927, NM_009170, NM_019507, NM_009686, NM_001081363, NM_001165902, NM_010104, NM_007404, NM_019739, NM_020493, NM_001048168, NM_019426, NM_007828, NM_010735, NM_007413, NM_009016, NM_001037987, NM_001163633, NM_001…	696	1320	14219	1.42388	0.696	0.0607466	0.793423
GOTERM_BP_ALL	GO:0006464~protein modification process	88	9.16667	0.000568325	NM_001159591, NM_007570, NM_029037, NM_001079908, NM_001162521, NM_010432, NM_001025310, NM_023626, NM_001081044, NM_028921, NM_001080388, NM_009177, NM_007569, NM_177376, NM_176933, NM_001029843, NM_001029895, NM_007395, NM_028207, NM_153106, NM_001039138, NM_007661, NM_178640, NM_001114386, NM_146239, NM_011218, NM_007828, NM_001112703, NM_001042707, NM_172734, NM_011158, NM_010139, NM_008580, …	696	1260	14219	1.42683	0.778942	0.0726893	1.00465
GOTERM_BP_ALL	GO:0048523~negative regulation of cellular process	84	8.75	0.000603372	NM_007570, NM_001079908, NM_011629, NM_013885, NM_010432, NM_023065, NM_007484, NM_010828, NM_001025602, NM_001127233, NM_001042534, NM_007569, NM_001038625, NM_010124, NM_001110275, NM_175554, NM_001080927, NM_009170, NM_021439, NM_009686, NM_008633, NM_001160359, NM_001081363, NM_011499, NM_001165902, NM_001081180, NM_011198, NM_010104, NM_011658, NM_019739, NM_019426, XM_001475093, NM_007657, …	696	1192	14219	1.43967	0.798595	0.0734678	1.06629
GOTERM_BP_ALL	GO:0043687~post-translational protein modification	76	7.91667	0.000607929	NM_001159591, NM_007570, NM_029037, NM_001079908, NM_001162521, NM_010432, NM_023626, NM_001081044, NM_001080388, NM_007569, NM_177376, NM_176933, NM_001029843, NM_001029895, NM_007395, NM_028207, NM_001039138, NM_007661, NM_146239, NM_011218, NM_007828, NM_001112703, NM_001042707, NM_172734, NM_011158, NM_010139, NM_008580, NM_013642, NM_008137, NM_001111051, NM_027498, NM_001042607, NM_00108135…	696	1055	14219	1.47171	0.801018	0.07076	1.0743
GOTERM_BP_ALL	GO:0043412~biopolymer modification	91	9.47917	0.00068999	NM_001159591, NM_007570, NM_029037, NM_001079908, NM_001162521, NM_010432, NM_001025310, NM_001081044, NM_023626, NM_028921, NM_001080388, NM_009177, NM_007569, NM_177376, NM_176933, NM_029128, NM_001029843, NM_001029895, NM_007395, NM_028207, NM_153106, NM_001039138, NM_007661, NM_178640, NM_001114386, NM_146239, NM_019426, NM_011218, NM_007828, NM_001112703, NM_001042707, NM_172734, NM_011158, …	696	1320	14219	1.4084	0.839996	0.0765849	1.21848
GOTERM_BP_ALL	GO:0001775~cell activation	25	2.60417	0.000988984	NM_017401, NM_029094, NM_022410, NM_024124, NM_008019, NM_008879, NM_001127233, NM_029342, XM_001471583, NM_011518, NM_011103, NM_010696, NM_001080927, NM_138952, NM_001081105, NM_008979, NM_001033238, NM_001165902, NM_007641, NM_010735, NM_018773, NM_001163394, NM_008681, NM_001127324, XM_001476583	696	246	14219	2.07618	0.927709	0.103682	1.74212
GOTERM_BP_ALL	GO:0051493~regulation of cytoskeleton organization	14	1.45833	0.00103802	NM_001081960, NM_023735, NM_133833, NM_011570, NM_029711, NM_019771, NM_009898, NM_001163394, NM_001042534, NM_007901, NM_026369, NM_001081276, NM_007896, NM_008633	696	99	14219	2.88903	0.936542	0.10443	1.82775
GOTERM_BP_ALL	GO:0006996~organelle organization	76	7.91667	0.00112102	NM_001081195, NM_175652, NM_194342, NM_023626, NM_027188, NM_019752, NM_009898, NM_001127233, NM_001002011, NM_009170, NM_011722, NM_026304, NM_008635, NM_001136071, NM_175646, NM_009499, NM_198654, NM_010421, NM_020493, NM_177224, NM_001081417, NM_011892, NM_007828, NM_007725, NM_025812, NM_001112703, NM_009609, NM_001114096, NM_146194, NM_019674, NM_001005605, XM_140553, NM_022410, NM_026375, N…	696	1078	14219	1.44031	0.949104	0.108221	1.97252
GOTERM_BP_ALL	GO:0046777~protein amino acid autophosphorylation	11	1.14583	0.0012879	NM_001113553, NM_001039138, NM_001025438, XM_977763, NM_011947, NM_177326, NM_011518, NM_009535, NM_013557, NM_001029843, NM_011570	696	66	14219	3.40493	0.96734	0.119025	2.26301
GOTERM_BP_ALL	GO:0009892~negative regulation of metabolic process	43	4.47917	0.00157691	NM_001045807, NM_001113345, NM_001163430, NM_011629, NM_024124, NM_010432, NM_008019, NM_177330, NM_020558, NM_008361, NM_010828, NM_001164074, NM_025842, NM_009569, NM_022018, NM_001127233, NM_026002, NM_001170744, NM_010124, NM_001080927, NM_175554, NM_011103, NM_011145, NM_009170, NM_008321, NM_017397, NM_001127351, NM_013557, NM_001081363, NM_021878, NM_011499, NM_001165902, NM_001081180, NM_…	696	534	14219	1.64508	0.984854	0.138985	2.76416
GOTERM_BP_ALL	GO:0016477~cell migration	24	2.5	0.00158219	NM_007697, NM_008608, NM_001081960, NM_022410, NM_011658, NM_020493, NM_027514, NM_008882, NM_007598, NM_008361, NM_008873, NM_011570, XM_001481304, NM_009898, XM_977763, NM_010551, NM_176996, NM_001083587, NM_011145, NM_009170, NM_011143, NM_173437, NM_001111051, NM_009686	696	240	14219	2.04296	0.985065	0.134949	2.77328
GOTERM_BP_ALL	GO:0031324~negative regulation of cellular metabolic process	40	4.16667	0.00178325	NM_001045807, NM_001113345, NM_001163430, NM_011629, NM_024124, NM_010432, NM_008019, NM_177330, NM_020558, NM_010828, NM_001164074, NM_025842, NM_009569, NM_022018, NM_001127233, NM_026002, NM_001170744, NM_010124, NM_001080927, NM_175554, NM_011103, NM_011145, NM_009170, NM_008321, NM_017397, NM_001127351, NM_013557, NM_001081363, NM_011499, NM_021878, NM_001165902, NM_001081180, NM_010104, NM_…	696	489	14219	1.67113	0.99125	0.146115	3.12046
GOTERM_BP_ALL	GO:0042127~regulation of cell proliferation	43	4.47917	0.00179956	NM_001079908, NM_011801, NM_010432, NM_023065, NM_001164074, NM_009898, NM_001127233, NM_176996, NM_007569, NM_007901, NM_001083587, NM_001080927, NM_011518, NM_011145, NM_009170, NM_138952, NM_013557, NM_021439, NM_001033238, NM_001160359, NM_001081346, NM_001081363, NM_021878, NM_001165902, NM_133201, NM_010104, NM_011198, NM_019739, NM_011633, NM_008250, NM_001161724, NM_008873, NM_011570, NM_…	696	538	14219	1.63285	0.991622	0.142953	3.14857
GOTERM_BP_ALL	GO:0048646~anatomical structure formation involved in morphogenesis	32	3.33333	0.00196842	NM_001079908, NM_008608, NM_009794, NM_001045807, NM_001113345, NM_022410, NM_010118, XM_001472676, NM_008019, NM_008361, NM_010828, NM_001164074, NM_001127233, NM_007901, NM_001080927, NM_009170, NM_009499, NM_001165902, NM_133201, NM_010104, NM_011658, NM_020493, NM_009609, NM_007657, NM_009185, NM_010139, NM_008155, NM_021901, NM_001127324, NM_008416, NM_026298, NM_001081339	696	365	14219	1.79109	0.994653	0.150815	3.43916
GOTERM_BP_ALL	GO:0043170~macromolecule metabolic process	287	29.8958	0.0020194	NM_001045553, NM_029037, NM_027356, NM_001025310, NM_027351, NM_001048192, NM_016849, NM_001080388, NM_001038625, NM_078479, NM_176933, NM_019507, NM_029735, NM_001039138, NM_026322, NM_009836, NM_011658, NM_009982, XM_001004193, NM_001081417, NM_172734, NM_001111311, XM_145574, NM_011542, NM_008580, NM_009014, NM_010193, NM_028716, NM_001145955, NM_001159714, NM_028846, NM_001163430, NM_011552, …	696	5110	14219	1.14742	0.995332	0.150098	3.52673
GOTERM_BP_ALL	GO:0045321~leukocyte activation	22	2.29167	0.00248461	NM_001165902, NM_017401, NM_022410, NM_024124, NM_007641, NM_008019, NM_018773, NM_008879, NM_001127233, NM_029342, XM_001471583, NM_001080927, NM_011518, NM_011103, NM_010696, NM_138952, NM_008681, NM_001127324, NM_001033238, NM_001081105, NM_008979, XM_001476583	696	219	14219	2.05229	0.998646	0.176556	4.32239
GOTERM_BP_ALL	GO:0046649~lymphocyte activation	20	2.08333	0.002591	NM_001165902, NM_017401, NM_022410, NM_024124, NM_007641, NM_008019, NM_018773, NM_008879, NM_001127233, NM_029342, XM_001471583, NM_001080927, NM_011518, NM_011103, NM_138952, NM_001127324, NM_001081105, NM_008979, NM_001033238, XM_001476583	696	191	14219	2.13922	0.99898	0.178646	4.50347
GOTERM_BP_ALL	GO:0016043~cellular component organization	119	12.3958	0.00264828	NM_001083334, NM_019983, NM_010119, NM_010118, NM_009502, NM_001080388, NM_001042534, NM_130449, NM_001110275, NM_001122832, NM_009170, NM_011722, NM_026304, NM_198654, NM_001165902, NM_133840, NM_001081417, NM_007725, NM_007657, NM_001112703, NM_001114096, NM_146194, NM_013825, NM_001111051, NM_001081084, NM_026298, NM_001042607, NM_001163633, NM_001159714, NM_011682, NM_024124, NM_133833, XM_00…	696	1891	14219	1.28563	0.999124	0.177634	4.60083
GOTERM_BP_ALL	GO:0048856~anatomical structure development	134	13.9583	0.00267045	NM_001083334, NM_001081006, NM_009794, NM_010118, NM_001080388, NM_010860, NM_009170, NM_026304, NM_001165902, NM_010104, NM_011198, NM_007661, NM_011658, NM_181072, NM_008679, NM_007731, NM_001081417, NM_001114385, NM_001111314, NM_007657, NM_010735, NM_207010, NM_133748, NM_146194, NM_001111051, NM_001042607, NM_026298, NM_001163633, NM_001005423, NM_010193, NM_001045807, NM_013562, NM_011682, …	696	2170	14219	1.26155	0.999175	0.174593	4.6385
GOTERM_BP_ALL	GO:0050793~regulation of developmental process	44	4.58333	0.00280548	NM_001163633, NM_001079908, NM_001045807, NM_011801, NM_022410, NM_024124, NM_010118, NM_177330, NM_007484, NM_008361, NM_001164074, NM_013511, NM_009898, NM_010554, NM_001127233, NM_176996, NM_007569, NM_001080927, NM_011518, NM_011145, NM_009170, NM_001110794, NM_138952, NM_019507, XM_001479075, NM_001025577, NM_010592, NM_001081363, NM_001163346, NM_001165902, XM_001003435, NM_011658, NM_02049…	696	568	14219	1.58257	0.999424	0.178226	4.86755
GOTERM_BP_ALL	GO:0048534~hemopoietic or lymphoid organ development	26	2.70833	0.00281457	NM_001045807, NM_017401, NM_022410, NM_024124, NM_026375, NM_028639, NM_009873, NM_001127233, XM_977763, NM_029342, XM_001471583, NM_011518, NM_001080927, NM_001081105, NM_008979, NM_001081346, NM_021878, NM_001165902, NM_001146161, NM_181072, NM_010735, NM_146194, NM_021901, NM_001127324, NM_007678, XM_001476583	696	281	14219	1.89028	0.999438	0.174592	4.88296
GOTERM_BP_ALL	GO:0048731~system development	126	13.125	0.00292592	NM_001081006, NM_010118, NM_010860, NM_009170, NM_026304, NM_001165902, NM_011198, NM_010104, NM_011658, NM_181072, NM_008679, NM_007731, NM_001081417, NM_001114385, NM_001111314, NM_007657, NM_010735, NM_207010, NM_133748, NM_146194, NM_001111051, NM_026298, NM_001042607, NM_001163633, NM_001005423, NM_010193, NM_001045807, NM_011682, NM_008881, NM_024124, NM_008882, NM_133833, XM_001472676, NM_…	696	2027	14219	1.26992	0.999582	0.176748	5.07144
GOTERM_BP_ALL	GO:0001763~morphogenesis of a branching structure	15	1.5625	0.00315201	NM_001079908, NM_008608, NM_010193, NM_001045807, NM_001165902, NM_010104, NM_008881, NM_020493, NM_001161724, NM_008679, NM_007731, NM_001111274, NM_009170, NM_007707, XM_001476583	696	125	14219	2.45155	0.999771	0.184891	5.45303
GOTERM_BP_ALL	GO:0002376~immune system process	57	5.9375	0.00320999	NM_010581, NM_011018, NM_023065, NM_001025602, NM_028639, NM_009404, NM_009898, NM_001127233, NM_130449, NM_001080927, NM_008147, NM_001081105, NM_001165902, NM_181072, NM_181075, NM_010735, NM_198100, NM_146194, NM_009016, NM_008681, NM_153077, NM_001045807, NM_017401, NM_022410, NM_024124, NM_026375, NM_008019, NM_145827, NM_011905, NM_008361, NM_009873, NM_010554, NM_008879, NM_010551, XM_9777…	696	791	14219	1.47217	0.999804	0.183921	5.55067
GOTERM_BP_ALL	GO:0010605~negative regulation of macromolecule metabolic process	40	4.16667	0.00324282	NM_001045807, NM_001113345, NM_001163430, NM_011629, NM_024124, NM_010432, NM_008019, NM_177330, NM_020558, NM_010828, NM_001164074, NM_025842, NM_009569, NM_022018, NM_001127233, NM_026002, NM_001170744, NM_010124, NM_001080927, NM_175554, NM_011103, NM_011145, NM_009170, NM_008321, NM_017397, NM_001127351, NM_013557, NM_001081363, NM_011499, NM_021878, NM_001165902, NM_001081180, NM_133840, NM_…	696	506	14219	1.61499	0.99982	0.18172	5.60589
GOTERM_BP_ALL	GO:0007275~multicellular organismal development	152	15.8333	0.00328655	NM_001083334, NM_133859, NM_001081006, NM_009794, NM_001042623, NM_010118, NM_001080388, NM_010860, NM_009170, NM_026304, NM_001165902, NM_010104, NM_011198, NM_011658, NM_007661, NM_053149, NM_181072, NM_008679, NM_007731, NM_001081417, NM_001114385, NM_001111314, NM_007657, NM_010735, NM_207010, NM_133748, NM_018797, NM_146194, NM_001111051, NM_001042607, NM_026298, NM_001037987, NM_001163633, …	696	2521	14219	1.23177	0.99984	0.180155	5.67943
GOTERM_BP_ALL	GO:0033043~regulation of organelle organization	17	1.77083	0.00356392	NM_001081960, NM_023735, NM_007661, NM_133833, NM_011570, NM_010735, NM_029711, NM_019771, NM_001127233, NM_009898, NM_001163394, NM_001042534, NM_007901, NM_026369, NM_007896, NM_001081276, NM_008633	696	154	14219	2.25522	0.999924	0.18994	6.14456
GOTERM_BP_ALL	GO:0031327~negative regulation of cellular biosynthetic process	35	3.64583	0.00389806	NM_001045807, NM_001113345, NM_001163430, NM_011629, NM_024124, NM_010432, NM_177330, NM_020558, NM_010828, NM_001164074, NM_009569, NM_001127233, NM_026002, NM_001170744, NM_010124, NM_001080927, NM_175554, NM_011145, NM_009170, NM_008321, NM_017397, NM_001127351, NM_013557, NM_001081363, NM_011499, NM_021878, NM_001165902, NM_010104, NM_019426, NM_207302, XM_001475093, NM_133748, NM_027000, NM_…	696	430	14219	1.66287	0.999969	0.201824	6.702
GOTERM_BP_ALL	GO:0006928~cell motion	31	3.22917	0.00403974	NM_007697, NM_008608, NM_022410, NM_027514, NM_010118, NM_008882, XM_001472676, NM_007598, NM_008361, NM_019771, NM_009898, XM_977763, NM_010551, NM_176996, NM_001083587, NM_033563, NM_011145, NM_009170, NM_011143, NM_009686, NM_001081960, NM_009499, NM_011658, NM_020493, NM_008873, NM_011570, XM_001481304, NM_007657, NM_001163394, NM_001111051, NM_173437	696	367	14219	1.72566	0.999978	0.204405	6.93743
GOTERM_BP_ALL	GO:0007399~nervous system development	60	6.25	0.00422836	NM_007570, NM_001079908, NM_133665, NM_010118, NM_007484, NM_010828, NM_019752, NM_001127233, NM_001080927, NM_009170, NM_009686, NM_009499, NM_001165902, NM_016701, NM_011658, NM_010421, NM_001114385, NM_001111314, NM_007657, NM_207010, NM_028197, NM_010139, NM_001111051, NM_026298, NM_001042607, NM_007697, NM_009128, NM_008608, NM_001113345, NM_024124, NM_133833, NM_008882, NM_010234, NM_177089…	696	854	14219	1.43533	0.999987	0.208936	7.24996
GOTERM_BP_ALL	GO:0009890~negative regulation of biosynthetic process	35	3.64583	0.00449548	NM_001045807, NM_001113345, NM_001163430, NM_011629, NM_024124, NM_010432, NM_177330, NM_020558, NM_010828, NM_001164074, NM_009569, NM_001127233, NM_026002, NM_001170744, NM_010124, NM_001080927, NM_175554, NM_011145, NM_009170, NM_008321, NM_017397, NM_001127351, NM_013557, NM_001081363, NM_011499, NM_021878, NM_001165902, NM_010104, NM_019426, NM_207302, XM_001475093, NM_133748, NM_027000, NM_…	696	434	14219	1.64755	0.999994	0.216615	7.6909
GOTERM_BP_ALL	GO:0031328~positive regulation of cellular biosynthetic process	42	4.375	0.00493728	NM_001045807, NM_001004176, NM_011803, NM_026375, NM_010118, NM_008285, NM_011905, NM_008361, NM_010234, NM_010828, NM_009541, NM_022018, NM_001127233, NM_010657, NM_176996, NM_001038625, NM_007901, NM_011518, NM_033563, NM_009170, NM_001043354, XM_917541, XM_001479075, NM_001025577, NM_008452, NM_009296, NM_001165902, NM_130869, NM_019739, NM_020493, NM_019566, NM_001048168, NM_019426, NM_175088…	696	552	14219	1.55443	0.999998	0.231119	8.41582
GOTERM_BP_ALL	GO:0002520~immune system development	26	2.70833	0.00526048	NM_001045807, NM_017401, NM_022410, NM_024124, NM_026375, NM_028639, NM_009873, NM_001127233, XM_977763, NM_029342, XM_001471583, NM_011518, NM_001080927, NM_001081105, NM_008979, NM_001081346, NM_021878, NM_001165902, NM_001146161, NM_181072, NM_010735, NM_146194, NM_021901, NM_001127324, NM_007678, XM_001476583	696	295	14219	1.80057	0.999999	0.240107	8.94274
GOTERM_BP_ALL	GO:0009891~positive regulation of biosynthetic process	42	4.375	0.00574265	NM_001045807, NM_001004176, NM_011803, NM_026375, NM_010118, NM_008285, NM_011905, NM_008361, NM_010234, NM_010828, NM_009541, NM_022018, NM_001127233, NM_010657, NM_176996, NM_001038625, NM_007901, NM_011518, NM_033563, NM_009170, NM_001043354, XM_917541, XM_001479075, NM_001025577, NM_008452, NM_009296, NM_001165902, NM_130869, NM_019739, NM_020493, NM_019566, NM_001048168, NM_019426, NM_175088…	696	557	14219	1.54047	1	0.254762	9.72353
GOTERM_BP_ALL	GO:0032886~regulation of microtubule-based process	8	0.833333	0.0058004	NM_001081363, NM_001081960, NM_007896, NM_133833, NM_001081276, NM_177089, NM_008633, NM_011570	696	45	14219	3.63193	1	0.252793	9.81661
GOTERM_BP_ALL	GO:0051173~positive regulation of nitrogen compound metabolic process	40	4.16667	0.00613554	NM_001045807, NM_001004176, NM_011803, NM_026375, NM_010118, NM_008285, NM_011905, NM_010234, NM_010828, NM_009541, NM_001127233, NM_010657, NM_001037741, NM_176996, NM_001038625, NM_007901, NM_033563, NM_009170, NM_001043354, XM_917541, NM_019507, NM_001025577, NM_008452, NM_009296, NM_001165902, NM_130869, NM_019739, NM_020493, NM_019566, NM_001048168, NM_019426, NM_175088, NM_001166584, NM_001…	696	526	14219	1.55358	1	0.2611	10.3551
GOTERM_BP_ALL	GO:0031325~positive regulation of cellular metabolic process	47	4.89583	0.00614209	NM_001045807, NM_001004176, NM_011803, NM_026375, NM_010118, NM_177330, NM_008285, NM_011905, NM_008361, NM_010234, NM_010828, NM_009541, NM_022018, NM_001127233, NM_010657, NM_001037741, NM_176996, NM_001038625, NM_007901, NM_011518, NM_033563, NM_009170, NM_001043354, XM_917541, XM_001479075, NM_019507, NM_001025577, NM_008452, NM_009296, NM_001165902, NM_130869, NM_007404, NM_019739, NM_020493…	696	644	14219	1.49098	1	0.25726	10.3655
GOTERM_BP_ALL	GO:0008285~negative regulation of cell proliferation	21	2.1875	0.00688754	NM_021878, NM_133201, NM_011198, NM_023065, NM_011570, NM_010735, NM_001164074, NM_018773, NM_007657, NM_001127233, NM_007569, NM_001080927, NM_009170, NM_011145, NM_027000, NM_013557, NM_007678, NM_001033238, NM_001081339, XM_001476583, NM_001160359	696	224	14219	1.91527	1	0.279401	11.5522
GOTERM_BP_ALL	GO:0009893~positive regulation of metabolic process	49	5.10417	0.00701581	NM_010118, NM_008285, NM_009541, NM_010828, NM_134091, NM_001127233, NM_001038625, NM_009170, NM_019507, NM_001165902, NM_007404, NM_019739, NM_020493, NM_019426, NM_001048168, NM_007413, NM_009016, NM_001045807, NM_001004176, NM_011803, NM_026375, NM_177330, NM_011905, NM_008361, NM_010234, NM_022018, NM_010657, NM_001037741, NM_176996, NM_007901, NM_033563, NM_011518, NM_001043354, XM_001479075…	696	683	14219	1.46567	1	0.279594	11.7549
GOTERM_BP_ALL	GO:0009058~biosynthetic process	178	18.5417	0.00737515	NM_001045553, NM_001077713, NM_019980, NM_026119, NM_025494, NM_153546, NM_010118, NM_001025310, NM_013725, NM_012055, NM_016849, NM_009177, NM_001167832, NM_133757, NM_001038625, NM_078479, NM_001029990, NM_029128, NM_011722, NM_001033355, NM_144516, NM_019507, NM_011539, NM_029735, NM_016755, NM_001165902, NM_001024468, NM_011198, NM_011658, NM_001167946, XM_001004193, NM_008679, NM_178640, NM_…	696	3076	14219	1.18221	1	0.287414	12.3204
GOTERM_BP_ALL	GO:0044249~cellular biosynthetic process	173	18.0208	0.00742521	NM_001045553, NM_001077713, NM_019980, NM_026119, NM_025494, NM_153546, NM_010118, NM_001025310, NM_013725, NM_012055, NM_016849, NM_009177, NM_001167832, NM_133757, NM_001038625, NM_078479, NM_001029990, NM_029128, NM_001033355, NM_144516, NM_019507, NM_011539, NM_029735, NM_016755, NM_001165902, NM_001024468, NM_011198, NM_011658, NM_001167946, XM_001004193, NM_008679, NM_178640, NM_019426, NM_…	696	2980	14219	1.18601	1	0.284935	12.3989
GOTERM_BP_ALL	GO:0016044~membrane organization	24	2.5	0.00744709	NM_011779, NM_019983, NM_001083334, NM_010581, NM_133201, NM_010119, NM_194342, NM_007598, NM_011892, NM_175367, NM_007657, NM_172784, NM_001127233, NM_001002011, NM_001110275, NM_130449, NM_001122832, NM_009170, NM_146194, NM_013825, NM_001029873, NM_001081084, XM_001476583, NM_001081411	696	272	14219	1.80261	1	0.281627	12.4332
GOTERM_BP_ALL	GO:0019538~protein metabolic process	154	16.0417	0.00749079	NM_019983, NM_029037, NM_009794, NM_027356, NM_001025310, NM_013725, NM_027351, NM_001048192, NM_009177, NM_001080388, NM_078479, NM_001029990, NM_176933, NM_177376, NM_009170, NM_010481, NM_026508, NM_029735, NM_001029895, NM_001166368, NM_028207, NM_029614, NM_173405, NM_001039138, NM_026322, NM_009836, NM_007661, NM_009982, XM_001004193, NM_178640, NM_001114386, NM_011218, NM_018860, NM_001112…	696	2615	14219	1.20312	1	0.279104	12.5016
GOTERM_BP_ALL	GO:0010558~negative regulation of macromolecule biosynthetic process	33	3.4375	0.00789831	NM_001045807, NM_001113345, NM_001163430, NM_011629, NM_024124, NM_010432, NM_177330, NM_020558, NM_010828, NM_001164074, NM_009569, NM_001127233, NM_026002, NM_001170744, NM_010124, NM_001080927, NM_175554, NM_011145, NM_009170, NM_008321, NM_017397, NM_001127351, NM_013557, NM_001081363, NM_011499, NM_021878, NM_001165902, NM_019426, NM_207302, XM_001475093, NM_027000, NM_007881, NM_007678	696	418	14219	1.61286	1	0.287923	13.1376
GOTERM_BP_ALL	GO:0031326~regulation of cellular biosynthetic process	146	15.2083	0.00804746	NM_001045553, NM_019980, NM_026119, NM_010118, NM_008285, NM_016849, NM_001167832, NM_172805, NM_001130450, NM_001038625, NM_175554, NM_009170, NM_001033355, NM_144516, NM_019507, NM_011225, NM_022428, NM_011499, NM_001165902, NM_010104, NM_001167946, NM_011658, XM_001004193, NM_008679, NM_019426, NM_001081417, XM_140497, XM_001475093, NM_001042707, NM_001111311, NM_133748, NM_001114096, XM_14557…	696	2467	14219	1.20905	1	0.288596	13.3692
GOTERM_BP_ALL	GO:0001568~blood vessel development	22	2.29167	0.0084737	NM_001079908, NM_008608, NM_001045807, NM_001113345, NM_001165902, NM_022410, NM_010104, NM_019739, NM_020493, NM_181072, NM_008361, NM_001081417, NM_010828, XM_977763, NM_176996, NM_007901, NM_001080927, NM_007707, NM_009170, NM_010139, NM_008155, NM_008416	696	244	14219	1.84201	1	0.29744	14.028
GOTERM_BP_ALL	GO:0051094~positive regulation of developmental process	20	2.08333	0.00880125	NM_001163633, NM_001079908, NM_010592, NM_001165902, XM_001003435, NM_020493, NM_009856, NM_008250, NM_008361, NM_001164074, NM_010554, NM_007569, NM_176996, NM_011518, NM_009170, NM_007707, NM_138952, XM_001479075, NM_008416, XM_001476583	696	214	14219	1.90931	1	0.303083	14.5311
GOTERM_BP_ALL	GO:0006873~cellular ion homeostasis	23	2.39583	0.00892926	NM_007386, NM_009128, NM_029094, NM_010104, NM_010421, NM_013602, NM_010118, NM_010304, NM_008019, NM_008361, NM_028639, NM_021600, NM_007657, NM_001127233, NM_010240, NM_001126338, NM_007901, NM_001127355, NM_011145, NM_001110794, NM_008630, NM_001081339, XM_001476583	696	261	14219	1.80031	1	0.302891	14.7269
GOTERM_BP_ALL	GO:0045892~negative regulation of transcription, DNA-dependent	26	2.70833	0.00895252	NM_001045807, NM_001113345, NM_001163430, NM_011629, NM_024124, NM_010432, NM_010828, NM_009569, NM_001164074, NM_001127233, NM_001170744, NM_026002, NM_001080927, NM_009170, NM_011145, NM_008321, NM_017397, NM_001127351, NM_011499, NM_021878, NM_001165902, NM_019426, NM_207302, XM_001475093, NM_007881, NM_007678	696	308	14219	1.72458	1	0.299778	14.7624
GOTERM_BP_ALL	GO:0009889~regulation of biosynthetic process	146	15.2083	0.00898434	NM_001045553, NM_019980, NM_026119, NM_010118, NM_008285, NM_016849, NM_001167832, NM_172805, NM_001130450, NM_001038625, NM_175554, NM_009170, NM_001033355, NM_144516, NM_019507, NM_011225, NM_022428, NM_011499, NM_001165902, NM_010104, NM_001167946, NM_011658, XM_001004193, NM_008679, NM_019426, NM_001081417, XM_140497, XM_001475093, NM_001042707, NM_001111311, NM_133748, NM_001114096, XM_14557…	696	2476	14219	1.20465	1	0.296981	14.8111
GOTERM_BP_ALL	GO:0032502~developmental process	160	16.6667	0.00921069	NM_001083334, NM_133859, NM_001081006, NM_009794, NM_011018, NM_001042623, NM_010118, NM_001080388, NM_010860, NM_009170, NM_026304, NM_001165902, NM_010104, NM_011198, NM_011658, NM_007661, NM_053149, NM_181072, NM_008679, NM_007731, NM_001081417, NM_001114385, NM_001111314, NM_007657, NM_010735, NM_207010, NM_133748, NM_018797, NM_146194, NM_001111051, NM_001042607, NM_026298, NM_001037987, NM_…	696	2743	14219	1.19166	1	0.299565	15.156
GOTERM_BP_ALL	GO:0060255~regulation of macromolecule metabolic process	157	16.3542	0.00924412	NM_001045553, NM_019980, NM_026119, NM_010118, NM_016849, NM_001167832, NM_172805, NM_001130450, NM_001038625, NM_001109753, NM_175554, NM_009170, NM_001033355, NM_144516, NM_019507, NM_011225, NM_022428, NM_011499, NM_001165902, NM_133840, NM_011658, NM_001167946, XM_001004193, NM_008679, NM_019426, NM_001081417, XM_140497, XM_001475093, NM_001042707, NM_001111311, NM_001114096, XM_145574, NM_01…	696	2688	14219	1.19325	1	0.296893	15.2068
GOTERM_BP_ALL	GO:0050801~ion homeostasis	25	2.60417	0.00926755	NM_007386, NM_009128, NM_029094, NM_010118, NM_013602, NM_008019, NM_008361, NM_028639, NM_001127233, NM_010240, NM_001126338, NM_007901, NM_001127355, NM_011145, NM_001110794, NM_008630, NM_001146161, NM_010104, NM_010421, NM_010304, NM_016981, NM_021600, NM_007657, XM_001476583, NM_001081339	696	293	14219	1.74314	1	0.294021	15.2424
GOTERM_BP_ALL	GO:0051253~negative regulation of RNA metabolic process	26	2.70833	0.00968269	NM_001045807, NM_001113345, NM_001163430, NM_011629, NM_024124, NM_010432, NM_010828, NM_009569, NM_001164074, NM_001127233, NM_001170744, NM_026002, NM_001080927, NM_009170, NM_011145, NM_008321, NM_017397, NM_001127351, NM_011499, NM_021878, NM_001165902, NM_019426, NM_207302, XM_001475093, NM_007881, NM_007678	696	310	14219	1.71345	1	0.301478	15.871
GOTERM_BP_ALL	GO:0006275~regulation of DNA replication	5	0.520833	0.0100033	NM_001127233, NM_011045, NM_175554, NM_008321, NM_027000	696	18	14219	5.67489	1	0.306255	16.3535
GOTERM_BP_ALL	GO:0001819~positive regulation of cytokine production	9	0.9375	0.010265	NM_010554, NM_007413, NM_138952, NM_009856, NM_009016, XM_001479075, NM_145827, NM_008361, NM_011905	696	62	14219	2.96559	1	0.309401	16.7454
GOTERM_BP_ALL	GO:0051179~localization	155	16.1458	0.0102763	NM_001083334, NM_019983, XM_355727, NM_148933, NM_025494, NM_013885, NM_010119, NM_183168, NM_001003717, NM_172805, NM_146206, NM_138676, NM_010860, NM_001109753, NM_130449, NM_001110275, NM_001122832, NM_009170, NM_010481, NM_010492, NM_001134791, NM_011225, NM_175344, NM_016755, NM_001039138, NM_001165902, NM_010104, NM_011658, NM_145509, NM_053204, NM_001085409, NM_021600, NM_023852, NM_011990…	696	2659	14219	1.19089	1	0.306264	16.7623
GOTERM_BP_ALL	GO:0031110~regulation of microtubule polymerization or depolymerization	6	0.625	0.0105989	NM_001081960, NM_007896, NM_133833, NM_001081276, NM_008633, NM_011570	696	28	14219	4.37777	1	0.310811	17.2428
GOTERM_BP_ALL	GO:0046626~regulation of insulin receptor signaling pathway	4	0.416667	0.0107782	NM_011103, NM_007707, NM_178710, NM_008361	696	10	14219	8.17184	1	0.311785	17.5088
GOTERM_BP_ALL	GO:0051301~cell division	24	2.5	0.0107915	NM_010441, NM_001081960, NM_001113486, NM_198654, NM_029094, NM_022410, NM_007661, NM_139218, NM_009859, NM_026375, NM_027165, NM_009408, NM_177089, NM_172717, NM_009873, NM_019771, NM_009516, NM_007896, NM_134046, NM_001081276, NM_028805, NM_001145826, NM_007790, NM_025783	696	281	14219	1.74488	1	0.308797	17.5284
GOTERM_BP_ALL	GO:0001944~vasculature development	22	2.29167	0.0109917	NM_001079908, NM_008608, NM_001045807, NM_001113345, NM_001165902, NM_022410, NM_010104, NM_019739, NM_020493, NM_181072, NM_008361, NM_001081417, NM_010828, XM_977763, NM_176996, NM_007901, NM_001080927, NM_007707, NM_009170, NM_010139, NM_008155, NM_008416	696	250	14219	1.7978	1	0.310266	17.8244
GOTERM_BP_ALL	GO:0042110~T cell activation	13	1.35417	0.0111537	NM_001165902, NM_022410, NM_008019, NM_001127233, NM_008879, NM_029342, XM_001471583, NM_011518, NM_138952, NM_001081105, NM_008979, NM_001033238, XM_001476583	696	116	14219	2.28952	1	0.310815	18.0633
GOTERM_BP_ALL	GO:0048513~organ development	102	10.625	0.0115873	NM_010118, NM_010860, NM_009170, NM_026304, NM_001165902, NM_011198, NM_010104, NM_011658, NM_181072, NM_008679, NM_007731, NM_001081417, NM_010735, NM_133748, NM_146194, NM_001111051, NM_026298, NM_001042607, NM_001163633, NM_010193, NM_001005423, NM_001045807, NM_011682, NM_024124, NM_008881, XM_001472676, NM_008882, NM_177330, NM_177089, NM_001164248, NM_027010, NM_001043354, NM_007546, NM_008…	696	1663	14219	1.25305	1	0.317522	18.699
GOTERM_BP_ALL	GO:0010556~regulation of macromolecule biosynthetic process	140	14.5833	0.0116279	NM_001045553, NM_019980, NM_026119, NM_010118, NM_016849, NM_001167832, NM_172805, NM_001130450, NM_001038625, NM_175554, NM_009170, NM_001033355, NM_144516, NM_019507, NM_011225, NM_022428, NM_011499, NM_001165902, NM_001167946, NM_011658, XM_001004193, NM_008679, NM_019426, NM_001081417, XM_140497, XM_001475093, NM_001042707, NM_001111311, NM_001114096, XM_145574, NM_011542, NM_028716, NM_00104…	696	2381	14219	1.20124	1	0.315245	18.7583
GOTERM_BP_ALL	GO:0045597~positive regulation of cell differentiation	17	1.77083	0.0118918	NM_001163633, NM_010592, NM_001165902, XM_001003435, NM_020493, NM_009856, NM_008250, NM_001164074, NM_007569, NM_176996, NM_011518, NM_009170, NM_007707, NM_138952, XM_001479075, NM_008416, XM_001476583	696	175	14219	1.98459	1	0.317965	19.1427
GOTERM_BP_ALL	GO:0045934~negative regulation of nucleobase, nucleoside, nucleotide and nucleic acid metabolic process	31	3.22917	0.0119054	NM_001045807, NM_001113345, NM_001163430, NM_011629, NM_024124, NM_010432, NM_020558, NM_010828, NM_001164074, NM_009569, NM_001127233, NM_026002, NM_001170744, NM_001080927, NM_175554, NM_009170, NM_011145, NM_008321, NM_017397, NM_001127351, NM_001081363, NM_011499, NM_021878, NM_001165902, NM_010104, NM_019426, NM_207302, XM_001475093, NM_027000, NM_007881, NM_007678	696	397	14219	1.59526	1	0.315149	19.1625
GOTERM_BP_ALL	GO:0055082~cellular chemical homeostasis	23	2.39583	0.0121141	NM_007386, NM_009128, NM_029094, NM_010104, NM_010421, NM_013602, NM_010118, NM_010304, NM_008019, NM_008361, NM_028639, NM_021600, NM_007657, NM_001127233, NM_010240, NM_001126338, NM_007901, NM_001127355, NM_011145, NM_001110794, NM_008630, NM_001081339, XM_001476583	696	268	14219	1.75329	1	0.316617	19.4653
GOTERM_BP_ALL	GO:0051674~localization of cell	24	2.5	0.01214	NM_007697, NM_008608, NM_001081960, NM_022410, NM_011658, NM_020493, NM_027514, NM_008882, NM_007598, NM_008361, NM_008873, NM_011570, XM_001481304, NM_009898, XM_977763, NM_010551, NM_176996, NM_001083587, NM_011145, NM_009170, NM_011143, NM_173437, NM_001111051, NM_009686	696	284	14219	1.72644	1	0.314138	19.5026
GOTERM_BP_ALL	GO:0048870~cell motility	24	2.5	0.01214	NM_007697, NM_008608, NM_001081960, NM_022410, NM_011658, NM_020493, NM_027514, NM_008882, NM_007598, NM_008361, NM_008873, NM_011570, XM_001481304, NM_009898, XM_977763, NM_010551, NM_176996, NM_001083587, NM_011145, NM_009170, NM_011143, NM_173437, NM_001111051, NM_009686	696	284	14219	1.72644	1	0.314138	19.5026
GOTERM_BP_ALL	GO:0055066~di-, tri-valent inorganic cation homeostasis	15	1.5625	0.0121957	NM_007386, NM_029094, NM_010104, NM_001146161, NM_013602, NM_010304, NM_008019, NM_008361, NM_028639, NM_010240, NM_001126338, NM_007901, NM_001110794, NM_008630, XM_001476583	696	146	14219	2.09893	1	0.312345	19.5833
GOTERM_BP_ALL	GO:0080090~regulation of primary metabolic process	155	16.1458	0.0126219	NM_001045553, NM_019980, NM_026119, NM_010118, NM_016849, NM_001167832, NM_172805, NM_001130450, NM_001038625, NM_001109753, NM_175554, NM_009170, NM_001033355, NM_144516, NM_019507, NM_011225, NM_022428, NM_011499, NM_001165902, NM_010104, NM_011658, NM_001167946, XM_001004193, NM_008679, NM_019426, NM_001081417, XM_140497, XM_001475093, NM_001042707, NM_001111311, NM_133748, NM_001114096, XM_14…	696	2672	14219	1.1851	1	0.318344	20.1973
GOTERM_BP_ALL	GO:0007507~heart development	20	2.08333	0.0132824	NM_001081363, NM_001045807, NM_001165902, NM_010104, NM_020493, NM_024124, NM_008019, NM_007382, NM_001081417, NM_010828, NM_001166584, NM_009569, NM_009185, XM_977763, NM_001164248, NM_176996, NM_001080927, NM_009170, NM_008321, NM_001081339	696	223	14219	1.83225	1	0.328935	21.1403
GOTERM_BP_ALL	GO:0010574~regulation of vascular endothelial growth factor production	3	0.3125	0.0134015	NM_010554, NM_007413, NM_008361	696	4	14219	15.3222	1	0.32835	21.3091
GOTERM_BP_ALL	GO:0010575~positive regulation vascular endothelial growth factor production	3	0.3125	0.0134015	NM_010554, NM_007413, NM_008361	696	4	14219	15.3222	1	0.32835	21.3091
GOTERM_BP_ALL	GO:0051172~negative regulation of nitrogen compound metabolic process	31	3.22917	0.0134363	NM_001045807, NM_001113345, NM_001163430, NM_011629, NM_024124, NM_010432, NM_020558, NM_010828, NM_001164074, NM_009569, NM_001127233, NM_026002, NM_001170744, NM_001080927, NM_175554, NM_009170, NM_011145, NM_008321, NM_017397, NM_001127351, NM_001081363, NM_011499, NM_021878, NM_001165902, NM_010104, NM_019426, NM_207302, XM_001475093, NM_027000, NM_007881, NM_007678	696	401	14219	1.57935	1	0.3261	21.3585
GOTERM_BP_ALL	GO:0042981~regulation of apoptosis	40	4.16667	0.0134634	NM_001079908, NM_007570, NM_011801, NM_010432, NM_009421, NM_023626, NM_145827, NM_010828, NM_001113553, NM_019752, NM_001127233, XM_977763, NM_176996, NM_007569, NM_001048206, NM_001126338, NM_001110275, NM_011103, NM_007546, NM_008321, NM_011143, NM_138952, NM_017397, NM_021439, NM_009686, NM_001081363, NM_019739, NM_011633, NM_008562, NM_007828, NM_026270, NM_177343, NM_133345, NM_010735, NM_0…	696	553	14219	1.47773	1	0.323739	21.3968
GOTERM_BP_ALL	GO:0043254~regulation of protein complex assembly	9	0.9375	0.0134947	NM_029711, NM_009898, NM_001042534, NM_001163394, NM_023735, NM_026369, NM_007896, NM_019426, NM_011570	696	65	14219	2.82871	1	0.321503	21.4411
GOTERM_BP_ALL	GO:0042113~B cell activation	10	1.04167	0.0135665	NM_018773, NM_001127233, NM_029342, NM_017401, NM_001080927, NM_011103, NM_024124, NM_007641, NM_001127324, XM_001476583	696	78	14219	2.61918	1	0.320096	21.5425
GOTERM_BP_ALL	GO:0030005~cellular di-, tri-valent inorganic cation homeostasis	14	1.45833	0.0140599	NM_007386, NM_029094, NM_010104, NM_013602, NM_010304, NM_008019, NM_008361, NM_028639, NM_010240, NM_001126338, NM_007901, NM_001110794, NM_008630, XM_001476583	696	134	14219	2.13444	1	0.326808	22.2366
GOTERM_BP_ALL	GO:0022008~neurogenesis	39	4.0625	0.0140799	NM_007697, NM_008608, NM_001079908, NM_007570, NM_010118, NM_133833, NM_007484, NM_177089, NM_019752, NM_001164074, NM_001127233, XM_977763, NM_176996, NM_007901, NM_001080927, NM_033563, NM_001127355, NM_009170, NM_001043354, NM_008321, NM_011143, NM_173013, NM_009686, NM_001081411, NM_009499, NM_001165902, XM_001003435, NM_001146161, NM_011658, NM_011570, NM_207010, NM_001111274, NM_001163394, …	696	537	14219	1.48371	1	0.324408	22.2647
GOTERM_BP_ALL	GO:0009966~regulation of signal transduction	46	4.79167	0.0151845	NM_001079908, NM_019980, NM_015759, NM_011018, NM_025424, NM_177330, NM_008361, NM_010828, NM_001025602, NM_001113553, NM_001164074, NM_134091, NM_001127233, NM_022012, NM_007901, NM_001110275, NM_011103, NM_011518, NM_011145, NM_138952, NM_178710, XM_001473837, NM_021439, NM_001081337, NM_001033238, NM_198018, NM_016721, NM_011499, NM_001165902, NM_019564, NM_001161724, NM_172520, NM_207302, NM_…	696	661	14219	1.42173	1	0.342167	23.7971
GOTERM_BP_ALL	GO:0007264~small GTPase mediated signal transduction	22	2.29167	0.0152458	NM_016721, NM_175122, NM_001163346, NM_145509, NM_019566, NM_010071, NM_011739, NM_001145902, NM_007484, NM_023852, NM_134091, NM_153514, NM_175211, NM_177337, NM_001110275, NM_001081174, NM_009027, NM_024457, XM_001473837, NM_001033263, NM_001081105, NM_011225	696	258	14219	1.74206	1	0.340464	23.8814
GOTERM_BP_ALL	GO:0051641~cellular localization	46	4.79167	0.0153286	NM_018800, NM_029665, NM_021512, NM_022410, NM_010119, XM_001472676, NM_133833, NM_008882, NM_026170, NM_177330, NM_145827, NM_177089, NM_175367, NM_001127233, NM_010860, NM_023579, NM_001109753, NM_010696, NM_011518, NM_010481, NM_001029873, NM_007834, NM_025664, NM_011602, NM_009686, NM_134078, NM_001081363, NM_001165902, NM_011045, NM_133201, XM_892623, NM_001079686, NM_025319, NM_053204, NM_0…	696	662	14219	1.41958	1	0.339177	23.995
GOTERM_BP_ALL	GO:0016202~regulation of striated muscle tissue development	7	0.729167	0.0155989	NM_001079908, NM_001081363, NM_007569, NM_009170, NM_011658, NM_024124, XM_001476583	696	42	14219	3.40493	1	0.341253	24.3647
GOTERM_BP_ALL	GO:0019222~regulation of metabolic process	168	17.5	0.0160146	NM_001045553, NM_019980, NM_026119, NM_010118, NM_008285, NM_016849, NM_001167832, NM_172805, NM_001130450, NM_001038625, NM_001109753, NM_175554, NM_009170, NM_001033355, NM_144516, NM_019507, NM_011225, NM_022428, NM_011499, NM_001165902, NM_010104, NM_133840, NM_011658, NM_001167946, XM_001004193, NM_008679, NM_019426, NM_001081417, XM_140497, XM_001475093, NM_001042707, NM_001111311, NM_13374…	696	2942	14219	1.16661	1	0.345827	24.9299
GOTERM_BP_ALL	GO:0043067~regulation of programmed cell death	40	4.16667	0.0161861	NM_001079908, NM_007570, NM_011801, NM_010432, NM_009421, NM_023626, NM_145827, NM_010828, NM_001113553, NM_019752, NM_001127233, XM_977763, NM_176996, NM_007569, NM_001048206, NM_001126338, NM_001110275, NM_011103, NM_007546, NM_008321, NM_011143, NM_138952, NM_017397, NM_021439, NM_009686, NM_001081363, NM_019739, NM_011633, NM_008562, NM_007828, NM_026270, NM_177343, NM_133345, NM_010735, NM_0…	696	560	14219	1.45926	1	0.346075	25.1621
GOTERM_BP_ALL	GO:0007163~establishment or maintenance of cell polarity	6	0.625	0.0162513	NM_001080388, NM_001081960, NM_022410, NM_009170, XM_001472676, NM_001161724	696	31	14219	3.95412	1	0.344494	25.2501
GOTERM_BP_ALL	GO:0030155~regulation of cell adhesion	11	1.14583	0.0163424	NM_001037987, NM_010828, NM_008608, NM_029094, NM_007901, NM_001081180, NM_020493, NM_027000, NM_025954, XM_001476583, NM_019397	696	94	14219	2.3907	1	0.343379	25.3729
GOTERM_BP_ALL	GO:0045935~positive regulation of nucleobase, nucleoside, nucleotide and nucleic acid metabolic process	37	3.85417	0.0168562	NM_001045807, NM_001004176, NM_011803, NM_026375, NM_010118, NM_010234, NM_010828, NM_009541, NM_010657, NM_001127233, NM_001037741, NM_001038625, NM_176996, NM_007901, NM_033563, NM_009170, NM_001043354, XM_917541, NM_019507, NM_001025577, NM_008452, NM_009296, NM_001165902, NM_130869, NM_019739, NM_020493, NM_019566, NM_001048168, NM_019426, NM_175088, NM_001166584, NM_001111274, NM_010902, NM_…	696	510	14219	1.48215	1	0.349396	26.0622
GOTERM_BP_ALL	GO:0030003~cellular cation homeostasis	15	1.5625	0.0168754	NM_007386, NM_029094, NM_010104, NM_013602, NM_010304, NM_008019, NM_008361, NM_028639, NM_001127233, NM_010240, NM_001126338, NM_007901, NM_001110794, NM_008630, XM_001476583	696	152	14219	2.01608	1	0.347071	26.0879
GOTERM_BP_ALL	GO:0048514~blood vessel morphogenesis	18	1.875	0.0172818	NM_001079908, NM_008608, NM_001045807, NM_001165902, NM_022410, NM_010104, NM_020493, NM_181072, NM_008361, NM_010828, XM_977763, NM_176996, NM_007901, NM_001080927, NM_009170, NM_010139, NM_008155, NM_008416	696	198	14219	1.85724	1	0.351156	26.6287
GOTERM_BP_ALL	GO:0048634~regulation of muscle development	7	0.729167	0.0174019	NM_001079908, NM_001081363, NM_007569, NM_009170, NM_011658, NM_024124, XM_001476583	696	43	14219	3.32575	1	0.350507	26.7879
GOTERM_BP_ALL	GO:0010941~regulation of cell death	40	4.16667	0.0174769	NM_001079908, NM_007570, NM_011801, NM_010432, NM_009421, NM_023626, NM_145827, NM_010828, NM_001113553, NM_019752, NM_001127233, XM_977763, NM_176996, NM_007569, NM_001048206, NM_001126338, NM_001110275, NM_011103, NM_007546, NM_008321, NM_011143, NM_138952, NM_017397, NM_021439, NM_009686, NM_001081363, NM_019739, NM_011633, NM_008562, NM_007828, NM_026270, NM_177343, NM_133345, NM_010735, NM_0…	696	563	14219	1.45148	1	0.349141	26.887
GOTERM_BP_ALL	GO:0019725~cellular homeostasis	27	2.8125	0.0175784	NM_007386, NM_009128, NM_029094, NM_010118, NM_013602, NM_008019, NM_008361, NM_028639, NM_001127233, NM_010240, NM_001126338, NM_007901, NM_001127355, NM_011145, NM_001110794, NM_008630, NM_010104, NM_010421, NM_029572, NM_020493, NM_023140, NM_010304, NM_021600, NM_025559, NM_007657, XM_001476583, NM_001081339	696	343	14219	1.60816	1	0.348223	27.0211
GOTERM_BP_ALL	GO:0010604~positive regulation of macromolecule metabolic process	44	4.58333	0.0176406	NM_001045807, NM_001004176, NM_011803, NM_026375, NM_010118, NM_008361, NM_010234, NM_010828, NM_009541, NM_134091, NM_022018, NM_001127233, NM_010657, NM_001037741, NM_176996, NM_001038625, NM_007901, NM_011518, NM_033563, NM_009170, NM_001043354, XM_917541, NM_019507, XM_001479075, NM_001025577, NM_001033238, NM_008452, NM_009296, NM_001165902, NM_130869, NM_007404, NM_019739, NM_020493, NM_019…	696	633	14219	1.42007	1	0.346694	27.103
GOTERM_BP_ALL	GO:0010557~positive regulation of macromolecule biosynthetic process	38	3.95833	0.0181431	NM_001045807, NM_001004176, NM_011803, NM_026375, NM_010118, NM_008361, NM_010234, NM_010828, NM_009541, NM_022018, NM_001127233, NM_010657, NM_176996, NM_001038625, NM_007901, NM_011518, NM_033563, NM_009170, NM_001043354, XM_917541, XM_001479075, NM_001025577, NM_008452, NM_009296, NM_001165902, NM_130869, NM_019739, NM_020493, NM_019566, NM_001048168, NM_019426, NM_175088, NM_001166584, NM_001…	696	530	14219	1.46476	1	0.352112	27.7625
GOTERM_BP_ALL	GO:0031532~actin cytoskeleton reorganization	4	0.416667	0.01837	NM_183016, XM_140553, NM_022410, NM_007945	696	12	14219	6.80987	1	0.353142	28.0585
GOTERM_BP_ALL	GO:0055080~cation homeostasis	17	1.77083	0.0184099	NM_007386, NM_029094, NM_010104, NM_001146161, NM_013602, NM_010304, NM_008019, NM_008361, NM_016981, NM_028639, NM_001127233, NM_010240, NM_001126338, NM_007901, NM_001110794, NM_008630, XM_001476583	696	184	14219	1.88752	1	0.35128	28.1105
GOTERM_BP_ALL	GO:0007015~actin filament organization	8	0.833333	0.0187135	NM_134156, NM_001170485, NM_009898, NM_008879, NM_001163394, NM_020493, NM_177330, XM_001476583	696	56	14219	2.91851	1	0.353467	28.5043
GOTERM_BP_ALL	GO:0034645~cellular macromolecule biosynthetic process	139	14.4792	0.0191262	NM_001045553, NM_019980, NM_026119, NM_010118, NM_001025310, NM_013725, NM_009177, NM_016849, NM_001167832, NM_001038625, NM_078479, NM_001029990, NM_001033355, NM_144516, NM_019507, NM_029735, NM_001165902, NM_001167946, NM_011658, XM_001004193, NM_008679, NM_178640, NM_019426, NM_001081417, NM_018860, XM_140497, XM_001475093, NM_001042707, NM_001111311, NM_001114096, XM_145574, NM_011542, NM_02…	696	2398	14219	1.1842	1	0.357251	29.0366
GOTERM_BP_ALL	GO:0006096~glycolysis	7	0.729167	0.019343	NM_019703, NM_024221, NM_001146100, NM_008828, NM_008084, NM_008155, NM_145614	696	44	14219	3.25016	1	0.358046	29.3146
GOTERM_BP_ALL	GO:0031323~regulation of cellular metabolic process	159	16.5625	0.0196007	NM_001045553, NM_019980, NM_026119, NM_010118, NM_008285, NM_016849, NM_001167832, NM_172805, NM_001130450, NM_001038625, NM_175554, NM_009170, NM_001033355, NM_144516, NM_019507, NM_011225, NM_022428, NM_011499, NM_001165902, NM_010104, NM_011658, NM_001167946, XM_001004193, NM_008679, NM_019426, NM_001081417, XM_140497, XM_001475093, NM_001042707, NM_001111311, NM_133748, NM_001114096, XM_14557…	696	2786	14219	1.16594	1	0.359428	29.6437
GOTERM_BP_ALL	GO:0032271~regulation of protein polymerization	8	0.833333	0.0204647	NM_029711, NM_009898, NM_001042534, NM_001163394, NM_023735, NM_026369, NM_007896, NM_011570	696	57	14219	2.86731	1	0.369551	30.7369
GOTERM_BP_ALL	GO:0046637~regulation of alpha-beta T cell differentiation	5	0.520833	0.0204939	NM_011518, NM_009170, NM_138952, NM_008250, NM_009856	696	22	14219	4.64309	1	0.36754	30.7737
GOTERM_BP_ALL	GO:0035239~tube morphogenesis	16	1.66667	0.0205033	NM_008608, NM_001045807, NM_009499, NM_001113345, NM_001165902, NM_010104, NM_011658, NM_020493, NM_001161724, NM_008679, NM_001164074, NM_009185, NM_001111274, NM_009170, NM_026298, XM_001476583	696	171	14219	1.91154	1	0.365274	30.7854
GOTERM_BP_ALL	GO:0009059~macromolecule biosynthetic process	139	14.4792	0.0211642	NM_001045553, NM_019980, NM_026119, NM_010118, NM_001025310, NM_013725, NM_009177, NM_016849, NM_001167832, NM_001038625, NM_078479, NM_001029990, NM_001033355, NM_144516, NM_019507, NM_029735, NM_001165902, NM_001167946, NM_011658, XM_001004193, NM_008679, NM_178640, NM_019426, NM_001081417, NM_018860, XM_140497, XM_001475093, NM_001042707, NM_001111311, NM_001114096, XM_145574, NM_011542, NM_02…	696	2406	14219	1.18026	1	0.372195	31.6103
GOTERM_BP_ALL	GO:0001701~in utero embryonic development	22	2.29167	0.0214701	NM_001163633, NM_007395, NM_001079908, NM_009794, NM_001113345, NM_133201, NM_022410, NM_010104, NM_007661, NM_020493, NM_181072, XM_001481304, NM_001081417, NM_010828, NM_001127233, NM_009185, NM_053194, XM_977763, NM_001164248, NM_007707, NM_008416, NM_007678	696	267	14219	1.68334	1	0.374051	31.9889
GOTERM_BP_ALL	GO:0030097~hemopoiesis	21	2.1875	0.0216096	NM_001081346, NM_017401, NM_001165902, NM_022410, NM_001146161, NM_024124, NM_026375, NM_181072, NM_028639, NM_009873, NM_001127233, NM_029342, XM_001471583, NM_001080927, NM_011518, NM_146194, NM_001127324, NM_007678, NM_001081105, NM_008979, XM_001476583	696	251	14219	1.70925	1	0.373597	32.1609
GOTERM_BP_ALL	GO:0008284~positive regulation of cell proliferation	23	2.39583	0.0220621	NM_001081346, NM_001079908, NM_001081363, NM_001165902, NM_010104, NM_011633, NM_010432, NM_008250, NM_001161724, NM_010735, NM_001164074, NM_001111274, NM_009898, NM_176996, NM_001083587, NM_007901, NM_001080927, NM_011518, NM_009170, NM_011145, NM_138952, NM_021901, XM_001476583	696	284	14219	1.65451	1	0.377396	32.716
GOTERM_BP_ALL	GO:0051052~regulation of DNA metabolic process	8	0.833333	0.0223268	NM_001127233, NM_007958, NM_011045, NM_175554, NM_008321, NM_019507, NM_027000, NM_009284	696	58	14219	2.81788	1	0.378606	33.0388
GOTERM_BP_ALL	GO:0010468~regulation of gene expression	140	14.5833	0.0223722	NM_001045553, NM_019980, NM_026119, NM_010118, NM_016849, NM_001167832, NM_172805, NM_001130450, NM_001038625, NM_009170, NM_001033355, NM_144516, NM_019507, NM_011225, NM_022428, NM_011499, NM_001165902, NM_133840, NM_001167946, NM_011658, XM_001004193, NM_008679, NM_019426, NM_001081417, XM_140497, XM_001475093, NM_001042707, NM_001111311, NM_001114096, XM_145574, NM_011542, NM_028716, NM_00104…	696	2429	14219	1.1775	1	0.376878	33.0939
GOTERM_BP_ALL	GO:0032989~cellular component morphogenesis	27	2.8125	0.0224638	NM_007697, NM_022410, NM_010118, NM_133833, XM_001472676, NM_007598, NM_001080388, NM_001080927, NM_033563, NM_009170, NM_173013, NM_009686, NM_008635, NM_001081960, NM_009499, NM_133201, NM_001165902, NM_001146161, NM_001161724, NM_009609, NM_007657, NM_001163394, NM_001111051, NM_001042607, NM_026298, XM_001476583, NM_001081339	696	351	14219	1.57151	1	0.375786	33.2052
GOTERM_BP_ALL	GO:0001501~skeletal system development	23	2.39583	0.0228358	NM_001081006, NM_001079908, NM_008608, NM_010592, NM_133665, NM_001165902, NM_011198, NM_010104, NM_010421, NM_007731, NM_001114385, XM_001481304, NM_001111274, NM_133748, XM_977763, NM_176996, NM_010139, NM_009170, NM_021439, XM_001471699, NM_025954, NM_001042607, XM_001476583	696	285	14219	1.6487	1	0.37839	33.6553
GOTERM_BP_ALL	GO:0008610~lipid biosynthetic process	23	2.39583	0.0228358	NM_145360, NM_009128, NM_001145955, NM_011198, NM_026234, NM_011673, NM_025436, NM_031869, NM_024229, NM_001039045, NM_153546, NM_001025310, NM_026644, NM_007902, NM_133748, NM_133757, NM_011518, NM_001168525, NM_008290, NM_172856, NM_011722, NM_011539, NM_028057	696	285	14219	1.6487	1	0.37839	33.6553
GOTERM_BP_ALL	GO:0030865~cortical cytoskeleton organization	4	0.416667	0.0230293	NM_011779, NM_134156, NM_013511, NM_011602	696	13	14219	6.28603	1	0.37863	33.8882
GOTERM_BP_ALL	GO:0051649~establishment of localization in cell	42	4.375	0.0234922	NM_018800, NM_029665, NM_021512, NM_022410, NM_010119, XM_001472676, NM_133833, NM_026170, NM_177330, NM_145827, NM_175367, NM_001127233, NM_010860, NM_023579, NM_001109753, NM_010696, NM_011518, NM_010481, NM_001029873, NM_007834, NM_025664, NM_009686, NM_134078, NM_001081363, NM_011045, NM_133201, XM_892623, NM_001079686, NM_025319, NM_053204, XM_001472888, NM_011739, NM_001085409, NM_001005506…	696	610	14219	1.40663	1	0.382331	34.4424
GOTERM_BP_ALL	GO:0046634~regulation of alpha-beta T cell activation	6	0.625	0.0236167	NM_011518, NM_009170, NM_138952, NM_008250, NM_009856, NM_001033238	696	34	14219	3.60522	1	0.38166	34.5907
GOTERM_BP_ALL	GO:0010646~regulation of cell communication	51	5.3125	0.0237437	NM_001079908, NM_019980, NM_015759, NM_011018, NM_010118, NM_001025602, NM_010828, NM_134091, NM_001127233, NM_001110275, NM_010492, XM_001473837, NM_001081337, NM_021439, NM_011499, NM_001165902, NM_010104, NM_172520, NM_019636, NM_001111314, NM_010735, NM_053194, NM_008580, NM_028195, NM_009027, NM_025424, NM_177330, NM_008361, NM_001113553, NM_001164074, NM_022012, NM_011986, NM_007901, NM_011…	696	771	14219	1.35137	1	0.38103	34.7416
GOTERM_BP_ALL	GO:0032269~negative regulation of cellular protein metabolic process	9	0.9375	0.0238171	NM_025842, NM_022018, NM_010124, NM_001081180, NM_011103, NM_009170, NM_027000, NM_008019, NM_013557	696	72	14219	2.5537	1	0.379735	34.8287
GOTERM_BP_ALL	GO:0043009~chordate embryonic development	31	3.22917	0.0239572	NM_001163633, NM_001081006, NM_001079908, NM_009794, NM_001113345, NM_022410, NM_010828, NM_001164074, NM_001127233, XM_977763, NM_001164248, NM_176996, NM_009170, NM_021439, NM_007395, NM_009499, NM_133201, NM_010104, NM_007661, NM_011658, NM_020493, NM_181072, XM_001481304, NM_001081417, NM_009185, NM_053194, NM_007707, NM_010139, NM_008416, NM_007678, NM_026298	696	421	14219	1.50432	1	0.379292	34.9947
GOTERM_BP_ALL	GO:0048869~cellular developmental process	98	10.2083	0.0240297	NM_001083334, NM_009794, NM_011018, NM_010118, NM_001080388, NM_009170, NM_001165902, NM_011198, NM_010104, NM_011658, NM_181072, NM_053149, NM_007731, NM_001114385, NM_001111314, NM_007657, NM_207010, NM_001111051, NM_026298, NM_001042607, NM_010193, NM_001005423, NM_013562, NM_011682, NM_024124, NM_133833, XM_001472676, NM_177089, NM_008655, NM_033563, NM_001043354, NM_008321, NM_008979, NM_001…	696	1636	14219	1.22378	1	0.378014	35.0804
GOTERM_BP_ALL	GO:0010467~gene expression	147	15.3125	0.0240648	NM_001045553, NM_019980, NM_026119, NM_010118, NM_027351, NM_013725, NM_016849, NM_001167832, NM_001038625, NM_078479, NM_001029990, NM_009170, NM_029128, NM_001033355, NM_144516, NM_019507, NM_029735, NM_011499, NM_001165902, NM_133840, NM_011658, NM_001167946, XM_001004193, NM_027256, NM_008679, NM_019426, NM_001081417, NM_018860, XM_140497, XM_001475093, NM_001042707, NM_001111311, NM_00111409…	696	2571	14219	1.16809	1	0.37629	35.1219
GOTERM_BP_ALL	GO:0048589~developmental growth	11	1.14583	0.0241713	NM_001005423, NM_001111274, NM_176996, NM_011198, NM_009170, NM_011145, NM_001111051, NM_008679, NM_021439, NM_016718, XM_001476583	696	100	14219	2.24726	1	0.375464	35.2474
GOTERM_BP_ALL	GO:0012501~programmed cell death	34	3.54167	0.0248965	NM_010193, NM_019980, NM_133665, NM_011018, NM_001113345, NM_009421, NM_145827, NM_020558, NM_018750, NM_001113553, NM_019752, NM_008655, NM_001127233, NM_177326, NM_001048206, NM_009170, NM_138952, XM_001479075, NM_173013, NM_001136071, NM_001165902, NM_011658, NM_007661, NM_011633, NM_026850, NM_008562, NM_026931, NM_001085409, NM_007828, NM_010735, NM_080561, NM_001168525, NM_008580, XM_001476…	696	473	14219	1.46851	1	0.382182	36.0969
GOTERM_BP_ALL	GO:0016481~negative regulation of transcription	28	2.91667	0.0258732	NM_001045807, NM_001113345, NM_001163430, NM_011629, NM_024124, NM_010432, NM_020558, NM_010828, NM_009569, NM_001164074, NM_001127233, NM_026002, NM_001170744, NM_001080927, NM_009170, NM_011145, NM_008321, NM_017397, NM_001127351, NM_001081363, NM_011499, NM_021878, NM_001165902, NM_019426, NM_207302, XM_001475093, NM_007881, NM_007678	696	372	14219	1.53771	1	0.391723	37.2243
GOTERM_BP_ALL	GO:0008360~regulation of cell shape	7	0.729167	0.0260367	NM_013511, NM_009898, NM_011801, NM_001163346, NM_022410, NM_001110794, NM_001163256	696	47	14219	3.04271	1	0.391502	37.4112
GOTERM_BP_ALL	GO:0045941~positive regulation of transcription	34	3.54167	0.0261505	NM_001045807, NM_001004176, NM_011803, NM_026375, NM_010118, NM_010234, NM_010828, NM_009541, NM_010657, NM_001127233, NM_001038625, NM_176996, NM_007901, NM_033563, NM_009170, NM_001043354, XM_917541, NM_001025577, NM_008452, NM_009296, NM_001165902, NM_130869, NM_019739, NM_020493, NM_019566, NM_001048168, NM_019426, NM_175088, NM_001166584, NM_001111274, NM_010902, NM_021901, NM_007678, NM_009…	696	475	14219	1.46233	1	0.390701	37.5409
GOTERM_BP_ALL	GO:0032956~regulation of actin cytoskeleton organization	8	0.833333	0.0263959	NM_029711, NM_019771, NM_009898, NM_001042534, NM_001163394, NM_023735, NM_007901, NM_026369	696	60	14219	2.72395	1	0.391441	37.8199
GOTERM_BP_ALL	GO:0040007~growth	17	1.77083	0.0273713	NM_008635, NM_001005423, NM_011198, NM_008679, NM_016718, NM_016981, NM_001111274, NM_001127233, NM_009185, NM_176996, NM_001168525, NM_011145, NM_009170, NM_001111051, NM_021439, NM_001127324, XM_001476583	696	193	14219	1.7995	1	0.400521	38.9171
GOTERM_BP_ALL	GO:0001569~patterning of blood vessels	5	0.520833	0.0275723	NM_001045807, NM_001165902, NM_010104, NM_009170, NM_020493	696	24	14219	4.25617	1	0.400674	39.1409
GOTERM_BP_ALL	GO:0003007~heart morphogenesis	9	0.9375	0.0275729	NM_009185, NM_001164248, NM_001045807, NM_176996, NM_009170, NM_020493, NM_008019, NM_001081417, NM_001081339	696	74	14219	2.48468	1	0.398575	39.1416
GOTERM_BP_ALL	GO:0009792~embryonic development ending in birth or egg hatching	31	3.22917	0.0278115	NM_001163633, NM_001081006, NM_001079908, NM_009794, NM_001113345, NM_022410, NM_010828, NM_001164074, NM_001127233, XM_977763, NM_001164248, NM_176996, NM_009170, NM_021439, NM_007395, NM_009499, NM_133201, NM_010104, NM_007661, NM_011658, NM_020493, NM_181072, XM_001481304, NM_001081417, NM_009185, NM_053194, NM_007707, NM_010139, NM_008416, NM_007678, NM_026298	696	425	14219	1.49016	1	0.399161	39.4063
GOTERM_BP_ALL	GO:0051494~negative regulation of cytoskeleton organization	7	0.729167	0.0285709	NM_001042534, NM_001081960, NM_001163394, NM_007901, NM_007896, NM_001081276, NM_008633	696	48	14219	2.97932	1	0.405481	40.2415
GOTERM_BP_ALL	GO:0032970~regulation of actin filament-based process	8	0.833333	0.0286084	NM_029711, NM_019771, NM_009898, NM_001042534, NM_001163394, NM_023735, NM_007901, NM_026369	696	61	14219	2.67929	1	0.403813	40.2824
GOTERM_BP_ALL	GO:0010629~negative regulation of gene expression	30	3.125	0.0290563	NM_001045807, NM_001113345, NM_001163430, NM_011629, NM_024124, NM_010432, NM_020558, NM_010828, NM_009569, NM_001164074, NM_001127233, NM_026002, NM_001170744, NM_001080927, NM_009170, NM_011145, NM_008321, NM_017397, NM_001127351, NM_001081363, NM_011499, NM_021878, NM_001165902, NM_133840, NM_019426, NM_001038587, NM_207302, XM_001475093, NM_007881, NM_007678	696	410	14219	1.49485	1	0.406617	40.7696
GOTERM_BP_ALL	GO:0060348~bone development	12	1.25	0.0295267	NM_008608, NM_010592, NM_001111274, NM_133748, NM_176996, NM_133665, NM_011198, NM_009170, NM_007731, XM_001471699, NM_001114385, XM_001476583	696	118	14219	2.07759	1	0.409615	41.2773
GOTERM_BP_ALL	GO:0070507~regulation of microtubule cytoskeleton organization	6	0.625	0.029556	NM_001081960, NM_007896, NM_133833, NM_001081276, NM_008633, NM_011570	696	36	14219	3.40493	1	0.407877	41.3087
GOTERM_BP_ALL	GO:0040016~embryonic cleavage	3	0.3125	0.0313836	NM_029094, NM_139218, NM_009408	696	6	14219	10.2148	1	0.424966	43.2413
GOTERM_BP_ALL	GO:0031647~regulation of protein stability	5	0.520833	0.031593	NM_176996, NM_023065, NM_027000, NM_009686, XM_001476583	696	25	14219	4.08592	1	0.425043	43.4588
GOTERM_BP_ALL	GO:0006940~regulation of smooth muscle contraction	5	0.520833	0.031593	NM_007902, NM_010104, NM_007413, NM_033269, NM_177330	696	25	14219	4.08592	1	0.425043	43.4588
GOTERM_BP_ALL	GO:0006915~apoptosis	33	3.4375	0.0316547	NM_010193, NM_019980, NM_133665, NM_011018, NM_009421, NM_145827, NM_020558, NM_018750, NM_001113553, NM_019752, NM_008655, NM_001127233, NM_177326, NM_001048206, NM_009170, NM_138952, XM_001479075, NM_173013, NM_001136071, NM_001165902, NM_011658, NM_007661, NM_011633, NM_026850, NM_008562, NM_026931, NM_001085409, NM_007828, NM_010735, NM_001168525, NM_080561, NM_008580, XM_001476583	696	465	14219	1.44984	1	0.423617	43.5228
GOTERM_BP_ALL	GO:0009653~anatomical structure morphogenesis	69	7.1875	0.0326185	NM_001079908, NM_009794, NM_133665, NM_010118, NM_016718, NM_010828, NM_009541, NM_001080388, NM_001127233, NM_001080927, NM_009170, NM_021439, NM_009686, NM_008635, NM_009499, NM_001165902, NM_010104, NM_011658, NM_020493, NM_181072, NM_008679, NM_007731, NM_001081417, XM_001481304, NM_007657, NM_009609, NM_133748, NM_011158, NM_010139, NM_001111051, NM_026298, NM_001042607, NM_025954, NM_007697…	696	1114	14219	1.26539	1	0.431298	44.513
GOTERM_BP_ALL	GO:0008283~cell proliferation	20	2.08333	0.0336867	NM_008635, NM_008608, NM_001165902, NM_008019, NM_008361, NM_177089, NM_001038637, NM_010735, NM_001127233, NM_010554, NM_011103, NM_011158, NM_009170, NM_011145, NM_001110794, NM_138952, NM_024457, NM_001127324, XM_001476583, NM_001160359	696	247	14219	1.65422	1	0.439813	45.5911
GOTERM_BP_ALL	GO:0030048~actin filament-based movement	4	0.416667	0.0340808	NM_001163394, NM_010860, NM_022410, NM_009686	696	15	14219	5.44789	1	0.441597	45.984
GOTERM_BP_ALL	GO:0022404~molting cycle process	7	0.729167	0.0341136	NM_007395, NM_001005423, NM_001080927, NM_011198, NM_009170, NM_011145, XM_001476583	696	50	14219	2.86014	1	0.439864	46.0165
GOTERM_BP_ALL	GO:0022405~hair cycle process	7	0.729167	0.0341136	NM_007395, NM_001005423, NM_001080927, NM_011198, NM_009170, NM_011145, XM_001476583	696	50	14219	2.86014	1	0.439864	46.0165
GOTERM_BP_ALL	GO:0008064~regulation of actin polymerization or depolymerization	7	0.729167	0.0341136	NM_029711, NM_019771, NM_009898, NM_001042534, NM_001163394, NM_023735, NM_026369	696	50	14219	2.86014	1	0.439864	46.0165
GOTERM_BP_ALL	GO:0001942~hair follicle development	7	0.729167	0.0341136	NM_007395, NM_001005423, NM_001080927, NM_011198, NM_009170, NM_011145, XM_001476583	696	50	14219	2.86014	1	0.439864	46.0165
GOTERM_BP_ALL	GO:0035295~tube development	21	2.1875	0.0343092	NM_001079908, NM_008608, NM_001045807, NM_009499, NM_001113345, NM_001165902, NM_010104, NM_011658, NM_020493, NM_001161724, NM_008679, NM_011570, NM_001164074, NM_001111274, NM_009185, NM_001083587, NM_009170, NM_026304, NM_007678, NM_026298, XM_001476583	696	264	14219	1.62508	1	0.439717	46.2103
GOTERM_BP_ALL	GO:0001503~ossification	11	1.14583	0.0343967	NM_008608, NM_010592, NM_001111274, NM_176996, NM_133665, NM_011198, NM_009170, NM_007731, XM_001471699, NM_001114385, XM_001476583	696	106	14219	2.12005	1	0.438538	46.2969
GOTERM_BP_ALL	GO:0000122~negative regulation of transcription from RNA polymerase II promoter	19	1.97917	0.0345605	NM_011499, NM_021878, NM_001045807, NM_001165902, NM_011629, NM_024124, NM_010432, NM_019426, XM_001475093, NM_001164074, NM_009569, NM_001127233, NM_026002, NM_009170, NM_011145, NM_008321, NM_017397, NM_007881, NM_007678	696	231	14219	1.68036	1	0.438098	46.4584
GOTERM_BP_ALL	GO:0051171~regulation of nitrogen compound metabolic process	135	14.0625	0.0350397	NM_001045553, NM_019980, NM_026119, NM_010118, NM_008285, NM_016849, NM_001167832, NM_172805, NM_001130450, NM_001038625, NM_175554, NM_009170, NM_001033355, NM_144516, NM_019507, NM_011225, NM_022428, NM_011499, NM_001165902, NM_010104, NM_001167946, NM_011658, NM_008679, NM_019426, NM_001081417, XM_140497, XM_001475093, NM_001042707, NM_001111311, NM_001114096, XM_145574, NM_011542, NM_009016, …	696	2372	14219	1.16273	1	0.440649	46.9286
GOTERM_BP_ALL	GO:0016331~morphogenesis of embryonic epithelium	9	0.9375	0.0362746	NM_001164074, NM_009185, NM_009499, NM_001113345, NM_001165902, NM_009170, NM_011658, NM_025954, NM_026298	696	78	14219	2.35726	1	0.450181	48.122
GOTERM_BP_ALL	GO:0051248~negative regulation of protein metabolic process	9	0.9375	0.0362746	NM_025842, NM_022018, NM_010124, NM_001081180, NM_011103, NM_009170, NM_027000, NM_008019, NM_013557	696	78	14219	2.35726	1	0.450181	48.122
GOTERM_BP_ALL	GO:0010628~positive regulation of gene expression	34	3.54167	0.0364635	NM_001045807, NM_001004176, NM_011803, NM_026375, NM_010118, NM_010234, NM_010828, NM_009541, NM_010657, NM_001127233, NM_001038625, NM_176996, NM_007901, NM_033563, NM_009170, NM_001043354, XM_917541, NM_001025577, NM_008452, NM_009296, NM_001165902, NM_130869, NM_019739, NM_020493, NM_019566, NM_001048168, NM_019426, NM_175088, NM_001166584, NM_001111274, NM_010902, NM_021901, NM_007678, NM_009…	696	488	14219	1.42337	1	0.449922	48.3023
GOTERM_BP_ALL	GO:0051254~positive regulation of RNA metabolic process	30	3.125	0.0369076	NM_001045807, NM_001004176, NM_011803, NM_010118, NM_010234, NM_009541, NM_010828, NM_001127233, NM_001037741, NM_001038625, NM_176996, NM_007901, NM_033563, NM_009170, NM_001043354, XM_917541, NM_001025577, NM_001165902, NM_130869, NM_019739, NM_020493, NM_001048168, NM_019426, NM_175088, NM_001166584, NM_001111274, NM_010902, NM_021901, NM_007678, NM_009284	696	419	14219	1.46274	1	0.451993	48.7239
GOTERM_BP_ALL	GO:0001841~neural tube formation	7	0.729167	0.0371278	NM_001164074, NM_009185, NM_009499, NM_001113345, NM_009170, NM_011658, NM_026298	696	51	14219	2.80406	1	0.452012	48.9317
GOTERM_BP_ALL	GO:0030832~regulation of actin filament length	7	0.729167	0.0371278	NM_029711, NM_019771, NM_009898, NM_001042534, NM_001163394, NM_023735, NM_026369	696	51	14219	2.80406	1	0.452012	48.9317
GOTERM_BP_ALL	GO:0051234~establishment of localization	134	13.9583	0.0375534	NM_001083334, NM_019983, XM_355727, NM_148933, NM_025494, NM_013885, NM_010119, NM_183168, NM_001003717, NM_172805, NM_146206, NM_138676, NM_010860, NM_001109753, NM_130449, NM_001110275, NM_009170, NM_001122832, NM_010481, NM_010492, NM_001134791, NM_011225, NM_175344, NM_016755, NM_001039138, NM_001165902, NM_010104, NM_145509, NM_053204, NM_001085409, NM_021600, NM_023852, NM_011990, NM_175543…	696	2358	14219	1.16097	1	0.453876	49.3312
GOTERM_BP_ALL	GO:0048754~branching morphogenesis of a tube	10	1.04167	0.0377979	NM_008608, NM_001111274, NM_001045807, NM_001165902, NM_010104, NM_009170, NM_020493, NM_001161724, NM_008679, XM_001476583	696	93	14219	2.19673	1	0.454101	49.5593
GOTERM_BP_ALL	GO:0035264~multicellular organism growth	6	0.625	0.0400926	NM_009185, NM_001111274, NM_001127233, NM_176996, NM_008679, NM_001127324	696	39	14219	3.14302	1	0.472207	51.6538
GOTERM_BP_ALL	GO:0008366~axon ensheathment	6	0.625	0.0400926	NM_009128, NM_007657, NM_001127355, NM_010421, NM_011145, NM_010118	696	39	14219	3.14302	1	0.472207	51.6538
GOTERM_BP_ALL	GO:0007272~ensheathment of neurons	6	0.625	0.0400926	NM_009128, NM_007657, NM_001127355, NM_010421, NM_011145, NM_010118	696	39	14219	3.14302	1	0.472207	51.6538
GOTERM_BP_ALL	GO:0042303~molting cycle	7	0.729167	0.040307	NM_007395, NM_001005423, NM_001080927, NM_011198, NM_009170, NM_011145, XM_001476583	696	52	14219	2.75014	1	0.472065	51.8452
GOTERM_BP_ALL	GO:0019320~hexose catabolic process	7	0.729167	0.040307	NM_019703, NM_024221, NM_001146100, NM_008828, NM_008084, NM_008155, NM_145614	696	52	14219	2.75014	1	0.472065	51.8452
GOTERM_BP_ALL	GO:0042633~hair cycle	7	0.729167	0.040307	NM_007395, NM_001005423, NM_001080927, NM_011198, NM_009170, NM_011145, XM_001476583	696	52	14219	2.75014	1	0.472065	51.8452
GOTERM_BP_ALL	GO:0006007~glucose catabolic process	7	0.729167	0.040307	NM_019703, NM_024221, NM_001146100, NM_008828, NM_008084, NM_008155, NM_145614	696	52	14219	2.75014	1	0.472065	51.8452
GOTERM_BP_ALL	GO:0015992~proton transport	7	0.729167	0.040307	NM_025313, NM_001146161, NM_178877, NM_133690, NM_025494, NM_177397, NM_016755	696	52	14219	2.75014	1	0.472065	51.8452
GOTERM_BP_ALL	GO:0006950~response to stress	72	7.5	0.0403751	NM_007570, NM_009794, NM_010432, NM_007382, NM_016718, NM_010828, NM_001025602, NM_027877, NM_001127233, NM_175554, NM_001080927, NM_010481, NM_009170, NM_001110794, NM_026508, NM_133819, NM_021395, NM_008635, NM_175645, NM_001136071, NM_010104, NM_011198, NM_029572, NM_013868, NM_010735, NM_133748, NM_198100, NM_172695, NM_009014, NM_001081357, NM_008608, NM_029094, NM_011803, NM_031869, NM_0241…	696	1184	14219	1.24234	1	0.47068	51.9059
GOTERM_BP_ALL	GO:0010627~regulation of protein kinase cascade	14	1.45833	0.0404545	NM_001079908, NM_019980, NM_011018, NM_001165902, NM_025424, NM_008361, NM_175088, NM_001025602, NM_010735, NM_022012, NM_011518, NM_001110275, NM_011145, NM_138952	696	155	14219	1.84525	1	0.469404	51.9765
GOTERM_BP_ALL	GO:0031111~negative regulation of microtubule polymerization or depolymerization	4	0.416667	0.0404618	NM_001081960, NM_007896, NM_001081276, NM_008633	696	16	14219	5.1074	1	0.46753	51.983
GOTERM_BP_ALL	GO:0030512~negative regulation of transforming growth factor beta receptor signaling pathway	4	0.416667	0.0404618	NM_001127233, NM_011499, NM_019564, NM_021439	696	16	14219	5.1074	1	0.46753	51.983
GOTERM_BP_ALL	GO:0050821~protein stabilization	4	0.416667	0.0404618	NM_176996, NM_023065, NM_027000, NM_009686	696	16	14219	5.1074	1	0.46753	51.983
GOTERM_BP_ALL	GO:0048820~hair follicle maturation	4	0.416667	0.0404618	NM_001005423, NM_001080927, NM_011198, NM_011145	696	16	14219	5.1074	1	0.46753	51.983
GOTERM_BP_ALL	GO:0045987~positive regulation of smooth muscle contraction	3	0.3125	0.0425332	NM_007902, NM_010104, NM_033269	696	7	14219	8.75554	1	0.482846	53.7912
GOTERM_BP_ALL	GO:0046688~response to copper ion	3	0.3125	0.0425332	NM_001126338, NM_013602, NM_008630	696	7	14219	8.75554	1	0.482846	53.7912
GOTERM_BP_ALL	GO:0046697~decidualization	3	0.3125	0.0425332	NM_010828, NM_177330, NM_008416	696	7	14219	8.75554	1	0.482846	53.7912
GOTERM_BP_ALL	GO:0046627~negative regulation of insulin receptor signaling pathway	3	0.3125	0.0425332	NM_011103, NM_007707, NM_008361	696	7	14219	8.75554	1	0.482846	53.7912
GOTERM_BP_ALL	GO:0006897~endocytosis	16	1.66667	0.042564	NM_011779, NM_019983, NM_001083334, NM_010581, NM_010119, NM_007598, NM_175367, NM_172784, NM_130449, NM_001110275, NM_009170, NM_146194, NM_001122832, NM_013825, NM_001029873, NM_001081084	696	188	14219	1.73869	1	0.481156	53.8175
GOTERM_BP_ALL	GO:0010324~membrane invagination	16	1.66667	0.042564	NM_011779, NM_019983, NM_001083334, NM_010581, NM_010119, NM_007598, NM_175367, NM_172784, NM_130449, NM_001110275, NM_009170, NM_146194, NM_001122832, NM_013825, NM_001029873, NM_001081084	696	188	14219	1.73869	1	0.481156	53.8175
GOTERM_BP_ALL	GO:0009888~tissue development	42	4.375	0.0434064	NM_010193, NM_001079908, NM_001005423, NM_133665, NM_001113345, NM_011682, NM_008881, XM_001472676, NM_008019, NM_007382, NM_177330, NM_016718, NM_010828, NM_009541, NM_001164074, NM_001164248, NM_176996, NM_010860, NM_007901, NM_001080927, NM_011145, NM_009170, NM_008321, NM_021439, NM_001160359, NM_007395, NM_009499, NM_001165902, NM_010104, NM_011198, NM_011658, NM_008250, NM_008679, NM_001161…	696	638	14219	1.3449	1	0.486061	54.534
GOTERM_BP_ALL	GO:0048729~tissue morphogenesis	19	1.97917	0.0436121	NM_010193, NM_009499, NM_001113345, NM_001165902, NM_011658, NM_008881, XM_001472676, NM_001161724, NM_008679, NM_008019, NM_001164074, NM_001111274, NM_009185, NM_001164248, NM_009170, NM_010139, NM_026298, NM_025954, XM_001476583	696	238	14219	1.63093	1	0.485787	54.7073
GOTERM_BP_ALL	GO:0006818~hydrogen transport	7	0.729167	0.0436534	NM_025313, NM_001146161, NM_178877, NM_133690, NM_025494, NM_177397, NM_016755	696	53	14219	2.69825	1	0.484204	54.7421
GOTERM_BP_ALL	GO:0043122~regulation of I-kappaB kinase/NF-kappaB cascade	6	0.625	0.0440503	NM_001025602, NM_010735, NM_019980, NM_011018, NM_138952, NM_008361	696	40	14219	3.06444	1	0.485463	55.0745
GOTERM_BP_ALL	GO:0002009~morphogenesis of an epithelium	15	1.5625	0.0443311	NM_010193, NM_009499, NM_001113345, NM_001165902, NM_011658, NM_008881, NM_001161724, NM_008679, NM_001164074, NM_009185, NM_001111274, NM_009170, NM_026298, NM_025954, XM_001476583	696	173	14219	1.77135	1	0.485791	55.3083
GOTERM_BP_ALL	GO:0043066~negative regulation of apoptosis	19	1.97917	0.0450192	NM_007570, NM_001079908, NM_001081363, NM_011801, NM_019739, NM_026270, NM_010828, NM_001111274, NM_001127233, NM_009185, XM_977763, NM_176996, NM_001126338, NM_001110275, NM_001168525, NM_021439, NM_001127324, NM_009686, XM_001476583	696	239	14219	1.62411	1	0.489303	55.8765
GOTERM_BP_ALL	GO:0048699~generation of neurons	34	3.54167	0.0454391	NM_007697, NM_001079908, NM_007570, NM_010118, NM_133833, NM_007484, NM_019752, NM_001164074, NM_001127233, XM_977763, NM_176996, NM_007901, NM_001080927, NM_033563, NM_009170, NM_001043354, NM_008321, NM_011143, NM_173013, NM_009686, NM_001081411, NM_009499, XM_001003435, NM_001146161, NM_011658, NM_011570, NM_207010, NM_001163394, NM_010139, NM_173437, NM_001111051, NM_021901, NM_001042607, XM_…	696	497	14219	1.3976	1	0.490684	56.2197
GOTERM_BP_ALL	GO:0019219~regulation of nucleobase, nucleoside, nucleotide and nucleic acid metabolic process	133	13.8542	0.0454672	NM_001045553, NM_019980, NM_026119, NM_010118, NM_016849, NM_001167832, NM_172805, NM_001130450, NM_001038625, NM_175554, NM_009170, NM_001033355, NM_144516, NM_019507, NM_011225, NM_022428, NM_011499, NM_001165902, NM_010104, NM_001167946, NM_011658, NM_008679, NM_019426, NM_001081417, XM_140497, XM_001475093, NM_001042707, NM_001111311, NM_001114096, XM_145574, NM_011542, NM_028716, NM_00104580…	696	2353	14219	1.15475	1	0.48903	56.2426
GOTERM_BP_ALL	GO:0002521~leukocyte differentiation	13	1.35417	0.0454789	NM_017401, NM_001165902, NM_022410, NM_024124, NM_001127233, NM_029342, XM_001471583, NM_011518, NM_001080927, NM_001081105, NM_008979, NM_007678, XM_001476583	696	142	14219	1.87032	1	0.487262	56.2522
GOTERM_BP_ALL	GO:0007224~smoothened signaling pathway	5	0.520833	0.0456162	NM_009185, NM_176996, NM_009170, NM_010432, NM_026298	696	28	14219	3.64814	1	0.486473	56.3638
GOTERM_BP_ALL	GO:0001824~blastocyst development	7	0.729167	0.0471687	NM_010828, NM_009794, XM_977763, NM_133201, NM_007661, NM_020493, NM_008416	696	54	14219	2.64828	1	0.496416	57.6076
GOTERM_BP_ALL	GO:0001838~embryonic epithelial tube formation	7	0.729167	0.0471687	NM_001164074, NM_009185, NM_009499, NM_001113345, NM_009170, NM_011658, NM_026298	696	54	14219	2.64828	1	0.496416	57.6076
GOTERM_BP_ALL	GO:0046365~monosaccharide catabolic process	7	0.729167	0.0471687	NM_019703, NM_024221, NM_001146100, NM_008828, NM_008084, NM_008155, NM_145614	696	54	14219	2.64828	1	0.496416	57.6076
GOTERM_BP_ALL	GO:0044255~cellular lipid metabolic process	33	3.4375	0.0477858	NM_009128, NM_001145955, NM_029094, NM_026234, NM_031869, NM_024229, NM_001039045, NM_153546, NM_001025310, NM_007382, NM_007902, NM_133757, NM_011518, NM_011145, NM_011539, NM_145360, NM_008635, XM_892623, NM_011198, NM_011673, NM_010421, NM_025436, NM_026644, NM_133748, NM_178728, NM_008845, NM_001168525, NM_011158, NM_011977, NM_172856, NM_017366, NM_174995, NM_138310	696	482	14219	1.39871	1	0.499178	58.0925
GOTERM_BP_ALL	GO:0006810~transport	132	13.75	0.047884	NM_001083334, NM_019983, XM_355727, NM_148933, NM_025494, NM_013885, NM_010119, NM_183168, NM_001003717, NM_172805, NM_146206, NM_138676, NM_010860, NM_001109753, NM_130449, NM_001110275, NM_009170, NM_001122832, NM_010481, NM_010492, NM_001134791, NM_011225, NM_175344, NM_016755, NM_001039138, NM_001165902, NM_010104, NM_145509, NM_053204, NM_001085409, NM_021600, NM_023852, NM_011990, NM_175543…	696	2342	14219	1.15145	1	0.49807	58.1693
GOTERM_BP_ALL	GO:0000902~cell morphogenesis	23	2.39583	0.0490998	NM_007697, NM_008635, NM_001081960, NM_009499, NM_001165902, NM_022410, NM_001146161, XM_001472676, NM_133833, NM_010118, NM_001161724, NM_007598, NM_001080388, NM_001163394, NM_033563, NM_001080927, NM_009170, NM_001111051, NM_026298, NM_001042607, NM_009686, NM_173013, XM_001476583	696	309	14219	1.52065	1	0.50516	59.1079
GOTERM_BP_ALL	GO:0021915~neural tube development	9	0.9375	0.0495294	NM_001164074, NM_009185, NM_176996, NM_009499, NM_001113345, NM_010139, NM_009170, NM_011658, NM_026298	696	83	14219	2.21526	1	0.506444	59.4348
Part III: Gene Ontology results (Biological process annotations, p<0.05) for ELK4 peak associated genes (tag count>20, in zymosan treated BLRP-MKL1-BirA cells)
Category	Term	Count	%	PValue	Genes	List Total	Pop Hits	Pop Total	Fold Enrichment	Bonferroni	Benjamini	FDR
GOTERM_BP_ALL	GO:0009987~cellular process	377	56.0178	4.13088e-13	NM_028868, NM_001077713, NM_177730, NM_025873, NM_001017426, NM_009304, NM_025494, NM_148934, NM_023230, NM_027351, NM_029885, NM_001164096, NM_027352, NM_007721, NM_016849, NM_177304, NM_134471, NM_013811, NM_001042534, NM_001038625, NM_021477, NM_023371, NM_011539, NM_001161825, NM_007875, NM_001033286, NM_001077707, NM_011198, NM_010185, NM_009983, NM_001129999, NM_173029, NM_145853, NM_018793…	471	9252	14219	1.23014	9.33638e-10	9.33638e-10	7.20413e-10
GOTERM_BP_ALL	GO:0044237~cellular metabolic process	253	37.5929	2.25881e-08	NM_028868, NM_001077713, NM_177730, NM_025873, NM_001017426, NM_025494, NM_023230, NM_029885, NM_027351, NM_001164096, NM_016849, NM_177304, NM_001038625, NM_021477, NM_023371, NM_011539, NM_001161825, NM_007875, NM_001077707, NM_011198, NM_009983, NM_173029, NM_018793, NM_001077411, NM_001038610, NM_008847, XM_145574, NM_018796, NM_001145955, NM_177619, NM_029763, NM_024229, NM_021880, NM_022656…	471	5857	14219	1.30405	5.10478e-05	2.55242e-05	3.93903e-05
GOTERM_BP_ALL	GO:0044260~cellular macromolecule metabolic process	198	29.4205	2.74669e-06	NM_028868, NM_177730, NM_025873, NM_001017426, NM_023230, NM_029885, NM_027351, NM_001164096, NM_016849, NM_001038625, NM_021477, NM_023371, NM_007875, NM_001077707, NM_018793, NM_001038610, XM_145574, NM_018796, NM_001145955, NM_177619, NM_029763, NM_021880, NM_018781, NM_145445, NM_011040, NM_001122958, NM_029963, NM_027015, NM_013559, NM_026603, NM_026602, NM_130869, NM_016979, NM_011681, NM_0…	471	4549	14219	1.31401	0.0061883	0.00206704	0.00478972
GOTERM_BP_ALL	GO:0044238~primary metabolic process	251	37.2957	1.58342e-05	NM_028868, NM_001077713, NM_177730, NM_025873, NM_001017426, NM_025494, NM_001159299, NM_023230, NM_029885, NM_027351, NM_001164096, NM_016849, NM_177304, NM_001038625, NM_021477, NM_023371, NM_011539, NM_001161825, NM_007875, NM_001077707, NM_011198, NM_009983, NM_173029, NM_018793, NM_001077411, NM_001038610, NM_008847, XM_145574, NM_018796, NM_001145955, NM_177619, NM_029763, NM_024229, NM_021…	471	6211	14219	1.22	0.035153	0.00890652	0.027609
GOTERM_BP_ALL	GO:0010467~gene expression	119	17.682	7.03905e-05	NM_028868, NM_025873, NM_010118, NM_027351, NM_029885, NM_001164096, NM_052835, NM_175552, NM_016849, NM_144886, NM_001167832, NM_001038625, NM_001045863, NM_029128, NM_021477, XM_001480406, NM_146009, NM_001077363, NM_007520, NM_013494, NM_001165902, NM_007913, XM_001475093, NM_001038610, NM_008688, XM_145574, NM_018796, NM_175163, NM_177619, NM_029763, NM_001039189, NM_011600, NM_018781, NM_009…	471	2571	14219	1.39731	0.147079	0.0313168	0.12268
GOTERM_BP_ALL	GO:0008152~metabolic process	274	40.7132	7.17663e-05	NM_028868, NM_001077713, NM_177730, NM_025873, NM_001017426, NM_025494, NM_001159299, NM_023230, NM_029885, NM_027351, NM_001164096, NM_001081426, NM_016849, NM_177304, NM_001038625, NM_021477, NM_023371, NM_011539, NM_001161825, NM_007875, NM_001077707, NM_011198, NM_009983, NM_173029, NM_018793, NM_001077411, NM_001038610, NM_008847, XM_145574, NM_018796, NM_001145955, NM_177619, NM_029763, NM_…	471	7020	14219	1.17832	0.149727	0.0266708	0.125076
GOTERM_BP_ALL	GO:0043170~macromolecule metabolic process	206	30.6092	0.000291101	NM_028868, NM_177730, NM_025873, NM_001017426, NM_001159299, NM_023230, NM_029885, NM_027351, NM_001164096, NM_016849, NM_001038625, NM_021477, NM_023371, NM_007875, NM_001077707, NM_009983, NM_018793, NM_001038610, XM_145574, NM_018796, NM_001145955, NM_177619, NM_029763, NM_021880, NM_018781, NM_145445, NM_011040, NM_001122958, NM_029963, NM_027015, NM_013559, NM_026603, NM_026602, NM_130869, N…	471	5110	14219	1.21701	0.482106	0.0897153	0.506425
GOTERM_BP_ALL	GO:0044249~cellular biosynthetic process	130	19.3165	0.000386117	NM_028868, NM_001077713, NM_025494, NM_010118, NM_029885, NM_001164096, NM_052835, NM_016849, NM_001167832, NM_133757, NM_001038625, NM_001045863, NM_029128, NM_013477, NM_146009, XM_001480406, NM_011539, NM_007875, NM_007520, NM_001165902, NM_011198, NM_007913, NM_173029, NM_025272, XM_001475093, NM_001038610, NM_008688, XM_145574, NM_018796, NM_175163, NM_001145955, NM_177619, NM_029763, NM_177…	471	2980	14219	1.31697	0.582217	0.103358	0.671198
GOTERM_BP_ALL	GO:0009058~biosynthetic process	133	19.7623	0.000459687	NM_028868, NM_001077713, NM_025494, NM_010118, NM_029885, NM_001164096, NM_016849, NM_052835, NM_001167832, NM_133757, NM_001038625, NM_001045863, NM_029128, NM_013477, NM_146009, XM_001480406, NM_011539, NM_007875, NM_007520, NM_001165902, NM_011198, NM_007913, NM_173029, NM_025272, XM_001475093, NM_001038610, NM_008688, XM_145574, NM_018796, NM_175163, NM_001145955, NM_177619, NM_029763, NM_177…	471	3076	14219	1.30531	0.646238	0.109043	0.798605
GOTERM_BP_ALL	GO:0019637~organophosphate metabolic process	16	2.37741	0.000750906	NM_001145955, NM_133999, NM_177298, NM_026234, NM_024229, NM_001142357, NM_026638, NM_181414, NM_008194, NM_010258, NM_133757, NM_008847, NM_178728, NM_001146311, NM_175356, NM_001122954	471	176	14219	2.74445	0.816893	0.15614	1.30142
GOTERM_BP_ALL	GO:0051179~localization	116	17.2363	0.000926699	NM_177876, NM_009304, NM_025494, NM_177381, NM_172805, NM_011125, NM_013477, NM_010492, NM_008002, NM_028017, NM_026879, NM_146009, NM_001161825, NM_011225, NM_001033286, NM_015728, NM_008997, NM_001165902, NM_010185, NM_010104, NM_031406, NM_008402, NM_145853, NM_025272, NM_019701, NM_028355, NM_175543, NM_019431, NM_001024560, NM_018790, NM_026719, NM_175122, XM_126613, NM_139303, NM_133833, NM…	471	2659	14219	1.31701	0.876968	0.17344	1.60378
GOTERM_BP_ALL	GO:0006139~nucleobase, nucleoside, nucleotide and nucleic acid metabolic process	124	18.425	0.000968191	NM_028868, NM_025873, NM_025494, NM_010118, NM_027351, NM_029885, NM_001164096, NM_175552, NM_016849, NM_001167832, NM_144886, NM_001038625, NM_001045863, NM_029128, NM_013477, NM_021477, NM_146009, XM_001480406, NM_001077363, NM_007520, NM_001077707, NM_001165902, NM_007913, NM_173029, NM_025272, XM_001475093, NM_001038610, NM_008688, XM_145574, NM_175163, XM_001479682, NM_177619, NM_029763, NM_…	471	2881	14219	1.29935	0.88799	0.166758	1.67501
GOTERM_BP_ALL	GO:0006644~phospholipid metabolic process	15	2.22883	0.00103391	NM_001145955, NM_133999, NM_177298, NM_026234, NM_024229, NM_001142357, NM_026638, NM_181414, NM_010258, NM_133757, NM_008847, NM_178728, NM_001146311, NM_175356, NM_001122954	471	163	14219	2.77813	0.903465	0.164591	1.78775
GOTERM_BP_ALL	GO:0006810~transport	104	15.4532	0.00107872	NM_177876, NM_009304, NM_025494, NM_177381, NM_172805, NM_011125, NM_013477, NM_010492, NM_008002, NM_028017, NM_026879, NM_146009, NM_001161825, NM_011225, NM_001033286, NM_015728, NM_008997, NM_001165902, NM_010185, NM_010104, NM_031406, NM_008402, NM_145853, NM_025272, NM_019701, NM_028355, NM_175543, NM_019431, NM_001024560, NM_018790, NM_026719, NM_175122, NM_139303, XM_126613, NM_133833, NM…	471	2342	14219	1.34059	0.912772	0.159897	1.86455
GOTERM_BP_ALL	GO:0034645~cellular macromolecule biosynthetic process	106	15.7504	0.00110658	NM_028868, NM_010118, NM_029885, NM_001164096, NM_052835, NM_016849, NM_001167832, NM_001038625, NM_001045863, XM_001480406, NM_146009, NM_007875, NM_007520, NM_001165902, NM_007913, XM_001475093, NM_001038610, NM_008688, XM_145574, NM_018796, NM_175163, NM_001145955, NM_177619, NM_029763, NM_001039189, NM_011600, NM_018781, NM_009055, NM_145445, NM_011040, NM_009056, NM_022981, NM_001009935, NM_…	471	2398	14219	1.33446	0.918099	0.153645	1.91226
GOTERM_BP_ALL	GO:0009059~macromolecule biosynthetic process	106	15.7504	0.00128215	NM_028868, NM_010118, NM_029885, NM_001164096, NM_052835, NM_016849, NM_001167832, NM_001038625, NM_001045863, XM_001480406, NM_146009, NM_007875, NM_007520, NM_001165902, NM_007913, XM_001475093, NM_001038610, NM_008688, XM_145574, NM_018796, NM_175163, NM_001145955, NM_177619, NM_029763, NM_001039189, NM_011600, NM_018781, NM_009055, NM_145445, NM_011040, NM_009056, NM_022981, NM_001009935, NM_…	471	2406	14219	1.33002	0.944951	0.165748	2.21248
GOTERM_BP_ALL	GO:0051234~establishment of localization	104	15.4532	0.00135394	NM_177876, NM_009304, NM_025494, NM_177381, NM_172805, NM_011125, NM_013477, NM_010492, NM_008002, NM_028017, NM_026879, NM_146009, NM_001161825, NM_011225, NM_001033286, NM_015728, NM_008997, NM_001165902, NM_010185, NM_010104, NM_031406, NM_008402, NM_145853, NM_025272, NM_019701, NM_028355, NM_175543, NM_019431, NM_001024560, NM_018790, NM_026719, NM_175122, NM_139303, XM_126613, NM_133833, NM…	471	2358	14219	1.33149	0.953205	0.164827	2.33497
GOTERM_BP_ALL	GO:0006807~nitrogen compound metabolic process	134	19.9108	0.00159269	NM_028868, NM_007533, NM_177730, NM_025873, NM_025494, NM_001159299, NM_010118, NM_027351, NM_029885, NM_001164096, NM_016849, NM_177304, NM_175552, NM_001167832, NM_144886, NM_001038625, NM_001045863, NM_013477, NM_029128, NM_021477, NM_146009, XM_001480406, NM_001077363, NM_007520, NM_001077707, NM_001165902, NM_007913, NM_173029, NM_025272, XM_001475093, NM_001038610, NM_008688, XM_145574, NM_…	471	3196	14219	1.26574	0.97274	0.181376	2.74135
GOTERM_BP_ALL	GO:0008104~protein localization	41	6.09212	0.00208097	NM_177876, NM_175122, NM_146152, NM_022410, NM_009304, XM_126613, NM_139303, NM_178909, NM_177381, NM_019770, NM_001127233, NM_033562, NM_026553, NM_016906, NM_001037170, NM_029655, NM_028017, NM_008002, NM_026879, NM_001009935, NM_146009, NM_001171026, NM_001161825, NM_011225, NM_007460, NM_025783, NM_026936, NM_025418, NM_010227, NM_133887, NM_008997, NM_001165902, NM_025575, NM_028355, NM_0011…	471	753	14219	1.64375	0.990976	0.219472	3.5675
GOTERM_BP_ALL	GO:0033036~macromolecule localization	47	6.98366	0.00222178	NM_177876, NM_175122, NM_146152, NM_022410, NM_009304, XM_126613, NM_139303, NM_178909, NM_177381, NM_019770, NM_011125, NM_001127233, NM_033562, NM_026553, NM_016906, NM_001037170, NM_011145, NM_029655, NM_028017, NM_008002, NM_026879, NM_001009935, NM_146009, NM_001171026, NM_021439, NM_001161825, NM_011225, NM_007460, NM_025783, NM_026936, NM_025418, NM_010227, NM_133887, NM_023377, NM_008997,…	471	902	14219	1.57304	0.99344	0.222242	3.8045
GOTERM_BP_ALL	GO:0034641~cellular nitrogen compound metabolic process	129	19.1679	0.00284256	NM_028868, NM_007533, NM_025873, NM_025494, NM_010118, NM_027351, NM_029885, NM_001164096, NM_177304, NM_175552, NM_016849, NM_001167832, NM_144886, NM_001038625, NM_001045863, NM_029128, NM_013477, NM_021477, NM_146009, XM_001480406, NM_001077363, NM_007520, NM_001077707, NM_001165902, NM_007913, NM_173029, NM_025272, XM_001475093, NM_001038610, NM_008688, XM_145574, NM_175163, XM_001479682, NM_…	471	3105	14219	1.25423	0.998393	0.26387	4.84286
GOTERM_BP_ALL	GO:0055085~transmembrane transport	28	4.16048	0.00288003	NM_174870, NM_001164357, NM_025494, NM_023721, NM_019488, NM_172805, NM_011695, NM_011696, NM_016906, NM_001037170, NM_178877, NM_013477, NM_001033286, NM_007505, NM_013795, NM_012035, NM_145853, NM_026200, NM_019701, NM_025272, NM_001146307, NM_028355, NM_001145876, NM_001170430, NM_011401, NM_011400, NM_133928, NM_010586	471	460	14219	1.83759	0.998524	0.256424	4.9052
GOTERM_BP_ALL	GO:0009312~oligosaccharide biosynthetic process	4	0.594354	0.00362012	NM_007875, NM_011900, NM_020025, NM_001142357	471	10	14219	12.0756	0.999724	0.29978	6.12857
GOTERM_BP_ALL	GO:0045184~establishment of protein localization	36	5.34918	0.00362189	NM_177876, NM_175122, NM_146152, NM_022410, XM_126613, NM_139303, NM_009304, NM_177381, NM_019770, NM_001127233, NM_033562, NM_026553, NM_016906, NM_001037170, NM_029655, NM_028017, NM_008002, NM_026879, NM_001009935, NM_146009, NM_001161825, NM_011225, NM_007460, NM_025783, NM_025418, NM_010227, NM_133887, NM_008997, NM_025575, NM_028355, NM_001166547, NM_178374, NM_011504, NM_175543, NM_133928,…	471	656	14219	1.65671	0.999725	0.289425	6.13148
GOTERM_BP_ALL	GO:0009311~oligosaccharide metabolic process	5	0.742942	0.00374718	NM_007875, NM_008925, NM_011900, NM_020025, NM_001142357	471	20	14219	7.54724	0.999793	0.287789	6.33709
GOTERM_BP_ALL	GO:0007154~cell communication	27	4.01189	0.00485202	NM_001079908, NM_010118, NM_001127259, NM_008885, NM_009480, NM_010234, NM_001127233, NM_022656, NM_011696, NM_018781, NM_011518, NM_145445, NM_029655, NM_001127355, NM_011145, NM_008002, NM_033269, NM_001146311, NM_010348, NM_001165902, NM_009983, NM_172544, NM_007657, NM_011504, NM_019431, NM_007413, NM_001024560	471	455	14219	1.79143	0.999983	0.344776	8.13205
GOTERM_BP_ALL	GO:0048646~anatomical structure formation involved in morphogenesis	23	3.41753	0.00500005	NM_015753, NM_001079908, NM_009499, NM_001165902, NM_022410, NM_010104, NM_148934, NM_020493, NM_001127259, NM_010118, NM_008885, NM_008402, NM_021880, NM_008734, NM_007657, NM_001127233, NM_001080927, NM_008163, NM_010139, NM_008002, NM_146009, NM_001127324, NM_008416	471	365	14219	1.90232	0.999988	0.342672	8.37007
GOTERM_BP_ALL	GO:0015031~protein transport	35	5.20059	0.00569397	NM_177876, NM_175122, NM_146152, NM_022410, XM_126613, NM_139303, NM_009304, NM_177381, NM_019770, NM_001127233, NM_033562, NM_026553, NM_016906, NM_001037170, NM_029655, NM_028017, NM_008002, NM_026879, NM_001009935, NM_146009, NM_001161825, NM_011225, NM_007460, NM_025783, NM_025418, NM_133887, NM_008997, NM_025575, NM_028355, NM_001166547, NM_178374, NM_011504, NM_175543, NM_133928, NM_0010245…	471	651	14219	1.62306	0.999998	0.369283	9.47809
GOTERM_BP_ALL	GO:0015985~energy coupled proton transport, down electrochemical gradient	6	0.89153	0.00703394	NM_025272, NM_007505, NM_013795, NM_025494, NM_013477, NM_023721	471	37	14219	4.89551	1	0.423107	11.582
GOTERM_BP_ALL	GO:0015986~ATP synthesis coupled proton transport	6	0.89153	0.00703394	NM_025272, NM_007505, NM_013795, NM_025494, NM_013477, NM_023721	471	37	14219	4.89551	1	0.423107	11.582
GOTERM_BP_ALL	GO:0015992~proton transport	7	1.04012	0.00710092	NM_025272, NM_007505, NM_013795, NM_178877, NM_025494, NM_013477, NM_023721	471	52	14219	4.0639	1	0.41541	11.686
GOTERM_BP_ALL	GO:0030855~epithelial cell differentiation	11	1.63447	0.00761586	NM_010258, NM_010591, NM_001165902, NM_001080927, NM_011198, NM_008321, NM_178909, NM_001127259, NM_008002, NM_011305, NM_001145813	471	123	14219	2.69983	1	0.427273	12.4813
GOTERM_BP_ALL	GO:0006818~hydrogen transport	7	1.04012	0.00778975	NM_025272, NM_007505, NM_013795, NM_178877, NM_025494, NM_013477, NM_023721	471	53	14219	3.98722	1	0.424378	12.7483
GOTERM_BP_ALL	GO:0044267~cellular protein metabolic process	89	13.2244	0.00837713	NM_001159591, XM_001478436, NM_007570, NM_001079908, NM_032008, NM_001017426, NM_025587, NM_023230, NM_010768, NM_027351, NM_025648, NM_028921, NM_001171004, NM_052835, NM_001159631, NM_178772, NM_028776, NM_144884, NM_153408, NM_172518, NM_009076, NM_023371, NM_001029895, NM_007875, NM_001141946, NM_016896, NM_026768, NM_007395, NM_178891, NM_001077707, NM_007661, NM_026160, NM_146239, NM_008910…	471	2088	14219	1.28679	1	0.437927	13.6447
GOTERM_BP_ALL	GO:0001508~regulation of action potential	7	1.04012	0.00852541	NM_007657, NM_145445, NM_001127355, NM_011145, NM_001146311, NM_010118, NM_008885	471	54	14219	3.91338	1	0.433976	13.8696
GOTERM_BP_ALL	GO:0007272~ensheathment of neurons	6	0.89153	0.00880426	NM_007657, NM_145445, NM_001127355, NM_011145, NM_010118, NM_008885	471	39	14219	4.64446	1	0.435052	14.2911
GOTERM_BP_ALL	GO:0008366~axon ensheathment	6	0.89153	0.00880426	NM_007657, NM_145445, NM_001127355, NM_011145, NM_010118, NM_008885	471	39	14219	4.64446	1	0.435052	14.2911
GOTERM_BP_ALL	GO:0006412~translation	20	2.97177	0.00986521	NM_001142950, NM_026603, NM_026768, NM_198608, NM_025587, NM_001163485, NM_001039189, NM_025648, NM_052835, NM_026533, NM_011289, NM_023133, NM_018796, NM_145445, NM_001127355, NM_009076, NM_029963, NM_027015, XM_001471699, NM_029017	471	319	14219	1.89272	1	0.46334	15.8769
GOTERM_BP_ALL	GO:0044255~cellular lipid metabolic process	27	4.01189	0.00996988	NM_001145955, NM_133999, NM_026234, NM_177298, NM_024229, NM_001142357, NM_026638, NM_133757, NM_011518, NM_011145, NM_178878, NM_001146311, NM_011539, NM_001161825, NM_001122954, NM_011198, NM_016772, NM_023733, NM_181414, NM_010258, NM_001077411, NM_008847, NM_178728, NM_001033175, NM_028079, NM_001163689, NM_175356	471	482	14219	1.69108	1	0.457749	16.0318
GOTERM_BP_ALL	GO:0006396~RNA processing	25	3.71471	0.0105947	NM_025873, NM_001110015, NM_027351, NM_001039189, NM_022889, XM_130596, NM_172434, NM_175552, NM_144886, NM_029128, NM_021477, NM_024199, NM_027381, NM_178601, NM_026602, NM_001077363, NM_011358, NM_175646, NM_001110228, NM_018765, NM_031249, NM_027421, NM_026578, NM_001078167, NM_172592	471	437	14219	1.72706	1	0.469251	16.9511
GOTERM_BP_ALL	GO:0016070~RNA metabolic process	34	5.05201	0.0119984	NM_001142950, NM_198608, NM_025873, NM_001110015, NM_018823, NM_019721, NM_027351, NM_001039189, NM_022889, XM_130596, NM_172434, NM_025648, NM_175552, NM_144886, NM_001127233, NM_029128, NM_021477, NM_024199, NM_027381, NM_178601, NM_026602, NM_001077363, NM_011358, NM_175646, NM_001110228, NM_018765, NM_031249, NM_027421, NM_026578, NM_001078167, NM_025554, NM_133761, NM_011681, NM_172592	471	662	14219	1.55049	1	0.503164	18.982
GOTERM_BP_ALL	GO:0034220~ion transmembrane transport	6	0.89153	0.0120021	NM_025272, NM_007505, NM_013795, NM_025494, NM_013477, NM_023721	471	42	14219	4.31271	1	0.494506	18.9873
GOTERM_BP_ALL	GO:0015758~glucose transport	5	0.742942	0.0128635	NM_011401, NM_011504, NM_011400, NM_010104, NM_019488	471	28	14219	5.39089	1	0.510152	20.2103
GOTERM_BP_ALL	GO:0043302~positive regulation of leukocyte degranulation	3	0.445765	0.0149716	NM_011518, NM_010185, NM_007413	471	6	14219	15.0945	1	0.5559	23.1302
GOTERM_BP_ALL	GO:0033005~positive regulation of mast cell activation	3	0.445765	0.0149716	NM_011518, NM_010185, NM_007413	471	6	14219	15.0945	1	0.5559	23.1302
GOTERM_BP_ALL	GO:0033008~positive regulation of mast cell activation during immune response	3	0.445765	0.0149716	NM_011518, NM_010185, NM_007413	471	6	14219	15.0945	1	0.5559	23.1302
GOTERM_BP_ALL	GO:0043306~positive regulation of mast cell degranulation	3	0.445765	0.0149716	NM_011518, NM_010185, NM_007413	471	6	14219	15.0945	1	0.5559	23.1302
GOTERM_BP_ALL	GO:0031668~cellular response to extracellular stimulus	6	0.89153	0.0159083	NM_001127233, NM_007413, NM_009983, NM_001146311, NM_009480, NM_010234	471	45	14219	4.02519	1	0.569511	24.395
GOTERM_BP_ALL	GO:0019228~regulation of action potential in neuron	6	0.89153	0.0159083	NM_007657, NM_145445, NM_001127355, NM_011145, NM_010118, NM_008885	471	45	14219	4.02519	1	0.569511	24.395
GOTERM_BP_ALL	GO:0001701~in utero embryonic development	17	2.526	0.0161575	NM_007395, NM_001079908, NM_022410, NM_010104, NM_007661, NM_020493, NM_001078167, XM_001481304, NM_010258, NM_001127233, NM_053194, XM_001471644, NM_011693, NM_008163, NM_010548, NM_009743, NM_008416	471	267	14219	1.92214	1	0.566857	24.7282
GOTERM_BP_ALL	GO:0008645~hexose transport	5	0.742942	0.0163507	NM_011401, NM_011504, NM_011400, NM_010104, NM_019488	471	30	14219	5.03149	1	0.563059	24.9856
GOTERM_BP_ALL	GO:0034660~ncRNA metabolic process	14	2.08024	0.0168959	NM_178601, NM_001142950, NM_198608, NM_025873, NM_001110015, NM_027421, NM_026578, NM_001039189, XM_130596, NM_022889, NM_025648, NM_175552, NM_144886, NM_029128	471	202	14219	2.0923	1	0.567077	25.7073
GOTERM_BP_ALL	GO:0030384~phosphoinositide metabolic process	7	1.04012	0.0175213	NM_001145955, NM_008847, NM_133999, NM_026234, NM_001142357, NM_175356, NM_181414	471	63	14219	3.35433	1	0.572577	26.5271
GOTERM_BP_ALL	GO:0015749~monosaccharide transport	5	0.742942	0.0182955	NM_011401, NM_011504, NM_011400, NM_010104, NM_019488	471	31	14219	4.86919	1	0.580792	27.5302
GOTERM_BP_ALL	GO:0009205~purine ribonucleoside triphosphate metabolic process	9	1.3373	0.0186425	NM_025272, NM_001164366, NM_018757, NM_007505, NM_013795, NM_001163359, NM_025494, NM_013477, NM_023721	471	101	14219	2.69011	1	0.580191	27.9757
GOTERM_BP_ALL	GO:0009199~ribonucleoside triphosphate metabolic process	9	1.3373	0.0196669	NM_025272, NM_001164366, NM_018757, NM_007505, NM_013795, NM_001163359, NM_025494, NM_013477, NM_023721	471	102	14219	2.66373	1	0.592535	29.2755
GOTERM_BP_ALL	GO:0016051~carbohydrate biosynthetic process	8	1.18871	0.0197951	NM_007875, NM_001077713, NM_011900, NM_175140, NM_020025, NM_001142357, NM_021439, NM_028803	471	83	14219	2.90978	1	0.587695	29.4367
GOTERM_BP_ALL	GO:0033003~regulation of mast cell activation	3	0.445765	0.0205053	NM_011518, NM_010185, NM_007413	471	7	14219	12.9381	1	0.593616	30.323
GOTERM_BP_ALL	GO:0043304~regulation of mast cell degranulation	3	0.445765	0.0205053	NM_011518, NM_010185, NM_007413	471	7	14219	12.9381	1	0.593616	30.323
GOTERM_BP_ALL	GO:0033006~regulation of mast cell activation during immune response	3	0.445765	0.0205053	NM_011518, NM_010185, NM_007413	471	7	14219	12.9381	1	0.593616	30.323
GOTERM_BP_ALL	GO:0035121~tail morphogenesis	3	0.445765	0.0205053	NM_010139, NM_001127259, NM_021439	471	7	14219	12.9381	1	0.593616	30.323
GOTERM_BP_ALL	GO:0009790~embryonic development	33	4.90342	0.0232005	NM_015753, NM_001079908, NM_177730, NM_022410, NM_001127259, NM_021880, NM_009541, NM_001127233, XM_001471644, NM_011693, NM_008163, NM_008002, NM_146009, NM_021439, NM_007395, NM_007505, NM_009499, NM_001165902, NM_010104, NM_007661, NM_011839, NM_139218, NM_020493, NM_001078167, NM_008734, XM_001481304, NM_010258, NM_053194, NM_010139, NM_008416, NM_139063, NM_010548, NM_009743	471	670	14219	1.48692	1	0.632474	33.5918
GOTERM_BP_ALL	GO:0006629~lipid metabolic process	34	5.05201	0.0238224	NM_001145955, NM_133999, NM_026234, NM_177298, NM_024229, NM_001142357, NM_026638, NM_177304, NM_178772, NM_133757, XM_356065, NM_011518, NM_011145, NM_178878, NM_001146311, NM_011539, NM_001161825, NM_001122954, NM_023377, NM_007505, NM_152818, NM_011198, NM_016772, NM_023733, NM_181414, NM_010258, NM_001077411, NM_008847, NM_178728, NM_001033175, NM_028079, NM_001163689, NM_029901, NM_175356	471	696	14219	1.47475	1	0.635446	34.3253
GOTERM_BP_ALL	GO:0009100~glycoprotein metabolic process	11	1.63447	0.0241325	NM_007875, NM_133933, NM_177730, NM_008925, NM_001039644, NM_175140, NM_001146311, NM_020025, NM_001142357, NM_001159745, NM_021439	471	147	14219	2.25904	1	0.633512	34.6882
GOTERM_BP_ALL	GO:0009144~purine nucleoside triphosphate metabolic process	9	1.3373	0.0241664	NM_025272, NM_001164366, NM_018757, NM_007505, NM_013795, NM_001163359, NM_025494, NM_013477, NM_023721	471	106	14219	2.56321	1	0.627405	34.7277
GOTERM_BP_ALL	GO:0051789~response to protein stimulus	8	1.18871	0.0249318	NM_001081206, NM_033562, NM_008321, NM_001039644, NM_008002, NM_007913, NM_009743, NM_010234	471	87	14219	2.776	1	0.632509	35.6148
GOTERM_BP_ALL	GO:0007033~vacuole organization	5	0.742942	0.0249644	NM_001077411, NM_133999, NM_009983, NM_001033175, NM_001146311	471	34	14219	4.43955	1	0.626597	35.6522
GOTERM_BP_ALL	GO:0043300~regulation of leukocyte degranulation	3	0.445765	0.0267488	NM_011518, NM_010185, NM_007413	471	8	14219	11.3209	1	0.646039	37.6753
GOTERM_BP_ALL	GO:0006091~generation of precursor metabolites and energy	16	2.37741	0.0269502	NM_025316, NM_007505, NM_013795, NM_025494, NM_008828, NM_153064, NM_023721, NM_010886, NM_001103156, NM_025272, NM_001039824, NM_173011, NM_029272, NM_013477, NM_029148, NM_028803	471	261	14219	1.85066	1	0.642656	37.8998
GOTERM_BP_ALL	GO:0045892~negative regulation of transcription, DNA-dependent	18	2.67459	0.0274165	NM_178891, NM_001165902, NM_001017426, NM_010151, NM_001127259, NM_007913, XM_001475093, NM_001127233, NM_011600, NM_008688, NM_019763, NM_001012330, NM_001080927, NM_011145, NM_008321, NM_011681, NM_001127351, NM_001009935	471	308	14219	1.76429	1	0.642972	38.4167
GOTERM_BP_ALL	GO:0051253~negative regulation of RNA metabolic process	18	2.67459	0.0289812	NM_178891, NM_001165902, NM_001017426, NM_010151, NM_001127259, NM_007913, XM_001475093, NM_001127233, NM_011600, NM_008688, NM_019763, NM_001012330, NM_001080927, NM_011145, NM_008321, NM_011681, NM_001127351, NM_001009935	471	310	14219	1.75291	1	0.657684	40.1218
GOTERM_BP_ALL	GO:0046034~ATP metabolic process	8	1.18871	0.029337	NM_025272, NM_001164366, NM_007505, NM_013795, NM_001163359, NM_025494, NM_013477, NM_023721	471	90	14219	2.68346	1	0.656358	40.5033
GOTERM_BP_ALL	GO:0048598~embryonic morphogenesis	20	2.97177	0.0299264	NM_015753, NM_001079908, NM_177730, NM_009499, NM_001165902, NM_010104, NM_011839, NM_001127259, NM_021880, XM_001481304, NM_009541, NM_001127233, NM_011693, NM_008163, NM_010139, NM_008002, NM_146009, NM_021439, NM_010548, NM_139063	471	359	14219	1.68184	1	0.657988	41.1301
GOTERM_BP_ALL	GO:0042552~myelination	5	0.742942	0.032924	NM_007657, NM_145445, NM_001127355, NM_010118, NM_008885	471	37	14219	4.07959	1	0.687769	44.2231
GOTERM_BP_ALL	GO:0051453~regulation of intracellular pH	3	0.445765	0.0336492	NM_001127233, NM_001033175, NM_001146311	471	9	14219	10.063	1	0.690272	44.948
GOTERM_BP_ALL	GO:0009206~purine ribonucleoside triphosphate biosynthetic process	8	1.18871	0.0342398	NM_025272, NM_001164366, NM_018757, NM_007505, NM_013795, NM_025494, NM_013477, NM_023721	471	93	14219	2.5969	1	0.691239	45.5318
GOTERM_BP_ALL	GO:0043408~regulation of MAPKKK cascade	8	1.18871	0.0342398	NM_015753, NM_001079908, NM_001165902, NM_011518, NM_008163, NM_025424, NM_011594, NM_008002	471	93	14219	2.5969	1	0.691239	45.5318
GOTERM_BP_ALL	GO:0009201~ribonucleoside triphosphate biosynthetic process	8	1.18871	0.0342398	NM_025272, NM_001164366, NM_018757, NM_007505, NM_013795, NM_025494, NM_013477, NM_023721	471	93	14219	2.5969	1	0.691239	45.5318
GOTERM_BP_ALL	GO:0019725~cellular homeostasis	19	2.82318	0.0356547	NM_145367, NM_010348, NM_010104, NM_020493, NM_010118, NM_008885, NM_007721, NM_028639, NM_007657, NM_001127233, NM_145445, NM_001127355, NM_011145, NM_001110794, NM_001033175, NM_001130479, NM_001146311, NM_029148, NM_175150	471	343	14219	1.67227	1	0.700798	46.9068
GOTERM_BP_ALL	GO:0034654~nucleobase, nucleoside, nucleotide and nucleic acid biosynthetic process	12	1.78306	0.0356583	NM_025272, NM_001164366, NM_009103, NM_018757, NM_007505, XM_001481297, NM_013795, NM_025494, NM_029128, NM_013477, NM_173029, NM_023721	471	179	14219	2.02384	1	0.695557	46.9102
GOTERM_BP_ALL	GO:0034404~nucleobase, nucleoside and nucleotide biosynthetic process	12	1.78306	0.0356583	NM_025272, NM_001164366, NM_009103, NM_018757, NM_007505, XM_001481297, NM_013795, NM_025494, NM_029128, NM_013477, NM_173029, NM_023721	471	179	14219	2.02384	1	0.695557	46.9102
GOTERM_BP_ALL	GO:0009145~purine nucleoside triphosphate biosynthetic process	8	1.18871	0.0359878	NM_025272, NM_001164366, NM_018757, NM_007505, NM_013795, NM_025494, NM_013477, NM_023721	471	94	14219	2.56927	1	0.693738	47.2257
GOTERM_BP_ALL	GO:0009141~nucleoside triphosphate metabolic process	9	1.3373	0.0368258	NM_025272, NM_001164366, NM_018757, NM_007505, NM_013795, NM_001163359, NM_025494, NM_013477, NM_023721	471	115	14219	2.36261	1	0.697093	48.02
GOTERM_BP_ALL	GO:0034470~ncRNA processing	11	1.63447	0.0370648	NM_178601, NM_175552, NM_144886, NM_025873, NM_001110015, NM_029128, NM_027421, NM_026578, NM_001039189, XM_130596, NM_022889	471	158	14219	2.10176	1	0.694416	48.2444
GOTERM_BP_ALL	GO:0006119~oxidative phosphorylation	6	0.89153	0.0371335	NM_025272, NM_007505, NM_013795, NM_025494, NM_013477, NM_023721	471	56	14219	3.23453	1	0.690099	48.3088
GOTERM_BP_ALL	GO:0019226~transmission of nerve impulse	14	2.08024	0.0375939	NM_010348, NM_001165902, NM_010118, NM_008885, NM_172544, NM_007657, NM_018781, NM_011696, NM_019431, NM_145445, NM_011145, NM_001127355, NM_033269, NM_001146311	471	226	14219	1.87011	1	0.689719	48.7381
GOTERM_BP_ALL	GO:0009142~nucleoside triphosphate biosynthetic process	8	1.18871	0.0377939	NM_025272, NM_001164366, NM_018757, NM_007505, NM_013795, NM_025494, NM_013477, NM_023721	471	95	14219	2.54223	1	0.686807	48.9236
GOTERM_BP_ALL	GO:0016481~negative regulation of transcription	20	2.97177	0.0399055	NM_015753, NM_178891, NM_001165902, NM_001017426, NM_001128609, NM_010151, NM_001127259, NM_007913, XM_001475093, NM_001127233, NM_011600, NM_008688, NM_019763, NM_001012330, NM_001080927, NM_011145, NM_008321, NM_011681, NM_001127351, NM_001009935	471	372	14219	1.62306	1	0.702098	50.8434
GOTERM_BP_ALL	GO:0034613~cellular protein localization	17	2.526	0.0405325	NM_026936, NM_010227, NM_133887, NM_146152, NM_001165902, NM_009304, NM_178909, NM_177381, NM_001127233, NM_178374, NM_033562, NM_016906, NM_028017, NM_008002, NM_001009935, NM_001161825, NM_007460	471	299	14219	1.71643	1	0.703123	51.4002
GOTERM_BP_ALL	GO:0045934~negative regulation of nucleobase, nucleoside, nucleotide and nucleic acid metabolic process	21	3.12036	0.0409882	NM_015753, NM_178891, NM_001165902, NM_001017426, NM_001128609, NM_010104, NM_010151, NM_001127259, NM_007913, XM_001475093, NM_001127233, NM_011600, NM_008688, NM_019763, NM_001012330, NM_001080927, NM_011145, NM_008321, NM_011681, NM_001127351, NM_001009935	471	397	14219	1.5969	1	0.702587	51.8012
GOTERM_BP_ALL	GO:0043616~keratinocyte proliferation	3	0.445765	0.0411564	NM_011145, NM_001127259, NM_008002	471	10	14219	9.05669	1	0.699498	51.9484
GOTERM_BP_ALL	GO:0060669~embryonic placenta morphogenesis	3	0.445765	0.0411564	NM_011693, NM_008163, NM_010548	471	10	14219	9.05669	1	0.699498	51.9484
GOTERM_BP_ALL	GO:0070727~cellular macromolecule localization	17	2.526	0.0424016	NM_026936, NM_010227, NM_133887, NM_146152, NM_001165902, NM_009304, NM_178909, NM_177381, NM_001127233, NM_178374, NM_033562, NM_016906, NM_028017, NM_008002, NM_001009935, NM_001161825, NM_007460	471	301	14219	1.70502	1	0.705943	53.025
GOTERM_BP_ALL	GO:0016071~mRNA metabolic process	17	2.526	0.0434149	NM_026602, NM_001077363, NM_011358, NM_175646, NM_001110228, NM_018765, NM_019721, NM_031249, NM_027351, NM_001078167, NM_172434, NM_021477, NM_133761, NM_011681, NM_024199, NM_172592, NM_027381	471	302	14219	1.69938	1	0.710155	53.8843
GOTERM_BP_ALL	GO:0000122~negative regulation of transcription from RNA polymerase II promoter	14	2.08024	0.0434684	NM_001017426, NM_001165902, NM_010151, NM_001127259, NM_007913, XM_001475093, NM_001127233, NM_011600, NM_008688, NM_001012330, NM_011145, NM_008321, NM_011681, NM_001009935	471	231	14219	1.82963	1	0.706198	53.9293
GOTERM_BP_ALL	GO:0042391~regulation of membrane potential	9	1.3373	0.0436654	NM_007657, NM_010348, NM_010104, NM_145445, NM_001127355, NM_011145, NM_001146311, NM_010118, NM_008885	471	119	14219	2.2832	1	0.703498	54.0945
GOTERM_BP_ALL	GO:0009150~purine ribonucleotide metabolic process	9	1.3373	0.0436654	NM_025272, NM_001164366, NM_018757, NM_007505, NM_013795, NM_001163359, NM_025494, NM_013477, NM_023721	471	119	14219	2.2832	1	0.703498	54.0945
GOTERM_BP_ALL	GO:0051172~negative regulation of nitrogen compound metabolic process	21	3.12036	0.0446567	NM_015753, NM_178891, NM_001165902, NM_001017426, NM_001128609, NM_010104, NM_010151, NM_001127259, NM_007913, XM_001475093, NM_001127233, NM_011600, NM_008688, NM_019763, NM_001012330, NM_001080927, NM_011145, NM_008321, NM_011681, NM_001127351, NM_001009935	471	401	14219	1.58097	1	0.707453	54.9172
GOTERM_BP_ALL	GO:0006355~regulation of transcription, DNA-dependent	61	9.06389	0.0475896	NM_015753, NM_007533, NM_001017426, NM_010118, NM_009480, NM_009541, NM_016849, NM_172805, NM_001127233, NM_001167832, NM_001038625, NM_001130450, NM_001012330, NM_001080927, NM_001045527, NM_011225, NM_007520, NM_178891, NM_001165902, NM_020493, NM_007913, NM_011305, XM_001475093, NM_010258, NM_008688, XM_145574, NM_145434, NM_001145813, NM_175163, NM_030226, NM_207541, NM_177619, NM_001005605, …	471	1465	14219	1.25701	1	0.726491	57.2708
GOTERM_BP_ALL	GO:0006350~transcription	72	10.6984	0.0484133	NM_015753, NM_028868, NM_007570, NM_001040686, NM_010118, NM_029885, NM_001164096, NM_009480, NM_029365, NM_009541, NM_016849, NM_001127233, NM_001167832, NM_001038625, NM_001012330, NM_001080927, NM_001045863, NM_001159394, NM_001045527, XM_001480406, NM_146009, NM_007520, NM_178891, NM_001165902, NM_020493, NM_007913, NM_011305, XM_001475093, NM_010258, NM_001038610, NM_008688, XM_145574, NM_14…	471	1772	14219	1.22664	1	0.728579	57.9107
