# Supplementary material for: MKL1/2 and ELK4 co-regulate distinct serum response factor (SRF) transcription programs in macrophages
Source: BMC Genomics. 2014 Apr 23;15:301. doi: 10.1186/1471-2164-15-301 (PMC4023608; doi:10.1186/1471-2164-15-301)
Supplement: Additional file 13: Table S10 — Part I: KEGG pathway analysis full results (p < 0.05) for SRF peak associated genes (tag count > 20, in zymosan treated BLRP-MKL1-BirA cells). Part II: KEGG pathway analysis full results (p < 0.05) for MKL1 peak associated genes (tag count > 20, in zymosan treated BLRP-MKL1-BirA cells). Part III: KEGG pathway analysis full results (p < 0.05) for ELK4 peak associated genes (tag count > 20, in zymosan treated BLRP-MKL1-BirA cells). [file 1471-2164-15-301-S13.xlsx]

## Sheet: KEGG pathway full result
Supplemental Table 10
Part I: KEGG pathway analysis full results (p<0.05) for SRF peak associated genes (tag count>20, in zymosan treated BLRP-MKL1-BirA cells)
Category	Term	Count	%	PValue	Genes	List Total	Pop Hits	Pop Total	Fold Enrichment	Bonferroni	Benjamini	FDR
KEGG_PATHWAY	mmu04670:Leukocyte transendothelial migration	43	1.16468	1.74153e-05	NM_013599, NM_001024955, NM_021280, NM_029094, NM_001163815, NM_009954, NM_009868, NM_009502, NM_001130409, NM_134156, NM_177320, NM_001082960, XM_001478244, NM_009008, NM_008770, NM_010578, NM_024457, NM_008404, NM_181585, NM_001081105, NM_010576, NM_145541, NM_001164376, NM_001109992, NM_020505, NM_001165925, NM_009903, NM_001165902, NM_001122754, NM_001162365, NM_026064, NM_001085448, NM_00739…	1092	119	5738	1.89871	0.00326876	0.00326876	0.0216049
KEGG_PATHWAY	mmu04510:Focal adhesion	61	1.65222	6.76782e-05	NM_008808, NM_001024955, NM_009794, NM_001038663, NM_009954, NM_009502, NM_001081044, NM_001130409, NM_001081242, NM_009688, NM_007858, NM_016900, NM_011057, NM_009008, NM_010578, NM_024457, NM_010577, NM_010576, NM_001025395, NM_016700, NM_001165902, NM_011952, NM_026064, NM_008402, NM_001122892, NM_007393, NM_172739, NM_009609, NM_023402, NM_021895, NM_008485, NM_029094, NM_001163815, NM_009829…	1092	198	5738	1.61883	0.0126433	0.00634177	0.0839352
KEGG_PATHWAY	mmu04520:Adherens junction	29	0.785482	0.000188576	NM_001079908, NM_001038663, NM_007788, NM_009502, NM_153423, NM_134156, XM_977763, NM_001135657, NM_009008, NM_016721, NM_001025395, NM_007395, NM_001164376, NM_001034962, NM_001165902, NM_001122680, NM_011952, NM_011201, NM_021495, NM_001122892, NM_001085448, NM_007393, NM_009609, NM_021895, NM_009864, XM_890447, NM_021424, NM_001167745, NM_016769	1092	76	5738	2.00504	0.0348345	0.011749	0.233713
KEGG_PATHWAY	mmu05200:Pathways in cancer	88	2.38353	0.000213291	NM_008808, NM_001113198, NM_001024955, NM_001079908, NM_001127330, NM_008058, NM_001081001, NM_001038663, NM_010431, NM_001130409, NM_016904, NM_031168, NM_009688, NM_011057, NM_009008, NM_010578, NM_007395, NM_010209, NM_001164376, NM_001111021, NM_016700, NM_001165902, NM_001012273, NM_011198, NM_026456, NM_019739, NM_011952, NM_008402, NM_010937, NM_022327, NM_007633, NM_007828, NM_008689, NM_…	1092	323	5738	1.43159	0.0393095	0.00997567	0.264306
KEGG_PATHWAY	mmu04010:MAPK signaling pathway	72	1.95016	0.000948368	NM_008808, NM_001079908, NM_001038663, NM_007923, NM_007578, NM_001037099, NM_145429, NM_031165, NM_176933, NM_011057, NM_009008, XM_001473837, NM_024457, NM_016896, NM_007395, NM_028207, NM_016700, NM_008279, NM_020493, NM_011952, NM_011817, NM_010937, XM_205829, NM_008689, NM_177231, NM_013642, NM_009841, NM_009027, NM_010177, NM_011155, NM_001163565, NM_007963, NM_001081357, NM_001170537, NM_0…	1092	265	5738	1.42766	0.163374	0.0350467	1.17029
KEGG_PATHWAY	mmu04666:Fc gamma R-mediated phagocytosis	32	0.866739	0.00178862	NM_007481, NM_001024955, NM_021280, NM_029094, NM_001163815, NM_001038663, NM_010807, NM_153423, NM_001110192, NM_008247, NM_029711, NM_177320, NM_011518, NM_026369, NM_011103, NM_009008, NM_010026, NM_181585, NM_010186, NM_019472, NM_001170485, NM_001172117, NM_020505, NM_011952, NM_146120, NM_008869, NM_008847, NM_001162477, NM_019824, NM_001167745, NM_021485, NM_172285	1092	98	5738	1.71578	0.285778	0.0545493	2.19662
KEGG_PATHWAY	mmu04664:Fc epsilon RI signaling pathway	28	0.758397	0.00180469	NM_001024955, NM_021280, NM_029094, NM_001163815, NM_001038663, NM_021284, NM_001110192, NM_177320, NM_011518, NM_008163, NM_009157, NM_011103, NM_011109, NM_011987, NM_009008, NM_181585, NM_010558, NM_001122954, NM_008355, NM_020505, NM_016700, NM_010185, NM_011952, NM_001122892, NM_010937, NM_008869, NM_001162477, NM_172285	1092	82	5738	1.79425	0.287937	0.0473548	2.21616
KEGG_PATHWAY	mmu04070:Phosphatidylinositol signaling system	26	0.704225	0.00217198	NM_001113351, NM_001024955, NM_021280, NM_011083, NM_177568, NM_029094, XM_906228, NM_001110192, NM_009790, NM_001166597, NM_177320, NM_080553, NM_173370, NM_001081336, NM_181585, NM_008916, NM_007589, NM_181414, NM_008847, NM_001081206, NM_008845, NM_001081175, NM_010586, NM_013829, NM_010585, NM_001127363, NM_172285	1092	75	5738	1.82159	0.335538	0.0498136	2.66163
KEGG_PATHWAY	mmu04062:Chemokine signaling pathway	51	1.38137	0.00298443	NM_001024955, NM_001038663, NM_009954, NM_001031667, NM_080288, NM_007721, NM_001130409, NM_145429, XM_001478244, NM_009008, NM_024457, NM_011952, NM_023158, NM_010937, NM_008689, NM_177231, NM_001038655, NM_001167745, NM_013829, NM_007551, NM_177568, NM_008510, NM_029094, NM_001163815, NM_021284, NM_139294, NM_019577, NM_177320, NM_001145886, NM_008163, NM_011103, NM_001038018, NM_008176, NM_013…	1092	182	5738	1.47244	0.429882	0.0605255	3.64037
KEGG_PATHWAY	mmu04630:Jak-STAT signaling pathway	44	1.19177	0.00316089	NM_001024955, NM_008348, NM_008368, NM_009970, NM_009971, NM_029094, NM_008369, NM_009829, NM_010511, NM_016971, NM_009896, NM_177320, NM_031168, NM_008163, NM_033523, XM_001479075, NM_010559, NM_001048177, NM_008338, NM_001033238, NM_001033543, NM_181585, NM_010558, NM_001013365, NM_008373, NM_008337, NM_008355, NM_001109992, NM_001113386, NM_019663, NM_138657, NM_133990, NM_018793, NM_008842, N…	1092	152	5738	1.52106	0.448541	0.0577822	3.85175
KEGG_PATHWAY	mmu03010:Ribosome	29	0.785482	0.00318866	NM_025587, NM_011296, XM_001478643, NM_018730, NM_013725, NM_052835, NM_019647, NM_001160239, NM_011289, NM_026020, NM_011287, NM_009093, NM_016844, NM_025974, NM_027015, NM_009080, XM_893655, XM_892956, NM_020600, NM_016980, NM_024218, NM_007475, NM_023133, NM_011975, NM_029767, NM_009081, NM_025919, XM_001001795, XM_001471699, NM_016959	1092	89	5738	1.71217	0.451422	0.0531211	3.88497
KEGG_PATHWAY	mmu04115:p53 signaling pathway	24	0.650054	0.00321307	NM_009104, NM_007544, NM_009829, NM_001146708, NM_133234, NM_018754, NM_011931, NM_011817, NM_001085409, NM_007633, NM_001136055, NM_009873, NM_008655, NM_001111274, NM_007630, NM_009517, NM_001013370, NM_007808, NM_021451, NM_001080126, NM_007836, NM_009831, NM_009173, NM_144907	1092	69	5738	1.82768	0.453942	0.0491692	3.91418
KEGG_PATHWAY	mmu05016:Huntington's disease	51	1.38137	0.00337061	NM_001127330, NM_001159529, NM_133666, NM_028680, NM_145365, NM_001035854, NM_025650, NM_133234, NM_026684, NM_001109752, NM_017470, NM_024197, NM_029272, NM_001037726, NM_023374, NM_198613, NM_146001, NM_009941, NM_001077264, NM_013684, NM_144870, NM_024220, NM_007451, NM_001003908, NM_008139, NM_013829, NM_010887, NM_001033305, NM_198023, NM_026612, NM_177568, NM_001034878, NM_172728, NM_008160…	1092	183	5738	1.46439	0.46993	0.0476537	4.10242
KEGG_PATHWAY	mmu03040:Spliceosome	37	1.00217	0.00417337	NM_026156, NM_026175, NM_025776, NM_010760, NM_001159714, NM_028597, NM_016784, NM_001079694, NM_019489, NM_015816, NM_028312, NM_175102, NM_030109, NM_018786, NM_031165, NM_026506, NM_001039474, NM_146083, NM_016805, NM_029157, NM_152824, NM_026780, NM_001163769, NM_011865, NM_001170981, NM_001080981, NM_153552, NM_145975, NM_025680, NM_172429, NM_009186, NM_031179, NM_172697, NM_020587, NM_0532…	1092	124	5738	1.5679	0.544444	0.0546119	5.05638
KEGG_PATHWAY	mmu04210:Apoptosis	28	0.758397	0.00461899	NM_001024955, NM_009794, NM_008924, NM_029094, NM_008369, NM_001146708, NM_001113553, NM_010554, NM_177320, NM_007464, NM_009688, NM_001080126, NM_181585, NM_016896, NM_001123382, NM_007544, NM_010907, XM_205829, NM_007780, NM_007781, NM_016979, NM_008689, NM_011158, NM_010175, NM_007808, NM_010177, NM_009743, XM_001476583	1092	87	5738	1.69113	0.581208	0.0563741	5.58215
KEGG_PATHWAY	mmu04060:Cytokine-cytokine receptor interaction	64	1.73348	0.00463362	NM_008808, NM_008348, NM_001034097, NM_007721, NM_009404, NM_031168, XM_001478244, NM_011057, NM_001077508, NM_008338, NM_007396, NM_001013365, NM_008373, NM_007395, NM_008337, NM_011617, NM_001161746, NM_023158, NM_009612, NM_011610, NM_009452, NM_133990, NM_010735, NM_010736, NM_010560, NM_010177, NM_013598, NM_007551, NM_009970, NM_008368, NM_008510, NM_009971, NM_008369, NM_001146708, NM_0105…	1092	244	5738	1.37825	0.582364	0.0531093	5.59937
KEGG_PATHWAY	mmu04810:Regulation of actin cytoskeleton	58	1.57096	0.00467003	NM_008808, NM_028021, NM_001079908, NM_001024955, NM_015759, NM_001038663, NM_009954, NM_009502, NM_001081044, NM_001130409, NM_152801, NM_153505, NM_001082960, XM_001471660, NM_007858, NM_011057, NM_033269, NM_009008, NM_010578, NM_010577, NM_010576, NM_001033484, NM_011952, NM_026064, NM_008402, NM_007393, NM_010937, NM_009609, NM_023402, NM_010833, NM_008847, NM_021895, NM_008845, NM_009841, N…	1092	217	5738	1.40445	0.585227	0.050449	5.64221
KEGG_PATHWAY	mmu04722:Neurotrophin signaling pathway	38	1.02925	0.00532535	NM_018825, NM_011740, NM_001024955, NM_011945, NM_021280, NM_011947, NM_029094, NM_021284, NM_001038663, NM_139294, NM_009790, NM_001113553, NM_177798, NM_177320, NM_001025438, NM_018871, NM_008163, NM_011103, NM_022981, NM_138952, NM_024457, NM_009097, NM_181585, NM_145541, NM_001109992, NM_010591, NM_001039138, NM_016700, NM_010907, NM_011952, NM_011738, NM_007589, NM_011739, NM_010937, NM_0086…	1092	130	5738	1.53595	0.633531	0.0542423	6.41008
KEGG_PATHWAY	mmu04912:GnRH signaling pathway	30	0.812568	0.00614165	NM_008608, NM_011945, NM_011947, NM_177568, NM_001038663, NM_021284, NM_001081023, NM_009790, NM_080553, NM_001025438, NM_011103, NM_009157, NM_008163, NM_011109, NM_011987, NM_001077507, NM_001122954, NM_001025395, NM_010591, NM_001039138, NM_016700, NM_001162365, NM_011952, NM_007589, NM_010937, NM_008869, NM_016979, NM_008139, NM_010586, NM_013829, NM_010585	1092	97	5738	1.62513	0.685946	0.0591367	7.35857
KEGG_PATHWAY	mmu05211:Renal cell carcinoma	23	0.622969	0.00853812	NM_008808, NM_145541, NM_010209, NM_010591, NM_001024955, NM_001109992, NM_029094, NM_021284, NM_026456, NM_001038663, NM_008827, NM_011952, NM_029402, NM_139294, NM_010431, NM_010937, NM_177320, NM_011400, NM_177326, NM_008163, NM_011057, NM_024457, NM_181585	1092	70	5738	1.7265	0.800523	0.07744	10.0923
KEGG_PATHWAY	mmu04012:ErbB signaling pathway	27	0.731311	0.00923132	NM_001024955, NM_021280, NM_029094, NM_001038663, NM_021284, NM_009704, NM_139294, NM_178591, NM_001130409, NM_177320, NM_001025438, NM_177326, NM_008163, NM_009157, NM_181585, NM_001033238, NM_001025395, NM_010591, NM_001039138, NM_016700, NM_011952, NM_008734, NM_010937, NM_001113331, NM_010879, NM_172285, NM_021485	1092	87	5738	1.63073	0.825101	0.0796729	10.8691
KEGG_PATHWAY	mmu04650:Natural killer cell mediated cytotoxicity	35	0.947996	0.01036	NM_001024955, NM_021280, NM_029094, NM_001163815, NM_001146708, NM_021284, NM_001038663, NM_001136088, NM_010511, NM_139294, NM_177320, NM_018729, NM_008163, NM_011518, NM_009008, NM_008338, NM_012009, NM_008404, NM_001037177, NM_181585, NM_008337, NM_001109992, NM_020505, NM_010494, NM_007544, NM_010185, NM_001162365, NM_011952, NM_001122892, NM_144559, NM_010937, XM_205829, NM_001113331, NM_010…	1092	122	5738	1.50746	0.858836	0.0851476	12.1207
KEGG_PATHWAY	mmu04662:B cell receptor signaling pathway	25	0.67714	0.0115035	NM_031376, NM_001024955, NM_001163815, NM_029094, NM_001038663, NM_021284, NM_001110192, NM_010234, NM_177320, NM_008528, NM_011518, NM_008163, NM_009008, NM_001037177, NM_181585, NM_010591, NM_020505, NM_172833, NM_010907, NM_011952, NM_010937, XM_205829, NM_008689, NM_009740, NM_172285	1092	80	5738	1.64206	0.886413	0.0902391	13.3722
KEGG_PATHWAY	mmu05220:Chronic myeloid leukemia	24	0.650054	0.0118328	NM_007395, NM_001109992, NM_001024955, NM_001111021, NM_029094, NM_021284, NM_001038663, NM_010907, NM_011952, NM_139294, NM_010937, NM_009873, NM_177320, XM_977763, NM_001162477, NM_008689, NM_001170744, NM_008163, NM_001113331, NM_001033238, NM_016769, NM_181585, NM_009743, NM_007963	1092	76	5738	1.65934	0.89331	0.0890278	13.7296
KEGG_PATHWAY	mmu00520:Amino sugar and nucleotide sugar metabolism	16	0.433369	0.0127281	NM_009466, NM_011937, NM_010421, NM_025700, NM_146041, NM_028132, NM_015828, NM_178389, NM_001146100, NM_013529, NM_029330, NM_008155, NM_001164187, NM_133806, NM_001033245, NM_029787	1092	44	5738	1.91076	0.910026	0.0918352	14.6943
KEGG_PATHWAY	mmu04621:NOD-like receptor signaling pathway	20	0.541712	0.018382	NM_011333, NM_025729, NM_016700, NM_001038663, NM_010907, NM_011952, NM_145827, NM_001161790, NM_007464, NM_008689, NM_031168, NM_026474, NM_001166402, NM_009688, NM_008176, NM_001005868, NM_138952, NM_011193, NM_009140, NM_001080126	1092	62	5738	1.69503	0.969437	0.125544	20.5614
KEGG_PATHWAY	mmu04150:mTOR signaling pathway	18	0.487541	0.0191321	NM_028126, NM_001039169, NM_001024955, NM_029094, NM_133781, NM_001038663, NM_008827, NM_011952, XM_001004193, NM_028898, NM_139294, NM_010431, NM_053075, NM_001111274, NM_177320, NM_009097, NM_181585, NM_021485	1092	54	5738	1.75153	0.973529	0.125853	21.3113
KEGG_PATHWAY	mmu04960:Aldosterone-regulated sodium reabsorption	15	0.406284	0.0194143	NM_001024955, NM_001161845, NM_007502, NM_029094, NM_001038663, NM_021284, NM_011952, NM_018754, NM_001114386, NM_177320, NM_001111274, NM_001083906, NM_133690, NM_144900, NM_181585	1092	42	5738	1.87664	0.974923	0.123339	21.5917
KEGG_PATHWAY	mmu00450:Selenoamino acid metabolism	10	0.270856	0.0198245	NM_145542, NM_001003913, NM_145953, NM_172567, NM_145569, NM_016661, NM_027819, NM_001171000, NM_144786, NM_011863	1092	23	5738	2.2846	0.976819	0.121736	21.9976
KEGG_PATHWAY	mmu05010:Alzheimer's disease	47	1.27302	0.0207849	NM_010887, NM_001033305, NM_009794, NM_133666, NM_026612, NM_001038609, NM_001159529, NM_177568, NM_001146708, NM_001038663, NM_001081023, NM_025650, NM_026684, NM_009790, NM_009871, NM_007668, NM_080553, NM_025843, NM_008712, NM_025848, NM_024197, NM_029272, NM_001080126, NM_023374, NM_007544, NM_007505, NM_025313, NM_009941, NM_011952, NM_008084, NM_023913, NM_007589, NM_026674, NM_153064, NM_0…	1092	182	5738	1.35695	0.980721	0.12333	22.9406
KEGG_PATHWAY	mmu04142:Lysosome	33	0.893824	0.0212175	NM_011175, NM_008317, NM_145929, NM_021281, NM_008079, NM_133792, NM_010515, NM_031251, NM_029884, NM_029364, NM_175550, NM_019441, NM_010749, NM_007798, NM_010368, NM_013477, NM_013792, NM_016920, NM_001146120, NM_016898, NM_001146161, NM_008917, NM_010421, NM_007644, NM_013612, NM_007802, NM_001003908, NM_175406, NM_001033242, NM_008640, NM_001004164, NM_001111100, NM_009677	1092	119	5738	1.45715	0.982258	0.121956	23.362
KEGG_PATHWAY	mmu05212:Pancreatic cancer	22	0.595883	0.0238322	NM_007395, NM_001024955, NM_001081001, NM_016700, NM_029094, NM_021284, NM_001038663, NM_008827, NM_011952, NM_139294, NM_022327, NM_152801, NM_009873, NM_177320, XM_977763, NM_008689, NM_001145834, NM_009008, NM_016769, NM_181585, NM_009743, NM_009283	1092	72	5738	1.60557	0.98927	0.132127	25.8636
KEGG_PATHWAY	mmu04910:Insulin signaling pathway	37	1.00217	0.0240388	NM_018825, NM_001024955, NM_001039169, NM_008924, NM_029094, NM_021284, NM_001038663, NM_001162872, NM_031869, NM_139294, NM_182997, NM_001110192, NM_009790, NM_009896, NM_177320, NM_008163, NM_001146100, NM_001033238, NM_181585, NM_001034962, NM_016700, NM_019739, NM_011952, NM_008916, XM_001004193, NM_028898, NM_011201, NM_007589, NM_010937, NM_133904, NM_053075, NM_016979, NM_011158, NM_001113…	1092	138	5738	1.40884	0.989688	0.129442	26.058
KEGG_PATHWAY	mmu05214:Glioma	20	0.541712	0.0256269	NM_008808, NM_001024955, NM_021280, NM_001039138, NM_029094, NM_001038663, NM_021284, NM_011952, NM_007589, NM_139294, NM_009790, NM_010937, NM_009873, NM_001111274, NM_177320, NM_001025438, NM_008163, NM_001113331, NM_011057, NM_181585, NM_172285	1092	64	5738	1.64206	0.992408	0.133721	27.537
KEGG_PATHWAY	mmu05216:Thyroid cancer	11	0.297941	0.0357846	NM_001127330, NM_001165902, NM_009864, NM_001038663, NM_133780, NM_022314, NM_021284, NM_011040, NM_011952, NM_139294, NM_010937	1092	29	5738	1.99312	0.998941	0.177772	36.3719
KEGG_PATHWAY	mmu00564:Glycerophospholipid metabolism	20	0.541712	0.0402873	NM_001141965, NM_133792, NM_177298, XM_906228, NM_024229, XM_908334, NM_008247, NM_026644, NM_008869, NM_001166597, NM_019750, NM_001081206, NM_133757, NM_173370, NM_011109, NM_011987, NM_001081336, NM_001146690, NM_001025566, NM_001122954	1092	67	5738	1.56853	0.999561	0.193252	39.9617
KEGG_PATHWAY	mmu04320:Dorso-ventral axis formation	9	0.24377	0.0428237	NM_010928, NM_021308, NM_001038663, NM_008714, NM_021284, NM_008163, NM_011952, NM_011809, NM_007961	1092	22	5738	2.1496	0.999733	0.199394	41.9009
KEGG_PATHWAY	mmu05222:Small cell lung cancer	24	0.650054	0.0430019	NM_001024955, NM_029094, NM_019663, NM_011198, NM_010907, NM_011633, NM_009421, NM_011836, NM_008402, NM_001130409, NM_007633, NM_009873, NM_177320, NM_007464, NM_016904, NM_008689, NM_001048206, NM_009688, NM_008485, NM_007808, NM_010578, NM_009743, NM_181585, XM_001476583	1092	85	5738	1.48365	0.999742	0.195437	42.035
KEGG_PATHWAY	mmu04130:SNARE interactions in vesicular transport	13	0.352113	0.0440585	NM_001025307, NM_009748, NM_011342, NM_133887, NM_001167799, NM_001102423, NM_001080557, NM_019650, NM_023348, NM_018768, XM_001472888, NM_016800, NM_016797	1092	38	5738	1.79762	0.999791	0.195235	42.824
KEGG_PATHWAY	mmu05215:Prostate cancer	25	0.67714	0.0459821	NM_008808, NM_001024955, NM_001079908, NM_029094, NM_001038663, NM_145365, NM_021284, NM_139294, NM_172728, NM_177320, NM_008163, NM_011057, NM_001037726, NM_181585, NM_001165902, NM_019739, NM_010907, NM_053188, NM_011952, NM_010937, NM_007633, NM_001111274, NM_008689, NM_013541, XM_001476583	1092	90	5738	1.45961	0.999857	0.198478	44.2352
KEGG_PATHWAY	mmu05210:Colorectal cancer	24	0.650054	0.0485418	NM_007395, NM_010591, NM_001024955, NM_008058, NM_016700, NM_029094, NM_001165902, NM_001012273, NM_021284, NM_001038663, NM_011952, NM_139294, NM_010234, NM_177320, XM_977763, NM_008163, NM_001145834, NM_145221, NM_007808, NM_010830, NM_009008, NM_016769, NM_181585, XM_001476583	1092	86	5738	1.46639	0.999913	0.204008	46.0634
KEGG_PATHWAY	mmu00604:Glycosphingolipid biosynthesis	7	0.189599	0.0489525	NM_009177, NM_009179, NM_010421, NM_011373, NM_013666, NM_001025310, NM_012028	1092	15	5738	2.45214	0.99992	0.201217	46.3515
KEGG_PATHWAY	mmu00533:Keratan sulfate biosynthesis	7	0.189599	0.0489525	NM_009177, NM_020579, NM_009179, NM_001169114, NM_022305, NM_001161774, NM_016893	1092	15	5738	2.45214	0.99992	0.201217	46.3515
Part II: KEGG pathway analysis full results (p<0.05) for MKL1 peak associated genes (tag count>20, in zymosan treated BLRP-MKL1-BirA cells)
Category	Term	Count	%	PValue	Genes	List Total	Pop Hits	Pop Total	Fold Enrichment	Bonferroni	Benjamini	FDR
KEGG_PATHWAY	mmu04520:Adherens junction	12	1.25	0.00130009	NM_134156, NM_016721, NM_007395, NM_001079908, NM_009609, XM_977763, NM_001165902, XM_890447, NM_001122680, NM_009535, NM_009502, NM_007393	289	76	5738	3.13495	0.19213	0.19213	1.56511
KEGG_PATHWAY	mmu03020:RNA polymerase	7	0.729167	0.00183578	NM_009089, NM_025554, NM_001039368, NM_011293, NM_009087, NM_027241, NM_009088	289	27	5738	5.14751	0.260177	0.139871	2.20344
KEGG_PATHWAY	mmu05200:Pathways in cancer	29	3.02083	0.0029528	NM_001163633, NM_001079908, NM_029094, NM_009421, NM_139294, NM_018750, NM_010234, NM_009873, NM_177320, NM_001127233, XM_977763, NM_001170744, NM_176996, NM_001048206, NM_009170, NM_011145, NM_001033238, NM_007395, NM_001165902, NM_011198, NM_026456, NM_019739, NM_011633, NM_007828, NM_001112703, NM_001111274, NM_011400, NM_007678, XM_001476583	289	323	5738	1.78262	0.384288	0.149269	3.52228
KEGG_PATHWAY	mmu04510:Focal adhesion	20	2.08333	0.00467822	NM_009794, NM_009499, NM_029094, NM_001165902, NM_001161724, NM_009502, NM_139294, NM_001081044, NM_001162500, NM_011777, NM_007393, NM_134156, NM_009609, NM_177320, NM_001111274, NM_177326, NM_024457, NM_010577, NM_011602, XM_001476583	289	198	5738	2.00552	0.536537	0.174905	5.52739
KEGG_PATHWAY	mmu04722:Neurotrophin signaling pathway	15	1.5625	0.00533794	NM_001039138, NM_011947, NM_029094, NM_139294, NM_011739, NM_001113553, NM_001112703, NM_001127233, NM_177320, NM_001025438, NM_011103, NM_008580, NM_138952, NM_024457, XM_001476583	289	130	5738	2.29092	0.58429	0.161007	6.2839
KEGG_PATHWAY	mmu04010:MAPK signaling pathway	24	2.5	0.00679732	NM_001081357, NM_007395, NM_028207, NM_001079908, NM_010592, NM_011947, NM_020493, NM_139294, NM_008361, NM_010234, XM_205829, NM_008655, NM_001127233, NM_010554, XM_977763, NM_022012, NM_177326, NM_176933, NM_008580, NM_013642, NM_009027, XM_001473837, NM_024457, XM_140740	289	265	5738	1.79816	0.673252	0.170081	7.93767
KEGG_PATHWAY	mmu04810:Regulation of actin cytoskeleton	20	2.08333	0.01224	NM_016721, NM_001170485, NM_001079908, NM_029094, NM_015759, NM_022410, NM_009502, NM_139294, NM_001081044, NM_007393, NM_016981, NM_134156, NM_009609, NM_029711, NM_177320, NM_177326, NM_008845, NM_026369, NM_033269, NM_010577	289	217	5738	1.82992	0.86731	0.250639	13.872
KEGG_PATHWAY	mmu05220:Chronic myeloid leukemia	10	1.04167	0.0131951	NM_007395, NM_009873, NM_001112703, NM_001127233, NM_177320, XM_977763, NM_001170744, NM_029094, NM_139294, NM_001033238	289	76	5738	2.61246	0.886777	0.238374	14.8764
KEGG_PATHWAY	mmu04670:Leukocyte transendothelial migration	13	1.35417	0.0157048	NM_009903, NM_009499, NM_001165902, NM_029094, NM_009502, NM_018750, NM_007393, NM_134156, NM_009609, NM_177320, XM_890447, NM_024457, NM_001081105	289	119	5738	2.169	0.92543	0.250574	17.4647
KEGG_PATHWAY	mmu00010:Glycolysis / Gluconeogenesis	9	0.9375	0.0196785	NM_019703, NM_019993, NM_024221, NM_028270, NM_001146100, NM_008828, NM_008084, NM_008155, NM_145614	289	68	5738	2.62782	0.96159	0.278155	21.4156
KEGG_PATHWAY	mmu04210:Apoptosis	10	1.04167	0.0295012	NM_001113553, XM_205829, NM_009794, NM_010554, NM_001127233, NM_177320, NM_029094, NM_011158, NM_008361, XM_001476583	289	87	5738	2.28215	0.992635	0.360107	30.4489
KEGG_PATHWAY	mmu03010:Ribosome	10	1.04167	0.0335387	NM_018860, NM_013762, NM_011289, XM_893655, NM_011287, NM_013725, NM_025919, XM_001001795, NM_009098, XM_001471699	289	89	5738	2.23086	0.996282	0.372634	33.8774
KEGG_PATHWAY	mmu00604:Glycosphingolipid biosynthesis	4	0.416667	0.0363448	NM_009177, NM_001035228, NM_010421, NM_001025310	289	15	5738	5.29458	0.997692	0.373147	36.1681
KEGG_PATHWAY	mmu05214:Glioma	8	0.833333	0.040085	NM_009873, NM_001111274, NM_001127233, NM_177320, NM_001039138, NM_001025438, NM_029094, NM_139294	289	64	5738	2.48183	0.998781	0.380745	39.1083
Part III: KEGG pathway analysis full results (p<0.05) for ELK4 peak associated genes (tag count>20, in zymosan treated BLRP-MKL1-BirA cells)
Category	Term	Count	%	PValue	Genes	List Total	Pop Hits	Pop Total	Fold Enrichment	Bonferroni	Benjamini	FDR
KEGG_PATHWAY	mmu05200:Pathways in cancer	22	3.26895	0.00200596	NM_007395, NM_010591, NM_001164376, NM_001079908, NM_008058, NM_009970, NM_001165902, NM_011198, NM_011305, NM_008402, NM_010234, NM_022327, NM_001127233, NM_011400, NM_008163, NM_011040, NM_011145, NM_010175, NM_029653, NM_008002, NM_001033238, NM_009743	190	323	5738	2.05697	0.242021	0.242021	2.33552
KEGG_PATHWAY	mmu04010:MAPK signaling pathway	18	2.67459	0.00611831	NM_016896, NM_145541, NM_007395, NM_011840, NM_010227, NM_010591, NM_001079908, NM_001123382, NM_020493, NM_010234, NM_008910, NM_001127233, NM_016979, NM_019431, NM_008163, XM_001479242, NM_008002, NM_001122954	190	265	5738	2.05132	0.571267	0.345223	6.96821
KEGG_PATHWAY	mmu03010:Ribosome	9	1.3373	0.00863445	NM_052835, NM_026533, NM_011289, NM_023133, NM_025587, NM_009076, NM_001163485, NM_027015, XM_001471699	190	89	5738	3.05393	0.697819	0.328949	9.70265
KEGG_PATHWAY	mmu00190:Oxidative phosphorylation	10	1.48588	0.0270565	NM_025272, NM_025316, NM_007505, NM_013795, NM_025494, NM_029272, NM_013477, NM_023721, NM_153064, NM_010886	190	130	5738	2.32308	0.977297	0.611829	27.5897
KEGG_PATHWAY	mmu04070:Phosphatidylinositol signaling system	7	1.04012	0.0363016	NM_008847, NM_001081206, NM_010586, NM_026638, NM_175356, NM_181414, NM_199056	190	75	5738	2.81867	0.99392	0.639608	35.2858
KEGG_PATHWAY	mmu03320:PPAR signaling pathway	7	1.04012	0.0450512	NM_008194, NM_011125, NM_011145, NM_010012, NM_011305, NM_024264, XM_001471699	190	79	5738	2.67595	0.998273	0.653629	41.8726
